# Supplementary material for: Cellular and transcriptomic analyses reveal two-staged chloroplast biogenesis underpinning photosynthesis build-up in the wheat leaf
Source: Genome Biol. 2021 May 11;22:151. doi: 10.1186/s13059-021-02366-3 (PMC8111775; doi:10.1186/s13059-021-02366-3)
Supplement: Supplementary file 2 — Additional file 2: Table S1. Expression of all genes identified as dynamically expressed (DYGs). Absolute expression, average of three samples, measured as reads per kilobase per million bases (RPMs) and relative expression as Z-score. The closest homologs of maize, rice, Brachypodium and Arabidopsis are indicated, as is the expression module as identified by WGCNA. [file 13059_2021_2366_MOESM2_ESM.xlsx]

## Sheet: DYG_Expression_RPM_Z_WGCNA
												Average RPM of triplicate samples																Z score values
Wheat gene ID	WGCNA module	Closest homolog in Arabidopsis	E-value	Closest homolog in rice	E-value	Closest homolog in Brachypodium	E-value	Closest homolog in maize	E-value	GO		1	2	3	4	5	6	7	8	9	10	11	12	13	14	15		1	2	3	4	5	6	7	8	9	10	11	12	13	14	15
TraesCS1A02G002700	1	AT1G70060	0	LOC_Os05g01020	0	Bradi2g40052	0	GRMZM2G075320	0	GO:0000122,GO:0000785,GO:0003714,GO:0004407,GO:0016575		98.257	59.139	49.5894	36.178	31.638	27.9439	23.4752	22.9362	20.4225	16.3908	14.8024	16.2834	15.2092	15.5954	43.4487		2.9859	1.20274	0.767428	0.156083	-0.05087	-0.21926	-0.422962	-0.447533	-0.562116	-0.745899	-0.818305	-0.750794	-0.799758	-0.782155	0.487509
TraesCS1A02G004200	1	AT2G28060	4.5e-38	LOC_Os09g20010	3.71e-66	Bradi2g01490	6.57e-71	GRMZM2G070163	1.3e-61	GO:0005975,GO:0009744,GO:0019887,GO:0043562		17.302	10.0108	6.25915	5.32376	4.01063	3.79726	4.31271	3.57962	3.05701	2.23423	2.42645	1.91365	1.91672	1.57453	6.24178		3.13668	1.28803	0.336827	0.0996629	-0.233274	-0.287373	-0.156683	-0.342555	-0.475061	-0.683673	-0.634935	-0.764955	-0.764175	-0.850936	0.332423
TraesCS1A02G005600	1	AT1G04950	0	LOC_Os01g32750	0	Bradi4g27220	0	GRMZM2G013908	0	GO:0000124,GO:0001102,GO:0005669,GO:0006325,GO:0006352,GO:0006366,GO:0009653,GO:0009856,GO:0009860,GO:0016043,GO:0016049,GO:0030154,GO:0046695,GO:0046982,GO:0051090,GO:0051123		30.8551	17.2544	10.9582	7.23837	5.13919	3.89024	4.11472	3.65839	3.54764	2.70477	2.86546	2.64771	2.59169	2.70238	11.4923		3.12083	1.30778	0.468462	-0.0274177	-0.30725	-0.473743	-0.443819	-0.504649	-0.519414	-0.631772	-0.610352	-0.639379	-0.646848	-0.632091	0.53966
TraesCS1A02G005700	1	AT1G57820	0	LOC_Os05g01230	0	Bradi2g40000	0	GRMZM2G461447	0	GO:0003682,GO:0004842,GO:0005622,GO:0005720,GO:0006259,GO:0006325,GO:0008327,GO:0010216,GO:0010369,GO:0010385,GO:0010424,GO:0010428,GO:0010429,GO:0016043,GO:0016567,GO:0031508,GO:0032776,GO:0040029,GO:0042393,GO:0051301,GO:0061630,GO:0090309		187.396	64.71	6.89816	1.72847	0.563011	0.408825	0.452312	0.428419	0.297675	0.396112	0.350499	0.259325	0.207605	0.227322	1.47185		3.53038	0.97771	-0.225159	-0.332723	-0.356972	-0.36018	-0.359275	-0.359773	-0.362493	-0.360445	-0.361394	-0.363291	-0.364367	-0.363957	-0.338062
TraesCS1A02G005800	1	AT5G61960	1.83e-156	LOC_Os05g01240	0	Bradi2g39990	0	GRMZM2G156956	0	GO:0000381,GO:0000395,GO:0003676,GO:0003723,GO:0003729,GO:0007049,GO:0016607,GO:0040007,GO:0045292,GO:0045836,GO:0048507,GO:0051321		63.7254	31.3844	25.3142	25.8724	30.764	33.4401	40.803	40.6262	29.4532	21.194	18.6177	16.7586	11.175	11.0101	18.2929		2.72741	0.265584	-0.196484	-0.153995	0.21836	0.422071	0.982541	0.969083	0.118581	-0.510119	-0.706225	-0.847747	-1.27278	-1.28533	-0.730953
TraesCS1A02G009000	1	AT3G04710	4.57e-146	LOC_Os05g01310	0	Bradi2g39890	0	GRMZM2G098212	0			22.5139	15.4723	12.148	7.27902	5.5267	4.98843	3.93336	3.6833	3.42854	3.41955	3.53525	2.88419	2.43872	2.50138	10.5036		2.77019	1.51684	0.925133	0.0584882	-0.253411	-0.34922	-0.537015	-0.581523	-0.626869	-0.62847	-0.607876	-0.723758	-0.80305	-0.791896	0.632443
TraesCS1A02G010400	1	AT3G14460	7.1e-88	LOC_Os03g63150	0	Bradi5g00451	0	GRMZM2G322748	8.01e-132	GO:0043531		25.2214	14.7595	13.0917	5.8391	3.46553	2.56427	1.55636	1.58412	1.75501	1.38495	2.04665	1.50322	1.08158	1.83366	6.88453		2.93123	1.36529	1.11566	0.0300847	-0.325191	-0.460092	-0.610957	-0.606801	-0.581223	-0.636613	-0.537569	-0.61891	-0.682022	-0.56945	0.186565
TraesCS1A02G011100	1	AT5G47320	1.07e-34	LOC_Os10g21352	1.06e-09	Bradi4g19721	1.4e-11	GRMZM2G087165	1.85e-74	GO:0000028,GO:0003723,GO:0003735,GO:0005198,GO:0005763,GO:0005840,GO:0006412,GO:0022627		8.21315	5.43203	2.76038	1.50743	1.08506	0.635118	0.541893	0.604601	0.579496	0.556003	0.369992	0.249118	0.343419	0.108383	1.30507		3.00058	1.73499	0.519216	-0.0509587	-0.243164	-0.447917	-0.49034	-0.461804	-0.473229	-0.483919	-0.568566	-0.623572	-0.580659	-0.687615	-0.143045
TraesCS1A02G011800	1	AT3G25500	6.21e-104	LOC_Os05g01350	0	Bradi2g39860	0	GRMZM2G022820	2.75e-127	GO:0003779,GO:0005618,GO:0030036,GO:0045010,GO:0051015,GO:0051016		18.4038	3.30911	1.7861	1.72911	1.28981	0.895275	0.128543	0.028354	0.126226	0.0649481	0.0327784	0.0348156	0.108559	0.126864	0.278603		3.663	0.314875	-0.0229396	-0.0355808	-0.133022	-0.220533	-0.3906	-0.412823	-0.391114	-0.404706	-0.411842	-0.41139	-0.395033	-0.390973	-0.357316
TraesCS1A02G016900	1	AT1G62430	0	LOC_Os01g55360	0	Bradi1g05050	0	GRMZM2G452529	0	GO:0004605,GO:0005783,GO:0005789,GO:0006629,GO:0008654,GO:0016024,GO:0080186		15.6429	11.2268	7.30018	6.18604	6.58802	10.0741	13.7303	14.0725	10.7654	7.6331	7.38854	4.90937	4.27536	2.9995	9.61227		1.8782	0.661305	-0.420719	-0.727733	-0.616963	0.343669	1.35117	1.44546	0.534167	-0.328982	-0.396372	-1.07954	-1.25424	-1.60582	0.216402
TraesCS1A02G018900	1	AT4G06634	1.38e-102	LOC_Os05g01550	2.95e-171	Bradi2g39700	0	GRMZM2G175000	0	GO:0000790,GO:0000978,GO:0000980,GO:0001078,GO:0001103,GO:0003676,GO:0005622,GO:0005667,GO:0006970,GO:0009414,GO:0009416,GO:0009646,GO:0009651,GO:0009737,GO:0009738,GO:0009788,GO:0031519,GO:0043565,GO:0045892,GO:0045893,GO:1900150,GO:1901000		18.6035	6.99552	5.55767	4.15129	3.67138	2.89217	2.89806	2.71851	2.62904	2.68783	2.28123	2.82993	2.26128	2.55397	6.93551		3.45889	0.582568	0.226285	-0.122201	-0.241119	-0.434198	-0.432739	-0.477228	-0.499398	-0.484832	-0.585582	-0.449622	-0.590526	-0.518001	0.5677
TraesCS1A02G019200	1	AT5G47790	6.98e-150	LOC_Os08g23680	0	Bradi3g20620	0	GRMZM2G081221	0	GO:0003729		13.5763	8.19522	7.32847	6.80944	6.00407	6.21211	5.85718	5.23621	4.45502	3.73302	3.18696	2.68603	2.54806	2.30933	6.51183		2.85763	0.919254	0.607034	0.420071	0.12996	0.2049	0.0770484	-0.146636	-0.428034	-0.688112	-0.884813	-1.06526	-1.11496	-1.20095	0.312864
TraesCS1A02G020300	1	AT1G76950	5.21e-20	LOC_Os01g73410	2.77e-31	Bradi2g39600	1.51e-30	GRMZM2G150289	7.45e-33	GO:0003682,GO:0008270,GO:0008289,GO:0008536,GO:0017112,GO:0035091,GO:0070300		6.1158	3.17411	2.04374	1.17279	1.02978	0.509125	0.500546	0.225056	0.192127	0.194499	0.248949	0.209964	0.257865	0.265429	2.27203		3.09037	1.23066	0.516048	-0.0345575	-0.124969	-0.454121	-0.459545	-0.633707	-0.654524	-0.653025	-0.618602	-0.643248	-0.612966	-0.608184	0.66037
TraesCS1A02G021700	1	AT3G07040	6.55e-62	LOC_Os08g42670	0	Bradi2g39517	0	GRMZM2G308064	0	GO:0009626,GO:0012505,GO:0019897,GO:0043531		10.7865	4.87949	5.19942	2.64463	1.69066	0.527483	0.402261	0.183614	0.0574386	0	0.186702	0.29882	0.450635	0.477838	1.30475		3.085	1.02523	1.1368	0.245933	-0.0867184	-0.492319	-0.535984	-0.612227	-0.656225	-0.676254	-0.61115	-0.572055	-0.519116	-0.50963	-0.221285
TraesCS1A02G024000	1			LOC_Os04g54759	6.82e-60	Bradi2g09270	1.48e-89	GRMZM2G456564	6.74e-36			19.7443	12.7476	7.25142	4.79476	3.69881	3.32987	2.95704	2.49226	2.42233	2.0171	2.2681	1.85858	1.51623	1.38438	12.7562		2.73026	1.39703	0.349751	-0.118364	-0.327195	-0.397496	-0.468539	-0.557102	-0.570427	-0.647644	-0.599815	-0.677849	-0.743083	-0.768207	1.39868
TraesCS1A02G025100	1	AT4G28360	5.47e-86	LOC_Os01g42980	6.39e-128	Bradi3g48990	3.16e-127	GRMZM2G163769	2.29e-120	GO:0003735,GO:0005198,GO:0005762,GO:0005840,GO:0006412,GO:0015934		44.0583	31.2618	14.4452	8.80013	5.40683	5.34883	4.32112	3.10562	2.25537	1.14608	1.1314	0.884839	0.792278	1.22293	9.30967		2.90317	1.84653	0.457938	-0.00819422	-0.288388	-0.293177	-0.378038	-0.478405	-0.548612	-0.640209	-0.641422	-0.661781	-0.669424	-0.633864	0.0338799
TraesCS1A02G025700	1	AT1G67180	2.68e-55	LOC_Os08g31930	9.77e-169	Bradi3g35790	0	GRMZM2G152408	9.64e-158	GO:0005622		8.80417	4.27299	1.50616	0.368334	0.316156	0.192962	0.315854	0.249297	0.0886159	0.095301	0.208787	0.163478	0.228392	0.231297	1.13654		3.33094	1.34299	0.129104	-0.37009	-0.392982	-0.447031	-0.393114	-0.422315	-0.49281	-0.489877	-0.440088	-0.459966	-0.431487	-0.430212	-0.0330564
TraesCS1A02G029200	1	AT2G29140	0	LOC_Os05g01910	0	Bradi2g39240	0	GRMZM2G042623	0	GO:0003723,GO:0003729,GO:0006417		66.9778	31.3735	9.71834	1.90376	0.812434	0.224344	0.137925	0.193369	0.159179	0.055901	0.0985936	0.180807	0.0713492	0.218532	2.04746		3.35221	1.34176	0.118963	-0.3223	-0.383923	-0.417131	-0.42201	-0.41888	-0.42081	-0.426642	-0.424231	-0.419589	-0.42577	-0.417459	-0.314186
TraesCS1A02G030500	1	AT2G40700	0	LOC_Os05g01990	0	Bradi2g39180	0	GRMZM5G897976	4.62e-92	GO:0003723,GO:0004386,GO:0008026		18.5038	7.5106	2.15495	1.18265	0.911415	0.514385	0.3755	0.149966	0.0791406	0.0703705	0.101493	0.0688141	0.156928	0.074712	2.05446		3.44369	1.11304	-0.0224018	-0.228536	-0.286041	-0.370215	-0.399659	-0.447474	-0.46249	-0.464349	-0.457751	-0.464679	-0.445998	-0.463429	-0.0437064
TraesCS1A02G032700	1	AT5G45400	0	LOC_Os05g02040	0	Bradi2g38877	0	GRMZM2G076329	0	GO:0000723,GO:0000724,GO:0000784,GO:0003676,GO:0003684,GO:0003697,GO:0005662,GO:0006259,GO:0006260,GO:0006261,GO:0006268,GO:0006281,GO:0006289,GO:0006310,GO:0007004,GO:0043047,GO:0043565,GO:0051321		18.3277	6.30633	2.60178	0.978066	0.939451	0.624033	0.16296	0.0903483	0.0429707	0.116422	0.0625055	0.0292482	0.0152441	0.0409366	0.510368		3.51432	0.917883	0.117758	-0.232938	-0.241278	-0.309403	-0.408988	-0.424671	-0.434903	-0.419039	-0.430684	-0.437867	-0.440892	-0.435343	-0.333953
TraesCS1A02G033100	1	AT4G05475	2.02e-56	LOC_Os02g21240	1.34e-139	Bradi3g10990	8.36e-149	GRMZM2G002427	4.98e-149			14.8183	7.67694	5.96578	5.29296	3.66581	3.77768	3.45599	3.80159	4.05315	4.67339	4.23024	2.79286	2.45761	2.79727	8.9688		3.09048	0.789037	0.237585	0.0207538	-0.503624	-0.467573	-0.571245	-0.459868	-0.378798	-0.178913	-0.321727	-0.784952	-0.892992	-0.783528	1.20536
TraesCS1A02G034100	1	AT1G11960	0	LOC_Os05g51630	0	Bradi2g39230	0	GRMZM2G456000	0	GO:0005227,GO:0006811		9.83466	10.5187	3.29006	0.310267	0.0980979	0.219273	0.060497	0.189873	0.131906	0.0835861	0.0453517	0.00718126	0	0	0		2.37893	2.5778	0.476084	-0.390292	-0.45198	-0.416748	-0.462912	-0.425296	-0.44215	-0.456199	-0.467316	-0.478414	-0.480502	-0.480502	-0.480502
TraesCS1A02G035000	1	AT4G30840	6.51e-106	LOC_Os08g16600	0	Bradi3g19330	0	GRMZM2G063188	5.17e-102	GO:0005635,GO:0015031,GO:0031080,GO:0051028		10.1176	5.1185	1.46088	0.590474	0.506582	0.308525	0.189723	0.129723	0.0617755	0.0507569	0.0544631	0.0921421	0.078071	0.150162	1.66437		3.28927	1.40917	0.0335827	-0.293766	-0.325317	-0.399803	-0.444483	-0.467049	-0.492603	-0.496747	-0.495353	-0.481182	-0.486474	-0.459362	0.110112
TraesCS1A02G036300	1	AT5G62620	0	LOC_Os07g09670	0	Bradi1g54650	0	GRMZM2G149935	0	GO:0000139,GO:0005783,GO:0005794,GO:0005975,GO:0006486,GO:0008378,GO:0010405,GO:0016758,GO:0018258,GO:0030246,GO:0048354,GO:1900056,GO:1990714		12.3924	7.99789	3.72658	2.4053	1.56383	0.669156	0.358205	0.377368	0.298108	0.379771	0.330694	0.348407	0.347852	0.228903	0.608003		3.02043	1.72634	0.468538	0.0794496	-0.168342	-0.431805	-0.523373	-0.51773	-0.54107	-0.517022	-0.531474	-0.526258	-0.526421	-0.561449	-0.449813
TraesCS1A02G036500	1	AT5G07610	5.38e-20	LOC_Os07g35050	1.67e-71	Bradi2g37210	9.8e-138	GRMZM2G082964	8.05e-45			8.74233	3.07433	1.66639	0.859135	1.66823	1.0786	0.950765	0.888326	0.31916	0.340384	0.314665	0.168352	0.0955336	0.103754	1.36686		3.47857	0.777629	0.106711	-0.277966	0.107588	-0.173386	-0.234302	-0.264056	-0.535277	-0.525163	-0.537419	-0.607141	-0.64184	-0.637923	-0.0360207
TraesCS1A02G038100	1	AT5G27670	2.9e-71	LOC_Os05g02300	3.25e-76	Bradi2g37327	2.67e-80	GRMZM2G367842	2.02e-81	GO:0000786,GO:0000790,GO:0000792,GO:0003682,GO:0005622,GO:0005730,GO:0006259,GO:0006325,GO:0016043,GO:0046982,GO:0070828		214.537	108.434	12.0552	0.37951	0.304389	0.330003	0.298454	0.389307	0.178098	0.135763	0.111064	0.0410886	0.0480901	0	0.106352		3.31499	1.48352	-0.180118	-0.381656	-0.382953	-0.382511	-0.383055	-0.381487	-0.385133	-0.385863	-0.38629	-0.387498	-0.387377	-0.388207	-0.386371
TraesCS1A02G038200	1	AT5G27670	9.27e-71	LOC_Os05g02300	1e-75	Bradi2g37327	1.06e-79	GRMZM2G367842	4.2e-81	GO:0000786,GO:0000790,GO:0000792,GO:0003682,GO:0005622,GO:0005730,GO:0006259,GO:0006325,GO:0016043,GO:0046982,GO:0070828		310.77	202.234	28.5609	1.16859	0.477947	0.539209	0.21951	0.134724	0.215389	0.0829686	0.0655568	0.154513	0.0320601	0.0635808	0.413573		3.08777	1.86656	-0.087552	-0.395762	-0.403533	-0.402843	-0.40644	-0.407394	-0.406487	-0.407977	-0.408173	-0.407172	-0.40855	-0.408195	-0.404257
TraesCS1A02G038400	1	AT2G31320	0	LOC_Os07g23110	0	Bradi1g52530	0	GRMZM5G831712	0	GO:0003950,GO:0005622,GO:0005730,GO:0006259,GO:0006281,GO:0006302,GO:0006471,GO:0006979,GO:0008270,GO:0009737,GO:0051287,GO:0070212,GO:1990404		87.8848	19.2614	6.21526	2.29733	0.905849	0.694535	0.404969	0.191818	0.1505	0.0738224	0.229863	0.102583	0.163764	0.520487	4.32376		3.65011	0.50558	-0.0922319	-0.271763	-0.335525	-0.345208	-0.358477	-0.368244	-0.370137	-0.373651	-0.366501	-0.372333	-0.36953	-0.353183	-0.178906
TraesCS1A02G039400	1	AT1G14300	8e-123	LOC_Os10g26660	8.93e-173	Bradi3g24960	0	GRMZM2G138583	1.71e-173			19.3459	17.4609	9.17132	6.34872	5.07876	3.95914	3.48622	3.66183	3.79283	3.74103	3.9134	4.03922	3.42166	3.65	16.2744		2.21985	1.87657	0.366946	-0.147079	-0.378352	-0.582248	-0.66837	-0.636389	-0.612534	-0.621967	-0.590576	-0.567664	-0.680128	-0.638545	1.66049
TraesCS1A02G040400	1	AT3G55340	6.45e-81	LOC_Os05g02400	0	Bradi2g37420	0	GRMZM2G336583	0	GO:0003723,GO:0003729,GO:0005794,GO:0007049,GO:0008270,GO:0009920,GO:0016043,GO:0019898		32.9888	17.4653	6.6486	3.76151	3.37611	2.90755	2.58363	2.00544	1.12728	1.58757	1.58849	1.01499	0.839446	0.706873	5.97093		3.2697	1.41391	0.120795	-0.22435	-0.270424	-0.326439	-0.365162	-0.434283	-0.539266	-0.48424	-0.484129	-0.55269	-0.573676	-0.589525	0.0397815
TraesCS1A02G042500	1	AT3G06340	2.15e-50	LOC_Os06g34440	8.5e-150	Bradi1g27400	1.65e-145	GRMZM2G162316	0	GO:0006457,GO:0019538		29.4764	9.81663	1.03526	0.201948	0.143145	0.109171	0.0995422	0	0	0	0.0163892	0	0	0	0.128846		3.54366	0.938413	-0.225265	-0.335693	-0.343485	-0.347987	-0.349263	-0.362454	-0.362454	-0.362454	-0.360282	-0.362454	-0.362454	-0.362454	-0.34538
TraesCS1A02G043400	1	AT3G04710	4.46e-37	LOC_Os02g29210	1.59e-112	Bradi2g23634	2.24e-128	GRMZM2G536120	6.92e-48			8.27655	4.28502	2.99927	1.4451	1.34535	1.1479	0.690589	0.743091	0.448386	0.536841	0.423843	0.390759	0.249571	0.508946	2.06547		3.18279	1.24994	0.627326	-0.125262	-0.173564	-0.269177	-0.490626	-0.465202	-0.60791	-0.565077	-0.619794	-0.635815	-0.704184	-0.578584	0.175144
TraesCS1A02G045300	1	AT3G55270	0	LOC_Os05g02500	0	Bradi2g37450	0	GRMZM2G005350	0	GO:0000188,GO:0004725,GO:0006470,GO:0009651,GO:0010224,GO:0010225,GO:0017017,GO:1902065		18.3597	11.3387	7.12409	5.8933	5.4429	4.78661	5.40831	5.59425	4.82863	2.98109	3.73254	3.65894	3.4636	4.15767	17.9865		2.37229	0.908143	0.0292578	-0.227405	-0.32133	-0.458189	-0.328543	-0.289767	-0.449427	-0.834705	-0.678	-0.693348	-0.734085	-0.589345	2.29445
TraesCS1A02G046100	1	AT3G53540	1.2e-16	LOC_Os05g02580	0	Bradi2g37487	0	GRMZM2G403003	0			16.4404	4.16137	0.569202	0.0534322	0.124138	0.201757	0.286086	0.698013	0.602866	0.41475	0.330439	0.146423	0.0626876	0.0599874	0.0278742		3.63037	0.624157	-0.255293	-0.381566	-0.364256	-0.345253	-0.324607	-0.223757	-0.247052	-0.293107	-0.313748	-0.3588	-0.3793	-0.379962	-0.387824
TraesCS1A02G047500	1			LOC_Os01g66230	1.72e-87	Bradi2g37580	5.44e-144	GRMZM2G106647	3.91e-95			14.5973	7.44557	5.76951	3.7915	3.00883	2.71091	2.50366	2.41687	2.15087	2.34698	1.89312	2.01312	1.65639	2.19518	9.01959		2.97172	0.920804	0.440158	-0.127078	-0.351525	-0.436957	-0.496391	-0.52128	-0.597561	-0.541322	-0.671477	-0.637063	-0.739363	-0.584856	1.37219
TraesCS1A02G049300	1	AT3G14120	0	LOC_Os11g42420	0	Bradi4g11687	0	GRMZM2G348675	5.63e-137	GO:0000973,GO:0005635,GO:0006406,GO:0006606,GO:0017056,GO:0031080		65.4648	36.9997	23.8725	16.2586	12.5712	11.9532	10.4455	6.48281	3.93063	2.20425	2.29606	1.05484	0.901691	1.91216	7.7998		3.07902	1.38883	0.609373	0.157277	-0.0616709	-0.09837	-0.187892	-0.423186	-0.574729	-0.677236	-0.671785	-0.745486	-0.754579	-0.69458	-0.344986
TraesCS1A02G049700	1	AT3G53500	2.21e-83	LOC_Os05g02880	2.36e-118	Bradi2g37640	1.04e-156	GRMZM2G175419	1.72e-122	GO:0000381,GO:0000398,GO:0003676,GO:0003723,GO:0003729,GO:0005654,GO:0005681,GO:0008270,GO:0008380,GO:0016043,GO:0016607,GO:0045292		51.5261	29.9014	23.8806	18.9195	16.3342	17.3333	14.3676	13.2337	10.3944	9.03739	8.93564	7.30046	7.34786	7.2608	23.2268		3.02572	1.11587	0.58413	0.145977	-0.0823539	0.00588359	-0.256037	-0.356179	-0.606941	-0.72679	-0.735776	-0.880193	-0.876006	-0.883695	0.526388
TraesCS1A02G054300	1	AT3G45830	5.2e-172	LOC_Os05g02680	0	Bradi2g37740	0	GRMZM2G173763	0	GO:0031011		22.1399	16.162	10.8571	9.43294	9.09068	10.2003	7.67418	8.88378	9.09896	6.99676	6.59927	5.98738	4.46943	5.02966	13.9165		2.76039	1.42648	0.242738	-0.0750473	-0.151419	0.0961811	-0.467495	-0.197586	-0.149572	-0.618655	-0.707351	-0.84389	-1.1826	-1.05759	0.925422
TraesCS1A02G058200	1	AT1G21270	1.25e-123	LOC_Os10g07556	0	Bradi5g01462	0	GRMZM2G075286	0	GO:0004674,GO:0005509,GO:0005618,GO:0007166,GO:0009311,GO:0009607,GO:0009751,GO:0009826,GO:0009992,GO:0030247		5.83752	0.0886665	0.199911	0.0598109	0.0318904	0.0147979	0	0.0136908	0.014468	0.0140185	0.032474	0.0143625	0	0	0.0381389		3.73949	-0.231625	-0.154781	-0.251558	-0.270844	-0.282651	-0.292873	-0.283416	-0.282879	-0.28319	-0.270441	-0.282952	-0.292873	-0.292873	-0.266528
TraesCS1A02G058600	1	AT3G53320	1.21e-19	LOC_Os05g03060	6.65e-159	Bradi2g37840	0	GRMZM2G342895	1.39e-161	GO:0005635,GO:0005875,GO:0008017,GO:0009524,GO:0072686		61.4596	32.4885	7.04907	1.60158	0.940367	0.752369	0.342151	0.303173	0.0863746	0.0482681	0.0603675	0.0850844	0.0152441	0.0299937	0.353895		3.27435	1.53116	0.000481617	-0.327293	-0.367077	-0.378389	-0.403072	-0.405417	-0.418462	-0.420755	-0.420027	-0.41854	-0.422742	-0.421854	-0.402365
TraesCS1A02G060600	1	AT2G37080	2.95e-103	LOC_Os05g03120	0	Bradi2g37920	0	GRMZM2G313448	0			41.6313	19.8092	11.4127	5.64479	1.79122	0.620296	0.106025	0.0287398	0.00723399	0.031767	0.0408208	0.0611097	0	0	0.012713		3.25971	1.29568	0.539968	0.020844	-0.325986	-0.431372	-0.477658	-0.484614	-0.486549	-0.484341	-0.483526	-0.4817	-0.4872	-0.4872	-0.486056
TraesCS1A02G060700	1	AT2G37990	1.21e-131	LOC_Os04g58830	0	Bradi2g37930	0	GRMZM2G127312	6.91e-172	GO:0000055,GO:0000447,GO:0005730,GO:0030687,GO:0042273		34.6653	16.0762	5.10605	4.10411	3.05516	2.88338	2.12889	0.986168	0.700187	0.385533	0.272213	0.114947	0.258765	0.205523	4.71087		3.35736	1.25046	0.00708274	-0.106478	-0.225366	-0.244837	-0.330351	-0.459868	-0.492282	-0.527945	-0.540789	-0.558613	-0.542313	-0.548347	-0.0377072
TraesCS1A02G065600	1	AT3G08947	0	LOC_Os05g28510	0	Bradi4g00730	0	GRMZM2G084767	0	GO:0005215,GO:0006607,GO:0006610,GO:0006913,GO:0008139,GO:0008565,GO:0031965,GO:0034399		16.6671	2.75336	0.527792	0.0596482	0.10235	0.130864	0.164112	0.100497	0.144247	0.253957	0.181102	0.44029	0.0721352	0.0964043	2.20066		3.6717	0.282644	-0.259451	-0.37348	-0.363079	-0.356133	-0.348035	-0.36353	-0.352874	-0.326151	-0.343897	-0.280765	-0.370438	-0.364527	0.148018
TraesCS1A02G066000	1	AT1G64960	0	LOC_Os03g42040	0	Bradi1g14620	0	GRMZM2G051894	0			13.8912	5.22027	0.885286	0.231609	0.119368	0.0555921	0.173196	0.0363647	0.021377	0.0210277	0.210015	0.0786087	0.0779317	0.0912078	0.304401		3.49565	1.06368	-0.152169	-0.335509	-0.36699	-0.384877	-0.351892	-0.39027	-0.394474	-0.394572	-0.341565	-0.378422	-0.378611	-0.374888	-0.315093
TraesCS1A02G067300	1	AT3G11964	0	LOC_Os07g10350	0	Bradi1g38227	0	GRMZM2G398527	0	GO:0003723,GO:0005730,GO:0006364,GO:0009553,GO:0032040		139.681	45.3762	7.03546	1.26181	0.441217	0.457521	0.129609	0.0767501	0.0877119	0.104793	0.373606	0.163034	0.188316	0.531402	7.74472		3.551	0.895448	-0.184201	-0.346784	-0.369891	-0.369432	-0.378666	-0.380154	-0.379845	-0.379364	-0.371795	-0.377724	-0.377013	-0.367351	-0.164229
TraesCS1A02G069700	1	AT5G48240	1.44e-45	LOC_Os11g16480	7e-102	Bradi2g15350	1.73e-140	GRMZM2G120575	6.2e-90	GO:0005730		22.1347	8.75926	2.29772	0.737567	0.465796	0.325147	0.226933	0.193075	0.276731	0.123604	0.288599	0.220099	0.149535	0.28873	4.54387		3.42349	1.06306	-0.0772436	-0.352572	-0.400533	-0.425354	-0.442686	-0.448661	-0.433898	-0.460921	-0.431804	-0.443892	-0.456345	-0.431781	0.319146
TraesCS1A02G070300	1	AT5G01390	3.93e-139	LOC_Os05g03630	6.05e-160	Bradi2g38210	0	GRMZM2G119483	6.67e-172	GO:0006457,GO:0019538,GO:0051082,GO:0051085,GO:0051087		10.8985	6.15393	4.21258	3.48482	2.67631	2.30437	1.75292	1.59765	1.59458	1.82807	1.84512	1.4717	1.03356	1.11719	4.58937		3.09813	1.21227	0.44062	0.151351	-0.170014	-0.317855	-0.537044	-0.598759	-0.59998	-0.507172	-0.500395	-0.648824	-0.822977	-0.789733	0.590387
TraesCS1A02G071100	1	AT1G19880	0	LOC_Os04g56720	0	Bradi5g25080	0	GRMZM5G866734	0	GO:0008536		38.1948	10.9907	2.88457	1.369	0.665712	0.429133	0.454633	0.456048	0.715756	0.666743	0.513074	0.695555	0.482675	0.692044	1.76015		3.59954	0.730458	-0.124464	-0.284304	-0.358477	-0.383428	-0.380738	-0.380589	-0.353199	-0.358368	-0.374575	-0.355329	-0.377781	-0.3557	-0.243051
TraesCS1A02G071200	1	AT1G19880	0	LOC_Os04g56720	0	Bradi5g25080	0	GRMZM5G866734	0	GO:0008536		5.69506	0.87636	0.0511081	0.0235268	0.046124	0.0295957	0.042521	0	0	0	0	0.0118404	0	0	0.0278742		3.69862	0.298319	-0.284017	-0.30348	-0.287534	-0.299198	-0.290077	-0.320082	-0.320082	-0.320082	-0.320082	-0.311727	-0.320082	-0.320082	-0.300412
TraesCS1A02G071300	1	AT3G56690	0	LOC_Os11g11340	0	Bradi4g22080	0	GRMZM2G315264	0	GO:0005516,GO:0009056,GO:0009535,GO:0009579,GO:0016887		12.3242	6.82861	4.91565	3.00268	2.17154	1.70428	1.1336	1.15279	0.800336	0.708188	0.935292	0.694156	0.370693	0.528382	2.0997		3.10984	1.34786	0.73453	0.121195	-0.145282	-0.295095	-0.478064	-0.471913	-0.584916	-0.61446	-0.541646	-0.618959	-0.722667	-0.672109	-0.168316
TraesCS1A02G072800	1	AT1G23380	1.5e-82	LOC_Os01g19694	2.3e-150	Bradi2g38390	1.91e-176	GRMZM2G094241	2.22e-162	GO:0010073,GO:0043565		5.4141	0.669779	0.0204049	0.0896349	0.0302191	0.0147979	0	0	0	0.00700923	0	0	0	0	0.0151613		3.7135	0.187561	-0.295049	-0.243597	-0.287755	-0.299216	-0.310213	-0.310213	-0.310213	-0.305004	-0.310213	-0.310213	-0.310213	-0.310213	-0.298946
TraesCS1A02G073400	1	AT1G56440	9.04e-53	LOC_Os05g03910	0	Bradi3g19490	0	GRMZM2G034043	9.32e-102			12.3804	7.52475	5.34546	4.3143	3.1892	2.77637	2.31351	2.26508	2.02842	2.05693	1.7646	1.01183	0.758138	0.903532	5.09589		2.95661	1.32493	0.592616	0.246113	-0.131961	-0.270684	-0.42622	-0.442495	-0.52202	-0.51244	-0.610673	-0.863631	-0.948879	-0.900022	0.508753
TraesCS1A02G075100	1	AT1G09320	9.16e-64	LOC_Os05g04180	5.4e-148	Bradi2g38497	0	GRMZM2G155889	4.94e-117	GO:0003723		40.014	19.7469	10.8279	7.07706	3.72529	2.91706	1.64489	1.56456	1.69194	1.67645	1.56319	0.802392	0.837915	0.819038	3.35387		3.27754	1.29248	0.418915	0.0515418	-0.276747	-0.355908	-0.480511	-0.488379	-0.475903	-0.47742	-0.488514	-0.56303	-0.55955	-0.561399	-0.313125
TraesCS1A02G077600	1	AT5G26760	1.57e-110	LOC_Os05g04370	0	Bradi2g38650	0	GRMZM2G065622	0	GO:0008420,GO:0030154,GO:0070940		14.5809	6.70268	5.37773	5.5499	5.45231	4.58484	4.5611	3.57742	3.4995	2.85069	2.43516	2.15936	1.78581	1.84235	5.81979		3.23935	0.651679	0.216486	0.27304	0.240983	-0.0439469	-0.0517437	-0.374843	-0.400437	-0.613545	-0.750029	-0.84062	-0.963317	-0.944745	0.361685
TraesCS1A02G077800	1	AT2G21050	0	LOC_Os10g05690	0	Bradi3g21090	0	GRMZM2G129413	0	GO:0003333,GO:0005215,GO:0006865,GO:0009607,GO:0009624,GO:0009734,GO:0010588,GO:0015171,GO:0015293,GO:0048829		9.39207	2.69477	0.701112	0.19467	0.0151095	0	0	0.00684539	0.0285027	0.0210277	0	0	0	0	0		3.58741	0.768055	-0.0712119	-0.284408	-0.359997	-0.366358	-0.366358	-0.363476	-0.354359	-0.357506	-0.366358	-0.366358	-0.366358	-0.366358	-0.366358
TraesCS1A02G079800	1	AT5G26770	6.69e-119	LOC_Os05g04530	1.1e-179	Bradi2g36970	0	GRMZM2G042593	1.97e-170	GO:0005635,GO:0005654		11.6958	13.1534	1.59958	0.143067	0.0779742	0.2044	0.353343	0.404233	0.46554	0.586356	1.307	1.62183	1.76414	2.40925	8.11031		2.0909	2.43844	-0.316359	-0.663639	-0.67916	-0.649016	-0.613503	-0.601369	-0.586751	-0.557945	-0.38612	-0.311054	-0.277123	-0.123308	1.23601
TraesCS1A02G079900	1	AT5G59970	1.59e-68	LOC_Os10g39410	3.8e-68	Bradi5g19358	1.07e-69	AC212565.3_FG001	5.02e-70	GO:0006259,GO:0016043,GO:0046982		6.86351	4.11951	0.773346	0.162737	0.32948	0.45849	0.273314	0.139038	0.206054	0.271169	0.141244	0.175625	0.21869	0.257891	0.168814		3.1867	1.70283	-0.106666	-0.436864	-0.346694	-0.27693	-0.377067	-0.449679	-0.413439	-0.378227	-0.448486	-0.429894	-0.406606	-0.385407	-0.433577
TraesCS1A02G080100	1	AT1G09520	9.14e-16	LOC_Os05g19620	4.04e-104	Bradi2g36960	1.1e-111	GRMZM2G455749	1.41e-79			5.57012	2.48228	1.38356	0.789332	0.572669	0.963815	0.659347	0.615776	0.8099	0.718377	0.650095	0.346376	0.251904	0.387094	1.43979		3.40016	1.01078	0.160589	-0.299227	-0.466882	-0.164212	-0.39981	-0.433525	-0.283312	-0.354132	-0.406969	-0.641988	-0.715091	-0.610481	0.204096
TraesCS1A02G080200	1	AT4G13970	0	LOC_Os07g12520	0	Bradi2g36937	0	GRMZM2G112003	0			17.4891	4.97066	1.38256	1.01521	0.289199	0.16538	0.14364	0.113995	0.164854	0.206307	0.238769	0.244962	0.110524	0.322398	2.61631		3.5747	0.692122	-0.134098	-0.218687	-0.385864	-0.414376	-0.419382	-0.426208	-0.414497	-0.404952	-0.397477	-0.396051	-0.427007	-0.37822	0.149992
TraesCS1A02G083400	1	AT1G51510	3.13e-67	LOC_Os05g04850	3.81e-77	Bradi2g36710	8.51e-105	GRMZM5G803275	7.21e-85	GO:0000184,GO:0000381,GO:0003723,GO:0003729,GO:0005654,GO:0005730,GO:0010628,GO:0016604,GO:0035145		38.4722	27.1216	18.9093	12.6532	8.105	5.78088	4.24518	2.40075	1.75192	2.14912	1.82324	1.11136	1.34483	1.5386	11.9048		2.72501	1.6652	0.898404	0.314266	-0.110409	-0.327415	-0.470805	-0.643021	-0.703603	-0.666516	-0.696944	-0.763413	-0.741614	-0.723521	0.244386
TraesCS1A02G085000	1	AT5G45400	0	LOC_Os05g02040	0	Bradi2g38877	0	GRMZM2G076329	0	GO:0000723,GO:0000724,GO:0000784,GO:0003676,GO:0003684,GO:0003697,GO:0005662,GO:0006259,GO:0006260,GO:0006261,GO:0006268,GO:0006281,GO:0006289,GO:0006310,GO:0007004,GO:0043047,GO:0043565,GO:0051321		23.4632	9.28121	1.49694	0.529281	0.823171	0.824091	0.800106	0.616748	0.661348	0.327255	0.388718	0.337601	0.364668	0.30873	1.92565		3.48153	1.09087	-0.221328	-0.384447	-0.334906	-0.334751	-0.338794	-0.369703	-0.362184	-0.418503	-0.408142	-0.416759	-0.412196	-0.421626	-0.149061
TraesCS1A02G086600	1	AT2G40430	5e-53	LOC_Os05g05220	0	Bradi2g36460	0	GRMZM2G060987	1.22e-110	GO:0000027,GO:0005730,GO:0006364,GO:0008097,GO:0010971,GO:0051781		78.5025	35.0417	15.7676	9.11026	7.50144	6.8407	6.75489	5.65743	4.7882	4.68806	4.80583	3.51966	3.55751	3.74473	14.1417		3.41159	1.12609	0.112508	-0.237585	-0.322189	-0.356936	-0.361449	-0.419162	-0.464872	-0.470139	-0.463945	-0.531582	-0.529592	-0.519746	0.027007
TraesCS1A02G087900	1	AT3G06010	0	LOC_Os05g05230	0	Bradi2g36380	0	GRMZM2G102625	0	GO:0009408,GO:0009414,GO:0009651		47.4099	18.2515	7.68851	5.70627	5.44198	5.39505	5.21961	6.40856	6.94283	5.13705	5.23116	5.78468	5.03811	5.02924	15.0732		3.49744	0.772603	-0.214497	-0.399736	-0.424434	-0.428819	-0.445214	-0.334107	-0.28418	-0.452929	-0.444135	-0.392409	-0.462175	-0.463004	0.475593
TraesCS1A02G088200	1	AT1G03190	0	LOC_Os05g05260	0	Bradi2g36360	0	GRMZM2G097605	0	GO:0000019,GO:0000717,GO:0003684,GO:0004003,GO:0006281,GO:0006289,GO:0006366,GO:0006979,GO:0008353,GO:0009408,GO:0009411,GO:0033683,GO:0043141,GO:0045893,GO:0045951,GO:0051539		15.3351	10.5468	5.32335	3.14961	2.26396	1.93483	1.87277	1.7845	1.14125	1.08009	1.14693	0.834274	0.911648	1.3205	6.32499		2.8828	1.7	0.409715	-0.127239	-0.346011	-0.427312	-0.442642	-0.464445	-0.62334	-0.638449	-0.621936	-0.699168	-0.680056	-0.579061	0.657138
TraesCS1A02G089100	1	AT5G27650	1.25e-45	LOC_Os05g05660	6e-131	Bradi2g35870	0	GRMZM2G135320	3.98e-159			16.1628	10.0822	4.97483	2.84394	2.82701	3.06577	2.87621	3.14167	3.47587	4.09294	3.44016	3.29858	3.31686	4.26352	13.4475		2.62046	1.13713	-0.108755	-0.62857	-0.632699	-0.574456	-0.620698	-0.55594	-0.474414	-0.323886	-0.483125	-0.517664	-0.513204	-0.282274	1.95809
TraesCS1A02G089900	1	AT4G02570	0	LOC_Os05g05700	0	Bradi2g35830	0	GRMZM2G166694	0	GO:0000003,GO:0000151,GO:0000794,GO:0005622,GO:0005819,GO:0005856,GO:0006511,GO:0007049,GO:0009524,GO:0009733,GO:0009753,GO:0009790,GO:0009791,GO:0009793,GO:0009867,GO:0010087,GO:0010265,GO:0016043,GO:0031461,GO:0031625,GO:0042752,GO:0048366,GO:0061630		166.014	98.5738	55.732	33.331	26.6093	25.728	24.4896	27.1354	24.8721	21.7256	23.6085	19.6118	18.2535	20.1977	75.3867		3.08012	1.37648	0.29423	-0.271654	-0.441452	-0.463715	-0.495	-0.428163	-0.485338	-0.564822	-0.517257	-0.61822	-0.652532	-0.603421	0.790739
TraesCS1A02G090300	1	AT2G39090	0	LOC_Os05g05720	0	Bradi2g35800	0	GRMZM2G089296	0	GO:0007049,GO:0016567,GO:0051301		20.5916	10.9519	3.29508	1.10509	0.767193	0.592462	0.758824	0.987935	1.34702	1.3098	0.98166	0.829903	0.520646	0.886184	2.84588		3.28675	1.46658	0.0208338	-0.392678	-0.456479	-0.489472	-0.458059	-0.414799	-0.346998	-0.354025	-0.415984	-0.444638	-0.503032	-0.434011	-0.0639831
TraesCS1A02G091000	1	AT5G54500	8.16e-07	LOC_Os05g42190	1.5e-08	Bradi2g51980	1.35e-09	GRMZM2G165133	5.09e-09	GO:0003955,GO:0005774,GO:0009733,GO:0010181,GO:0016655,GO:0071365		8.99195	5.04121	4.19617	3.70014	3.0675	2.26223	2.43884	2.2388	1.80846	1.1862	1.30889	1.09074	0.833736	0.58897	2.05532		3.01553	1.11584	0.709512	0.470999	0.166799	-0.220409	-0.135486	-0.231676	-0.438601	-0.737809	-0.678815	-0.783711	-0.907288	-1.02498	-0.319901
TraesCS1A02G091100	1	AT3G06400	0	LOC_Os05g05780	0	Bradi2g35740	0	GRMZM2G010085	0	GO:0004386,GO:0008094,GO:0009553,GO:0009561,GO:0009908,GO:0010228,GO:0016584,GO:0016589,GO:0016887,GO:0031491,GO:0034728,GO:0043044,GO:0048510,GO:0051510,GO:1900036		153.511	86.1914	46.8214	27.1753	19.5288	16.2689	14.892	14.4748	12.0542	10.9728	10.6408	9.80086	8.24727	10.308	34.3563		3.19751	1.43064	0.397327	-0.118306	-0.318998	-0.404559	-0.440697	-0.451647	-0.515179	-0.54356	-0.552274	-0.574319	-0.615095	-0.561008	0.0701677
TraesCS1A02G091300	1	AT3G62980	0	LOC_Os05g05800	0	Bradi2g35720	0	GRMZM2G135978	0	GO:0000151,GO:0000822,GO:0004842,GO:0005622,GO:0006511,GO:0007049,GO:0007154,GO:0009056,GO:0009607,GO:0009653,GO:0009733,GO:0009734,GO:0009791,GO:0009873,GO:0009908,GO:0009991,GO:0010011,GO:0010152,GO:0010311,GO:0016036,GO:0016567,GO:0019005,GO:0019538,GO:0031146,GO:0038198,GO:0043224,GO:0048443,GO:0061630		50.7806	27.5604	26.162	18.3517	11.2002	9.01369	8.66716	6.48207	5.96371	4.22154	4.10799	3.96526	3.5404	3.32516	16.474		2.95988	1.12513	1.01463	0.397497	-0.167584	-0.340349	-0.36773	-0.540386	-0.581344	-0.719003	-0.727975	-0.739252	-0.772823	-0.789831	0.249133
TraesCS1A02G091400	1	AT5G27680	0	LOC_Os05g05810	0	Bradi2g35707	0	GRMZM2G090963	0	GO:0000287,GO:0000400,GO:0000403,GO:0000405,GO:0000724,GO:0000731,GO:0000781,GO:0001302,GO:0003676,GO:0003682,GO:0005654,GO:0005657,GO:0005662,GO:0005694,GO:0005813,GO:0006281,GO:0006284,GO:0006310,GO:0006979,GO:0007569,GO:0008026,GO:0008340,GO:0008408,GO:0009267,GO:0009378,GO:0010225,GO:0010259,GO:0030145,GO:0031297,GO:0032389,GO:0032508,GO:0035861,GO:0042803,GO:0042981,GO:0043138,GO:0043140,GO:…		8.28951	3.82583	0.941294	0.278292	0.303594	0.38961	0.778913	0.910305	0.828093	0.693286	1.05831	1.16539	0.813088	0.824949	2.93948		3.31334	1.10158	-0.327709	-0.656227	-0.64369	-0.601069	-0.408169	-0.343064	-0.3838	-0.450597	-0.269726	-0.216671	-0.391235	-0.385358	0.662395
TraesCS1A02G092900	1	AT5G58420	0	LOC_Os02g01560	0	Bradi2g35620	0	GRMZM2G125271	0	GO:0003735,GO:0005198,GO:0005730,GO:0005840,GO:0006412,GO:0019843,GO:0022626,GO:0022627		1137.92	826.583	490.413	324.031	258.228	225.195	169.014	110.985	59.4968	35.529	33.3391	14.1961	11.6827	16.4392	129.737		2.76918	1.7914	0.735618	0.213077	0.00641341	-0.0973313	-0.273774	-0.456019	-0.617725	-0.692998	-0.699876	-0.759997	-0.767891	-0.752952	-0.397127
TraesCS1A02G095200	1	AT3G53760	0	LOC_Os05g06260	0	Bradi2g35187	0	GRMZM2G008093	0	GO:0000922,GO:0000923,GO:0000930,GO:0005200,GO:0005813,GO:0005815,GO:0005816,GO:0005819,GO:0005856,GO:0005874,GO:0007020,GO:0009506,GO:0009624,GO:0015631,GO:0016043,GO:0031122,GO:0040007,GO:0043015,GO:0043622,GO:0045298,GO:0051011,GO:0051321,GO:0051415,GO:0090307		14.0563	8.34417	4.54831	1.98218	1.10529	0.716229	0.546839	0.664705	0.650524	0.529387	0.282032	0.387635	0.352657	0.274382	2.50116		3.09331	1.56923	0.556445	-0.128232	-0.362198	-0.466005	-0.511201	-0.479753	-0.483536	-0.515857	-0.581855	-0.553679	-0.563011	-0.583896	0.0102389
TraesCS1A02G096000	1	AT2G47580	4.2e-119	LOC_Os05g06280	5.95e-147	Bradi2g35120	2.93e-155	GRMZM2G018020	6.15e-150	GO:0000398,GO:0003723,GO:0003774,GO:0005681,GO:0005685,GO:0005730,GO:0005794,GO:0005856,GO:0009651,GO:0009653,GO:0016043,GO:0030154,GO:0030619,GO:0035614		28.0212	20.756	13.7773	8.75314	6.00485	6.00941	5.32063	4.67933	4.00175	3.43695	3.31212	2.67676	2.79294	2.80642	10.3664		2.76919	1.75516	0.781108	0.079854	-0.303738	-0.303102	-0.399238	-0.488747	-0.583321	-0.662153	-0.679576	-0.768256	-0.752041	-0.75016	0.305021
TraesCS1A02G096500	1	AT3G05590	3.75e-79	LOC_Os05g06310	1.76e-89	Bradi2g35090	1.42e-90	GRMZM2G104025	3.69e-91	GO:0003735,GO:0005198,GO:0005774,GO:0005840,GO:0006412,GO:0015934,GO:0022625		416.011	305.935	172.708	116.011	93.3104	82.9958	60.8666	42.2646	26.0283	17.1228	16.297	6.79593	5.26783	6.81804	50.8533		2.77858	1.82692	0.675113	0.184941	-0.0113134	-0.100488	-0.291805	-0.452628	-0.592998	-0.66999	-0.677129	-0.75927	-0.772481	-0.759079	-0.378374
TraesCS1A02G097100	1	AT5G09380	6.89e-55	LOC_Os04g32350	1.2e-138	Bradi2g34200	2.57e-164	GRMZM2G025294	4.65e-130	GO:0001056,GO:0003899,GO:0005654,GO:0005666,GO:0006383		8.15967	3.89521	2.04516	1.02869	1.03547	0.691289	0.58838	0.310219	0.415649	0.287404	0.579494	0.732534	0.269871	0.468389	1.88043		3.319	1.19609	0.275112	-0.230903	-0.227527	-0.398867	-0.450097	-0.588569	-0.536085	-0.599927	-0.45452	-0.378335	-0.608655	-0.50983	0.193106
TraesCS1A02G099400	1	AT5G05620	0	LOC_Os05g06450	0	Bradi2g34960	0	GRMZM2G073888	0	GO:0000070,GO:0000212,GO:0000226,GO:0000278,GO:0000910,GO:0000914,GO:0000930,GO:0003924,GO:0005198,GO:0005200,GO:0005525,GO:0005618,GO:0005635,GO:0005813,GO:0005819,GO:0005856,GO:0005874,GO:0005938,GO:0007017,GO:0007020,GO:0007049,GO:0007052,GO:0009056,GO:0009553,GO:0009624,GO:0009653,GO:0009791,GO:0010103,GO:0016043,GO:0016049,GO:0030154,GO:0031122,GO:0046785,GO:0048366,GO:0048768,GO:0051641		29.6003	25.1333	10.4532	3.88457	1.90656	1.16708	0.640584	0.873362	0.762738	0.698412	0.503095	0.332877	0.320438	0.328055	2.72726		2.68705	2.19333	0.570805	-0.155202	-0.373823	-0.455555	-0.513747	-0.488019	-0.500246	-0.507356	-0.528943	-0.547757	-0.549131	-0.54829	-0.283115
TraesCS1A02G103100	1	AT4G10630	2.76e-73	LOC_Os02g01200	3.62e-71	Bradi3g05040	1.2e-101	GRMZM2G431344	2.28e-97	GO:0009055,GO:0015035,GO:0019725,GO:0045454		5.09373	1.07272	0.110254	0	0	0	0	0	0	0	0	0	0	0	0.0508519		3.65988	0.509894	-0.244089	-0.33046	-0.33046	-0.33046	-0.33046	-0.33046	-0.33046	-0.33046	-0.33046	-0.33046	-0.33046	-0.33046	-0.290624
TraesCS1A02G104500	1	AT5G45400	0	LOC_Os05g02040	0	Bradi2g38877	0	GRMZM2G076329	0	GO:0000723,GO:0000724,GO:0000784,GO:0003676,GO:0003684,GO:0003697,GO:0005662,GO:0006259,GO:0006260,GO:0006261,GO:0006268,GO:0006281,GO:0006289,GO:0006310,GO:0007004,GO:0043047,GO:0043565,GO:0051321		26.487	1.4538	0.412367	0.168871	0.291867	0.0481932	0.0145003	0.0555348	0.014468	0.0557282	0.1414	0.0958341	0.359309	0.154025	0.584267		3.73621	-0.0868483	-0.245895	-0.283082	-0.264298	-0.301512	-0.306657	-0.300391	-0.306662	-0.300361	-0.287277	-0.294236	-0.253998	-0.285349	-0.219643
TraesCS1A02G104700	1	AT1G49540	0	LOC_Os08g38570	0	Bradi3g39160	0	GRMZM2G042371	0	GO:0016573,GO:0044030,GO:1901535		25.5281	12.5615	4.28977	1.29573	0.751437	0.362381	0.448365	0.435944	0.504422	0.427243	0.512461	0.369736	0.406385	0.478029	5.90881		3.27734	1.33772	0.100383	-0.347481	-0.4289	-0.487097	-0.474235	-0.476093	-0.46585	-0.477395	-0.464647	-0.485997	-0.480515	-0.469798	0.342569
TraesCS1A02G105400	1	AT1G23410	2.09e-87	LOC_Os01g22490	1.12e-112	Bradi2g12280	1.65e-113	GRMZM2G047732	8.9e-111	GO:0005198,GO:0005622,GO:0005794,GO:0005840,GO:0006412,GO:0009056,GO:0009506,GO:0016567,GO:0019538,GO:0019941,GO:0022627,GO:0031386,GO:0031625		283.615	219.386	116.441	76.0963	53.1673	45.084	34.6044	24.5499	14.661	10.6575	8.50232	4.31468	4.09411	4.94639	27.7691		2.7378	1.94483	0.673864	0.175771	-0.107311	-0.207107	-0.336489	-0.460622	-0.582711	-0.632138	-0.658746	-0.710447	-0.71317	-0.702647	-0.420878
TraesCS1A02G105500	1	AT3G55070	0	LOC_Os05g06760	0	Bradi2g34760	0	GRMZM2G177026	0	GO:0004842,GO:0006511,GO:0034657,GO:0043161,GO:0045721		18.8223	11.7905	9.001	8.21905	9.23288	9.16069	8.43666	9.21488	9.10247	9.07608	7.95083	5.88415	4.65132	4.94664	17.6257		2.41529	0.585397	-0.140529	-0.344018	-0.0801856	-0.0989722	-0.287389	-0.0848689	-0.114123	-0.120991	-0.413816	-0.951636	-1.27246	-1.19561	2.1039
TraesCS1A02G106300	1	AT1G63020	0	LOC_Os04g48370	0	Bradi2g34876	0	GRMZM2G007681	0	GO:0000418,GO:0001056,GO:0003899,GO:0005654,GO:0005666,GO:0007267,GO:0010495,GO:0016043,GO:0030422,GO:0031047,GO:0040029		15.3128	13.4637	5.94891	3.02145	1.84816	1.22411	0.94746	0.992033	1.15963	0.852189	0.586627	0.644948	0.232502	0.374817	3.50416		2.6127	2.20916	0.569162	-0.0697154	-0.325769	-0.46196	-0.522334	-0.512607	-0.476032	-0.543126	-0.601081	-0.588353	-0.678364	-0.647306	0.0356294
TraesCS1A02G108000	1	AT3G53500	2.03e-74	LOC_Os01g06290	3.82e-85	Bradi2g34687	8.01e-120	GRMZM2G175419	2.98e-83	GO:0000381,GO:0000398,GO:0003676,GO:0003723,GO:0003729,GO:0005654,GO:0005681,GO:0008270,GO:0008380,GO:0016043,GO:0016607,GO:0045292		11.6646	3.1826	1.39011	0.441964	0.590643	0.46852	0.595353	0.510718	0.685363	0.597361	0.598786	0.450993	0.223377	0.294771	2.21264		3.59335	0.566885	-0.0726984	-0.411007	-0.357957	-0.401532	-0.356276	-0.386475	-0.32416	-0.355559	-0.355051	-0.407786	-0.489001	-0.463527	0.22079
TraesCS1A02G108300	1	AT5G13560	0	LOC_Os05g06980	0	Bradi2g34710	0	GRMZM2G030235	0			20.4216	11.6596	7.99667	5.20623	4.03484	3.77421	3.54586	4.76201	5.05187	4.59208	5.0158	3.92222	2.52219	2.9319	14.6251		2.81344	1.02072	0.271272	-0.299657	-0.539325	-0.59265	-0.639372	-0.390545	-0.33124	-0.425313	-0.338619	-0.562368	-0.848817	-0.764988	1.62746
TraesCS1A02G108800	1	AT3G27550	8.93e-153	LOC_Os05g05300	0	Bradi2g36330	0	GRMZM2G054040	0	GO:0003723		9.04537	2.9497	0.29243	0.0927249	0.0947148	0.0719756	0.0301528	0.049276	0.0772559	0.0812826	0.0383783	0.0667683	0.0779317	0.104136	1.36497		3.53026	0.867936	-0.292645	-0.379868	-0.378998	-0.38893	-0.407196	-0.398844	-0.386624	-0.384865	-0.403604	-0.391204	-0.386329	-0.374884	0.175796
TraesCS1A02G108900	1	AT3G24440	8.82e-130	LOC_Os05g05310	0	Bradi2g36237	0	GRMZM2G021471	0	GO:0005677,GO:0009409,GO:0009908,GO:0009909,GO:0010048,GO:0016043,GO:0016571,GO:0016607,GO:0031062,GO:0045814,GO:0048572,GO:0048575,GO:0051571,GO:0061087		17.7044	10.5999	6.34346	4.42899	4.24891	4.4156	5.36589	4.85002	5.0833	3.94093	4.00726	2.6711	2.28584	2.05122	8.05602		3.11962	1.26766	0.158127	-0.340926	-0.387869	-0.344417	-0.0966994	-0.231173	-0.170364	-0.468151	-0.45086	-0.799162	-0.899589	-0.96075	0.604548
TraesCS1A02G109200	1	AT5G04990	8.87e-87	LOC_Os05g18770	0	Bradi2g36230	0	GRMZM2G109818	0	GO:0005635,GO:0005637,GO:0005783,GO:0005789,GO:0005856,GO:0006997,GO:0006998,GO:0009524,GO:0043495,GO:0043621,GO:0051260,GO:0051291,GO:0070197,GO:0090435,GO:2000769		19.6028	12.4672	5.74836	3.64195	3.48994	2.66862	3.2192	2.68575	3.67739	3.27783	2.61431	2.00429	1.65239	1.57771	7.95723		3.05558	1.55368	0.139484	-0.303874	-0.335871	-0.508743	-0.392856	-0.505137	-0.296415	-0.380515	-0.520173	-0.648573	-0.722641	-0.73836	0.60441
TraesCS1A02G109300	1	AT4G35850	0	LOC_Os05g05320	0	Bradi2g36217	0	GRMZM2G011491	0			60.0276	48.8325	24.3569	10.6277	5.9023	3.83669	1.98525	1.31401	0.689018	0.611201	0.464466	0.55611	0.508153	0.997455	9.34902		2.69083	2.07214	0.71952	-0.03921	-0.300356	-0.41451	-0.516829	-0.553924	-0.588464	-0.592764	-0.600873	-0.595809	-0.598459	-0.571418	-0.109877
TraesCS1A02G109400	1	AT3G21480	2.14e-78	LOC_Os05g05440	0	Bradi2g36210	0	GRMZM2G040078	0	GO:0005622		14.4642	4.03566	0.76436	0.192235	0.0874772	0.0147979	0	0.0140766	0.014468	0	0	0.0380433	0	0	0.128982		3.59934	0.744305	-0.151284	-0.307915	-0.336595	-0.356493	-0.360544	-0.35669	-0.356583	-0.360544	-0.360544	-0.350129	-0.360544	-0.360544	-0.325232
TraesCS1A02G111300	1	AT5G01660	8.13e-96	LOC_Os05g07220	0	Bradi2g34547	0	GRMZM2G061492	0			7.63821	0.954361	0.375992	0.0762679	0.093124	0.0657085	0.0145003	0.11604	0.118558	0.121294	0.241473	0.156897	0.0863397	0.114043	1.92555		3.61709	0.0782564	-0.227967	-0.386659	-0.377734	-0.39225	-0.419362	-0.365601	-0.364268	-0.362819	-0.299189	-0.343969	-0.381326	-0.366659	0.592461
TraesCS1A02G112500	1	AT1G26910	4.44e-140	LOC_Os05g07700	2.2e-155	Bradi2g34440	1.46e-159	GRMZM2G087233	3.95e-150	GO:0000027,GO:0003735,GO:0005198,GO:0005840,GO:0006412,GO:0009941,GO:0010224,GO:0022625,GO:0032502		859	646.67	423.261	323.324	264.488	243.784	200.826	159.876	120.913	82.1485	77.6311	43.412	36.7798	36.9322	236.627		2.66441	1.73488	0.756843	0.31934	0.0617705	-0.0288665	-0.216931	-0.396197	-0.56677	-0.736473	-0.756249	-0.906053	-0.935087	-0.93442	-0.0602013
TraesCS1A02G115500	1	AT4G32400	1.02e-162	LOC_Os05g07900	0	Bradi2g34270	0	GRMZM2G137849	0	GO:0000003,GO:0005215,GO:0005743,GO:0006839,GO:0006862,GO:0009706,GO:0009790,GO:0009791,GO:0009793,GO:0009941,GO:0015215,GO:0055085		8.59476	5.45307	3.85092	3.18152	3.63276	3.50374	5.51209	5.93717	5.2655	5.49029	4.366	3.90701	4.11585	4.40304	5.91676		2.79008	0.43336	-0.768483	-1.27063	-0.932131	-1.02892	0.477633	0.796508	0.29266	0.46128	-0.382098	-0.726402	-0.569747	-0.354312	0.781194
TraesCS1A02G119800	1	AT5G11460	1.5e-20	LOC_Os05g08800	2.85e-92	Bradi2g33900	2.79e-154	GRMZM2G066341	1.23e-87	GO:0016049,GO:0044432,GO:0090351		9.93905	4.75248	4.14554	3.00641	1.58293	0.82072	1.12729	1.51328	1.93296	1.98498	1.96784	2.00359	2.10037	2.03163	3.18252		3.2913	0.8981	0.618047	0.0924268	-0.564401	-0.916101	-0.774644	-0.596539	-0.402891	-0.378884	-0.386796	-0.370299	-0.32564	-0.357361	0.173684
TraesCS1A02G121000	1	AT3G28730	0	LOC_Os05g08970	0	Bradi2g33580	0	GRMZM2G032252	0	GO:0000003,GO:0000741,GO:0005654,GO:0005719,GO:0006260,GO:0006281,GO:0009791,GO:0010197,GO:0010228,GO:0035101		127.225	65.2762	35.8295	27.2219	23.8799	22.4417	22.019	21.2467	21.1591	18.2051	17.222	14.2255	12.7495	12.9974	37.5122		3.34231	1.16917	0.136185	-0.165768	-0.283005	-0.333457	-0.348285	-0.375377	-0.378449	-0.482075	-0.516562	-0.621681	-0.673458	-0.66476	0.195213
TraesCS1A02G123600	1	AT4G22720	0	LOC_Os05g10630	0	Bradi2g33300	0	GRMZM2G141776	0	GO:0000408,GO:0006508,GO:0019538,GO:0061711		11.1528	8.21968	4.45977	3.97337	3.80843	4.12815	2.6806	2.31115	1.26908	1.22737	1.12789	0.432492	0.249527	0.570868	2.5955		2.71272	1.71049	0.425752	0.259551	0.203191	0.312436	-0.182186	-0.308425	-0.664494	-0.678748	-0.712738	-0.950353	-1.01287	-0.903071	-0.211261
TraesCS1A02G124700	1	AT3G58690	0	LOC_Os05g11750	0	Bradi2g32607	0	GRMZM2G098747	0	GO:0004675		16.0885	3.37209	0.17382	0	0.0335618	0.0677976	0.0341186	0.0700051	0.0783823	0.113667	0.0685621	0	0	0	0		3.66172	0.504514	-0.289545	-0.3327	-0.324368	-0.315868	-0.32423	-0.31532	-0.31324	-0.30448	-0.315678	-0.3327	-0.3327	-0.3327	-0.3327
TraesCS1A02G125000	1	AT1G06390	0	LOC_Os05g11730	0	Bradi2g32620	0	GRMZM2G472625	0	GO:0004674,GO:0009742,GO:0032880,GO:0042538,GO:0046777		51.9877	33.0279	22.6535	19.2374	15.268	13.0525	13.7704	14.1152	13.3469	11.3834	9.60747	8.61015	8.21851	9.85306	27.7625		2.96964	1.30687	0.397037	0.0974409	-0.250669	-0.444976	-0.382013	-0.351771	-0.419156	-0.591353	-0.747101	-0.834566	-0.868913	-0.725563	0.845094
TraesCS1A02G127000	1	AT5G11500	3.93e-139	LOC_Os05g13440	3.96e-149	Bradi2g31920	2.71e-159	GRMZM2G157332	2.48e-152			48.8042	35.1769	26.9074	22.1425	17.2438	15.4189	15.6862	14.9623	14.0317	10.931	11.6145	10.4319	9.18876	10.7506	31.2729		2.66835	1.42163	0.66509	0.229166	-0.218999	-0.385955	-0.361498	-0.427723	-0.512859	-0.796529	-0.734004	-0.84219	-0.955924	-0.813036	1.06447
TraesCS1A02G127800	1					Bradi1g43936	5.28e-13					15.3954	5.30629	0.968672	0.115479	0.00795247	0.0196043	0.0123681	0	0	0	0	0	0	0	0		3.5267	0.974304	-0.123047	-0.338892	-0.366094	-0.363146	-0.364977	-0.368106	-0.368106	-0.368106	-0.368106	-0.368106	-0.368106	-0.368106	-0.368106
TraesCS1A02G128600	1	AT3G50670	3.44e-132	LOC_Os10g02630	0	Bradi3g21360	0	GRMZM2G113592	6.35e-85	GO:0000243,GO:0000398,GO:0003723,GO:0003729,GO:0005685,GO:0016607		39.1546	20.9636	14.3033	7.4139	4.75516	3.89931	2.24869	1.99019	1.48658	1.29699	1.41792	1.39066	1.5158	2.13083	13.5374		3.07484	1.28899	0.635134	-0.0412082	-0.302222	-0.386243	-0.548287	-0.573665	-0.623106	-0.641718	-0.629846	-0.632522	-0.620237	-0.559858	0.559946
TraesCS1A02G129300	1	AT5G11510	2.24e-102	LOC_Os01g12860	1.22e-150	Bradi2g31887	0	GRMZM2G470307	1.02e-167	GO:0003713,GO:0009620,GO:0009623,GO:0009751,GO:0032465,GO:0032875,GO:0043565,GO:0045893,GO:1901181		43.5222	27.44	8.08319	2.10542	0.752083	0.797667	0.137627	0.16963	0.141387	0.105244	0.182833	0.10472	0.0232591	0.0715004	0.388767		3.09778	1.784	0.202716	-0.285616	-0.396172	-0.392448	-0.446368	-0.443753	-0.446061	-0.449013	-0.442675	-0.449056	-0.455711	-0.45177	-0.425852
TraesCS1A02G129400	1	AT5G44635	0	LOC_Os05g14590	0	Bradi2g31580	0	GRMZM2G021069	0	GO:0000790,GO:0006259,GO:0006268,GO:0006270,GO:0008094,GO:0008283,GO:0009056		337.733	131.821	14.3814	2.72979	1.93809	0.88259	0.380149	0.205308	0.149379	0.147299	0.194794	0.071689	0.0474435	0.00830133	1.39172		3.4747	1.12829	-0.209945	-0.342717	-0.351738	-0.363766	-0.369491	-0.371484	-0.372121	-0.372145	-0.371603	-0.373006	-0.373282	-0.373728	-0.357964
TraesCS1A02G130700	1	AT1G08260	0	LOC_Os02g30800	0	Bradi3g44197	0	GRMZM2G011631	0	GO:0000003,GO:0000278,GO:0003676,GO:0003887,GO:0006272,GO:0006287,GO:0006297,GO:0007049,GO:0008310,GO:0008622,GO:0009790,GO:0009791,GO:0009793,GO:0010086,GO:0045004,GO:0048046,GO:0048579,GO:0051302		113.629	50.0781	6.11558	0.514527	0.437519	0.526715	0.38418	0.340317	0.319257	0.207993	0.169598	0.177579	0.186794	0.166383	0.945583		3.40863	1.28521	-0.183693	-0.37084	-0.373413	-0.370432	-0.375195	-0.37666	-0.377364	-0.381082	-0.382365	-0.382098	-0.38179	-0.382472	-0.356437
TraesCS1A02G130800	1	AT5G09880	1.48e-172	LOC_Os03g05830	0	Bradi3g27480	0	GRMZM2G071589	0	GO:0003676,GO:0006397		61.7885	35.7764	19.1967	11.1117	9.17176	8.38886	7.45239	8.39711	7.95024	6.90089	6.85277	6.2379	4.99721	4.86337	16.9478		3.19891	1.44291	0.32366	-0.222133	-0.353095	-0.405947	-0.469164	-0.405389	-0.435556	-0.506395	-0.509644	-0.551151	-0.634907	-0.643942	0.171843
TraesCS1A02G132400	1	AT3G54560	7.92e-79	LOC_Os10g28230	8.06e-93	Bradi3g26880	1.53e-94	GRMZM2G056231	6.09e-89	GO:0000786,GO:0000790,GO:0005622,GO:0006325,GO:0006970,GO:0009605,GO:0009607,GO:0009908,GO:0010468,GO:0016048,GO:0042742,GO:0044030,GO:0045892,GO:0046982		249.698	150.058	28.7071	4.41091	0.762577	0.615916	0.174731	0.0639392	0.117985	0.203478	0.127758	0.0766097	0	0.0166027	0.321125		3.16163	1.73408	-0.00453491	-0.35263	-0.4049	-0.407002	-0.413323	-0.41491	-0.414136	-0.412911	-0.413996	-0.414728	-0.415826	-0.415588	-0.411225
TraesCS1A02G135100	1	AT3G18524	0	LOC_Os05g19270	0	Bradi1g15260	0	GRMZM2G056075	0	GO:0000228,GO:0000287,GO:0000400,GO:0000403,GO:0000404,GO:0000406,GO:0000710,GO:0003684,GO:0003697,GO:0006259,GO:0006290,GO:0006298,GO:0006301,GO:0006311,GO:0006312,GO:0007049,GO:0007050,GO:0008094,GO:0009056,GO:0016043,GO:0019901,GO:0030983,GO:0032137,GO:0032142,GO:0032143,GO:0032181,GO:0032300,GO:0032301,GO:0032302,GO:0032357,GO:0032405,GO:0036297,GO:0042803,GO:0043111,GO:0043531,GO:0043570,GO:…		36.688	9.08055	1.63088	0.890057	0.934287	0.737268	0.893191	1.00426	1.07541	0.927796	0.87187	0.359236	0.312652	0.227322	0.817783		3.64122	0.588042	-0.235838	-0.317767	-0.312876	-0.334664	-0.317421	-0.305137	-0.297268	-0.313593	-0.319779	-0.376472	-0.381624	-0.391061	-0.32576
TraesCS1A02G136000	1	AT4G35930	1.01e-68	LOC_Os10g30280	1.87e-150	Bradi3g27400	3.46e-167	GRMZM2G115998	1.12e-138			9.84901	7.04659	3.17554	1.6994	1.03559	0.681525	0.402604	0.276964	0.222726	0.134522	0.164409	0.0436107	0.0314135	0.0701669	0.27775		2.89576	1.90307	0.531843	0.00895369	-0.226184	-0.351604	-0.450405	-0.49491	-0.514122	-0.545366	-0.53478	-0.57757	-0.58189	-0.568163	-0.494631
TraesCS1A02G136600	1	AT3G04610	8.58e-55	LOC_Os10g27470	0	Bradi3g26697	0	GRMZM2G075039	0	GO:0003676,GO:0003723,GO:0009908,GO:0009911		7.03127	1.66699	0.306725	0.0392113	0	0.013791	0.0247363	0.00684539	0.0723399	0	0.0244316	0	0.01603	0.0315995	0.383677		3.63709	0.58387	-0.190362	-0.342624	-0.364943	-0.357093	-0.350863	-0.361046	-0.323768	-0.364943	-0.351037	-0.364943	-0.355819	-0.346957	-0.146563
TraesCS1A02G137000	1	AT5G35910	0	LOC_Os10g30100	0	Bradi3g27252	0	GRMZM2G118917	0	GO:0000176,GO:0003676,GO:0004518,GO:0005622,GO:0005730,GO:0006364,GO:0008408,GO:0043633,GO:0080188,GO:1902466		78.7338	25.6771	5.50957	1.58585	0.675781	0.766349	0.746565	0.857302	1.17928	0.697084	0.945869	0.692407	0.692518	0.899468	9.27129		3.54379	0.863063	-0.15591	-0.354159	-0.400141	-0.395564	-0.396564	-0.390969	-0.374701	-0.399064	-0.386494	-0.3993	-0.399295	-0.388839	0.0341523
TraesCS1A02G137800	1	AT4G10590	0	LOC_Os10g07270	0	Bradi3g20790	0	GRMZM2G164418	0	GO:0004197,GO:0004843,GO:0006511,GO:0009056,GO:0016579,GO:0019538		60.3219	37.1324	27.7203	19.3198	14.2211	10.4984	9.36091	8.17708	8.41034	6.54952	6.03391	6.09409	5.44845	5.71802	15.8949		3.00262	1.4295	0.791001	0.221131	-0.12475	-0.377289	-0.454457	-0.534765	-0.518942	-0.645176	-0.680153	-0.676071	-0.71987	-0.701582	-0.0112029
TraesCS1A02G138200	1	AT3G54610	7.56e-127	LOC_Os10g28040	0	Bradi3g26800	0	GRMZM2G046021	0	GO:0000123,GO:0004402,GO:0005654,GO:0009416,GO:0009653,GO:0009908,GO:0010015,GO:0010321,GO:0010484,GO:0016043,GO:0016407,GO:0016573,GO:0043970,GO:0044154,GO:0045893,GO:1904278		21.7808	18.9899	11.7934	5.88569	4.43486	3.13267	2.44814	2.37814	1.96141	1.37182	1.26125	1.13469	1.36778	1.71161	5.85017		2.52138	2.08377	0.955398	0.0290904	-0.198393	-0.40257	-0.509902	-0.520877	-0.586219	-0.678663	-0.696002	-0.715845	-0.679297	-0.625387	0.0235217
TraesCS1A02G138500	1	AT3G07300	0	LOC_Os10g25320	0	Bradi3g23230	0	GRMZM2G051174	0	GO:0003743,GO:0005525,GO:0005851,GO:0006412,GO:0006413,GO:0008135,GO:0030234,GO:0044237		28.0464	17.1227	12.2063	8.05939	7.01251	5.51253	4.77029	3.90361	2.7086	1.91798	2.59681	2.00311	1.85126	2.03147	10.968		2.93475	1.38347	0.685278	0.0963775	-0.0522906	-0.265305	-0.370711	-0.493789	-0.663493	-0.77577	-0.679369	-0.763681	-0.785244	-0.759653	0.509435
TraesCS1A02G138600	1	AT4G12610	7.1e-105	LOC_Os10g10990	0	Bradi3g22897	0	GRMZM2G014180	0	GO:0006367,GO:0008022,GO:0032968		41.8053	28.5375	23.5413	17.7206	14.8115	12.3299	11.0693	10.4688	8.91935	7.82169	7.46159	7.29534	6.85522	7.52648	31.0893		2.51551	1.23127	0.747675	0.184268	-0.0973147	-0.337517	-0.45953	-0.517661	-0.667636	-0.773882	-0.808737	-0.824829	-0.86743	-0.802456	1.47827
TraesCS1A02G139500	1	AT3G62240	0	LOC_Os05g19970	0	Bradi2g31550	0	GRMZM2G432566	0	GO:0003729,GO:0008270		20.7579	14.1223	11.6723	9.48145	7.98334	7.18765	6.2674	5.78948	5.41623	4.54403	4.17773	3.70431	3.2306	3.51824	13.5109		2.62517	1.24997	0.742217	0.288182	-0.0222961	-0.1872	-0.377916	-0.476965	-0.554319	-0.735077	-0.810993	-0.909105	-1.00728	-0.947669	1.12327
TraesCS1A02G139600	1	AT3G13445	3.6e-129	LOC_Os03g45410	7.27e-129	Bradi3g27190	3.68e-165	GRMZM2G149238	2.88e-131	GO:0000978,GO:0000979,GO:0005667,GO:0005669,GO:0006366,GO:0008134		27.438	14.3952	9.73625	8.8089	7.49252	6.54141	5.38872	4.43226	3.59663	3.05313	3.3372	2.81928	2.70558	2.81023	10.958		3.14786	1.08163	0.343562	0.196653	-0.0118876	-0.162562	-0.345171	-0.496692	-0.629072	-0.715173	-0.67017	-0.752219	-0.770231	-0.753653	0.537119
TraesCS1A02G139700	1	AT5G03415	1.58e-131	LOC_Os03g05760	1.69e-115	Bradi3g27520	0	GRMZM2G063387	0	GO:0000082,GO:0000981,GO:0005667,GO:0006259,GO:0007049,GO:0042023,GO:0046982		6.3002	4.68837	2.08467	1.2441	0.619311	0.481921	0.490587	0.573098	0.751443	0.899068	0.844175	0.812084	0.67538	0.562269	2.26625		2.86329	1.89114	0.32075	-0.186226	-0.563058	-0.645923	-0.640696	-0.590931	-0.483365	-0.394327	-0.427435	-0.44679	-0.529241	-0.597462	0.430272
TraesCS1A02G142300	1	AT4G11400	4.16e-32	LOC_Os10g30944	3.02e-94	Bradi3g27760	0	GRMZM2G365731	4.93e-86			12.2065	4.77739	1.16371	0.632654	0.433656	0.520362	0.567334	0.593743	0.558595	0.405876	0.463644	0.443333	0.347136	0.416899	2.26934		3.47413	1.0129	-0.1843	-0.360237	-0.426165	-0.397439	-0.381877	-0.373128	-0.384773	-0.435368	-0.416229	-0.422959	-0.454828	-0.431716	0.181991
TraesCS1A02G143400	1	AT1G67120	0	LOC_Os10g31864	0	Bradi3g27912	0	GRMZM2G405052	0	GO:0009056,GO:0009506,GO:0009553,GO:0009941,GO:0016043		194.536	59.3211	6.30749	1.17298	0.379264	0.33325	0.288795	0.331249	0.276081	0.399397	0.695603	0.695387	0.594074	1.18065	29.0369		3.54775	0.803934	-0.271829	-0.37602	-0.392126	-0.39306	-0.393962	-0.3931	-0.39422	-0.391717	-0.385707	-0.385711	-0.387767	-0.375864	0.1894
TraesCS1A02G143500	1	AT2G18510	1.07e-154	LOC_Os10g31900	0	Bradi3g27920	0	GRMZM2G170699	0	GO:0000003,GO:0003676,GO:0003723,GO:0003729,GO:0005681,GO:0005689,GO:0005730,GO:0009790,GO:0009791,GO:0009793,GO:0048026,GO:1990904		34.7592	22.8903	14.9471	9.88101	7.2579	6.27847	5.08329	4.24404	3.35517	2.83599	3.32592	2.14013	2.09286	2.34641	7.80888		2.94586	1.60843	0.713366	0.142496	-0.153086	-0.263451	-0.398128	-0.492699	-0.59286	-0.651363	-0.596156	-0.729775	-0.735101	-0.706531	-0.090999
TraesCS1A02G143700	1	AT5G04320	1.2e-19	LOC_Os10g31930	1.62e-104	Bradi3g27940	3.67e-159	GRMZM2G020974	3.91e-90	GO:0000775,GO:0005622,GO:0007049,GO:0034090,GO:0045132		19.0786	12.4648	2.95868	0.17122	0.0812767	0	0.0145003	0	0.0287193	0.0140185	0	0	0	0	0.0138131		3.06859	1.85745	0.116645	-0.393807	-0.410278	-0.425161	-0.422506	-0.425161	-0.419902	-0.422594	-0.425161	-0.425161	-0.425161	-0.425161	-0.422632
TraesCS1A02G144000	1	AT1G08600	0	LOC_Os10g31970	0	Bradi3g27970	0	GRMZM2G435545	4.42e-173	GO:0004386,GO:0009555,GO:0042393,GO:0043007,GO:1900049		17.3201	5.96823	4.88943	3.57292	2.84457	2.92008	3.43943	4.41009	4.61213	3.48129	2.96539	2.9901	2.75525	2.25152	8.43669		3.40242	0.303327	0.00881309	-0.350596	-0.549439	-0.528823	-0.387039	-0.122048	-0.0668919	-0.375611	-0.516454	-0.509709	-0.573823	-0.711342	0.977219
TraesCS1A02G145000	1	AT3G23990	0	LOC_Os10g32550	0	Bradi3g28070	0	GRMZM2G416120	0	GO:0005507,GO:0005759,GO:0005774,GO:0005840,GO:0006458,GO:0007005,GO:0009408,GO:0016043,GO:0022626,GO:0042026,GO:0045041,GO:0046686,GO:0051082,GO:0051131		292.924	269.853	132.631	51.4078	21.7447	9.53105	4.87894	3.20394	2.37925	2.22291	1.9169	1.74079	1.10655	1.17195	19.8166		2.50998	2.26717	0.822973	-0.0318628	-0.344053	-0.472596	-0.521557	-0.539186	-0.547865	-0.54951	-0.552731	-0.554584	-0.56126	-0.560571	-0.364345
TraesCS1A02G146200	1	AT2G20330	0	LOC_Os10g32710	0	Bradi3g28150	0	GRMZM2G058345	0	GO:0005622,GO:0035861,GO:0080008,GO:1903775,GO:2001173		21.9935	14.0713	10.1488	5.8579	4.78963	4.24711	4.36086	4.84761	4.42493	3.93861	4.26012	2.73321	3.07575	3.10549	9.99636		2.979	1.42671	0.658124	-0.182655	-0.391975	-0.498278	-0.475989	-0.380613	-0.463434	-0.558727	-0.495728	-0.794915	-0.727797	-0.72197	0.628247
TraesCS1A02G147000	1	AT1G09690	1.15e-108	LOC_Os10g32820	3.73e-114	Bradi1g75620	1.39e-117	GRMZM2G026216	4.49e-113	GO:0003735,GO:0005198,GO:0005622,GO:0005840,GO:0006412,GO:0022625		357.463	282.34	171.224	119.352	88.2661	79.0546	60.6612	34.8159	20.2915	9.25236	7.44556	3.73947	3.09026	4.77327	46.3359		2.61239	1.88978	0.82097	0.322019	0.0230133	-0.065591	-0.242515	-0.491118	-0.630826	-0.73701	-0.754389	-0.790038	-0.796282	-0.780094	-0.380308
TraesCS1A02G148000	1	AT2G33340	0	LOC_Os10g32880	0	Bradi3g28280	0	GRMZM2G037698	0	GO:0000349,GO:0000398,GO:0000974,GO:0004842,GO:0005618,GO:0005622,GO:0005730,GO:0006281,GO:0009607,GO:0016567,GO:0042742,GO:0045087,GO:0061630,GO:0071006,GO:0071013,GO:0080008		146.21	93.1264	44.4698	22.3343	12.9735	9.70057	7.93066	6.99352	4.87961	3.60983	5.56075	4.577	4.79523	6.23036	25.5684		3.04844	1.69556	0.455498	-0.108647	-0.347217	-0.43063	-0.475738	-0.499622	-0.553497	-0.585859	-0.536137	-0.561209	-0.555647	-0.519072	-0.0262226
TraesCS1A02G149100	1	AT3G04460	0	LOC_Os10g32960	0	Bradi3g28320	0	GRMZM2G023970	0	GO:0004842,GO:0005777,GO:0005778,GO:0005779,GO:0006513,GO:0006625,GO:0006629,GO:0006635,GO:0007031,GO:0008022,GO:0008270,GO:0009056,GO:0009653,GO:0009790,GO:0016043,GO:0016558,GO:0048598,GO:1990429		10.2387	7.48736	7.27942	7.23187	5.4248	5.86169	6.90562	6.37405	6.81458	4.97875	4.95989	5.32057	4.60354	3.50603	9.47089		2.19064	0.607943	0.488327	0.460972	-0.578534	-0.327218	0.273298	-0.0324839	0.22093	-0.835119	-0.845967	-0.638489	-1.05096	-1.68229	1.74895
TraesCS1A02G149700	1	AT1G35710	0	LOC_Os10g33040	0	Bradi3g28380	0	GRMZM2G001812	0	GO:0004672,GO:0004674,GO:0007169,GO:0009506,GO:0046777		10.0867	5.73354	2.40299	1.54896	0.944856	0.774968	3.05021	5.01524	3.98449	3.64549	2.93953	1.96722	0.708246	0.349368	1.03637		2.88432	1.12599	-0.219282	-0.564241	-0.80825	-0.87687	0.042139	0.835849	0.419513	0.282584	-0.0025664	-0.395298	-0.903821	-1.04878	-0.771284
TraesCS1A02G150600	1	AT4G14300	1.82e-102	LOC_Os10g33230	2.13e-158	Bradi3g28430	0	GRMZM2G167505	0	GO:0003676,GO:0003723,GO:0003729,GO:0005681,GO:0006397,GO:0008380,GO:0010228,GO:0051028,GO:1901000,GO:1990904,GO:2000070		82.8829	59.181	37.9005	21.4441	14.6136	12.2794	10.9217	9.92521	10.2971	8.68143	9.71411	7.24544	7.1112	8.09448	24.0273		2.86468	1.75635	0.761239	-0.00828558	-0.32769	-0.436843	-0.50033	-0.546926	-0.529536	-0.605087	-0.556798	-0.672236	-0.678514	-0.632534	0.112509
TraesCS1A02G151100	1	AT2G35920	0	LOC_Os10g33275	0	Bradi3g28477	0	GRMZM2G399212	0	GO:0003676,GO:0003723,GO:0004386,GO:0034459		19.8045	12.7432	9.15803	8.02876	8.96733	9.26051	7.58885	6.55947	4.33987	2.51727	2.78001	3.51953	3.33037	3.34348	11.3659		2.69234	1.14048	0.352559	0.104379	0.310648	0.375081	0.00770145	-0.218525	-0.706327	-1.10688	-1.04914	-0.886613	-0.928184	-0.925303	0.83778
TraesCS1A02G151400	1	AT5G48820	1.76e-37	LOC_Os03g04490	1.33e-56	Bradi3g28507	9.28e-91	GRMZM2G116885	2.93e-71	GO:0004861,GO:0005654,GO:0007049,GO:0007050,GO:0016310,GO:0030234,GO:0030332,GO:0045736		6.13979	2.0854	0.564066	0.716317	0.302914	0.32224	0.572559	0.470858	0.455046	0.799567	1.06253	1.31584	1.68716	2.13685	5.10067		2.68526	0.296519	-0.599811	-0.510109	-0.753675	-0.742288	-0.594807	-0.654727	-0.664042	-0.46106	-0.306129	-0.156887	0.061886	0.326832	2.07304
TraesCS1A02G152900	1	AT1G74260	0	LOC_Os01g66500	0	Bradi3g28648	0	GRMZM2G000622	0	GO:0004642,GO:0006189,GO:0006541,GO:0009555,GO:0009570,GO:0055046		45.2999	18.9464	6.58452	3.23798	3.71829	3.73948	3.78163	3.47858	3.79559	3.97766	5.76173	8.95001	8.01337	6.77707	14.7496		3.40513	0.906353	-0.265767	-0.583078	-0.537536	-0.535527	-0.531531	-0.560264	-0.530206	-0.512943	-0.343782	-0.0414772	-0.130287	-0.24751	0.508428
TraesCS1A02G154100	1	AT1G08610	1.93e-124	LOC_Os10g33700	0	Bradi3g28747	0	AC233892.1_FG001	0			8.59621	4.46445	2.9505	1.94071	0.977298	0.930608	0.531744	0.305619	0.236435	0.0973327	0.274606	0.144489	0.109992	0.112055	1.70559		3.14408	1.29822	0.621871	0.170746	-0.259655	-0.280514	-0.458706	-0.559727	-0.590634	-0.652778	-0.573582	-0.631711	-0.647123	-0.646201	0.0657104
TraesCS1A02G154300	1	AT3G04490	0	LOC_Os10g33710	0	Bradi3g28760	0	GRMZM2G107571	2.25e-152			37.5219	28.8304	22.6496	13.6875	10.8651	7.97299	7.97532	8.92243	8.39551	6.47163	6.87909	6.73571	6.30984	6.3445	18.6999		2.6325	1.69109	1.02163	0.0509118	-0.254786	-0.568043	-0.56779	-0.465205	-0.522278	-0.73066	-0.686526	-0.702057	-0.748185	-0.74443	0.593825
TraesCS1A02G154600	1	AT1G18485	1.63e-129	LOC_Os10g33730	0	Bradi3g28780	0	AC203841.3_FG002	8.18e-143	GO:0008270,GO:0009451		8.92684	4.74799	3.85798	3.78119	2.73189	2.9797	2.25782	2.76993	2.64335	1.82814	1.97634	1.46812	1.84258	1.56762	2.89334		3.25241	0.925919	0.430423	0.387672	-0.196505	-0.0585429	-0.460438	-0.175331	-0.245799	-0.699654	-0.617144	-0.900087	-0.691611	-0.844691	-0.106622
TraesCS1A02G156000	1	AT1G13630	6.75e-164	LOC_Os10g33874	0	Bradi3g28890	0	GRMZM2G441687	1.2e-72			6.05349	2.48496	1.13626	0.621229	0.45903	0.32394	0.297603	0.298481	0.245446	0.0177486	0.148933	0.202398	0.156003	0.275527	1.07126		3.42623	1.04474	0.144663	-0.199046	-0.307291	-0.397445	-0.415021	-0.414436	-0.449829	-0.601785	-0.514238	-0.478558	-0.50952	-0.429754	0.101286
TraesCS1A02G159600	1	AT2G41510	1.41e-143	LOC_Os10g34230	0	Bradi3g29130	0	GRMZM2G404443	0	GO:0009056,GO:0009653,GO:0009690,GO:0009791,GO:0009823,GO:0019139,GO:0048507,GO:0071949		23.6905	14.5455	12.4218	12.8631	11.0475	10.5824	9.1568	7.08862	5.41863	4.18643	4.93615	4.53947	6.7924	7.07137	0.608789		2.72863	1.03043	0.636051	0.718004	0.380846	0.294478	0.0297414	-0.354317	-0.664431	-0.893251	-0.754029	-0.827691	-0.409324	-0.357521	-1.55761
TraesCS1A02G160400	1	AT1G12775	9.45e-21	LOC_Os10g34370	9.68e-134	Bradi3g29240	1.21e-147	GRMZM2G380665	1.07e-129			11.0454	7.88821	1.80192	0.801276	0.389992	0.286517	0.153279	0.171667	0.218178	0.161318	0.232712	0.4799	0.28489	0.41524	4.45447		2.85185	1.86528	-0.0365854	-0.349269	-0.477789	-0.510123	-0.551758	-0.546012	-0.531478	-0.549246	-0.526936	-0.449694	-0.510631	-0.469899	0.792293
TraesCS1A02G160500	1	AT3G19840	0	LOC_Os10g34380	0	Bradi3g29247	0	GRMZM2G477694	2.27e-134	GO:0008380,GO:0070063		32.9156	16.7085	7.02963	4.23959	3.62798	2.97372	2.98958	3.29326	3.52946	2.75445	2.75602	2.49351	2.83299	2.76218	7.59201		3.34248	1.28655	0.0587415	-0.295186	-0.372771	-0.455767	-0.453755	-0.415233	-0.385269	-0.483582	-0.483383	-0.516684	-0.473619	-0.482602	0.130082
TraesCS1A02G162200	1	AT3G02680	7.91e-94	LOC_Os10g34580	0	Bradi3g29390	0	GRMZM2G006246	0	GO:0000724,GO:0000784,GO:0003684,GO:0004003,GO:0006259,GO:0006312,GO:0006974,GO:0007049,GO:0007095,GO:0007129,GO:0007131,GO:0016043,GO:0016233,GO:0016605,GO:0030870,GO:0032508,GO:0042770,GO:0071479		13.9289	5.39669	2.54528	1.644	1.60189	1.25278	1.15674	0.923417	0.934808	0.593106	0.568808	0.374533	0.29413	0.275797	3.56535		3.43039	0.905434	0.0616126	-0.205104	-0.217566	-0.320878	-0.349302	-0.418349	-0.414977	-0.516098	-0.523288	-0.58078	-0.604574	-0.61	0.363481
TraesCS1A02G163400	1	AT1G29940	0	LOC_Os10g35290	0	Bradi3g29917	0	GRMZM2G388892	0	GO:0001054,GO:0003899,GO:0005736		100.169	30.2848	5.07445	0.757312	0.613267	0.367766	0.294766	0.170401	0.174876	0.212692	0.41219	0.42345	0.165958	0.540653	10.376		3.56682	0.802327	-0.194945	-0.365723	-0.371421	-0.381132	-0.38402	-0.38894	-0.388763	-0.387267	-0.379375	-0.378929	-0.389115	-0.374293	0.0147745
TraesCS1A02G163900	1	AT2G18220	0	LOC_Os10g35280	0	Bradi3g29890	0	GRMZM2G374385	0	GO:0005654,GO:0005730,GO:0030690,GO:0030691,GO:0042273		52.3654	18.7714	6.10722	2.9163	3.14465	3.03743	3.32147	2.78025	2.43093	3.60638	3.75805	2.77979	1.7892	2.17395	7.01		3.54401	0.876506	-0.12908	-0.382452	-0.36432	-0.372833	-0.350279	-0.393254	-0.420992	-0.327657	-0.315613	-0.393291	-0.471948	-0.441398	-0.0573954
TraesCS1A02G164200	1	AT5G15270	7.16e-91	LOC_Os10g35220	0	Bradi3g29870	0	GRMZM2G120973	0	GO:0003676,GO:0003723,GO:0003729		59.8772	38.4157	26.4437	18.0149	14.8592	11.2207	12.579	12.6614	11.3415	8.92503	7.50512	7.11124	5.35561	5.49757	19.3545		3.00172	1.48947	0.645883	0.0519634	-0.170404	-0.426783	-0.331068	-0.325264	-0.418268	-0.588542	-0.688594	-0.716348	-0.840056	-0.830052	0.146352
TraesCS1A02G164400	1	AT5G01160	3.31e-72	LOC_Os10g35190	0	Bradi3g29854	0	GRMZM2G120933	0	GO:0003676,GO:0016567,GO:0061630,GO:0080009		19.5558	10.3979	6.91826	5.13551	4.05572	3.52614	2.82938	2.27533	2.25159	2.01363	1.7392	1.93589	1.96007	2.69038	8.02366		3.14642	1.16403	0.410789	0.0248816	-0.208859	-0.323495	-0.474324	-0.594257	-0.599396	-0.650906	-0.710312	-0.667735	-0.6625	-0.504411	0.650074
TraesCS1A02G166000	1	AT2G47110	9.1e-81	LOC_Os05g06770	2.93e-84	Bradi3g29730	1.01e-90	GRMZM2G047732	3.76e-83	GO:0005198,GO:0005622,GO:0005794,GO:0005840,GO:0006412,GO:0006511,GO:0009056,GO:0016567,GO:0019538,GO:0019941,GO:0022627,GO:0031386,GO:0031625		11.6928	9.18697	5.51097	4.00545	3.14785	2.94755	2.23272	1.48641	0.679899	0.565495	0.39585	0.14115	0.195824	0.396077	2.91874		2.61115	1.85554	0.747049	0.293062	0.0344566	-0.0259421	-0.241496	-0.466546	-0.709746	-0.744244	-0.7954	-0.872204	-0.855717	-0.795332	-0.0346314
TraesCS1A02G167400	1	AT3G54710	1.8e-35	LOC_Os10g34820	0	Bradi3g29590	0	GRMZM2G028335	0	GO:0000076,GO:0000278,GO:0000281,GO:0000776,GO:0004693,GO:0006259,GO:0006260,GO:0007049,GO:0009658,GO:0016043,GO:0048229,GO:0051276,GO:0051315,GO:0070182,GO:0071163		53.4847	30.0194	8.41182	2.15816	1.26394	0.865765	0.810262	0.437989	0.201608	0.20472	0.108112	0.333935	0.117037	0.27101	2.08792		3.21801	1.60335	0.116524	-0.313794	-0.375326	-0.402724	-0.406543	-0.432159	-0.448425	-0.448211	-0.454858	-0.439319	-0.454244	-0.443649	-0.318627
TraesCS1A02G168800	1	AT4G21705	4.27e-147	LOC_Os07g40750	0	Bradi3g30090	0	GRMZM2G135940	0			8.2996	3.70246	0.844285	0.519415	0.245696	0.235895	0.175328	0.099424	0.100512	0	0.11773	0.104982	0.095464	0.137613	1.98175		3.34659	1.20653	-0.124011	-0.275245	-0.402666	-0.407229	-0.435424	-0.470759	-0.470253	-0.517043	-0.462237	-0.468172	-0.472602	-0.452981	0.405503
TraesCS1A02G168900	1	AT4G04950	0	LOC_Os10g35720	0	Bradi3g30080	0	GRMZM2G090736	0	GO:0006879,GO:0006974,GO:0007049,GO:0009055,GO:0009408,GO:0009926,GO:0015035,GO:0015038,GO:0042802,GO:0045454,GO:0051537,GO:0051726,GO:0072593		37.1385	30.9754	20.8479	14.1848	11.1762	9.68438	10.6969	10.6597	9.15122	7.71964	7.13261	6.12166	6.07926	7.11473	33.2087		2.19046	1.58632	0.593556	-0.0595926	-0.354517	-0.500755	-0.401504	-0.405151	-0.553018	-0.69335	-0.750895	-0.849993	-0.85415	-0.752647	1.80524
TraesCS1A02G169100	1	AT1G07210	1.11e-40	LOC_Os10g35690	4.84e-95	Bradi2g58736	1.13e-115	GRMZM2G135095	9.75e-96	GO:0003735,GO:0005198,GO:0005840,GO:0006412,GO:0022627		41.1778	33.2859	20.937	11.952	8.17158	5.49686	5.18436	4.43882	3.73193	2.7369	2.91009	1.56109	1.1134	1.48117	9.86489		2.6251	1.95482	0.906	0.142892	-0.178188	-0.405357	-0.431898	-0.495219	-0.555256	-0.639766	-0.625057	-0.73963	-0.777653	-0.746417	-0.0343721
TraesCS1A02G170100	1	AT5G67270	7.21e-129	LOC_Os10g35580	0	Bradi3g30010	0	GRMZM2G045808	0	GO:0005618,GO:0005730,GO:0005815,GO:0005819,GO:0005856,GO:0005874,GO:0005881,GO:0007049,GO:0008017,GO:0009524,GO:0009606,GO:0009652,GO:0016043,GO:0030865,GO:0031110,GO:0035371,GO:0035372,GO:0051010,GO:0051225,GO:0051233,GO:0051301,GO:1904825		61.0818	42.5272	8.09933	0.731346	0.143069	0.196762	0.107091	0.206087	0.199475	0.17533	0.391419	0.11313	0.33014	0.425717	0.472374		3.00987	1.96408	0.0236336	-0.391646	-0.424803	-0.421776	-0.42683	-0.421251	-0.421623	-0.422984	-0.410805	-0.42649	-0.414259	-0.408872	-0.406242
TraesCS1A02G170500	1	AT4G03430	0	LOC_Os10g35550	0	Bradi3g29980	0	GRMZM2G401561	0	GO:0000244,GO:0000398,GO:0005681,GO:0009409,GO:0009845,GO:0015030,GO:0046540,GO:0071013,GO:0080188,GO:2000630,GO:2000636		29.7572	18.1807	14.2701	12.1253	11.0966	10.4708	9.65858	8.3713	6.57993	5.23219	5.11957	4.53728	4.65329	4.61536	19.1493		2.75561	1.06203	0.489926	0.176159	0.0256625	-0.0658808	-0.18471	-0.373032	-0.635099	-0.832266	-0.848742	-0.933927	-0.916956	-0.922505	1.20373
TraesCS1A02G171100	1	AT1G61030	5.4e-166	LOC_Os10g35380	0	Bradi3g29910	0	GRMZM2G034276	0	GO:0000070,GO:0009793,GO:0010789,GO:0045132,GO:0060623,GO:0071922		22.5434	15.3098	12.3212	11.0458	8.91946	7.95105	7.34236	7.22175	7.22145	5.42676	5.08712	4.80878	4.36369	3.6051	12.1305		2.78113	1.29354	0.678923	0.416633	-0.0206518	-0.219806	-0.344985	-0.369788	-0.369851	-0.73893	-0.808779	-0.86602	-0.957554	-1.11356	0.639697
TraesCS1A02G171500	1	AT1G09230	3.93e-148	LOC_Os03g21020	0	Bradi2g18227	0	GRMZM2G042615	0	GO:0000398,GO:0003676,GO:0003723,GO:0005689,GO:0010229,GO:0030626,GO:0097157		5.79639	2.40254	1.3563	1.39195	1.68159	1.22249	1.25338	1.45909	1.41256	1.40874	1.22771	1.39523	1.62289	1.08398	3.21858		3.3447	0.459356	-0.430126	-0.399815	-0.153573	-0.543888	-0.517625	-0.342737	-0.382291	-0.385543	-0.539449	-0.397027	-0.203472	-0.66164	1.15313
TraesCS1A02G171700	1	AT3G20020	0	LOC_Os10g34740	0	Bradi3g29470	0	GRMZM2G160752	0	GO:0006479,GO:0008168,GO:0008469,GO:0019919,GO:0034969,GO:0035242		12.5273	7.96152	4.43036	2.90521	1.79881	1.2513	0.978016	0.968232	0.842446	0.495403	0.910705	0.890804	0.930244	0.700941	3.27728		3.01649	1.61152	0.524908	0.0555862	-0.284876	-0.453355	-0.537451	-0.540461	-0.579168	-0.685961	-0.558164	-0.564288	-0.552151	-0.622713	0.170081
TraesCS1A02G172100	1	AT1G08130	0	LOC_Os10g34750	0	Bradi3g29530	0	GRMZM2G071304	0	GO:0000012,GO:0003910,GO:0005730,GO:0006259,GO:0006260,GO:0006273,GO:0006302,GO:0006310,GO:0007049,GO:0051301,GO:0071897,GO:0080111		87.4853	34.7733	9.27576	5.06272	3.33667	2.1873	1.66323	1.06955	0.772068	0.609156	0.75368	0.562509	0.387927	0.629334	4.42796		3.46654	1.10221	-0.0414448	-0.230415	-0.307834	-0.359388	-0.382894	-0.409523	-0.422866	-0.430174	-0.423691	-0.432266	-0.440096	-0.429268	-0.258886
TraesCS1A02G174500	1	AT1G63260	4.05e-130	LOC_Os10g35980	0	Bradi3g30240	0	GRMZM2G129135	6.31e-174	GO:0007568,GO:0009506		7.32779	5.20383	2.03624	1.7114	1.0695	0.544484	0.15232	0.0923935	0.0615589	0.0449889	0.113457	0.164034	0.0773994	0.0704672	0.619199		2.90333	1.88269	0.360546	0.204452	-0.104006	-0.356295	-0.544744	-0.573541	-0.588358	-0.596321	-0.563419	-0.539115	-0.580746	-0.584077	-0.320392
TraesCS1A02G174600	1	AT4G00660	0	LOC_Os04g45040	0	Bradi3g30250	0	GRMZM2G086116	0	GO:0003729,GO:0006397,GO:0008026,GO:0016032,GO:0019048,GO:0051028		59.3197	44.5075	26.597	15.7298	10.876	8.82529	7.17955	7.24177	7.05571	5.6583	4.51763	4.77909	4.67395	4.32056	14.7866		2.80533	1.86625	0.730732	0.0417535	-0.265976	-0.39599	-0.500329	-0.496384	-0.50818	-0.596775	-0.669093	-0.652517	-0.659182	-0.681587	-0.0180471
TraesCS1A02G176300	1	AT2G45190	2.92e-50	LOC_Os10g36420	7.04e-108	Bradi3g30410	2.72e-118	GRMZM2G167824	1.35e-120	GO:0000003,GO:0009909,GO:0009933,GO:0009944,GO:0010093,GO:0010154,GO:0010158,GO:0010450,GO:0030154,GO:0045165,GO:0090706,GO:1902183,GO:2000024		6.6858	1.15783	0.175495	0.00792362	0.00839046	0.0264998	0	0.0140766	0.00712567	0	0	0.0118404	0.0312741	0.0334776	0.0220678		3.68661	0.367663	-0.22212	-0.322728	-0.322448	-0.311575	-0.327486	-0.319034	-0.323207	-0.327486	-0.327486	-0.320377	-0.308709	-0.307386	-0.314236
TraesCS1A02G176500	1	AT3G50670	8.31e-143	LOC_Os10g02630	3.12e-158	Bradi3g30430	0	GRMZM2G113592	1.85e-84	GO:0000243,GO:0000398,GO:0003723,GO:0003729,GO:0005685,GO:0016607		60.8226	36.516	25.5898	18.1745	14.2867	14.295	10.9074	11.1778	11.1688	10.4245	11.5085	10.9958	9.03187	10.1874	28.5259		3.07129	1.29025	0.489636	-0.0537127	-0.338586	-0.337978	-0.586199	-0.566383	-0.567046	-0.621587	-0.542152	-0.579726	-0.723627	-0.638957	0.704783
TraesCS1A02G178100	1	AT3G51120	0	LOC_Os10g36810	0	Bradi3g30620	0	GRMZM2G078379	0	GO:0003676,GO:0016043		20.4185	14.4203	9.06561	7.12424	8.02745	7.61435	7.26529	7.39586	6.53439	3.68752	2.65332	2.53804	1.77947	1.90104	6.99829		2.76862	1.51594	0.397646	-0.00779685	0.180833	0.0945598	0.0216593	0.0489283	-0.130984	-0.725536	-0.941521	-0.965597	-1.12402	-1.09863	-0.0341005
TraesCS1A02G179400	1	AT5G24660	4.31e-09	LOC_Os10g36610	5.63e-19	Bradi3g30730	1.69e-27	GRMZM2G339562	2.59e-26	GO:0002229,GO:0009651,GO:0009658,GO:0010438,GO:0031347,GO:0042742,GO:0045893,GO:0047484		3.18693	6.51331	2.20918	1.1265	0.784128	0.713814	0.941387	1.14487	2.46717	2.60936	2.77475	1.89961	3.5671	3.91791	2.76585		0.505923	2.76342	-0.157636	-0.892416	-1.12477	-1.17249	-1.01804	-0.879947	0.0174526	0.113946	0.226194	-0.367735	0.763934	1.00201	0.220156
TraesCS1A02G180300	1	AT2G45240	0	LOC_Os10g36470	0	Bradi3g30810	0	GRMZM2G113062	0	GO:0004177,GO:0006508,GO:0008235,GO:0016485,GO:0019538,GO:0031365		45.3119	32.8406	19.6346	14.0457	10.3256	9.18411	9.80734	8.17095	7.78548	5.9856	6.55934	4.38339	4.79003	6.1513	22.9012		2.77186	1.67282	0.509022	0.0165024	-0.311337	-0.411933	-0.35701	-0.501218	-0.535188	-0.693804	-0.643243	-0.835	-0.799165	-0.679202	0.796896
TraesCS1A02G182000	1	AT3G05210	1.33e-137	LOC_Os10g37490	0	Bradi3g31120	0	GRMZM2G073510	0	GO:0000014,GO:0000110,GO:0000710,GO:0000724,GO:0003684,GO:0003697,GO:0004518,GO:0004519,GO:0006259,GO:0006281,GO:0006284,GO:0006294,GO:0006296,GO:0006312,GO:0010213,GO:0010224,GO:0010332,GO:0016043,GO:0017108,GO:0070522,GO:0070914		8.3398	4.40786	3.91925	2.9037	2.33405	2.57592	2.23927	1.98695	1.78588	1.68053	1.70102	1.19432	1.16698	1.09125	6.78888		2.63332	0.71546	0.477136	-0.0182147	-0.296068	-0.178093	-0.342304	-0.465373	-0.563449	-0.614833	-0.60484	-0.851991	-0.865329	-0.902264	1.87684
TraesCS1A02G182500	1	AT1G17530	2.32e-63	LOC_Os10g37530	2.03e-109	Bradi3g31150	6.58e-119	GRMZM2G368041	6.94e-100	GO:0005215,GO:0005743,GO:0005744,GO:0006626,GO:0008320,GO:0015031,GO:0015450,GO:0030150,GO:0031305,GO:0071806		7.85753	6.4003	2.99866	1.83653	1.04065	1.13378	0.824613	0.549838	0.828124	0.677223	0.563463	0.672615	0.825328	0.761397	3.14459		2.68837	2.01869	0.455429	-0.0786364	-0.444392	-0.40159	-0.543673	-0.669948	-0.542059	-0.611407	-0.663687	-0.613525	-0.543344	-0.572724	0.522493
TraesCS1A02G182900	1	AT1G64600	0	LOC_Os07g20150	0	Bradi3g31397	0	GRMZM2G179220	0	GO:0006412,GO:0008168,GO:0032259		16.9493	10.4302	7.01794	6.97629	6.94955	6.47666	5.21782	4.46478	3.09958	1.8666	1.81809	1.38237	1.37812	1.74631	17.1089		2.15945	0.850767	0.165771	0.15741	0.152042	0.0571098	-0.195596	-0.346766	-0.620825	-0.86834	-0.878078	-0.965547	-0.9664	-0.892488	2.19149
TraesCS1A02G185300	1	AT1G01510	0	LOC_Os10g38900	0	Bradi3g31947	0	GRMZM2G418294	0	GO:0000003,GO:0000226,GO:0005802,GO:0005874,GO:0006970,GO:0007267,GO:0008360,GO:0009651,GO:0009653,GO:0009791,GO:0009908,GO:0009965,GO:0010091,GO:0010482,GO:0010494,GO:0016043,GO:0016049,GO:0030154,GO:0031129,GO:0034063,GO:0042802,GO:0042803,GO:0042814,GO:0045604,GO:0048444,GO:0048530,GO:0051287,GO:2000039		19.7223	12.6134	6.72078	3.0119	1.76656	1.05368	0.789553	0.408863	0.483352	0.423173	0.37167	0.353683	0.381992	0.563297	5.7598		2.95754	1.65118	0.568301	-0.113268	-0.34212	-0.473123	-0.521661	-0.591619	-0.577931	-0.58899	-0.598454	-0.60176	-0.596557	-0.56324	0.391704
TraesCS1A02G185900	1	AT5G25060	0	LOC_Os02g08360	0	Bradi3g31900	0	GRMZM2G174785	0	GO:0003676,GO:0003723,GO:0006397,GO:0008380,GO:0016607		31.3356	22.3939	13.78	8.51038	6.35308	6.07031	5.45538	5.16306	5.27736	4.85541	4.68688	3.84015	3.53552	3.57597	10.4164		2.91098	1.74475	0.621271	-0.066028	-0.347396	-0.384276	-0.464479	-0.502605	-0.487698	-0.54273	-0.564712	-0.675148	-0.714878	-0.709603	0.182561
TraesCS1A02G187300	1	AT5G67360	0	LOC_Os10g38080	0	Bradi3g31690	0	GRMZM2G430039	0	GO:0004252,GO:0005618,GO:0006508,GO:0009505,GO:0009653,GO:0009791,GO:0010214,GO:0019538,GO:0048046,GO:0048359,GO:0080001		8.60774	7.16667	4.33338	1.31039	0.250905	0.0285889	0.0726738	0.043403	0.0171426	0.0354971	0.0655568	0.0735645	0.141405	0.136577	0.237768		2.59702	2.07038	1.03495	-0.0698112	-0.457002	-0.538248	-0.522137	-0.532834	-0.542431	-0.535723	-0.524738	-0.521812	-0.497019	-0.498783	-0.461803
TraesCS1A02G187400	1	AT2G42010	0	LOC_Os10g38060	0	Bradi3g31637	0	GRMZM2G133943	0	GO:0004630,GO:0005546,GO:0008289,GO:0009506,GO:0009607,GO:0009816,GO:0016042,GO:0046686,GO:0070290		20.3345	15.8646	10.7538	6.67886	4.84607	3.29501	3.20061	3.36338	2.96012	2.74674	2.09505	2.0304	2.13807	2.1985	12.2213		2.51337	1.71201	0.795756	0.0652091	-0.263372	-0.541444	-0.558367	-0.529187	-0.601483	-0.639736	-0.756571	-0.768161	-0.748858	-0.738024	1.05885
TraesCS1A02G188500	1	AT2G45720	0	LOC_Os10g37850	0	Bradi3g31550	0	GRMZM2G087243	0			8.36994	7.7822	5.01073	3.08907	3.53518	6.01739	7.48488	6.8763	6.85132	7.40564	4.67387	3.02028	3.30937	3.60618	1.9944		1.53024	1.24026	-0.127154	-1.07529	-0.855178	0.36952	1.09356	0.793298	0.780971	1.05446	-0.293358	-1.10923	-0.966587	-0.820148	-1.61538
TraesCS1A02G188700	1	AT3G61060	6.26e-121	LOC_Os03g02550	1.84e-165	Bradi3g31520	0	GRMZM2G137029	1.31e-121	GO:0009611,GO:0016567,GO:0030246		45.4558	24.871	14.88	15.0808	14.0244	15.3806	14.6614	14.1182	14.7393	16.2963	18.4074	10.4732	7.28643	5.42103	10.6818		3.26375	0.973703	-0.137781	-0.115445	-0.232971	-0.0820895	-0.162101	-0.222536	-0.153434	0.0197826	0.254632	-0.628033	-0.982561	-1.19008	-0.604828
TraesCS1A02G188800	1	AT3G61140	0	LOC_Os03g02540	0	Bradi3g31500	0	GRMZM2G062210	0	GO:0000003,GO:0000338,GO:0006972,GO:0008180,GO:0009585,GO:0009640,GO:0009646,GO:0009651,GO:0009790,GO:0009791,GO:0009793,GO:0016043		24.82	15.0596	7.26637	3.91184	2.55785	1.4518	1.1738	0.904247	0.860379	0.661778	1.00975	0.465708	1.09799	1.13585	7.98871		3.0336	1.56263	0.388123	-0.117433	-0.321491	-0.488182	-0.530079	-0.570703	-0.577314	-0.607245	-0.554802	-0.636794	-0.541503	-0.535797	0.496986
TraesCS1A02G189000	1	AT4G00720	0	LOC_Os10g37740	0	Bradi3g31480	0	GRMZM2G109624	0	GO:0004674,GO:0009741,GO:0046777		26.1167	15.3541	12.2841	9.89304	8.70926	7.73518	8.11146	8.37811	8.60188	8.09896	7.0605	10.0161	8.2323	7.07504	8.03865		3.3558	1.07994	0.430753	-0.0748534	-0.325175	-0.531152	-0.451584	-0.395199	-0.347881	-0.454228	-0.67382	-0.0488402	-0.426032	-0.670745	-0.466982
TraesCS1A02G190200	1	AT5G46570	0	LOC_Os10g42110	0	Bradi3g33950	0	GRMZM2G054634	0	GO:0009742		33.1821	26.3895	16.0637	6.89353	2.20569	0.437764	0.365157	0.232187	0.300318	0.159904	0.238213	0.141888	0.157575	0.31061	2.23576		2.65147	1.99	0.984463	0.0914675	-0.365038	-0.5372	-0.544271	-0.557219	-0.550585	-0.564258	-0.556632	-0.566013	-0.564485	-0.549582	-0.362109
TraesCS1A02G190400	1	AT3G45980	6.05e-68	LOC_Os08g38300	1.73e-70	Bradi2g27760	4.75e-92	GRMZM2G141432	8.03e-74	GO:0000786,GO:0005730,GO:0006259,GO:0009534,GO:0009570,GO:0016043,GO:0046982		73.6823	29.9602	2.93057	0.210964	0.0481931	0.115752	0.0570213	0.213326	0.0458619	0.120497	0.0955883	0.0174078	0.0561052	0.0166027	0.0392391		3.45342	1.18317	-0.220338	-0.361553	-0.370004	-0.366496	-0.369546	-0.36143	-0.370125	-0.36625	-0.367543	-0.371603	-0.369594	-0.371645	-0.370469
TraesCS1A02G190700	1	AT3G02890	2.03e-43	LOC_Os10g42196	0	Bradi3g34000	0	GRMZM2G099337	0			24.3128	16.5237	13.9248	10.9447	11.0567	11.9532	11.7443	12.9597	11.5641	9.05867	7.07152	7.03345	5.92146	6.00486	22.4941		2.2969	0.823395	0.331733	-0.232022	-0.210845	-0.0412456	-0.0807606	0.149166	-0.114846	-0.588816	-0.964737	-0.971939	-1.1823	-1.16652	1.95284
TraesCS1A02G190900	1	AT2G33620	8.22e-76	LOC_Os10g42230	0	Bradi3g34030	0	GRMZM2G072117	1.34e-174			67.9384	20.4	5.00276	1.61218	0.70997	0.552423	0.232457	0.10539	0.224642	0.205065	0.0959989	0.0467472	0.0390355	0.103482	0.999273		3.57708	0.806981	-0.0902283	-0.2878	-0.340372	-0.349553	-0.368197	-0.375602	-0.368653	-0.369794	-0.376149	-0.379019	-0.379468	-0.375713	-0.323514
TraesCS1A02G192300	1	AT2G03820	0	LOC_Os10g42320	0	Bradi3g34097	0	GRMZM2G169931	0	GO:0000055,GO:0000184,GO:0006611,GO:0007029,GO:0009056,GO:0009834,GO:0043023		24.1233	14.8073	8.50216	4.82933	3.57877	3.79058	2.96792	3.03444	2.61491	2.58427	2.75043	2.17562	2.91806	3.52932	11.5061		2.99124	1.43235	0.377283	-0.237309	-0.446571	-0.411127	-0.548786	-0.537656	-0.607858	-0.612985	-0.585181	-0.681366	-0.55713	-0.454845	0.879938
TraesCS1A02G193400	1	AT5G46880	0	LOC_Os10g42490	0	Bradi3g34410	0	GRMZM2G123140	0	GO:0008289,GO:0043565,GO:0048497		34.6117	25.3155	6.63672	1.86664	0.961226	0.381671	0.437061	1.03746	2.00939	2.88839	2.59471	1.62637	0.994191	0.503322	0.60206		2.95233	2.00964	0.115497	-0.368217	-0.460032	-0.518802	-0.513185	-0.452301	-0.353742	-0.264606	-0.294387	-0.392583	-0.456689	-0.506466	-0.496453
TraesCS1A02G193600	1	AT1G79190	0	LOC_Os10g42510	0	Bradi3g34387	0	GRMZM2G476949	0			17.7933	9.05834	3.82424	1.65891	0.670719	0.645802	0.581662	1.1976	1.33736	1.34486	1.35842	0.864204	1.17801	1.40855	7.04449		3.17403	1.25696	0.108231	-0.366996	-0.583875	-0.589344	-0.60342	-0.46824	-0.437568	-0.435922	-0.432944	-0.541411	-0.47254	-0.421943	0.81498
TraesCS1A02G196000	1	AT5G66230	2.45e-46	LOC_Os10g42660	5.13e-78	Bradi3g34220	7.44e-136	GRMZM2G057690	1.66e-111	GO:0019748		21.6676	16.7081	4.0581	0.210395	0.0243357	0.0529997	0.0247363	0	0.0456453	0.0228927	0	0	0	0.024904	0		2.87361	2.11602	0.183633	-0.404133	-0.432555	-0.428176	-0.432494	-0.436272	-0.4293	-0.432775	-0.436272	-0.436272	-0.436272	-0.432468	-0.436272
TraesCS1A02G198000	1	AT1G19310	1.7e-28	LOC_Os01g61420	4.12e-35	Bradi3g21661	1.96e-118	GRMZM2G306079	4.67e-59	GO:0006511,GO:0008270,GO:0036513,GO:0044390,GO:0061630,GO:0071712		9.22874	7.15782	6.63666	5.45711	5.60099	4.77443	4.48335	5.39275	4.81641	4.72608	5.83579	4.15172	4.28133	4.16741	8.40943		2.36789	0.988146	0.640929	-0.144946	-0.0490893	-0.599781	-0.793714	-0.187826	-0.571813	-0.631994	0.107345	-1.01466	-0.928307	-1.00421	1.82203
TraesCS1A02G198200	1	AT1G60640	2.34e-12	LOC_Os01g32130	1.07e-70	Bradi4g08840	1.84e-83	GRMZM2G144645	8.19e-74			28.4637	16.9507	6.59213	4.03609	3.09846	2.96246	2.09411	1.57158	1.13438	1.14618	1.11583	0.740336	0.617403	0.611204	7.08339		3.12557	1.57779	0.185203	-0.158427	-0.284481	-0.302764	-0.419504	-0.489752	-0.548528	-0.546942	-0.551022	-0.601502	-0.618029	-0.618863	0.251246
TraesCS1A02G198900	1	AT3G51670	0	LOC_Os05g27820	0	Bradi1g70750	0	GRMZM2G005293	0	GO:0005215,GO:0007049,GO:0008289,GO:0051301,GO:0071365,GO:1901703		16.2961	5.60828	3.53487	1.58725	0.261364	0.0624876	0.0123681	0.0439896	0.0085713	0	0	0	0	0	0.00690657		3.46198	0.904536	0.408397	-0.0576437	-0.374909	-0.422498	-0.434491	-0.426924	-0.435399	-0.43745	-0.43745	-0.43745	-0.43745	-0.43745	-0.435797
TraesCS1A02G199000	1	AT5G58450	0	LOC_Os05g27870	0	Bradi2g29750	0	GRMZM2G442057	3.24e-93	GO:0004596,GO:0009506,GO:0017196,GO:0031416		46.551	33.5407	20.0541	10.249	8.38324	6.41891	4.36257	2.43413	1.21221	1.5367	1.68138	0.854774	1.32163	1.75242	12.6858		2.78924	1.79088	0.755967	0.0035639	-0.139609	-0.290343	-0.448139	-0.59612	-0.689886	-0.664985	-0.653883	-0.717314	-0.681489	-0.648432	0.190555
TraesCS1A02G201300	1	AT5G59970	1.59e-68	LOC_Os10g39410	3.8e-68	Bradi5g19358	1.07e-69	AC212565.3_FG001	5.02e-70	GO:0006259,GO:0016043,GO:0046982		27.696	18.8158	5.15149	2.80212	2.79138	3.07079	2.73331	2.80403	2.28803	2.74057	2.0194	1.16936	1.50063	1.68259	3.30533		3.07725	1.85319	-0.0303108	-0.35415	-0.355631	-0.317116	-0.363635	-0.353887	-0.425013	-0.362634	-0.46204	-0.579211	-0.533549	-0.508467	-0.284787
TraesCS1A02G202000	1	AT2G17480	0	LOC_Os10g39520	0	Bradi3g32230	0	GRMZM2G040441	0	GO:0005516,GO:0008219,GO:0009607		8.29172	3.3512	0.928983	0.54155	0.317706	0.226547	0.0942329	0.2572	0.376599	0.610132	0.438455	0.622064	0.670021	0.325877	1.15341		3.47448	1.04926	-0.13977	-0.329954	-0.439836	-0.484585	-0.549536	-0.469538	-0.410927	-0.296289	-0.380562	-0.290432	-0.26689	-0.435825	-0.0296011
TraesCS1A02G207700	1	AT1G76630	0	LOC_Os01g68680	1.29e-09	Bradi3g32780	0	GRMZM2G398825	7.39e-73	GO:0005975,GO:0016441,GO:1904278		28.9273	13.842	10.6221	8.89568	7.78052	7.37841	5.30122	5.36219	5.10655	3.97206	3.14527	2.94419	2.21475	2.24499	6.99497		3.2732	0.952677	0.457371	0.191802	0.020261	-0.0415953	-0.361122	-0.351744	-0.391068	-0.565583	-0.692766	-0.723697	-0.835905	-0.831253	-0.100578
TraesCS1A02G209100	1	AT5G38710	9.35e-140	LOC_Os10g40360	0	Bradi3g32880	0	GRMZM2G053720	0	GO:0004657,GO:0006537,GO:0006562,GO:0006970,GO:0009056,GO:0009414,GO:0010133,GO:0071949		26.5182	16.3302	17.4671	13.9606	9.56641	11.8334	10.9694	10.5435	12.4334	17.437	12.561	8.36511	8.11444	7.52849	18.1478		2.67857	0.590074	0.823125	0.104315	-0.796476	-0.331755	-0.508861	-0.596167	-0.208755	0.81695	-0.182595	-1.04274	-1.09412	-1.21424	0.962674
TraesCS1A02G210300	1	AT4G31810	0	LOC_Os10g40540	0	Bradi3g32960	0	GRMZM2G181227	3.56e-111	GO:0003860,GO:0006629,GO:0006635,GO:0009056		35.0893	29.1406	18.739	10.0484	6.61765	5.44887	4.32433	3.84272	2.95139	2.88918	2.83844	1.89172	2.55766	3.10054	9.46048		2.59402	1.99654	0.951802	0.0789205	-0.265667	-0.383059	-0.496007	-0.544381	-0.633906	-0.640154	-0.645251	-0.740339	-0.673452	-0.618925	0.0198659
TraesCS1A02G210400	1	AT4G22590	1.03e-159	LOC_Os10g40550	0	Bradi3g32970	0	GRMZM2G178546	0	GO:0004805,GO:0005975,GO:0005992		17.5591	0.818881	2.63665	5.38287	6.34613	8.0943	7.17769	7.79329	9.9786	8.12227	4.70962	1.75801	1.13318	0.640088	3.17102		2.74657	-1.12659	-0.706013	-0.0706243	0.152244	0.556716	0.344642	0.487072	0.992683	0.563188	-0.226391	-0.909301	-1.05387	-1.16795	-0.582375
TraesCS1A02G214200	1	AT1G78540	3.87e-157	LOC_Os10g41770	0	Bradi3g33820	0	GRMZM2G453001	0	GO:0004871		7.09923	2.81558	0.815969	0.501775	0.353216	0.203078	0.259153	0.283624	0.250903	0.300366	0.491994	0.212486	0.235551	0.456143	2.28946		3.37932	0.964532	-0.16269	-0.339808	-0.423553	-0.508189	-0.476579	-0.462784	-0.481229	-0.453346	-0.345321	-0.502886	-0.489884	-0.365531	0.66795
TraesCS1A02G215700	1	AT5G47080	3.68e-148	LOC_Os10g41520	0	Bradi3g33710	0	GRMZM2G098208	1.94e-173	GO:0000003,GO:0004674,GO:0005622,GO:0005956,GO:0009791,GO:0016310,GO:0019887,GO:0042752,GO:0048573,GO:0071900		34.8357	20.007	12.0321	8.86959	6.00372	5.32852	3.76707	2.5154	2.08903	2.00928	2.32679	1.27447	1.71247	1.82535	8.68297		3.09747	1.414	0.508626	0.149587	-0.175769	-0.252423	-0.429692	-0.571792	-0.620197	-0.62925	-0.593204	-0.712672	-0.662947	-0.650131	0.128401
TraesCS1A02G216800	1	AT5G19910	6.18e-73	LOC_Os07g07020	6.9e-99	Bradi3g33620	2.45e-101	GRMZM2G139683	1.24e-99	GO:0003713,GO:0006357,GO:0016592,GO:0070847		11.1948	8.02243	5.11474	3.06834	1.56031	1.44094	1.11481	0.930293	1.18712	0.929229	1.01693	0.592187	0.576035	0.785346	5.58992		2.68753	1.66277	0.723518	0.0624871	-0.424641	-0.463201	-0.568547	-0.628151	-0.545192	-0.628495	-0.600164	-0.737367	-0.742584	-0.674972	0.877011
TraesCS1A02G216900	1	AT4G26000	7.15e-124	LOC_Os10g41440	0	Bradi3g33600	0	GRMZM2G180909	0	GO:0003676,GO:0003723,GO:0006396,GO:0009299,GO:0009908,GO:0048367,GO:0048467,GO:0048577,GO:0048579		42.6073	30.469	23.9862	17.5672	12.7799	10.9355	8.4973	6.62715	5.82519	4.42264	3.81068	3.48439	3.71963	4.24281	13.6591		2.67916	1.58659	1.00307	0.42529	-0.00561428	-0.171628	-0.391092	-0.559424	-0.631609	-0.757853	-0.812936	-0.842306	-0.821131	-0.77404	0.0735207
TraesCS1A02G217400	1	AT4G16970	1.41e-168	LOC_Os10g41390	0	Bradi3g33537	0	GRMZM2G041125	0	GO:0000727,GO:0004674,GO:0006270,GO:0018105,GO:0018107,GO:0046777		37.6966	21.8466	3.42765	0.675199	0.282156	0.289788	0.0674696	0.10637	0.115781	0.0672641	0.0405164	0.0523146	0.00762204	0	0.193333		3.20114	1.68076	-0.0860358	-0.350059	-0.387761	-0.387029	-0.408354	-0.404623	-0.40372	-0.408374	-0.410939	-0.409808	-0.414095	-0.414826	-0.396281
TraesCS1A02G217600	1	AT1G70160	0	LOC_Os08g32910	0	Bradi3g36160	0	GRMZM2G445478	0			6.38257	1.75346	1.64442	1.59244	0.807628	0.532214	0.40932	0.272751	0.134478	0.14108	0.254854	0.247346	0.257263	0.250893	1.09735		3.48329	0.458447	0.387194	0.353227	-0.159598	-0.339564	-0.419868	-0.509108	-0.599461	-0.595146	-0.520802	-0.525708	-0.519228	-0.523391	0.029717
TraesCS1A02G218700	1	AT4G13930	0	LOC_Os12g22030	0	Bradi4g08097	0	GRMZM2G039238	0	GO:0004372,GO:0006544,GO:0006563,GO:0006565,GO:0006730,GO:0007623,GO:0008270,GO:0009506,GO:0016597,GO:0019264,GO:0030170,GO:0035999,GO:0046653,GO:0046655,GO:0046686,GO:0050897,GO:0070905,GO:1904482		61.5672	36.1698	21.8642	22.4476	21.1924	21.9318	19.3272	16.7909	13.2734	9.3612	7.71792	9.91625	9.89581	10.895	47.1824		2.67322	0.958682	-0.00706685	0.0323185	-0.05242	-0.00250249	-0.178334	-0.349559	-0.587018	-0.851123	-0.962059	-0.813653	-0.815033	-0.74758	1.70213
TraesCS1A02G220100	1	AT5G47400	1.59e-149	LOC_Os10g41120	0	Bradi1g78430	0	GRMZM2G026639	0			6.85855	4.8296	0.481499	0.18732	0.488764	1.23895	1.56234	2.1323	2.68364	1.92401	2.48579	1.36014	1.10544	0.692151	0.678707		2.8378	1.67335	-0.822107	-0.990941	-0.817937	-0.387395	-0.20179	0.125315	0.441739	0.00577664	0.328192	-0.317839	-0.464019	-0.70121	-0.708926
TraesCS1A02G221100	1	AT4G17330	3.34e-95	LOC_Os10g41030	0	Bradi3g33240	0	GRMZM2G033478	0	GO:0003723,GO:0009506		188.155	105.727	69.1529	44.2277	38.5417	31.9397	34.6164	37.0859	38.562	33.1204	31.4727	34.8426	27.6296	30.1665	67.0895		3.25836	1.25401	0.364682	-0.2414	-0.379662	-0.540196	-0.475111	-0.41506	-0.379167	-0.511487	-0.551553	-0.46961	-0.645002	-0.583314	0.314509
TraesCS1A02G222800	1	AT3G08947	0	LOC_Os05g28510	0	Bradi4g00730	0	GRMZM2G084767	0	GO:0005215,GO:0006607,GO:0006610,GO:0006913,GO:0008139,GO:0008565,GO:0031965,GO:0034399		166.501	58.5228	12.0485	2.39728	1.18809	0.659192	0.504743	0.535175	0.566696	0.695509	0.799538	1.10949	1.10035	1.80687	19.8795		3.50912	0.959495	-0.137877	-0.365765	-0.394317	-0.406805	-0.410452	-0.409734	-0.408989	-0.405948	-0.403491	-0.396173	-0.396389	-0.379706	0.0470333
TraesCS1A02G224000	1	AT3G51800	0	LOC_Os05g28280	0	Bradi2g28680	0	AC233895.1_FG001	0	GO:0000055,GO:0001558,GO:0003723,GO:0005730,GO:0006364,GO:0006508,GO:0008235,GO:0009734,GO:0009735,GO:0019538,GO:0044843,GO:0051302		296.09	178.691	75.9127	46.8883	34.7772	28.0882	20.1406	15.4568	11.0063	7.91605	9.07001	7.36644	6.2146	9.08796	45.7049		3.12538	1.61706	0.296595	-0.0763044	-0.231904	-0.317842	-0.419952	-0.480128	-0.537307	-0.57701	-0.562184	-0.584071	-0.59887	-0.561954	-0.0915074
TraesCS1A02G224800	1	AT3G15970	3.22e-86	LOC_Os05g28190	0	Bradi1g33130	0	GRMZM2G157317	0	GO:0005096,GO:0005643,GO:0005654,GO:0005813,GO:0008536,GO:0015031,GO:0046907,GO:0051028		19.4488	12.5869	6.65851	3.81293	3.57363	3.0249	2.40679	1.85753	2.00133	1.33259	1.43854	1.55701	0.88894	1.17339	4.04454		3.04572	1.65813	0.459317	-0.116103	-0.164495	-0.275456	-0.400449	-0.511517	-0.482439	-0.617668	-0.596244	-0.572287	-0.707381	-0.649861	-0.0692697
TraesCS1A02G225100	1	AT5G05560	0			Bradi2g28427	0	GRMZM2G053980	3.21e-129	GO:0000151,GO:0004842,GO:0005680,GO:0006511,GO:0007049,GO:0007091,GO:0009553,GO:0009793,GO:0010252,GO:0016567,GO:0016874,GO:0031145,GO:0048481,GO:0051301,GO:0061630,GO:0070979		45.395	19.211	3.21518	0.353178	0.0632623	0.11998	0.0535455	0.0487898	0.0158053	0.0439204	0.0555321	0.136138	0.077101	0.150732	1.56306		3.43006	1.22308	-0.125164	-0.366395	-0.390831	-0.38605	-0.39165	-0.392051	-0.394831	-0.392461	-0.391482	-0.384688	-0.389664	-0.383458	-0.264417
TraesCS1A02G226500	1	AT1G56310	0	LOC_Os05g28860	0	Bradi2g28110	0	GRMZM2G130634	0	GO:0003676,GO:0004518,GO:0005622,GO:0008408,GO:0090305		18.3076	10.2727	6.74214	4.35982	3.52151	2.59468	3.29633	3.54261	3.91021	3.7606	4.41558	4.49584	5.00906	5.11235	16.093		2.58671	0.84678	0.0822594	-0.433619	-0.615152	-0.815851	-0.663913	-0.610581	-0.53098	-0.563378	-0.421544	-0.404165	-0.29303	-0.270663	2.10713
TraesCS1A02G227600	1	AT1G50030	0	LOC_Os03g52794	3.51e-67	Bradi2g28007	0	GRMZM2G049342	0	GO:0004672,GO:0004674,GO:0005622,GO:0005844,GO:0009303,GO:0009615,GO:0009630,GO:0009688,GO:0009733,GO:0009734,GO:0009742,GO:0009745,GO:0009790,GO:0009791,GO:0009793,GO:0010116,GO:0010507,GO:0010929,GO:0016032,GO:0016242,GO:0016303,GO:0030307,GO:0031931,GO:0031932,GO:0038202,GO:0040019,GO:0042802,GO:0043621,GO:0044212,GO:0044877,GO:0045893,GO:0050687,GO:1900459,GO:1901355,GO:1902661,GO:2000234		77.203	44.3032	35.9318	27.0968	26.7048	23.4058	22.4547	22.9818	21.6948	19.0198	18.4264	19.905	16.6162	16.9171	43.6661		3.11147	0.983907	0.442543	-0.1288	-0.154148	-0.367489	-0.428992	-0.39491	-0.478137	-0.65112	-0.689498	-0.593881	-0.806557	-0.787098	0.942705
TraesCS1A02G227700	1	AT5G41880	0	LOC_Os05g29010	7.61e-101	Bradi3g42937	0	GRMZM2G439297	5.73e-59	GO:0003697,GO:0003896,GO:0005658,GO:0006259,GO:0006260,GO:0006269		48.7359	18.9274	1.7037	0.183376	0.0771385	0.0240966	0.0268684	0.0281532	0.057222	0.0266228	0.0713089	0.0629851	0	0.16524	0.141435		3.47725	1.12441	-0.23509	-0.355093	-0.363478	-0.367665	-0.367446	-0.367345	-0.36505	-0.367465	-0.363938	-0.364595	-0.369567	-0.356524	-0.358403
TraesCS1A02G228700	1	AT3G45980	1.72e-74	LOC_Os08g38300	1.19e-69	Bradi2g27760	7.99e-101	GRMZM2G141432	1.22e-72	GO:0000786,GO:0005730,GO:0006259,GO:0009534,GO:0009570,GO:0016043,GO:0046982		34.9059	19.4593	2.38816	0.51226	0.661062	0.559872	0.808767	1.07412	0.905006	1.49958	1.52242	1.13304	0.723776	0.889294	1.04299		3.25487	1.59923	-0.230542	-0.43161	-0.415661	-0.426507	-0.399829	-0.371388	-0.389514	-0.325784	-0.323336	-0.365072	-0.408939	-0.391198	-0.374724
TraesCS1A02G228800	1	AT5G65360	2.34e-93	LOC_Os04g34240	5.57e-93	Bradi3g45290	2.5e-93	GRMZM2G475899	9.38e-94	GO:0006259,GO:0010369,GO:0016043,GO:0046982		12.6484	6.99766	0.682443	0.0441263	0.0318099	0	0	0.0146632	0.0360616	0.0140185	0	0	0	0.0166027	0		3.24406	1.61933	-0.196459	-0.379992	-0.383533	-0.392679	-0.392679	-0.388463	-0.382311	-0.388649	-0.392679	-0.392679	-0.392679	-0.387906	-0.392679
TraesCS1A02G228900	1	AT1G02870	1.42e-66	LOC_Os05g30420	1.5e-106	Bradi2g27740	2.76e-125	GRMZM2G055724	8.99e-100	GO:0005730,GO:0042273		7.86096	5.41693	1.8668	1.10992	0.81761	0.599055	0.375691	0.394107	0.34953	0.160867	0.153361	0.21378	0.261025	0.207589	2.25057		2.95472	1.82492	0.183803	-0.166079	-0.301203	-0.402234	-0.505488	-0.496975	-0.517582	-0.604795	-0.608264	-0.580335	-0.558495	-0.583196	0.361211
TraesCS1A02G229000	1	AT5G65360	8.29e-96	LOC_Os11g05730	1.98e-95	Bradi3g45290	3.23e-96	GRMZM2G451254	5.47e-96	GO:0006259,GO:0010369,GO:0016043,GO:0046982		93.0793	52.0168	4.94651	0.225104	0.146809	0.0874019	0.0548891	0.071757	0.0460786	0.0811036	0.0649479	0.0317703	0.0153834	0.0267821	0.0717619		3.23549	1.63509	-0.19947	-0.383486	-0.386537	-0.388853	-0.39012	-0.389462	-0.390463	-0.389098	-0.389728	-0.391021	-0.391659	-0.391215	-0.389462
TraesCS1A02G229100	1	AT3G45980	4.61e-74	LOC_Os08g38300	7.36e-69	Bradi2g27760	2.03e-100	GRMZM2G141432	6.2e-72	GO:0000786,GO:0005730,GO:0006259,GO:0009534,GO:0009570,GO:0016043,GO:0046982		65.3459	37.1273	2.95981	0.139779	0.0540765	0.103207	0.0769381	0.0561214	0.0456453	0.031767	0.0439783	0.028725	0.01603	0.0166027	0.106352		3.22192	1.66161	-0.227645	-0.383575	-0.388314	-0.385597	-0.38705	-0.388201	-0.38878	-0.389547	-0.388872	-0.389716	-0.390418	-0.390386	-0.385423
TraesCS1A02G229400	1	AT3G59670	1.69e-31	LOC_Os05g30340	0	Bradi2g27790	0	GRMZM2G055657	0	GO:0003746,GO:0006414		24.1435	7.01169	2.23112	1.54111	1.21103	0.871492	0.472931	0.320498	0.193687	0.0851793	0.252974	0.0442251	0.0474435	0.00688639	0.976356		3.58769	0.731062	-0.0660684	-0.181123	-0.236162	-0.292777	-0.359234	-0.384652	-0.405797	-0.42389	-0.395911	-0.430718	-0.430182	-0.436944	-0.275292
TraesCS1A02G229700	1	AT3G07440	1.86e-86	LOC_Os02g27740	1.14e-131	Bradi3g43470	1.04e-139	GRMZM2G078272	1.96e-131			15.2929	11.576	6.17145	4.22162	2.75919	1.80082	1.82259	1.96662	1.47112	0.856357	1.12342	0.791219	0.708639	0.76871	3.67566		2.79507	1.90147	0.6021	0.133322	-0.218276	-0.448689	-0.443456	-0.408826	-0.527955	-0.675757	-0.61155	-0.691418	-0.711272	-0.696829	0.00206176
TraesCS1A02G229900	1	AT1G09140	1.54e-94	LOC_Os05g30140	9.97e-113	Bradi2g11990	4.31e-107	GRMZM2G331811	7.96e-105	GO:0000381,GO:0003723,GO:0005654,GO:0005681,GO:0006397,GO:0008380,GO:0016043,GO:0016607,GO:0045292		8.56556	4.69378	3.00637	1.83686	1.61249	1.75295	1.85229	1.37983	1.5813	1.47769	0.778055	0.904737	1.1287	0.929548	4.15456		3.10527	1.16251	0.315814	-0.271017	-0.3836	-0.313122	-0.263277	-0.500347	-0.399254	-0.451241	-0.802301	-0.738735	-0.626358	-0.726286	0.891943
TraesCS1A02G233400	1	AT1G60620	1.03e-164	LOC_Os03g18410	0	Bradi1g15810	0	GRMZM2G025356	0	GO:0001054,GO:0001056,GO:0003899,GO:0005666,GO:0005736,GO:0046983		27.6672	10.7192	3.95447	2.97176	2.28574	2.04056	1.15111	1.0797	0.514618	0.441984	0.692952	0.368292	0.328219	0.529982	5.4247		3.4475	0.977578	-0.00829284	-0.151508	-0.251485	-0.287217	-0.416842	-0.42725	-0.509602	-0.520187	-0.483612	-0.530927	-0.536767	-0.507363	0.205972
TraesCS1A02G234100	1	AT2G41450	4e-156	LOC_Os05g31254	0	Bradi2g27097	0	GRMZM2G062657	0	GO:0005622,GO:0008080		18.2658	8.86209	1.10201	0.114951	0.0570618	0.108592	0.0626292	0.106763	0.115196	0	0	0.119606	0.109206	0.0267821	0.340025		3.34717	1.4169	-0.175991	-0.378601	-0.390483	-0.379906	-0.389341	-0.380281	-0.37855	-0.402196	-0.402196	-0.377645	-0.37978	-0.396699	-0.3324
TraesCS1A02G234900	1	AT2G41520	7.22e-167	LOC_Os05g31056	0	Bradi2g27160	0	GRMZM2G348697	0	GO:0006457,GO:0019538		50.5566	29.8386	17.102	9.50011	7.53359	8.32019	8.05241	10.8218	10.7853	10.4843	9.29025	8.4522	6.86149	7.18123	19.8306		3.18552	1.36485	0.245586	-0.422454	-0.595269	-0.526144	-0.549676	-0.306308	-0.30951	-0.335965	-0.440896	-0.514543	-0.654332	-0.626233	0.485368
TraesCS1A02G235700	1	AT1G04110	1.91e-132	LOC_Os07g48650	0	Bradi4g11640	0	GRMZM2G059165	0	GO:0000003,GO:0004252,GO:0005618,GO:0006508,GO:0009791,GO:0009897,GO:0010103,GO:0019538,GO:0042127,GO:0048046		5.54436	2.59069	1.75459	1.00825	1.00076	0.943793	0.672013	0.446154	0.478556	0.51333	0.274248	0.291709	0.245208	0.2129	1.45713		3.28398	1.07048	0.443909	-0.115405	-0.12102	-0.16371	-0.367383	-0.536644	-0.512361	-0.486301	-0.665471	-0.652386	-0.687234	-0.711445	0.220987
TraesCS1A02G237100	1	AT5G23540	0	LOC_Os05g30800	0	Bradi2g27390	0	GRMZM2G033626	0	GO:0000502,GO:0004843,GO:0005622,GO:0006511,GO:0008237,GO:0008541,GO:0009056,GO:0009651,GO:0016579,GO:0019538,GO:0030163,GO:0043161,GO:0061578,GO:0070628		7.99643	4.76902	1.83592	0.800011	0.441689	0.325526	0.336347	0.54767	0.395301	0.623168	0.637419	0.63964	0.764028	0.867298	8.43712		2.25338	1.04838	-0.0467411	-0.433512	-0.567297	-0.610668	-0.606627	-0.527727	-0.584616	-0.499539	-0.494218	-0.493389	-0.446947	-0.408389	2.41791
TraesCS1A02G240100	1	AT4G16050	1.05e-61	LOC_Os03g36760	0	Bradi1g59641	4.84e-63	GRMZM2G451506	1.16e-173	GO:0008483		9.33609	3.44931	0.767242	0.325595	0.362481	0.176968	0.0371044	0.0146632	0.0171426	0.0177486	0.0278935	0	0.0320601	0	0.150488		3.49938	1.03381	-0.0895226	-0.274498	-0.259049	-0.336748	-0.395327	-0.404726	-0.403687	-0.403434	-0.399185	-0.410867	-0.39744	-0.410867	-0.347838
TraesCS1A02G240300	1	AT2G01210	0	LOC_Os01g33090	0	Bradi2g13790	0	GRMZM2G409893	0	GO:0004674,GO:0005618,GO:0007169,GO:0009505,GO:0009570,GO:0010069,GO:0010070,GO:0046777,GO:0090406		15.7926	14.9703	6.46877	3.52302	1.71724	2.14025	0.973496	0.556568	0.645397	0.501807	0.256992	0.160603	0.19557	0.189221	1.0083		2.49492	2.33105	0.636803	0.0497573	-0.31011	-0.225812	-0.458329	-0.541417	-0.523714	-0.55233	-0.601118	-0.620327	-0.613359	-0.614624	-0.451393
TraesCS1A02G242800	1	AT2G41710	7.64e-99	LOC_Os05g32270	2.44e-177	Bradi2g26987	0	GRMZM2G013657	0	GO:0009873		7.42508	4.52873	1.35873	0.146966	0.047	0.0196043	0.00618407	0.0708771	0.250763	0.106658	0.0429093	0.142764	0.0310205	0.112709	0.320066		3.13541	1.7277	0.186988	-0.401965	-0.450551	-0.463866	-0.470389	-0.438946	-0.351516	-0.421556	-0.452539	-0.404007	-0.458318	-0.418614	-0.317833
TraesCS1A02G242900	1	AT5G48870	1.33e-50	LOC_Os05g32310	2.17e-58	Bradi2g26720	1.1e-58	GRMZM2G014300	9.61e-58	GO:0000398,GO:0003723,GO:0005622,GO:0005681,GO:0005688,GO:0005732,GO:0009414,GO:0009737,GO:0046540,GO:1990726		22.6254	14.9098	8.84252	5.97043	3.53331	2.09205	2.08917	1.24642	0.907763	0.712004	0.654063	0.61053	0.677967	0.872225	6.96602		2.88334	1.63199	0.64796	0.182151	-0.213111	-0.446861	-0.447329	-0.584009	-0.638935	-0.670684	-0.680081	-0.687142	-0.676204	-0.644699	0.343622
TraesCS1A02G243300	1	AT5G10270	0	LOC_Os01g72790	0	Bradi2g26680	0	GRMZM2G019267	0	GO:0000307,GO:0000790,GO:0004693,GO:0008353,GO:0009607,GO:0009615,GO:0032968,GO:0048366,GO:0070816		40.8645	19.8958	11.3491	8.46844	6.43504	7.12087	6.65495	6.71503	5.51358	4.92683	4.41298	2.90259	3.23143	4.27282	17.1723		3.24761	1.04155	0.142382	-0.160684	-0.374611	-0.302457	-0.351476	-0.345155	-0.471555	-0.533286	-0.587346	-0.746249	-0.711653	-0.602092	0.755024
TraesCS1A02G244700	1	AT1G09010	0	LOC_Os05g32530	0	Bradi2g26600	0	GRMZM2G308707	0	GO:0004553,GO:0005975,GO:0033947		42.6109	29.8325	23.5345	14.7461	10.1288	8.49422	7.71071	6.79941	5.5399	4.22031	3.60896	2.6275	2.49648	2.27446	6.65642		2.75291	1.62513	1.06929	0.29366	-0.113849	-0.258108	-0.327257	-0.407685	-0.518845	-0.635307	-0.689263	-0.775883	-0.787446	-0.807041	-0.420306
TraesCS1A02G245300	1	AT4G17620	0	LOC_Os05g32580	0	Bradi2g26530	0	GRMZM2G427337	0	GO:0003723,GO:0004518		19.7809	15.5038	12.7826	11.4588	10.292	10.5149	10.193	11.3258	10.229	9.91274	8.81231	7.31252	6.18174	5.67995	15.37		2.44122	1.24895	0.490404	0.121389	-0.203875	-0.141715	-0.231469	0.0843043	-0.221431	-0.309586	-0.616336	-1.03441	-1.34962	-1.4895	1.21167
TraesCS1A02G245600	1	AT1G73690	0	LOC_Os05g32600	0	Bradi2g26510	0	GRMZM2G149286	0	GO:0004693,GO:0007049,GO:0030154,GO:0045944,GO:0051726,GO:0070985		25.0462	21.5323	9.9362	4.9683	3.31926	2.53476	2.48296	2.85282	2.51848	2.09855	2.33841	1.89659	1.21959	1.82732	8.22919		2.642	2.14975	0.52526	-0.170689	-0.4017	-0.5116	-0.518858	-0.467044	-0.513881	-0.572709	-0.539107	-0.601002	-0.695842	-0.610705	0.286127
TraesCS1A02G245700	1	AT1G05490	0	LOC_Os05g32610	0	Bradi2g26500	0	GRMZM2G154946	0	GO:1900370		7.45719	2.43709	2.01029	1.15308	0.860243	0.502154	0.433778	1.04374	0.872948	0.662674	0.948269	0.447013	0.547099	0.515019	3.11653		3.36503	0.513147	0.270687	-0.216288	-0.382647	-0.586074	-0.624918	-0.278404	-0.375429	-0.494884	-0.33264	-0.617399	-0.560541	-0.578766	0.89913
TraesCS1A02G247200	1	AT1G07210	1.25e-39	LOC_Os10g35690	1.08e-95	Bradi2g58736	5.35e-117	GRMZM2G096424	1.6e-98	GO:0003735,GO:0005198,GO:0005840,GO:0006412,GO:0022627		7.08674	6.26087	2.35318	1.089	0.362644	0.163366	0.10129	0.0427239	0.0399652	0.0457855	0.0556843	0.0757338	0.0461502	0.0425424	1.9705		2.59394	2.22274	0.466305	-0.101919	-0.4284	-0.517971	-0.545873	-0.572197	-0.573437	-0.570821	-0.566372	-0.55736	-0.570657	-0.572279	0.294299
TraesCS1A02G247500	1	AT5G25590	3.41e-175	LOC_Os05g32760	0	Bradi2g26200	0	GRMZM2G074377	0	GO:0016874		65.5402	41.6605	21.8781	10.3644	3.23811	1.78882	0.670051	0.317064	0.195024	0.122183	0.088261	0.0202827	0.0307668	0.00830133	0.694875		2.99543	1.71274	0.650142	0.0316887	-0.351097	-0.428945	-0.489039	-0.507999	-0.514555	-0.518467	-0.520289	-0.523941	-0.523378	-0.524584	-0.487705
TraesCS1A02G249100	1	AT5G27550	0	LOC_Os05g33030	0	Bradi2g26100	0	GRMZM2G092232	1.31e-160	GO:0003774,GO:0003777,GO:0005871,GO:0005874,GO:0007018,GO:0008017,GO:0016887		84.795	59.7714	14.4073	3.18033	1.59164	1.22484	0.632651	0.270605	0.332399	0.304177	0.278829	0.158002	0.315656	0.212325	1.2308		2.98776	1.97122	0.128381	-0.327697	-0.392235	-0.407136	-0.431192	-0.4459	-0.44339	-0.444536	-0.445566	-0.450474	-0.44407	-0.448267	-0.406894
TraesCS1A02G249400	1	AT5G19330	0	LOC_Os05g33050	0	Bradi2g26076	0	GRMZM2G100946	0	GO:0009651,GO:0009737,GO:0009791,GO:0010187,GO:0016567		31.2464	18.6693	17.7646	15.3605	12.6635	11.2862	10.4109	9.4514	7.98798	7.09952	5.96778	5.5086	4.37052	4.33706	12.4282		2.86407	1.02712	0.894991	0.543865	0.149956	-0.0512166	-0.179049	-0.319193	-0.532933	-0.662696	-0.827992	-0.895059	-1.06128	-1.06617	0.115581
TraesCS1A02G250700	1	AT2G15730	9.54e-121	LOC_Os03g24910	0	Bradi1g61700	0	GRMZM2G055607	4.87e-174	GO:0005794		13.5384	2.65847	0.676339	0	0.0645763	0.0591915	0.126537	0.530861	0.269811	0.172675	0.274248	0.175319	0.138401	0.374547	0.648968		3.67456	0.404166	-0.191641	-0.394941	-0.375531	-0.377149	-0.356906	-0.235371	-0.313839	-0.343037	-0.312505	-0.342243	-0.35334	-0.282357	-0.199869
TraesCS1A02G250900	1	AT5G59180	8.39e-115	LOC_Os05g33240	1e-125	Bradi2g25940	3.62e-128	GRMZM2G179346	1.4e-126	GO:0000291,GO:0000932,GO:0003697,GO:0003723,GO:0003727,GO:0003899,GO:0005654,GO:0005665,GO:0006367,GO:0031369,GO:0045948,GO:0060213		10.3981	6.98678	3.61234	2.73732	2.09062	1.80916	1.61948	1.49759	1.88122	1.48042	1.38259	1.21029	1.50443	2.29105	9.25149		2.43197	1.26039	0.101481	-0.199037	-0.421136	-0.517801	-0.582946	-0.624807	-0.493054	-0.630702	-0.664302	-0.723478	-0.622456	-0.352301	2.03818
TraesCS1A02G255200	1	AT2G30780	8.9e-120	LOC_Os05g33760	0	Bradi2g25590	0	GRMZM2G080898	0			6.26748	3.93115	1.54254	0.708551	0.447735	0.202386	0.110375	0.125548	0.105975	0.0457855	0.132597	0.0927888	0.0480901	0.0773535	0.976642		3.07384	1.71366	0.323038	-0.162497	-0.314341	-0.45718	-0.510747	-0.501914	-0.513309	-0.54835	-0.49781	-0.520986	-0.547009	-0.529972	-0.00641789
TraesCS1A02G255400	1	AT1G10740	0	LOC_Os05g33820	0	Bradi2g25570	0	GRMZM2G080940	0	GO:0005975,GO:0006091		30.4028	37.668	21.1987	15.0825	14.6448	17.9317	15.6876	23.9373	28.4999	24.8651	26.5654	24.1933	22.6387	22.0152	23.2326		1.201	2.41877	-0.341746	-1.36692	-1.44029	-0.889345	-1.2655	0.117291	0.88205	0.272804	0.557804	0.16019	-0.100382	-0.204893	-0.000836764
TraesCS1A02G255900	1	AT2G26920	4.68e-76	LOC_Os05g33850	0	Bradi2g25540	0	GRMZM2G007384	0	GO:0003746,GO:0006414		18.9502	15.7046	10.5935	7.36016	8.17039	6.89878	7.02105	7.25551	7.0743	6.418	5.94211	4.88248	4.87131	4.55779	11.8266		2.6177	1.80456	0.524047	-0.286018	-0.0830277	-0.401611	-0.370977	-0.312238	-0.357638	-0.522062	-0.641289	-0.906766	-0.909562	-0.988111	0.832993
TraesCS1A02G256200	1	AT3G63130	0	LOC_Os05g46560	0	Bradi3g36420	0	GRMZM2G079817	0	GO:0000910,GO:0005096,GO:0005635,GO:0005783,GO:0005819,GO:0006606,GO:0009056,GO:0009504,GO:0009524,GO:0030234,GO:0031965,GO:0032153		26.1543	13.1141	4.10015	0.903668	0.607348	0.735432	0.785202	0.648591	0.622466	0.815994	0.929639	1.19988	1.071	1.13422	4.0247		3.31638	1.38268	0.0460227	-0.427974	-0.471914	-0.452921	-0.445541	-0.465799	-0.469672	-0.440975	-0.424123	-0.38405	-0.40316	-0.393786	0.0348346
TraesCS1A02G256800	1	AT4G26760	3.09e-166	LOC_Os05g33890	0	Bradi2g25500	0	GRMZM2G141208	0	GO:0000226,GO:0000910,GO:0000922,GO:0005819,GO:0005856,GO:0005874,GO:0007049,GO:0008017,GO:0008283,GO:0009524,GO:0009574,GO:0016043,GO:0048528,GO:0051322,GO:0055028,GO:0072686		41.6007	21.1167	3.11999	0.453419	0.239017	0.339113	0.256297	0.289189	0.310806	0.169574	0.211796	0.194373	0.0718119	0.0870698	0.682328		3.3141	1.47891	-0.133446	-0.372348	-0.391557	-0.382589	-0.390009	-0.387062	-0.385125	-0.397778	-0.393996	-0.395557	-0.406537	-0.40517	-0.35184
TraesCS1A02G258100	1	AT2G40950	3.1e-101	LOC_Os05g34050	0	Bradi2g25400	0	GRMZM2G045236	0	GO:0000139,GO:0005783,GO:0005789,GO:0006990,GO:0034976,GO:0042538,GO:0045893		17.5932	14.6947	8.18472	2.16024	0.822536	0.546231	0.736026	0.960638	1.34207	1.19721	1.86498	2.30919	1.97248	2.02689	8.92803		2.51757	1.96631	0.728187	-0.417596	-0.672012	-0.724562	-0.688465	-0.645747	-0.573203	-0.600753	-0.473752	-0.389268	-0.453306	-0.442958	0.869555
TraesCS1A02G258200	1	AT2G40960	8.13e-72	LOC_Os05g34070	0	Bradi2g25390	0	GRMZM2G055970	0	GO:0003676		37.1178	32.2665	23.8866	22.2358	19.8938	17.7452	18.2527	22.1222	25.4606	24.2794	26.9653	26.6651	23.756	20.5646	34.078		2.20392	1.32018	-0.206341	-0.507049	-0.933682	-1.32508	-1.23263	-0.527751	0.0803853	-0.13479	0.354493	0.299803	-0.230134	-0.811493	1.65017
TraesCS1A02G258500	1	AT3G09270	1.96e-59	LOC_Os05g34150	9.15e-141	Bradi2g25376	1.17e-148	GRMZM2G416632	2.01e-66	GO:0004364,GO:0006749,GO:0009056,GO:0009407,GO:0019748,GO:0046686		19.6399	2.97019	1.29212	0.197476	0.0453286	0.1022	0.612986	0.357079	0.0456453	0.0140185	0.0278935	0.028725	0.0314135	0	0.0416874		3.69548	0.26284	-0.0827102	-0.30812	-0.33945	-0.327739	-0.222557	-0.275254	-0.339385	-0.345897	-0.34304	-0.342869	-0.342315	-0.348784	-0.3402
TraesCS1A02G260200	1	AT5G36950	0	LOC_Os05g34460	0	Bradi2g25260	0	GRMZM2G117615	0	GO:0004252,GO:0005759,GO:0006508,GO:0008236,GO:0019538		16.2556	11.0532	5.4639	3.55648	1.90907	1.15677	0.690864	0.615444	0.373009	0.442966	0.545643	0.327695	0.41442	0.303536	2.33789		2.9401	1.78361	0.541109	0.117089	-0.249131	-0.416368	-0.519938	-0.536704	-0.590598	-0.575046	-0.552221	-0.600671	-0.581392	-0.606042	-0.153803
TraesCS1A02G260500	1	AT3G23890	0	LOC_Os02g47150	0	Bradi3g52470	0	GRMZM2G021270	0	GO:0000712,GO:0000819,GO:0003916,GO:0003918,GO:0005622,GO:0006259,GO:0006265,GO:0007049,GO:0007059,GO:0008094,GO:0009056,GO:0009330,GO:0016043,GO:0044774		312.576	149.075	19.5036	1.01991	0.211616	0.269215	0.111143	0.0287398	0.137483	0.0691292	0.0716169	0.0355212	0.0474435	0.0401732	0.308747		3.35515	1.39836	-0.152355	-0.373568	-0.383242	-0.382552	-0.384444	-0.38543	-0.384129	-0.384947	-0.384917	-0.385349	-0.385206	-0.385293	-0.382079
TraesCS1A02G261900	1	AT5G65360	8.29e-96	LOC_Os11g05730	1.98e-95	Bradi3g45290	3.23e-96	GRMZM2G451254	5.47e-96	GO:0006259,GO:0010369,GO:0016043,GO:0046982		85.9317	46.6096	5.59131	0.225267	0.156905	0.127996	0.0123681	0.0439896	0.0514278	0.0722293	0.0464207	0.0118404	0	0.0299937	0.137527		3.25918	1.58745	-0.156391	-0.384521	-0.387428	-0.388657	-0.393573	-0.392228	-0.391912	-0.391028	-0.392125	-0.393595	-0.394098	-0.392823	-0.388252
TraesCS1A02G262000	1	AT5G59970	1.59e-68	LOC_Os10g39410	3.8e-68	Bradi5g19358	1.07e-69	AC212565.3_FG001	5.02e-70	GO:0006259,GO:0016043,GO:0046982		29.0667	19.961	3.19805	0.10719	0.0326859	0.0471863	0.0268684	0.0287398	0.0774725	0.0177486	0.0485587	0.0498837	0.0620409	0.0133911	0.0820266		3.028	1.94867	-0.0383162	-0.40469	-0.413521	-0.411802	-0.41421	-0.413989	-0.408212	-0.415292	-0.411639	-0.411482	-0.410041	-0.415808	-0.407672
TraesCS1A02G262200	1	AT2G02470	2.87e-87	LOC_Os05g34640	6.48e-119	Bradi2g25120	4.6e-134	GRMZM2G158918	4.32e-109	GO:0006325,GO:0016036,GO:0035064,GO:0042393,GO:0048767,GO:0055065		31.1543	17.0503	10.2759	9.35574	8.1577	7.53877	7.4432	6.71239	7.05659	5.81836	5.36714	5.28985	4.03929	3.43413	10.265		3.28796	1.16952	0.152001	0.0137917	-0.166155	-0.259119	-0.273474	-0.383242	-0.331543	-0.517526	-0.5853	-0.596908	-0.784744	-0.87564	0.150371
TraesCS1A02G262400	1	AT4G36020	3.65e-36	LOC_Os08g03520	2.15e-52	Bradi2g07090	2.44e-53	GRMZM2G389768	9.9e-39	GO:0003676,GO:0003690,GO:0003697,GO:0003723,GO:0003729,GO:0008270,GO:0009409,GO:0009414,GO:0009631,GO:0009651,GO:0010501,GO:0032508		152.01	104.728	51.7074	26.2269	18.0611	15.2778	11.3074	9.13746	6.34348	5.03159	5.97118	4.29491	5.4728	7.56408	27.3407		2.95071	1.80694	0.524343	-0.0920399	-0.289573	-0.356901	-0.452948	-0.505439	-0.573026	-0.604761	-0.582032	-0.622582	-0.594088	-0.5435	-0.0650955
TraesCS1A02G262500	1	AT4G36020	4.52e-38	LOC_Os08g03520	5.63e-53	Bradi1g02650	2.96e-46	GRMZM2G389768	4.3e-36	GO:0003676,GO:0003690,GO:0003697,GO:0003723,GO:0003729,GO:0008270,GO:0009409,GO:0009414,GO:0009631,GO:0009651,GO:0010501,GO:0032508		81.5138	48.4192	19.3634	7.97619	4.81182	3.47887	1.76007	1.346	0.912907	0.87321	1.06039	0.723563	0.670807	1.16008	6.64034		3.14038	1.64427	0.330736	-0.184047	-0.327098	-0.387357	-0.46506	-0.483778	-0.503357	-0.505152	-0.49669	-0.511917	-0.514302	-0.492183	-0.244436
TraesCS1A02G262900	1	AT1G71691	7.17e-154	LOC_Os05g34700	0	Bradi2g25070	0	GRMZM2G062577	0	GO:0006629,GO:0016042,GO:0016788,GO:0052689		24.0862	25.0414	2.58087	0.152007	0.047	0.072604	0	0	0.0313939	0	0	0.0087039	0	0	0.012713		2.48394	2.59902	-0.106983	-0.399608	-0.412259	-0.409175	-0.417922	-0.417922	-0.41414	-0.417922	-0.417922	-0.416873	-0.417922	-0.417922	-0.41639
TraesCS1A02G263400	1	AT5G63700	4.1e-114	LOC_Os05g34780	0	Bradi2g25017	0	GRMZM2G408096	0			31.8625	17.5119	9.9254	5.92222	4.39556	4.03761	2.16133	0.557764	0.452831	0.394945	0.947246	1.02469	0.878596	0.813434	2.9759		3.15541	1.4318	0.520613	0.039806	-0.143555	-0.186548	-0.411901	-0.604499	-0.617102	-0.624055	-0.55772	-0.548418	-0.565965	-0.573792	-0.314065
TraesCS1A02G264000	1	AT1G44900	0	LOC_Os11g29380	0	Bradi4g19207	0	GRMZM2G139894	0	GO:0000347,GO:0000790,GO:0004386,GO:0006259,GO:0006268,GO:0006270,GO:0007049,GO:0008094,GO:0008283,GO:0009056,GO:0009653,GO:0009790,GO:0010082,GO:0016032,GO:0040007,GO:0042127,GO:0042555,GO:0048364,GO:1905775		399.686	121.941	8.56245	0.580635	0.425104	0.393687	0.110672	0.271871	0.280532	0.0280369	0.200596	0.113072	0.01603	0.0133911	0.665351		3.57368	0.847831	-0.264886	-0.343221	-0.344748	-0.345056	-0.347834	-0.346252	-0.346167	-0.348645	-0.346951	-0.34781	-0.348762	-0.348788	-0.34239
TraesCS1A02G264100	1	AT1G21610	9.02e-115	LOC_Os05g34900	0	Bradi2g24957	0	GRMZM2G034639	0	GO:0005730,GO:0009611,GO:0009651,GO:0030875,GO:0034728,GO:0060968		21.6151	15.0629	12.0655	11.2682	11.8163	11.1816	11.558	11.1455	10.9112	7.65227	6.88244	6.58478	5.18735	4.89884	10.4873		2.72356	1.11015	0.372074	0.175746	0.3107	0.154431	0.247103	0.145532	0.0878349	-0.714641	-0.904203	-0.977497	-1.3216	-1.39264	-0.0165414
TraesCS1A02G264200	1	AT4G01170	2.31e-16	LOC_Os05g34920	5.61e-133	Bradi2g24950	7.25e-132	GRMZM2G003389	1.56e-53			6.02904	5.09961	3.0889	2.17718	1.40375	0.761743	0.464104	0.32046	0.429002	0.366815	0.226454	0.261097	0.205779	0.282304	1.19247		2.5308	2.0129	0.892483	0.384451	-0.046526	-0.40427	-0.570122	-0.650164	-0.589682	-0.624334	-0.702546	-0.683243	-0.714067	-0.671426	-0.164257
TraesCS1A02G264800	1	AT1G21740	6.82e-127	LOC_Os05g35070	0	Bradi2g24870	0	GRMZM2G456512	0			12.5903	7.38084	1.22905	0.376303	0.0167809	0.0196043	0	0.043403	0.0316106	0.189447	0.299444	0.130832	0.0841908	0.119893	0.0151613		3.19228	1.69252	-0.0785208	-0.324018	-0.427521	-0.426708	-0.432352	-0.419856	-0.423251	-0.377812	-0.346145	-0.394686	-0.408114	-0.397836	-0.427987
TraesCS1A02G269000	1	AT1G72040	0	LOC_Os05g35520	0	Bradi2g24390	0	GRMZM2G147213	0	GO:0009157,GO:0009165,GO:0016310,GO:0016773,GO:0019136		38.3665	5.41991	1.86334	1.03836	0.913949	0.400759	0.122914	0.014177	0.0360616	0.0759594	0.0406686	0.0584964	0.0240451	0.0400917	1.41389		3.70307	0.221688	-0.154126	-0.2413	-0.254447	-0.308674	-0.338033	-0.349523	-0.347211	-0.342995	-0.346724	-0.34484	-0.348481	-0.346785	-0.201619
TraesCS1A02G272500	1	AT1G43190	0	LOC_Os05g36120	0	Bradi2g24150	0	GRMZM2G052926	0	GO:0000932,GO:0003676,GO:0003723,GO:0003729,GO:0006397,GO:0006412,GO:0006417,GO:0008380,GO:0043484		5.5909	3.52388	2.16584	0.672801	0.532866	0.372598	0.293145	0.376882	0.225189	0.15768	0.198154	0.0947231	0.0232591	0.185434	0.875855		3.0009	1.64407	0.752623	-0.227436	-0.319292	-0.424494	-0.476649	-0.421682	-0.521256	-0.56557	-0.539003	-0.606897	-0.653807	-0.547352	-0.0941473
TraesCS1A02G273400	1	AT1G21190	3.78e-58	LOC_Os01g64690	1.21e-56	Bradi2g56060	4.93e-60	AC155610.2_FG009	3.05e-14	GO:0000398,GO:0000932,GO:0000956,GO:0003723,GO:0005622,GO:0005688,GO:0005732,GO:0033962,GO:0046540,GO:0071013,GO:1990726		15.3882	8.60933	6.33344	4.1689	2.67668	1.97834	2.33804	1.97235	2.38139	1.84663	2.73166	2.26927	1.75895	1.80988	5.42401		3.14642	1.25482	0.619744	0.0157466	-0.400648	-0.595516	-0.495144	-0.597187	-0.483046	-0.632268	-0.385307	-0.514333	-0.656736	-0.642523	0.365976
TraesCS1A02G274300	1	AT5G65360	8.29e-96	LOC_Os11g05730	1.98e-95	Bradi3g45290	3.23e-96	GRMZM2G451254	5.47e-96	GO:0006259,GO:0010369,GO:0016043,GO:0046982		84.5188	47.0867	5.64228	0.533739	0.143703	0.162977	0.0464867	0.0436963	0.0937169	0.0177486	0.0219891	0.0644166	0	0.0133911	0.0632051		3.23694	1.6276	-0.154258	-0.373894	-0.390663	-0.389834	-0.394842	-0.394962	-0.392812	-0.396078	-0.395896	-0.394072	-0.396841	-0.396265	-0.394124
TraesCS1A02G278000	1	AT5G04560	0	LOC_Os05g37350	0	Bradi2g23797	0	GRMZM2G131756	0	GO:0003906,GO:0006259,GO:0006284,GO:0006306,GO:0006349,GO:0009793,GO:0019104,GO:0040029,GO:0043078,GO:0051539		54.7234	12.4027	4.77543	2.42338	2.28867	1.43841	1.16584	0.860736	0.830647	0.817155	0.878946	1.1905	1.14152	1.74561	3.67503		3.65453	0.478681	-0.0936849	-0.270189	-0.280298	-0.344103	-0.364557	-0.387453	-0.389711	-0.390723	-0.386086	-0.362707	-0.366383	-0.32105	-0.176261
TraesCS1A02G280200	1	AT3G04710	9.57e-28	LOC_Os03g42350	4.93e-92	Bradi2g23634	7.51e-102	GRMZM2G098212	9.26e-32			7.18203	2.58624	1.01151	0.953329	0.531673	0.659567	0.75019	0.916224	0.678713	0.757796	0.756225	0.820376	0.417535	0.650178	2.00633		3.52238	0.733006	-0.22276	-0.25807	-0.51399	-0.436366	-0.381363	-0.28059	-0.424745	-0.376747	-0.3777	-0.338764	-0.583265	-0.442064	0.381041
TraesCS1A02G280500	1	AT3G54000	6.31e-15	LOC_Os05g37930	2e-156	Bradi2g23580	8.07e-163	GRMZM2G067156	6.49e-136			19.2637	6.23655	5.76546	11.7302	12.5952	7.07056	2.54175	1.9092	1.50313	1.60063	1.41262	1.7515	2.02876	2.86954	14.1405		2.38601	0.0137045	-0.0720821	1.01412	1.17163	0.165582	-0.659131	-0.774321	-0.848267	-0.830513	-0.864751	-0.80304	-0.752548	-0.59944	1.45305
TraesCS1A02G280800	1	AT1G80190	2.23e-79	LOC_Os05g37980	3.87e-137	Bradi4g06441	1.2e-141	GRMZM2G049536	1.52e-137	GO:0000811,GO:0006259,GO:0006270		5.79624	4.11597	0.56406	0.113406	0.0544742	0.105296	0.225589	0.0275745	0.0143597	0	0.0533941	0.0436107	0.0153834	0	0.377196		2.9964	1.99528	-0.120975	-0.389478	-0.42459	-0.39431	-0.322638	-0.440617	-0.448491	-0.457046	-0.425234	-0.431063	-0.447881	-0.457046	-0.23231
TraesCS1A02G280900	1	AT5G02010	0	LOC_Os05g38000	0	Bradi2g23550	0	GRMZM2G144504	0	GO:0005089,GO:0030234		16.2409	4.44546	3.35221	4.96058	2.95209	1.46567	0.812245	0.569865	0.261608	0.112599	0.0233626	0.0245891	0.0763597	0.0275456	0.0151613		3.41444	0.513818	0.244976	0.640491	0.146581	-0.218947	-0.37963	-0.439234	-0.515038	-0.551681	-0.573625	-0.573323	-0.560592	-0.572596	-0.575642
TraesCS1A02G283000	1	AT5G02130	8.16e-89	LOC_Os05g38330	0	Bradi2g23430	0	GRMZM2G174370	0	GO:0010073,GO:1901703		7.06222	4.37647	2.42025	1.88338	1.12812	0.855662	0.852949	0.82796	1.0356	1.16311	1.0123	0.822128	0.512193	0.82146	4.13521		2.86164	1.36491	0.27473	-0.0244578	-0.445355	-0.59719	-0.598702	-0.612628	-0.496915	-0.425854	-0.509898	-0.615878	-0.7886	-0.61625	1.23045
TraesCS1A02G284000	1	AT5G02320	4.56e-103	LOC_Os05g38460	0	Bradi2g23320	0	GRMZM2G081919	2.73e-178	GO:0008285,GO:0009723,GO:0009751,GO:0045892		9.85988	6.76418	3.70268	3.14924	4.66871	4.7357	3.72011	3.48793	3.16524	2.8241	1.48007	1.36031	0.955485	0.537477	1.76306		2.73447	1.40799	0.0961562	-0.140991	0.51009	0.538798	0.103622	0.00413534	-0.134136	-0.280309	-0.856216	-0.907534	-1.081	-1.26011	-0.734959
TraesCS1A02G284300	1	AT5G02370	1.66e-174	LOC_Os05g38480	0	Bradi2g23290	0	GRMZM2G082384	0	GO:0003774,GO:0003777,GO:0005794,GO:0005871,GO:0005874,GO:0006259,GO:0007018,GO:0008017,GO:0016887		28.9014	19.0073	3.57532	0.478776	0.162553	0.170376	0.101674	0.112829	0.0313939	0	0.0303359	0.095311	0.0152441	0.115079	0.312589		3.07283	1.87401	0.00419772	-0.370995	-0.40931	-0.408362	-0.416686	-0.415335	-0.425202	-0.429006	-0.42533	-0.417457	-0.427159	-0.415062	-0.391131
TraesCS1A02G284800	1	AT5G02450	1.12e-53	LOC_Os01g62350	3.81e-63	Bradi2g23260	7.32e-71	GRMZM2G009936	1.11e-60	GO:0002181,GO:0003735,GO:0005198,GO:0005774,GO:0005840,GO:0006412,GO:0009506,GO:0022625		194.197	131.819	70.1638	47.3756	35.1892	33.0195	25.6515	18.3263	11.0978	9.07734	8.84633	3.75943	2.79638	3.96724	33.0027		2.925	1.72708	0.54305	0.105423	-0.128605	-0.170272	-0.311767	-0.452442	-0.591258	-0.630059	-0.634495	-0.732185	-0.750679	-0.728194	-0.170595
TraesCS1A02G287700	1	AT5G59970	1.59e-68	LOC_Os10g39410	3.8e-68	Bradi5g19358	1.07e-69	AC212565.3_FG001	5.02e-70	GO:0006259,GO:0016043,GO:0046982		33.6532	18.3125	2.21107	0.154894	0.0955908	0.0471863	0.0893063	0.043403	0.0774725	0	0.0163892	0.0143625	0.0320601	0.0220741	0.0138131		3.25694	1.59153	-0.156453	-0.379674	-0.386112	-0.391367	-0.386794	-0.391778	-0.388079	-0.396489	-0.39471	-0.39493	-0.393009	-0.394093	-0.39499
TraesCS1A02G287800	1	AT5G59970	1.59e-68	LOC_Os10g39410	3.8e-68	Bradi5g19358	1.07e-69	AC212565.3_FG001	5.02e-70	GO:0006259,GO:0016043,GO:0046982		81.1172	52.1339	6.10574	0.400064	0.13416	0.241345	0.151147	0.127292	0.0801471	0.165221	0.0646435	0.0841761	0.0473042	0.0437665	0.162953		3.10352	1.84921	-0.142735	-0.389658	-0.401166	-0.396527	-0.400431	-0.401463	-0.403503	-0.399822	-0.404174	-0.403329	-0.404925	-0.405078	-0.39992
TraesCS1A02G288200	1	AT5G02950	1.33e-34	LOC_Os05g38800	7.46e-123	Bradi2g22960	0	GRMZM2G066575	0			6.15714	2.65387	1.32951	2.04783	2.39744	2.45959	2.23295	2.31253	2.00712	1.60208	1.78949	2.25858	1.66355	1.72055	2.65385		3.50176	0.277461	-0.941442	-0.280319	0.0414515	0.0986514	-0.109944	-0.0367024	-0.317789	-0.69058	-0.518088	-0.0863588	-0.634003	-0.581546	0.277444
TraesCS1A02G288300	1	AT2G35040	0	LOC_Os08g10570	0	Bradi3g17836	0	GRMZM2G368902	0	GO:0003937,GO:0004643,GO:0006164,GO:0009409,GO:0009570,GO:0010319		15.638	5.76907	2.78209	1.62701	1.29226	1.52813	0.992113	0.906593	0.595523	0.376313	0.30886	0.291356	0.242019	0.4022	1.74462		3.49369	0.908717	0.126339	-0.176208	-0.26389	-0.202109	-0.342507	-0.364908	-0.446386	-0.503803	-0.521471	-0.526056	-0.538979	-0.497023	-0.145404
TraesCS1A02G288400	1	AT3G09670	7.2e-46	LOC_Os05g38810	0	Bradi2g22950	0	GRMZM2G066575	0			103.642	57.7764	38.1913	25.6582	20.6305	16.0384	13.3473	11.9016	9.57431	8.46223	9.04057	8.14438	7.22088	8.62885	26.8906		3.15575	1.33049	0.551094	0.052333	-0.147746	-0.330493	-0.437589	-0.495121	-0.587736	-0.631992	-0.608977	-0.644641	-0.681392	-0.625361	0.101378
TraesCS1A02G288500	1	AT2G37060	3.77e-65	LOC_Os05g38820	2.72e-64	Bradi2g22940	3.32e-99	GRMZM2G064426	1.08e-94	GO:0005622,GO:0043565,GO:0046982		26.1639	13.0031	7.76734	6.48556	4.34381	3.59571	2.8579	2.29499	1.33775	1.0419	0.36755	0.312162	0.268929	0.319293	4.19789		3.21276	1.21893	0.425731	0.231545	-0.0929241	-0.20626	-0.318036	-0.403315	-0.548334	-0.593154	-0.695317	-0.703708	-0.710258	-0.702628	-0.11503
TraesCS1A02G288700	1	AT3G09660	0	LOC_Os05g38850	0	Bradi2g22907	0	GRMZM2G163658	0	GO:0000724,GO:0004386,GO:0006259,GO:0006270,GO:0007140,GO:0007143,GO:0008094,GO:0009056,GO:0009555		7.76378	2.93993	1.78443	1.8396	1.43768	1.16201	1.48541	0.870476	0.680013	0.46337	0.572578	0.558679	0.573538	0.563763	1.18027		3.47855	0.759857	0.10862	0.139717	-0.086805	-0.242172	-0.0599046	-0.40648	-0.513824	-0.635923	-0.574374	-0.582207	-0.573833	-0.579342	-0.23188
TraesCS1A02G288800	1	AT5G02960	1.14e-96	LOC_Os03g60400	2.44e-101	Bradi2g22897	1.23e-101	GRMZM2G140609	3.69e-101	GO:0003735,GO:0005198,GO:0005840,GO:0006412,GO:0022626,GO:0022627		360.178	262.815	151.584	97.0531	73.5177	59.7586	47.2045	33.675	19.599	13.636	12.2726	5.72388	5.10468	6.18445	48.3116		2.79263	1.82296	0.715178	0.172084	-0.0623139	-0.199345	-0.324376	-0.459121	-0.599309	-0.658696	-0.672275	-0.737496	-0.743663	-0.732909	-0.313351
TraesCS1A02G289000	1	AT4G12790	6.85e-152	LOC_Os03g50620	0	Bradi1g10720	0	GRMZM2G131324	1.69e-180	GO:0003924		17.1753	9.08884	5.75694	4.58805	4.51893	5.09128	4.51122	4.48413	4.3551	3.93097	4.34221	3.76832	3.22412	4.22811	12.8431		2.91038	0.780191	-0.097511	-0.405427	-0.423633	-0.272863	-0.425666	-0.432802	-0.466793	-0.578517	-0.470186	-0.621364	-0.764719	-0.500243	1.76916
TraesCS1A02G291500	1	AT5G59970	1.59e-68	LOC_Os10g39410	3.8e-68	Bradi5g19358	1.07e-69	AC212565.3_FG001	5.02e-70	GO:0006259,GO:0016043,GO:0046982		49.9465	34.6086	4.65943	0.28983	0.047	0.0591915	0.0570213	0.028354	0.0458619	0.031767	0.0163892	0.0292482	0	0	0		3.0208	1.96679	-0.091295	-0.391571	-0.408258	-0.40742	-0.407569	-0.409539	-0.408336	-0.409305	-0.410362	-0.409478	-0.411488	-0.411488	-0.411488
TraesCS1A02G291600	1	AT5G59970	1.59e-68	LOC_Os10g39410	3.8e-68	Bradi5g19358	1.07e-69	AC212565.3_FG001	5.02e-70	GO:0006259,GO:0016043,GO:0046982		37.6083	29.7759	5.22665	0.989653	0.738968	0.437289	0.70266	0.617119	0.710227	1.1956	1.12082	0.934644	1.02956	0.697984	1.68111		2.86618	2.1656	-0.0302127	-0.409193	-0.431615	-0.458599	-0.434863	-0.442514	-0.434186	-0.390772	-0.397461	-0.414113	-0.405623	-0.435281	-0.347345
TraesCS1A02G291700	1	AT5G59970	1.59e-68	LOC_Os10g39410	3.8e-68	Bradi5g19358	1.07e-69	AC212565.3_FG001	5.02e-70	GO:0006259,GO:0016043,GO:0046982		32.0367	25.0522	3.88577	0.281825	0.0955908	0.0196043	0.0247363	0	0.0171426	0.0354971	0.0139467	0.0174078	0	0.0137728	0.0254259		2.87435	2.15569	-0.0221778	-0.392997	-0.412159	-0.419978	-0.41945	-0.421995	-0.420231	-0.418342	-0.42056	-0.420204	-0.421995	-0.420578	-0.419379
TraesCS1A02G295400	1	AT5G59970	1.59e-68	LOC_Os10g39410	3.8e-68	Bradi5g19358	1.07e-69	AC212565.3_FG001	5.02e-70	GO:0006259,GO:0016043,GO:0046982		46.1807	34.9625	4.83275	0.441995	0.0972622	0.189602	0.0413687	0.098552	0.20059	0.340371	0.186901	0.226326	0.078071	0.0899811	0.449149		2.91861	2.10589	-0.0769134	-0.39501	-0.419985	-0.413295	-0.424034	-0.419891	-0.412499	-0.402372	-0.413491	-0.410634	-0.421375	-0.420512	-0.394492
TraesCS1A02G295700	1	AT5G59970	1.59e-68	LOC_Os10g39410	3.8e-68	Bradi5g19358	1.07e-69	AC212565.3_FG001	5.02e-70	GO:0006259,GO:0016043,GO:0046982		49.6614	29.901	4.08132	0.410788	0.129948	0.123893	0.103807	0.0422299	0.0171426	0.0924604	0.157789	0.075381	0.154849	0.0681005	0.380306		3.16697	1.74365	-0.116114	-0.380498	-0.400727	-0.401163	-0.40261	-0.407045	-0.408852	-0.403427	-0.398721	-0.404657	-0.398933	-0.405182	-0.382694
TraesCS1A02G296200	1	AT5G05520	0	LOC_Os05g39390	0	Bradi2g22630	0	AC197705.4_FG007	0	GO:0019867		29.2552	24.8147	12.9767	4.97823	2.86084	2.12537	1.51893	1.18042	1.32077	1.11768	1.40163	0.870639	0.841522	1.26386	9.21461		2.59752	2.09323	0.748842	-0.159503	-0.399966	-0.483489	-0.55236	-0.590803	-0.574863	-0.597928	-0.56568	-0.625983	-0.62929	-0.581326	0.321603
TraesCS1A02G299500	1	AT5G46280	0	LOC_Os05g39850	0	Bradi2g22360	0	GRMZM2G162445	0	GO:0000347,GO:0000790,GO:0004386,GO:0006259,GO:0006268,GO:0006270,GO:0007049,GO:0008094,GO:0008283,GO:0009056,GO:0042555		399.126	139.996	11.559	1.40272	0.494216	0.495622	0.299052	0.134808	0.238797	0.0734768	0.0795035	0.0525762	0.0473042	0.0913146	0.846947		3.52278	1.00198	-0.247448	-0.346248	-0.355086	-0.355072	-0.356984	-0.358582	-0.357571	-0.359179	-0.35912	-0.359382	-0.359433	-0.359005	-0.351655
TraesCS1A02G302700	1	AT5G58280	2.37e-49	LOC_Os05g40280	1.27e-122	Bradi2g22130	2.6e-153	GRMZM2G174610	8.24e-133			14.3102	4.54575	0.449356	0.0904074	0.0415143	0.101193	0.0816713	0.136769	0.0603299	0.0456127	0.0625055	0.0351684	0	0.0433848	0.203238		3.56324	0.879224	-0.24678	-0.345446	-0.358886	-0.342482	-0.347848	-0.332703	-0.353714	-0.357759	-0.353116	-0.36063	-0.370297	-0.358372	-0.314432
TraesCS1A02G302800	1	AT2G38610	4.84e-114	LOC_Os05g40290	4.66e-161	Bradi2g22090	0	GRMZM2G085582	2.25e-164	GO:0003676,GO:0003723,GO:0003729		18.9197	14.1338	8.83606	6.70912	4.69109	3.42057	2.71158	2.02329	0.767158	0.665051	0.840971	0.557757	0.706072	1.26566	7.69304		2.62891	1.72959	0.7341	0.334427	-0.0447802	-0.283522	-0.416749	-0.546085	-0.782124	-0.80131	-0.768253	-0.821472	-0.793602	-0.688451	0.519315
TraesCS1A02G303300	1	AT3G54190	0	LOC_Os05g40410	0	Bradi2g22040	0	GRMZM2G138840	0			47.2436	33.8917	15.6156	10.8687	7.61275	6.53713	5.45271	3.63086	3.53158	2.57229	2.63448	2.04096	1.63236	1.77383	5.11561		2.91618	1.87043	0.439016	0.067233	-0.187778	-0.272022	-0.356956	-0.499647	-0.507422	-0.582555	-0.577684	-0.62417	-0.656172	-0.645092	-0.383358
TraesCS1A02G304400	1	AT5G59710	2.82e-149	LOC_Os03g52594	0	Bradi2g21970	0	GRMZM2G010357	0	GO:0000932,GO:0003729,GO:0006259,GO:0015074,GO:0017148,GO:0030015,GO:0045892		27.3213	17.1068	14.8247	12.2795	10.8213	10.0679	9.61461	10.7371	8.76556	6.38904	6.14584	5.09495	4.52606	4.45563	11.5967		2.9146	1.12885	0.729884	0.284915	0.0299842	-0.101737	-0.180978	0.0152574	-0.329413	-0.744887	-0.787405	-0.971126	-1.07058	-1.0829	0.165538
TraesCS1A02G304700	1	AT1G04020	4.94e-30	LOC_Os05g40810	5.41e-84	Bradi2g21960	3.76e-105	GRMZM2G044273	1.04e-53	GO:0003713,GO:0005622,GO:0006259,GO:0006281,GO:0009653,GO:0009934,GO:0048366		7.49268	0.112825	0.153536	0.150665	0.127481	0.20435	0.0919284	0.368756	0.142253	0.212507	0.204465	0.217713	0.303115	0.301927	0.107341		3.73826	-0.310886	-0.288549	-0.290124	-0.302844	-0.260669	-0.322351	-0.170463	-0.294739	-0.256193	-0.260605	-0.253337	-0.206478	-0.20713	-0.313895
TraesCS1A02G306400	1	AT5G65360	4.37e-39	LOC_Os05g41080	2.78e-69	Bradi2g21812	1.87e-68	GRMZM2G376957	8.94e-39	GO:0006259,GO:0010369,GO:0016043,GO:0046982		25.5474	16.2448	4.40073	0.826791	0.40217	0.298144	0.279433	0.220171	0.230328	0.139666	0.18614	0.196339	0.184849	0.197792	0.890744		3.0988	1.80016	0.146722	-0.352199	-0.411476	-0.425998	-0.42861	-0.436883	-0.435465	-0.448121	-0.441634	-0.44021	-0.441814	-0.440007	-0.343271
TraesCS1A02G306500	1	AT1G01370	7.5e-39	LOC_Os05g41080	8.91e-56	Bradi2g21812	3.74e-47	GRMZM2G145758	3.49e-35	GO:0000775,GO:0000785,GO:0000786,GO:0006259,GO:0006334,GO:0009567,GO:0016043,GO:0031492,GO:0034508,GO:0046982,GO:0051301,GO:0051307,GO:0051321		10.4333	3.26313	1.71907	1.68082	1.11328	0.768499	0.553153	0.343959	0.262409	0.317844	0.162625	0.0966309	0.0310205	0.0358469	1.01133		3.52957	0.711492	0.104631	0.0895951	-0.133465	-0.268974	-0.353612	-0.435831	-0.467883	-0.446096	-0.507101	-0.533039	-0.558826	-0.556929	-0.173535
TraesCS1A02G307300	1	AT3G24080	9.99e-76	LOC_Os05g41100	0	Bradi2g21780	0	GRMZM2G116190	0			38.0143	20.4975	8.55068	3.53215	2.67478	2.34735	1.41841	1.36602	0.778723	1.57822	1.73263	0.795172	1.5294	1.42486	6.34257		3.24172	1.4584	0.242144	-0.268771	-0.356056	-0.38939	-0.483962	-0.489295	-0.549086	-0.467692	-0.451972	-0.547411	-0.472662	-0.483305	0.0173466
TraesCS1A02G308300	1	AT1G73100	0	LOC_Os05g41172	0	Bradi4g25940	0	GRMZM2G140577	0	GO:0000775,GO:0005694,GO:0008270,GO:0016043,GO:0018024,GO:0034968,GO:0040029,GO:0042054		6.83918	0.279686	0.0698531	0.0141395	0.0159049	0.0147979	0	0	0	0.0140185	0	0	0.01603	0	0		3.73858	-0.120338	-0.243782	-0.276558	-0.275519	-0.276171	-0.284876	-0.284876	-0.284876	-0.276629	-0.284876	-0.284876	-0.275446	-0.284876	-0.284876
TraesCS1A02G309800	1	AT3G11520	4.06e-128	LOC_Os05g41390	0	Bradi2g21330	0	GRMZM2G034647	1.46e-161	GO:0000079,GO:0000278,GO:0000307,GO:0004672,GO:0007049,GO:0007088,GO:0008284,GO:0010583,GO:0016538,GO:0019901,GO:0030234,GO:0045787,GO:0051301,GO:0051726		33.6211	28.6092	7.48648	0.644268	0.134241	0.0418011	0.0569351	0.0287398	0.0360616	0.0202311	0	0	0	0.00830133	0		2.73794	2.26326	0.262725	-0.385302	-0.433607	-0.442362	-0.440928	-0.443599	-0.442905	-0.444404	-0.446321	-0.446321	-0.446321	-0.445534	-0.446321
TraesCS1A02G310700	1	AT3G12480	1.3e-50	LOC_Os05g41450	3.8e-131	Bradi2g21290	1.85e-151	GRMZM2G440949	2.9e-104	GO:0000122,GO:0045944,GO:0046982		6.10155	2.67489	2.8779	2.74548	3.54483	4.22336	4.24906	4.20342	4.18566	3.76263	2.90867	2.50626	2.51132	2.51342	4.43426		2.57086	-0.89921	-0.693622	-0.827719	-0.0182408	0.668883	0.694902	0.64869	0.630699	0.202317	-0.662463	-1.06998	-1.06485	-1.06272	0.88245
TraesCS1A02G311400	1	AT1G65440	0	LOC_Os05g41510	0	Bradi2g21217	0	GRMZM2G041697	0	GO:0003723,GO:0003746,GO:0006333,GO:0006352,GO:0006357,GO:0006414,GO:0008023,GO:0009506,GO:0009793,GO:0016043,GO:0031491,GO:0032784,GO:0032968,GO:0034728,GO:0035327,GO:0042393,GO:0042789,GO:0050684,GO:0070827		174.859	89.4191	59.3551	37.3001	33.2267	28.312	29.3493	31.4417	32.4871	26.0464	24.3809	21.4286	20.6665	21.5074	65.03		3.28519	1.10152	0.333137	-0.230547	-0.334657	-0.460268	-0.433757	-0.380278	-0.353561	-0.518172	-0.560739	-0.636196	-0.655672	-0.63418	0.478178
TraesCS1A02G311800	1	AT3G02860	4.13e-58	LOC_Os05g41530	1.68e-168	Bradi2g21210	0	GRMZM2G159741	2.57e-156	GO:0000278,GO:0005622,GO:0009737,GO:0010030,GO:0045892,GO:1903427		8.1422	5.66929	3.40868	2.83587	2.03258	2.01455	1.85415	1.71339	1.77222	1.56259	1.8832	1.53755	1.25728	1.11465	3.01897		2.99388	1.64476	0.411461	0.098958	-0.339283	-0.349117	-0.436629	-0.513418	-0.481322	-0.595688	-0.420776	-0.60935	-0.762254	-0.840065	0.198852
TraesCS1A02G313200	1	AT4G24500	9.42e-07	LOC_Os02g30640	2.69e-50	Bradi2g21130	4.24e-74	GRMZM2G039029	3.15e-41	GO:0000380,GO:0000381,GO:0000398,GO:0007623,GO:0009409,GO:0009649,GO:0009651,GO:0009734,GO:0016604,GO:0030422,GO:0035196,GO:1901703,GO:1903730,GO:2000012		5.07326	3.11791	2.32321	1.37611	0.895186	0.639145	0.865597	0.535978	0.400645	0.311099	0.243353	0.216237	0.501406	0.210338	2.05156		2.88137	1.40745	0.808416	0.0945039	-0.268008	-0.461008	-0.290312	-0.538774	-0.640787	-0.708285	-0.759351	-0.779791	-0.564834	-0.784238	0.603648
TraesCS1A02G313500	1	AT5G20620	1.23e-122	LOC_Os05g42424	5.92e-123	Bradi3g04730	2.98e-123	GRMZM2G118637	4.36e-122	GO:0006511		6.4319	3.04446	1.76957	1.11562	0.682251	0.768249	0.785864	0.57465	0.461089	0.499836	0.574408	0.549191	0.555711	0.686298	2.33274		3.28269	1.07772	0.247861	-0.177814	-0.459904	-0.403926	-0.392459	-0.529945	-0.603864	-0.578642	-0.530102	-0.546516	-0.542272	-0.45727	0.614441
TraesCS1A02G314000	1	AT2G45490	1.06e-141	LOC_Os03g55620	0	Bradi1g07590	0	GRMZM2G107689	2.54e-175	GO:0000226,GO:0000278,GO:0000775,GO:0004672,GO:0004674,GO:0005622,GO:0005730,GO:0005819,GO:0005856,GO:0007059,GO:0016043,GO:0016572,GO:0032465,GO:0035175,GO:0043987,GO:0043988,GO:0044022,GO:0048471		5.5906	4.37027	2.06487	0.754756	0.582252	0.514359	0.180446	0.213411	0.150933	0.126716	0.0917724	0.13174	0.0314135	0.119787	0.632713		2.78094	2.03565	0.627697	-0.172414	-0.277766	-0.31923	-0.523157	-0.503025	-0.541181	-0.555971	-0.577312	-0.552903	-0.614175	-0.560203	-0.246949
TraesCS1A02G314100	1	AT5G48600	0	LOC_Os05g41750	0	Bradi2g21080	0	GRMZM2G383623	0	GO:0000070,GO:0005215,GO:0005622,GO:0005694,GO:0007059,GO:0007076,GO:0009793,GO:0016043,GO:0051276,GO:0051301,GO:0051321		161.713	74.611	10.6798	0.9183	0.460768	0.866206	0.573051	0.275405	0.222623	0.0406413	0.177538	0.211839	0.0932454	0.0899811	1.35512		3.37829	1.34745	-0.143144	-0.37074	-0.381408	-0.371955	-0.37879	-0.38573	-0.386961	-0.391204	-0.388012	-0.387212	-0.389977	-0.390053	-0.360556
TraesCS1A02G314400	1	AT4G39160	3.41e-30	LOC_Os03g62388	1.04e-170	Bradi3g11035	0	GRMZM2G573732	2.6e-111			17.4839	7.53699	2.67708	2.6118	2.15922	2.38638	2.19643	2.14302	1.48184	1.64381	1.58247	1.39923	0.970102	0.939725	5.43093		3.40816	0.982247	-0.203023	-0.218945	-0.329323	-0.27392	-0.320248	-0.333273	-0.494526	-0.455025	-0.469983	-0.514674	-0.619333	-0.626742	0.468606
TraesCS1A02G321000	1	AT1G11360	1.74e-92	LOC_Os01g57450	2.82e-113	Bradi2g20680	3.56e-123	GRMZM2G106690	1.69e-113			13.5051	11.7259	6.49086	3.3153	1.06661	0.520035	0.299626	0.125548	0.191688	0.136998	0.201463	0.0985387	0.171665	0.101306	1.31261		2.54921	2.13262	0.906896	0.163372	-0.363137	-0.491112	-0.542718	-0.583477	-0.567991	-0.580796	-0.565702	-0.589801	-0.572679	-0.589153	-0.305538
TraesCS1A02G322700	1	AT1G03530	9.66e-64	LOC_Os05g42300	0	Bradi2g20580	0	GRMZM2G015100	1.35e-143	GO:0001522,GO:0003723,GO:0009506,GO:0042254		28.9245	6.03171	0.694493	0.184795	0.109905	0.0736109	0.0177847	0	0.0504213	0.031767	0.0710045	0.064155	0.0306275	0.136959	2.85343		3.65063	0.47369	-0.266982	-0.337715	-0.348108	-0.353145	-0.360892	-0.36336	-0.356363	-0.358951	-0.353506	-0.354457	-0.35911	-0.344353	0.0326244
TraesCS1A02G323500	1	AT4G32700	0	LOC_Os12g19370	0	Bradi4g08150	0	GRMZM2G141948	0	GO:0003887,GO:0006260,GO:0006261,GO:0006310,GO:0007049,GO:0008409,GO:0009640,GO:0009933,GO:0010468,GO:0051301,GO:1902749,GO:1990067,GO:2000011		21.946	13.3962	3.90484	1.78114	0.858641	0.617149	0.361767	0.237165	0.27384	0.17969	0.199173	0.331078	0.326787	0.449883	0.940278		3.14178	1.71995	0.141564	-0.211603	-0.365014	-0.405173	-0.447643	-0.468364	-0.462265	-0.477922	-0.474682	-0.452746	-0.45346	-0.432989	-0.351437
TraesCS1A02G324000	1	AT1G04770	2.02e-125	LOC_Os05g43040	5.87e-178	Bradi2g20540	0	GRMZM2G079613	1.44e-171	GO:0009658,GO:0010439		5.82678	8.69141	5.99564	2.21339	2.09074	2.48612	3.62443	4.83748	6.61022	6.57527	5.53476	4.31585	3.97236	3.7163	1.20889		0.661606	2.10453	0.746662	-1.15848	-1.22026	-1.02111	-0.447734	0.163288	1.05623	1.03862	0.514509	-0.0994608	-0.27248	-0.40146	-1.66446
TraesCS1A02G324800	1	AT4G08350	8.94e-56	LOC_Os05g43060	0	Bradi2g20517	0	GRMZM2G375222	0	GO:0003729,GO:0006357,GO:0006368,GO:0032044		100.03	42.3045	33.2487	24.2735	19.1556	16.2515	15.7669	17.0557	18.2113	14.1967	11.8575	10.8066	9.21617	7.80144	23.724		3.42717	0.81617	0.406568	0.000610008	-0.230881	-0.362234	-0.384154	-0.32586	-0.273591	-0.455173	-0.560979	-0.608513	-0.680448	-0.744438	-0.0242458
TraesCS1A02G327000	1	AT3G04820	0	LOC_Os01g56620	0	Bradi2g20360	0	GRMZM2G459702	0	GO:0009982		37.9398	8.59574	1.07789	0.240143	0.0553099	0.0540065	0.0233926	0.041844	0.104313	0.156167	0.171279	0.126879	0.0996438	0.149589	4.10508		3.63437	0.535098	-0.258925	-0.347407	-0.366929	-0.367066	-0.3703	-0.368351	-0.361753	-0.356276	-0.35468	-0.35937	-0.362246	-0.356971	0.0608019
TraesCS1A02G327100	1	AT4G14770	1.65e-41	LOC_Os05g43380	0	Bradi2g20347	0	GRMZM2G096600	0	GO:0043565		9.03973	6.52625	3.32893	1.57529	1.11814	0.645034	0.524151	0.579257	0.317709	0.376943	0.400226	0.449117	0.56377	0.584422	2.33966		2.86728	1.85912	0.576661	-0.12673	-0.310092	-0.499858	-0.548345	-0.526242	-0.63115	-0.607391	-0.598052	-0.578441	-0.532454	-0.52417	0.179863
TraesCS1A02G327700	1	AT4G11060	2.06e-83	LOC_Os05g43440	8.54e-124	Bradi2g20320	1.67e-127	GRMZM2G032847	1.12e-93	GO:0003697,GO:0006264,GO:0009295,GO:0042645,GO:0051096		5.16943	2.36109	0.774196	0.362565	0.0872003	0.140969	0.0873655	0.0290331	0.164859	0.0381525	0.0805726	0.0557127	0.0228661	0.0936559	1.07263		3.33822	1.23941	0.0534428	-0.25419	-0.459984	-0.4198	-0.459861	-0.503456	-0.401946	-0.49664	-0.464938	-0.483517	-0.508065	-0.45516	0.27648
TraesCS1A02G328500	1											14.7658	4.2771	5.01647	5.29092	4.53821	4.52468	4.398	3.1996	2.45759	2.28558	1.80471	1.46268	1.12301	1.09644	1.78935		3.35808	0.125862	0.353709	0.438283	0.206326	0.202155	0.163119	-0.206185	-0.434843	-0.48785	-0.636038	-0.74144	-0.846111	-0.854299	-0.640772
TraesCS1A02G328700	1	AT1G13030	1.6e-75	LOC_Os12g19040	0	Bradi4g39027	0	GRMZM2G168166	1.54e-61	GO:0006396,GO:0015030,GO:0030619,GO:0030620		41.0132	10.3265	3.74655	2.57514	2.04892	1.35453	0.856364	0.72646	0.45895	0.229199	0.291147	0.138366	0.149281	0.168834	2.39907		3.6242	0.583973	-0.0679262	-0.183982	-0.236116	-0.304911	-0.354267	-0.367137	-0.39364	-0.416402	-0.410265	-0.425401	-0.42432	-0.422383	-0.201425
TraesCS1A02G329400	1	AT3G48190	0	LOC_Os01g01689	0	Bradi2g00627	0	AC234199.1_FG003	0	GO:0000003,GO:0000285,GO:0004674,GO:0006259,GO:0006281,GO:0006303,GO:0006629,GO:0006974,GO:0007049,GO:0007129,GO:0008380,GO:0009506,GO:0010212,GO:0010332,GO:0016043,GO:0032204,GO:0032504,GO:0033044,GO:0043247,GO:0045003,GO:0051321,GO:2001020		46.405	15.0833	2.79765	0.674056	0.574577	0.544344	0.566094	1.3432	1.78969	1.89284	1.58926	2.38686	1.8017	1.49279	13.8972		3.45612	0.764354	-0.291471	-0.473972	-0.482522	-0.48512	-0.483251	-0.416466	-0.378095	-0.36923	-0.39532	-0.326774	-0.377063	-0.403611	0.662419
TraesCS1A02G329600	1	AT1G04020	5.58e-105	LOC_Os05g43610	0	Bradi2g20260	0	GRMZM2G080314	0	GO:0003713,GO:0005622,GO:0006259,GO:0006281,GO:0009934,GO:0048366		35.4438	19.0505	1.39826	0.0632262	0.0159049	0.0196043	0	0.0140766	0.014468	0.0342496	0.103631	0.0821771	0.0314135	0.0903629	0.0454838		3.26898	1.57757	-0.243726	-0.38147	-0.386352	-0.385971	-0.387993	-0.386541	-0.386501	-0.38446	-0.377301	-0.379515	-0.384752	-0.37867	-0.383301
TraesCS1A02G330300	1	AT3G22270	0	LOC_Os02g31220	0	Bradi2g20220	0	GRMZM2G104955	0	GO:0000290,GO:0000932,GO:0003723,GO:0005783,GO:0019827,GO:0033962		51.8234	28.0042	19.9223	13.3691	11.2143	9.09974	8.65687	7.77654	8.04648	6.74105	6.32796	5.94099	4.84227	5.40215	20.1406		3.16091	1.17973	0.507519	-0.037551	-0.216776	-0.392654	-0.42949	-0.502712	-0.480259	-0.588839	-0.623198	-0.655384	-0.746771	-0.700202	0.525679
TraesCS1A02G330700	1	AT2G32170	0	LOC_Os05g43560	0	Bradi2g20190	0	GRMZM2G074906	0			24.7755	12.3333	7.13604	4.69516	5.25438	5.15512	4.27336	4.92216	5.2634	5.34248	7.28996	7.03242	6.76632	8.45615	16.6732		3.02484	0.732439	-0.225126	-0.674843	-0.57181	-0.590099	-0.752558	-0.633019	-0.57015	-0.555578	-0.196767	-0.244217	-0.293244	0.0180971	1.53204
TraesCS1A02G332500	1	AT1G18650	6.9e-34	LOC_Os05g43690	1.12e-54	Bradi2g20070	4.76e-65	GRMZM2G162768	1.66e-40	GO:0001872,GO:0009506,GO:0030246,GO:0030247,GO:0031225		95.7205	58.1079	33.6854	18.2941	9.5912	4.53495	3.71105	2.67094	2.28275	2.51843	1.89364	1.11129	1.07973	1.72525	4.62577		3.03922	1.60343	0.671154	0.0836219	-0.248595	-0.441608	-0.473059	-0.512763	-0.527581	-0.518585	-0.542435	-0.572299	-0.573504	-0.548863	-0.438141
TraesCS1A02G332600	1	AT5G60970	1.66e-40	LOC_Os05g43760	2.25e-81	Bradi2g20060	5.27e-81	GRMZM2G120151	4.72e-84	GO:0009653,GO:0009965,GO:0010150,GO:0030154,GO:0043565,GO:0045962,GO:0048366		29.1248	2.56391	6.25095	5.82266	3.78445	2.82447	1.96142	1.58781	1.41867	1.37897	1.5498	1.90296	2.29241	3.68548	4.59122		3.64482	-0.321359	0.229204	0.16525	-0.139103	-0.282449	-0.411324	-0.467113	-0.492368	-0.498297	-0.472788	-0.420053	-0.361899	-0.153881	-0.0186331
TraesCS1A02G332900	1	AT1G55900	8.06e-118	LOC_Os05g43770	2.38e-164	Bradi2g20050	2.61e-165	GRMZM2G035651	2.86e-150	GO:0000003,GO:0004721,GO:0005743,GO:0005744,GO:0009790,GO:0009791,GO:0009793,GO:0015031,GO:0030150		6.44372	3.95355	1.26972	0.474756	0.328597	0.318138	0.287855	0.207059	0.182002	0.105417	0.152954	0.288064	0.240238	0.234402	1.96901		3.07286	1.6417	0.0992456	-0.357635	-0.441636	-0.447647	-0.465051	-0.511486	-0.525887	-0.569902	-0.542581	-0.464931	-0.492417	-0.495772	0.501144
TraesCS1A02G333000	1	AT1G73840	2.99e-32	LOC_Os05g43780	8.07e-175	Bradi2g20030	0	GRMZM2G120173	1.02e-47	GO:0006396,GO:0009749,GO:0031124,GO:0035194,GO:0040029		30.5391	14.5231	10.004	7.22979	5.8988	5.4636	6.26048	5.42117	5.48683	4.33454	3.92189	3.32197	2.89462	2.83556	8.5272		3.36521	0.997314	0.329175	-0.0809781	-0.27776	-0.342102	-0.224288	-0.348376	-0.338668	-0.509029	-0.570038	-0.658733	-0.721916	-0.730647	0.110839
TraesCS1A02G333600	1	AT4G28950	5.94e-133	LOC_Os05g43820	3.96e-146	Bradi2g19990	5.83e-154	AC209819.3_FG012	2.54e-149	GO:0000902,GO:0003924,GO:0005525,GO:0005622,GO:0005856,GO:0007015,GO:0007266,GO:0016477,GO:0019901,GO:0030036,GO:0030838,GO:0031532		18.8058	10.937	3.00095	1.57278	1.18207	0.876652	0.403308	0.139431	0.0257139	0.0899778	0.0321695	0	0	0	0.0556245		3.18144	1.64853	0.102507	-0.175715	-0.251829	-0.311328	-0.40354	-0.454945	-0.477099	-0.464579	-0.475841	-0.482108	-0.482108	-0.482108	-0.471272
TraesCS1A02G334900	1	AT2G33860	5.87e-153	LOC_Os05g43920	0	Bradi2g19867	0	GRMZM2G441325	0	GO:0009733,GO:0009734,GO:0009791,GO:0009850,GO:0010050,GO:0010158,GO:0010582,GO:0030154		23.6605	13.6753	6.85344	4.78713	4.20027	4.54417	3.79328	4.08513	3.94023	3.79475	3.1331	3.32977	2.90482	3.56962	4.78607		3.29206	1.42329	0.146531	-0.240191	-0.350025	-0.285662	-0.426195	-0.371575	-0.398694	-0.42592	-0.549751	-0.512944	-0.592475	-0.468056	-0.240389
TraesCS1A02G335900	1	AT1G28520	1.61e-139	LOC_Os05g43950	0	Bradi2g19820	0	GRMZM2G111696	0	GO:0009408,GO:0009414,GO:0009631,GO:0009816,GO:0043565,GO:0045893,GO:0048574,GO:0048578		11.3577	8.10062	7.15273	5.52505	5.57394	4.63095	4.52011	4.13352	4.07492	2.97578	3.2405	3.15949	3.79896	4.116	9.61128		2.43193	1.08777	0.696595	0.0248772	0.0450506	-0.344104	-0.389847	-0.549386	-0.573572	-1.02717	-0.917924	-0.951354	-0.687453	-0.55662	1.7112
TraesCS1A02G336000	1	AT1G04170	0	LOC_Os12g41400	0	Bradi4g02587	0	GRMZM2G117900	0	GO:0001731,GO:0003743,GO:0003924,GO:0005525,GO:0005850,GO:0006412,GO:0006413,GO:0008135		73.9463	53.7462	32.6612	22.1011	18.5086	16.8901	13.7614	11.4116	7.44669	6.21442	5.73836	4.1059	3.86142	4.11734	12.8251		2.81182	1.77516	0.693095	0.151157	-0.0332094	-0.11627	-0.276835	-0.397426	-0.6009	-0.66414	-0.688571	-0.772347	-0.784894	-0.77176	-0.324882
TraesCS1A02G338200	1	AT1G06410	0	LOC_Os05g44100	0	Bradi2g19710	0	GRMZM2G123277	0	GO:0004805,GO:0005975,GO:0005992,GO:0016757,GO:0070413		31.7474	10.2066	6.42186	6.44794	8.35193	8.22766	7.2071	8.29996	7.63431	5.52779	3.99896	3.31903	1.70104	0.731108	2.01835		3.45233	0.390915	-0.146984	-0.143277	0.127321	0.10966	-0.0353844	0.119936	0.025332	-0.274051	-0.491332	-0.587964	-0.817917	-0.955765	-0.77282
TraesCS1A02G338900	1	AT3G19510	1.06e-94	LOC_Os06g12400	0	Bradi2g19610	0	GRMZM2G474656	0	GO:0031491,GO:0035064,GO:0035098,GO:0043565,GO:0045893,GO:0061087		57.7524	28.2339	15.7777	10.6311	8.30684	8.14573	7.49631	6.76228	6.02292	4.51265	4.1961	4.24266	2.91844	3.52609	14.9495		3.31746	1.16621	0.25843	-0.116642	-0.286032	-0.297773	-0.345102	-0.398596	-0.452479	-0.562545	-0.585614	-0.582221	-0.678728	-0.634444	0.198072
TraesCS1A02G339500	1	AT3G58770	5.95e-09	LOC_Os05g44190	0	Bradi2g19660	0	GRMZM2G479987	1.06e-127			117.203	38.372	18.7274	11.1134	6.68144	4.06316	3.78474	4.04409	3.89344	2.88002	3.15783	3.03513	2.61983	2.32724	6.06501		3.54748	0.805937	0.122747	-0.142046	-0.296179	-0.387236	-0.396919	-0.3879	-0.393139	-0.428383	-0.418721	-0.422989	-0.437432	-0.447607	-0.317617
TraesCS1A02G340000	1	AT1G15440	0	LOC_Os05g44320	0	Bradi2g19560	0	GRMZM2G060817	0	GO:0000462,GO:0005622,GO:0005730,GO:0006364,GO:0009553,GO:0009744,GO:0010119,GO:0030515,GO:0032040,GO:0034388,GO:0080008		53.227	22.9585	3.79811	0.780509	0.293809	0.236966	0.29952	0.230744	0.234411	0.321845	0.542189	0.249824	0.389519	0.693647	5.87416		3.41385	1.22546	-0.159825	-0.377996	-0.413184	-0.417294	-0.412771	-0.417743	-0.417478	-0.411157	-0.395226	-0.416364	-0.406264	-0.384276	-0.00972875
TraesCS1A02G340600	1	AT3G16310	3.16e-42	LOC_Os05g44380	1.1e-107	Bradi2g19500	1.27e-141	GRMZM2G060505	2.12e-127	GO:0003697,GO:0005543,GO:0006607,GO:0006999,GO:0017056,GO:0031965,GO:0044613,GO:0044615,GO:0051028		10.7913	4.73812	1.57513	1.42162	1.24724	1.01056	0.583073	0.205022	0.364985	0.516158	0.526507	0.13406	0.108281	0.164123	1.3155		3.40562	1.15128	-0.0266846	-0.0838542	-0.148796	-0.236942	-0.396147	-0.536941	-0.477368	-0.421067	-0.417213	-0.563369	-0.57297	-0.552173	-0.123376
TraesCS1A02G340900	1	AT5G25830	4.6e-72	LOC_Os05g44400	3.25e-131	Bradi2g19480	8.8e-120	AC202864.3_FG002	4.53e-117	GO:0007623,GO:0008270,GO:0009416,GO:0071555,GO:1905177		5.08847	3.27654	1.49307	0.888273	0.353659	0.177157	0.148546	0.177355	0.193362	0.233016	0.319752	0.0697224	0.0237217	0.0713121	0.347176		3.0349	1.73522	0.455951	0.0221385	-0.361335	-0.487938	-0.50846	-0.487796	-0.476314	-0.447871	-0.385656	-0.565	-0.597995	-0.563859	-0.365985
TraesCS1A02G341700	1	AT2G25740	1.55e-136	LOC_Os05g44590	0	Bradi2g19430	0	GRMZM2G011068	0	GO:0004176,GO:0006508,GO:0008233,GO:0009056,GO:0016567,GO:0019538,GO:0031464		13.581	9.26827	7.86328	5.66419	4.39142	4.68441	3.9696	3.77003	3.4671	2.34454	2.40961	1.8005	2.0631	2.54566	8.06248		2.66087	1.31428	0.875594	0.188959	-0.208446	-0.116965	-0.340154	-0.402467	-0.497052	-0.847557	-0.827241	-1.01743	-0.935433	-0.784759	0.937792
TraesCS1A02G343800	1	AT5G26710	0	LOC_Os01g16520	0	Bradi2g10180	0	GRMZM2G057491	0	GO:0004818,GO:0004819,GO:0006412,GO:0006424,GO:0006425,GO:0017102		6.39847	1.40779	0.400706	0.293209	0.319054	0.195905	0.179294	0.176174	0.103517	0.191492	0.222992	0.0554511	0.078071	0.049808	0.893102		3.64504	0.435277	-0.212431	-0.281567	-0.264945	-0.344148	-0.354832	-0.356838	-0.403568	-0.346987	-0.326727	-0.434482	-0.419934	-0.438111	0.104254
TraesCS1A02G347900	1	AT3G55490	3.01e-80	LOC_Os08g17294	3.44e-129	Bradi1g68620	1.03e-133	GRMZM2G076128	1.67e-122	GO:0000003,GO:0006259,GO:0006260,GO:0009790,GO:0009791		19.0353	7.50834	1.47121	0.174762	0.198656	0.0874772	0.0223266	0.0342269	0.0313939	0.00887428	0.0081946	0.0410886	0	0.0137728	0.0776923		3.46603	1.13248	-0.089684	-0.35214	-0.347303	-0.36981	-0.382999	-0.38059	-0.381164	-0.385722	-0.38586	-0.379201	-0.387519	-0.384731	-0.371791
TraesCS1A02G348900	1	AT5G45720	0	LOC_Os05g45340	0	Bradi2g19020	0	GRMZM2G124876	0	GO:0005622,GO:0006259		29.5294	12.0338	5.41083	3.37951	2.40726	1.79895	1.93765	1.74188	1.56668	1.37276	1.06218	0.965585	0.836695	0.489733	1.57505		3.4578	1.04971	0.138139	-0.14145	-0.27527	-0.358996	-0.339906	-0.366852	-0.390966	-0.417657	-0.460405	-0.473701	-0.491441	-0.539196	-0.389814
TraesCS1A02G350600	1	AT2G34260	2.94e-129	LOC_Os07g46620	0	Bradi2g18960	0	GRMZM2G105401	1.74e-35	GO:0005622,GO:0005834,GO:0006364,GO:0009553,GO:0009793,GO:0009855,GO:0009960,GO:0010197,GO:0080008,GO:0080186		19.1399	10.506	3.87975	2.22753	2.25807	1.58713	1.19757	0.803272	0.425526	0.337543	0.447312	0.262311	0.266318	0.300512	6.80173		3.11908	1.41218	0.102219	-0.224417	-0.218379	-0.35102	-0.428033	-0.505985	-0.580664	-0.598057	-0.576357	-0.61293	-0.612138	-0.605378	0.679878
TraesCS1A02G351200	1					Bradi5g15057	7.83e-15					24.3555	18.9601	12.4157	4.77615	2.78326	2.2979	2.8398	2.87696	3.63546	4.4442	5.69677	3.20259	2.44573	2.43075	11.834		2.63312	1.81457	0.82169	-0.337338	-0.639687	-0.713323	-0.631109	-0.625471	-0.510396	-0.387699	-0.197666	-0.576069	-0.690894	-0.693167	0.733435
TraesCS1A02G351800	1	AT1G16480	9.32e-76	LOC_Os05g45850	0	Bradi2g18717	0	GRMZM2G304965	4.09e-81			8.35804	4.71344	3.5601	2.45313	1.60485	1.22416	1.2572	0.615915	0.551221	0.324939	0.464257	0.26812	0.565453	0.272888	1.62046		3.03571	1.33385	0.795295	0.278393	-0.117718	-0.295482	-0.280054	-0.579503	-0.609712	-0.715376	-0.650321	-0.741908	-0.603067	-0.739681	-0.110428
TraesCS1A02G354600	1	AT5G67610	1.88e-110	LOC_Os03g31570	0	Bradi1g15910	0	GRMZM2G018062	0			7.30395	4.88956	1.49336	0.57544	0.716124	0.508307	0.618403	0.759405	0.834639	0.979548	0.726494	0.8235	0.61327	0.764687	4.48012		2.78071	1.57426	-0.122807	-0.581485	-0.511186	-0.615031	-0.560017	-0.489558	-0.451964	-0.379554	-0.506004	-0.45753	-0.562581	-0.486919	1.36966
TraesCS1A02G355100	1	AT4G25550	4.23e-130	LOC_Os04g58640	3.97e-146	Bradi5g26810	1.56e-134	GRMZM2G074787	3.4e-145	GO:0003729,GO:0005849,GO:0006378,GO:0006397,GO:0017091		41.0478	19.7482	8.65995	3.93192	1.92816	1.23946	0.692698	0.384885	0.256004	0.259367	0.206603	0.297629	0.286458	0.553611	7.75001		3.2858	1.29934	0.265217	-0.175732	-0.362607	-0.426838	-0.47783	-0.506538	-0.518558	-0.518244	-0.523165	-0.514675	-0.515717	-0.490802	0.180354
TraesCS1A02G355400	1	AT4G12540	1.09e-18	LOC_Os05g45580	0	Bradi2g18888	0	GRMZM2G044797	1e-141			15.5947	9.27607	2.14483	0.144246	0.144182	0.09158	0.324385	0.349246	0.15162	0.108072	0.110455	0.133354	0.0460109	0	0.167436		3.17113	1.70595	0.0523477	-0.411552	-0.411567	-0.423764	-0.369781	-0.364016	-0.409842	-0.41994	-0.419387	-0.414078	-0.434331	-0.445	-0.406175
TraesCS1A02G355800	1	AT4G27510	1.46e-15	LOC_Os02g26300	2.11e-143	Bradi2g55660	0	GRMZM2G113382	1.11e-121			5.99499	2.52868	1.11401	0.550775	0.518235	0.42162	0.353516	0.316856	0.260704	0.222184	0.349985	0.152252	0.225875	0.207617	1.60144		3.38438	1.04144	0.0852268	-0.295472	-0.317467	-0.382771	-0.428803	-0.453583	-0.491537	-0.517573	-0.43119	-0.564841	-0.515079	-0.527419	0.414693
TraesCS1A02G356200	1	AT1G74240	1.71e-154	LOC_Os03g11510	0	Bradi1g70017	0	GRMZM2G094444	0	GO:0000095,GO:0005743,GO:0006839,GO:0009941,GO:0055085		6.78848	1.78786	0.763166	0.394259	0.408444	0.510082	0.182664	0.277836	0.216726	0.272595	0.251342	0.173011	0.100405	0.142052	1.2819		3.59482	0.540264	-0.085653	-0.310994	-0.302329	-0.240245	-0.440243	-0.382109	-0.419437	-0.38531	-0.398292	-0.44614	-0.49049	-0.465051	0.231209
TraesCS1A02G357200	1	AT1G64190	0	LOC_Os11g29400	0	Bradi1g54350	0	GRMZM2G440208	0	GO:0004616,GO:0008114,GO:0009051,GO:0009570,GO:0009651,GO:0019521,GO:0050661		31.5396	36.8705	25.8784	17.6587	10.8555	7.10219	9.13405	14.0678	16.5335	14.8134	20.4949	18.7234	22.9347	19.0405	14.4948		1.64664	2.32906	0.921956	-0.130236	-1.00111	-1.48157	-1.22148	-0.589911	-0.274277	-0.494466	0.232818	0.00605313	0.545141	0.0466363	-0.535249
TraesCS1A02G359800	1	AT5G65360	8.29e-96	LOC_Os11g05730	1.98e-95	Bradi3g45290	3.23e-96	GRMZM2G451254	5.47e-96	GO:0006259,GO:0010369,GO:0016043,GO:0046982		41.755	21.251	2.26089	0.134087	0.092248	0.0540065	0.0446531	0.0140766	0.0601133	0.0140185	0.0163892	0	0.0152441	0.0137728	0.0679655		3.31017	1.4939	-0.188265	-0.37666	-0.380366	-0.383753	-0.384582	-0.38729	-0.383212	-0.387295	-0.387085	-0.388537	-0.387187	-0.387317	-0.382517
TraesCS1A02G359900	1	AT5G59970	1.59e-68	LOC_Os10g39410	3.8e-68	Bradi5g19358	1.07e-69	AC212565.3_FG001	5.02e-70	GO:0006259,GO:0016043,GO:0046982		32.343	23.5039	3.52821	0.239243	0.236349	0.15155	0.0893063	0.0561214	0.0745812	0.0874953	0.104041	0.0348156	0.0152441	0	0.0693136		2.96543	2.03946	-0.0531474	-0.397692	-0.397995	-0.406878	-0.413399	-0.416875	-0.414942	-0.413589	-0.411855	-0.419107	-0.421158	-0.422754	-0.415493
TraesCS1A02G360000	1	AT5G65360	2.15e-95	LOC_Os11g05730	5.15e-95	Bradi3g45290	6.44e-96	GRMZM2G451254	1.09e-95	GO:0006259,GO:0010369,GO:0016043,GO:0046982		156.827	83.7456	9.19134	0.520504	0.191977	0.218191	0.118862	0.0551489	0.131587	0.0697467	0.113202	0.0847905	0.0314135	0.0709303	0.0836227		3.27251	1.565	-0.176922	-0.379511	-0.387187	-0.386574	-0.388895	-0.390384	-0.388598	-0.390043	-0.389027	-0.389691	-0.390938	-0.390015	-0.389718
TraesCS1A02G360100	1	AT5G59970	1.59e-68	LOC_Os10g39410	3.8e-68	Bradi5g19358	1.07e-69	AC212565.3_FG001	5.02e-70	GO:0006259,GO:0016043,GO:0046982		42.5112	26.0292	3.17889	0.223396	0.0654523	0.130789	0.074806	0.0842746	0.0632212	0.031767	0.0622011	0.0143625	0.0320601	0.0137728	0.0947396		3.15131	1.77251	-0.139016	-0.386256	-0.399469	-0.394003	-0.398686	-0.397894	-0.399655	-0.402287	-0.399741	-0.403743	-0.402262	-0.403792	-0.397019
TraesCS1A02G360200	1	AT5G65360	8.29e-96	LOC_Os11g05730	1.98e-95	Bradi3g45290	3.23e-96	GRMZM2G451254	5.47e-96	GO:0006259,GO:0010369,GO:0016043,GO:0046982		167.798	88.0974	10.3519	0.600142	0.207086	0.175182	0.139931	0.0705838	0.114661	0.12298	0.0603675	0.052929	0.0312741	0.0275456	0.0544003		3.28549	1.53906	-0.164526	-0.378211	-0.386823	-0.387522	-0.388295	-0.389814	-0.388849	-0.388666	-0.390038	-0.390201	-0.390676	-0.390757	-0.390169
TraesCS1A02G360300	1	AT1G74260	0	LOC_Os01g66500	0	Bradi3g28648	0	GRMZM2G000622	0	GO:0004642,GO:0006189,GO:0006541,GO:0009555,GO:0009570,GO:0055046		71.6851	34.9504	15.0346	9.69469	8.6024	7.11919	5.5644	4.83182	3.47908	1.66006	2.07743	1.56997	0.85083	1.20444	9.92738		3.32114	1.28104	0.175003	-0.121555	-0.182216	-0.264588	-0.350935	-0.391619	-0.466745	-0.567767	-0.544587	-0.57277	-0.612708	-0.593069	-0.108632
TraesCS1A02G360700	1	AT4G02290	0	LOC_Os01g21070	0	Bradi2g11870	0	GRMZM2G076049	1.61e-153	GO:0004553,GO:0005975,GO:0008810,GO:0030245,GO:0071555		32.7522	1.68542	10.9147	10.6426	1.3886	0.567508	0.310717	0.367413	0.236869	0.135763	0.0442827	0	0.01603	0.0133911	0.0289744		3.39927	-0.266035	0.822855	0.790749	-0.301054	-0.397927	-0.428224	-0.421535	-0.436937	-0.448865	-0.459658	-0.464883	-0.462991	-0.463303	-0.461464
TraesCS1A02G361200	1	AT5G26680	0	LOC_Os05g46270	0	Bradi2g18290	0	GRMZM2G121262	0	GO:0004518,GO:0005654,GO:0005730,GO:0006259,GO:0006281,GO:0009411,GO:0017108,GO:0045145,GO:0048256,GO:0051908		70.8104	25.2112	5.64555	1.23316	0.583283	0.351382	0.21418	0.294776	0.408974	0.250406	0.325402	0.391771	0.34134	0.349559	4.43737		3.51435	0.987539	-0.0966617	-0.341167	-0.377179	-0.390029	-0.397632	-0.393166	-0.386838	-0.395625	-0.391469	-0.387791	-0.390586	-0.39013	-0.163611
TraesCS1A02G361400	1	AT3G13860	0	LOC_Os05g46290	0	Bradi2g18260	0	GRMZM2G074790	0	GO:0005774,GO:0006458,GO:0007005,GO:0042026,GO:0045041,GO:0046686,GO:0051082		58.0821	28.9197	7.86621	2.43005	0.952046	0.457018	0.305023	0.228568	0.180123	0.111185	0.214493	0.130218	0.0930614	0.141861	2.12915		3.31533	1.42942	0.0679126	-0.283639	-0.37922	-0.411233	-0.421063	-0.426007	-0.42914	-0.433598	-0.426917	-0.432367	-0.43477	-0.431614	-0.303098
TraesCS1A02G361500	1	AT2G47210	0	LOC_Os05g46330	0	Bradi2g18250	0	GRMZM2G159155	4.53e-97	GO:0003714,GO:0006281,GO:0006338,GO:0035267,GO:0043967,GO:0043968,GO:0045892		17.6207	12.3731	8.87424	6.69092	5.50841	5.4422	4.4047	4.47468	4.27416	3.32137	3.70043	3.14268	2.549	2.71319	5.66241		2.91573	1.59335	0.711656	0.161472	-0.136514	-0.1532	-0.414643	-0.397011	-0.447539	-0.687639	-0.592117	-0.732668	-0.882271	-0.840895	-0.0977072
TraesCS1A02G361600	1	AT1G07790	5.87e-70	LOC_Os08g38300	1.44e-68	Bradi1g08860	1.14e-75	GRMZM2G141432	7.03e-71	GO:0000786,GO:0005730,GO:0006259,GO:0016043,GO:0046982		288.04	118.699	13.9208	2.67663	1.26595	1.9836	1.51595	1.40624	1.37095	1.02973	0.446954	0.456925	0.597652	0.203456	0.735728		3.44793	1.19431	-0.200099	-0.349739	-0.368513	-0.358962	-0.365186	-0.366646	-0.367115	-0.371656	-0.379412	-0.379279	-0.377407	-0.382653	-0.375569
TraesCS1A02G361700	1	AT5G65360	2.15e-95	LOC_Os11g05730	5.15e-95	Bradi3g45290	6.44e-96	GRMZM2G451254	1.09e-95	GO:0006259,GO:0010369,GO:0016043,GO:0046982		176.808	112.514	14.6882	0.839476	0.360615	0.319951	0.112123	0.107535	0.192133	0.191936	0.204058	0.099153	0.124982	0.151577	0.164053		3.11212	1.83236	-0.114858	-0.390516	-0.400047	-0.400857	-0.404994	-0.405085	-0.403401	-0.403405	-0.403164	-0.405252	-0.404738	-0.404208	-0.40396
TraesCS1A02G361900	1	AT5G65360	8.29e-96	LOC_Os11g05730	1.98e-95	Bradi3g45290	3.23e-96	GRMZM2G451254	5.47e-96	GO:0006259,GO:0010369,GO:0016043,GO:0046982		38.6843	35.0392	4.6749	0.302958	0.303634	0.960616	0.847348	0.562788	0.042754	0.0977836	0.0870893	0.0525762	0.0775637	0.0850849	0.16785		2.68255	2.38819	-0.063866	-0.416919	-0.416865	-0.363811	-0.372958	-0.395937	-0.437932	-0.433488	-0.434352	-0.437139	-0.435121	-0.434514	-0.42783
TraesCS1A02G362000	1	AT1G73100	0	LOC_Os05g41172	0	Bradi4g25940	0	GRMZM2G140577	0	GO:0000775,GO:0005694,GO:0008270,GO:0016043,GO:0018024,GO:0034968,GO:0040029,GO:0042054		38.189	21.9264	14.5592	10.2117	7.85227	7.49904	5.62583	4.16454	3.64822	3.843	3.29268	3.27356	3.46645	3.97728	10.2367		3.1297	1.35862	0.556305	0.0828369	-0.174116	-0.212585	-0.416587	-0.575728	-0.631958	-0.610745	-0.670677	-0.67276	-0.651754	-0.596122	0.0855643
TraesCS1A02G363000	1	AT5G59970	1.59e-68	LOC_Os10g39410	3.8e-68	Bradi5g19358	1.07e-69	AC212565.3_FG001	5.02e-70	GO:0006259,GO:0016043,GO:0046982		60.3287	26.9413	2.73539	0.543095	0.40002	0.241117	0.116175	0.0570938	0.0431873	0.0354971	0	0.0698136	0.0916038	0.0271638	0.085823		3.40053	1.30635	-0.211945	-0.349454	-0.358428	-0.368395	-0.376232	-0.379938	-0.38081	-0.381292	-0.383519	-0.37914	-0.377773	-0.381815	-0.378136
TraesCS1A02G365200	1	AT1G70500	2.83e-101	LOC_Os05g46520	2.55e-162	Bradi2g18050	0	GRMZM2G079263	3.51e-148	GO:0004650,GO:0005618,GO:0005975,GO:0016829,GO:0071555		45.6119	2.63818	0.0133914	0.0456713	0.0637809	0.0147979	0.0185522	0	0	0	0.0278935	0.0087039	0	0.0166027	0.00635648		3.73546	-0.0522561	-0.283606	-0.280761	-0.279165	-0.283482	-0.283151	-0.284787	-0.284787	-0.284787	-0.282328	-0.284019	-0.284787	-0.283323	-0.284226
TraesCS1A02G367300	1	AT2G34900	1.23e-98	LOC_Os06g04640	8.97e-172	Bradi1g51430	0	GRMZM2G103166	1.86e-149	GO:0009791,GO:0010030,GO:0045893		6.62897	4.34316	2.86806	2.33325	2.19981	1.68147	1.47893	1.35335	1.11227	1.14111	1.95974	1.36592	1.17556	1.42388	5.02294		2.64558	1.21362	0.289526	-0.0455105	-0.129102	-0.453824	-0.580706	-0.659376	-0.810399	-0.792334	-0.279497	-0.6515	-0.770755	-0.615193	1.63947
TraesCS1A02G367900	1	AT1G07790	5.32e-70	LOC_Os08g38300	1.32e-68	Bradi1g08860	1.04e-75	GRMZM2G141432	7.51e-71	GO:0000786,GO:0005730,GO:0006259,GO:0016043,GO:0046982		378.84	151.439	14.7654	1.49219	1.29167	1.11862	0.86549	0.678797	0.706458	0.44979	0.630443	0.237043	0.34829	0.469237	1.49545		3.46314	1.15944	-0.225132	-0.359597	-0.361628	-0.363381	-0.365945	-0.367837	-0.367556	-0.370157	-0.368327	-0.372312	-0.371185	-0.36996	-0.359564
TraesCS1A02G368000	1	AT1G07790	5.32e-70	LOC_Os08g38300	1.32e-68	Bradi1g08860	1.04e-75	GRMZM2G141432	7.51e-71	GO:0000786,GO:0005730,GO:0006259,GO:0016043,GO:0046982		194.721	87.2001	14.6488	7.13326	5.58032	4.72244	3.9392	2.72544	2.05335	1.60297	0.909728	0.511703	0.323139	0.360311	2.01242		3.40326	1.28596	-0.142716	-0.290713	-0.321293	-0.338186	-0.35361	-0.377511	-0.390746	-0.399615	-0.413266	-0.421104	-0.424817	-0.424085	-0.391552
TraesCS1A02G369900	1	AT4G14342	6.59e-60	LOC_Os08g34480	1.06e-48	Bradi1g71660	2.25e-62	GRMZM2G106574	2.47e-61	GO:0000398,GO:0005686,GO:0005689		17.3816	12.8167	8.85085	7.1323	5.28636	4.13406	2.99566	2.28688	1.66597	1.49605	1.22491	0.993252	0.728808	0.924647	6.67518		2.61662	1.65403	0.817746	0.455356	0.0661025	-0.176882	-0.416936	-0.566397	-0.697327	-0.733159	-0.790334	-0.839183	-0.894946	-0.853649	0.358962
TraesCS1A02G371100	1	AT5G07610	7.95e-18	LOC_Os07g35050	3.36e-101	Bradi3g44280	2.06e-130	GRMZM2G042752	5.62e-68			9.00323	5.02751	2.71518	0.662971	0.267087	0.105296	0.0595382	0.041844	0.120443	0.0598039	0.267126	0.223033	0.110778	0.351926	2.34458		3.1013	1.47449	0.528324	-0.311412	-0.473402	-0.539604	-0.558327	-0.565568	-0.533406	-0.558219	-0.473385	-0.491428	-0.537361	-0.438687	0.376679
TraesCS1A02G374600	1	AT5G66750	3.24e-64	LOC_Os09g27060	3.16e-70	Bradi3g36465	7.64e-111	GRMZM2G177165	2.72e-73	GO:0000786,GO:0004003,GO:0004386,GO:0006344,GO:0006346,GO:0006349,GO:0009294,GO:0016887,GO:0032197,GO:0044030,GO:0051574,GO:0090241		5.99198	2.00825	0.219695	0.0156845	0.0151095	0	0	0	0	0.0140185	0	0	0	0	0.0392391		3.54057	0.947028	-0.217382	-0.3502	-0.350575	-0.360411	-0.360411	-0.360411	-0.360411	-0.351285	-0.360411	-0.360411	-0.360411	-0.360411	-0.334865
TraesCS1A02G375900	1	AT3G07800	4.97e-97	LOC_Os03g02200	2.88e-136	Bradi1g60190	2.92e-147	GRMZM2G048821	2.9e-141	GO:0004797,GO:0006091,GO:0006259,GO:0006302,GO:0010225,GO:0016310,GO:0042802,GO:0046104,GO:0071897		16.9364	11.8676	3.57509	2.61894	2.5399	2.27992	1.84566	1.94068	1.63739	1.3375	1.6682	1.45582	1.37935	1.59717	10.7605		2.71969	1.63482	-0.140028	-0.344675	-0.36159	-0.417235	-0.510179	-0.489842	-0.554755	-0.618941	-0.548161	-0.593617	-0.609983	-0.563364	1.39786
TraesCS1A02G377700	1	AT3G49410	1.17e-135	LOC_Os01g34430	0	Bradi5g04838	0	GRMZM2G053008	0	GO:0000127,GO:0000995,GO:0001002,GO:0001003,GO:0001004		15.0213	5.18809	2.5102	0.960435	0.656566	0.439163	0.265211	0.199149	0.258901	0.412274	0.474642	0.346808	0.370902	0.639129	4.13257		3.43863	0.81673	0.102702	-0.310523	-0.391545	-0.449513	-0.495895	-0.51351	-0.497578	-0.456683	-0.440053	-0.474139	-0.467714	-0.396195	0.535289
TraesCS1A02G378000	1	AT1G18080	7.98e-174	LOC_Os01g49290	0	Bradi2g17350	0	GRMZM2G040477	0	GO:0001934,GO:0005078,GO:0005080,GO:0005622,GO:0005730,GO:0005834,GO:0006417,GO:0009739,GO:0009749,GO:0009791,GO:0009845,GO:0009967,GO:0010228,GO:0010476,GO:0019899,GO:0022626,GO:0022627,GO:0032947,GO:0042254,GO:0043022,GO:0046686,GO:0071215,GO:0072344		233.226	174.696	100.052	62.2582	48.0699	43.8406	32.845	21.7317	10.6411	5.37452	4.57237	1.17649	0.833278	1.57759	15.3924		2.7382	1.86151	0.743429	0.177334	-0.0351884	-0.0985376	-0.263238	-0.429701	-0.595823	-0.674709	-0.686724	-0.73759	-0.742731	-0.731582	-0.524654
TraesCS1A02G378800	1	AT3G06190	6.35e-71	LOC_Os10g29410	2.31e-108	Bradi3g27067	4.91e-91	GRMZM2G027688	1.35e-87	GO:0006970,GO:0007154,GO:0009991,GO:0016567,GO:0042631,GO:0071472		5.11125	2.82007	1.08167	0.347562	0.109824	0.0581846	0.105342	0	0.0171426	0.0404623	0.0278935	0.0118404	0.0153834	0.0811098	0.4945		3.20627	1.54541	0.285262	-0.246888	-0.419223	-0.456656	-0.422472	-0.498834	-0.486407	-0.469503	-0.478614	-0.490251	-0.487682	-0.440038	-0.140375
TraesCS1A02G378900	1	AT5G51600	0	LOC_Os01g49200	0	Bradi2g17300	0	GRMZM2G106028	0	GO:0000226,GO:0000278,GO:0000280,GO:0000911,GO:0005856,GO:0005874,GO:0007049,GO:0007610,GO:0008017,GO:0009524,GO:0009574,GO:0009607,GO:0009624,GO:0009653,GO:0016043,GO:0046785,GO:0051322,GO:0052096,GO:0055028		10.8249	6.75244	1.44707	0.516077	0.429202	0.625066	1.4753	2.95202	2.85941	1.73031	0.9049	0.486808	0.357161	0.285813	0.528772		3.06499	1.62695	-0.246454	-0.575202	-0.605879	-0.536717	-0.236486	0.284965	0.252264	-0.146439	-0.437903	-0.585538	-0.631318	-0.656512	-0.57072
TraesCS1A02G379300	1	AT3G12860	0	LOC_Os03g22880	0	Bradi1g32180	0	GRMZM2G110233	0	GO:0005618,GO:0005730,GO:0030515,GO:0031428,GO:0032040		126.769	55.4561	16.4687	7.55529	5.16698	4.73264	2.8732	1.79392	1.15735	1.03775	1.39909	0.826754	0.930305	1.52477	25.2658		3.37407	1.18478	-0.0121308	-0.285772	-0.359092	-0.372427	-0.429512	-0.462646	-0.482188	-0.48586	-0.474767	-0.492337	-0.489158	-0.470908	0.25794
TraesCS1A02G379900	1	AT5G57230	3.87e-81	LOC_Os06g28740	1.79e-103	Bradi1g45270	3.7e-107	GRMZM5G812270	1.21e-102			9.45433	5.17024	4.59223	3.25347	2.59479	2.27263	1.94469	2.06883	1.63106	1.94398	2.1916	2.16816	1.79747	1.65663	5.734		2.96888	0.924927	0.649155	0.0104301	-0.303826	-0.45753	-0.613992	-0.554762	-0.763626	-0.614332	-0.49619	-0.507375	-0.684232	-0.751424	1.1939
TraesCS1A02G380700	1	AT1G66740	1.93e-97	LOC_Os05g48030	6.05e-114	Bradi2g17266	3.38e-113	GRMZM2G057369	7.7e-110	GO:0000724,GO:0005730,GO:0006259,GO:0006333,GO:0007049,GO:0008361,GO:0009653,GO:0010091,GO:0016043,GO:0030154,GO:0030875,GO:0031567,GO:0051301		17.5038	11.1838	1.77845	0.843821	0.37902	0.177347	0.14266	0.140967	0.231984	0.185279	0.14649	0.132831	0.0306275	0.0137728	0.282457		3.11118	1.8254	-0.0881149	-0.278263	-0.372827	-0.413857	-0.420914	-0.421258	-0.402741	-0.412243	-0.420135	-0.422914	-0.443707	-0.447136	-0.392472
TraesCS1A02G381800	1	AT1G22970	3.52e-77	LOC_Os05g48070	0	Bradi2g17220	0			GO:0051726		18.5565	7.02555	1.54076	0.597956	0.579354	0.431839	0.3066	0.269833	0.205036	0.13887	0.175248	0.133263	0.170093	0.17289	5.83036		3.37072	0.963691	-0.181229	-0.378034	-0.381917	-0.41271	-0.438853	-0.446528	-0.460054	-0.473866	-0.466272	-0.475036	-0.467348	-0.466764	0.714201
TraesCS1A02G383500	1	AT1G07070	7.23e-63	LOC_Os05g48310	6.08e-69	Bradi2g17180	1.52e-74	GRMZM5G890561	1.16e-67	GO:0002181,GO:0003735,GO:0005198,GO:0005840,GO:0006412,GO:0022625,GO:0042254,GO:0042273		25.0635	15.1713	7.57765	6.12323	5.67128	5.42775	3.48543	2.17984	0.893819	0.720433	0.740087	0.165921	0.140759	0.319869	3.04028		3.02895	1.52696	0.373958	0.153124	0.0845022	0.0475252	-0.24739	-0.445627	-0.640891	-0.667217	-0.664233	-0.751412	-0.755233	-0.728038	-0.31498
TraesCS1A02G386300	1	AT3G10950	2.09e-59	LOC_Os05g48320	1.06e-62	Bradi2g46580	5.34e-63	GRMZM2G016928	9.08e-63	GO:0003735,GO:0005198,GO:0005840,GO:0006412,GO:0022625,GO:0042254		94.68	65.7927	38.8742	23.8491	14.9279	11.9125	9.61641	6.10456	3.91359	2.49172	3.33884	1.69299	1.41102	1.72526	16.8817		2.85646	1.75428	0.727225	0.15395	-0.186434	-0.301484	-0.389088	-0.523081	-0.606676	-0.660926	-0.628605	-0.691402	-0.70216	-0.69017	-0.111887
TraesCS1A02G387700	1	AT3G15180	1.93e-137	LOC_Os05g48340	0	Bradi2g17000	0	GRMZM2G086132	0	GO:0005774,GO:0009506		21.6083	10.5056	9.33585	9.12081	8.19893	6.66149	6.76717	7.74474	7.78908	6.53027	5.89625	3.47316	3.20458	3.37026	14.7666		2.90364	0.475467	0.219642	0.172614	-0.0290027	-0.36524	-0.342127	-0.128333	-0.118635	-0.393937	-0.532599	-1.06253	-1.12127	-1.08503	1.40734
TraesCS1A02G388000	1	AT3G15355	5.68e-109	LOC_Os05g48380	0	Bradi2g16950	0	GRMZM2G085849	0	GO:0016567,GO:0019538,GO:0061631		20.5061	15.1764	12.1159	10.3138	9.21968	8.64066	7.73456	7.24581	5.88927	5.21756	5.59949	3.73041	4.18814	4.74863	15.1796		2.44762	1.31053	0.657574	0.273101	0.0396718	-0.0838615	-0.277176	-0.381451	-0.670866	-0.814175	-0.73269	-1.13145	-1.0338	-0.914221	1.3112
TraesCS1A02G388500	1	AT4G30930	1.9e-67	LOC_Os05g48410	1.1e-96	Bradi2g16970	9.09e-117	GRMZM2G085675	1.42e-108	GO:0000003,GO:0000741,GO:0003723,GO:0003735,GO:0005198,GO:0005762,GO:0005840,GO:0006412,GO:0007338,GO:0009553,GO:0009555,GO:0009567,GO:0010197,GO:0016043,GO:0019843,GO:0043565		24.1613	17.6387	6.20889	2.56469	1.56078	1.32441	1.14539	0.898659	0.652415	0.434425	0.648113	0.24687	0.310155	0.298525	3.80137		2.91896	1.96866	0.303417	-0.227517	-0.37378	-0.408219	-0.4343	-0.470247	-0.506123	-0.537883	-0.50675	-0.565208	-0.555988	-0.557683	-0.0473429
TraesCS1A02G388600	1	AT1G07790	1.24e-70	LOC_Os08g38300	3.02e-69	Bradi1g08860	2.21e-76	GRMZM2G057852	1.57e-71	GO:0000786,GO:0005730,GO:0006259,GO:0016043,GO:0046982		154.78	84.212	9.07561	0.629813	0.334407	0.364784	0.164112	0.178428	0.122901	0.0986731	0.123177	0.144672	0	0.0137728	0.190827		3.25767	1.59284	-0.179768	-0.37902	-0.385989	-0.385273	-0.390007	-0.389669	-0.390979	-0.391551	-0.390973	-0.390465	-0.393879	-0.393554	-0.389377
TraesCS1A02G389100	1	AT3G58660	6.27e-71	LOC_Os05g48422	1.14e-148	Bradi2g16930	0	GRMZM2G083738	1.81e-157	GO:0000470,GO:0003723,GO:0005198,GO:0005730,GO:0006412,GO:0022625,GO:0030686		43.566	22.8864	9.85762	5.04024	5.39133	4.97828	3.39247	2.15446	1.26316	1.35895	1.69863	0.646789	0.66903	0.857694	4.93069		3.26249	1.40491	0.234583	-0.198146	-0.166609	-0.203712	-0.34616	-0.457366	-0.537429	-0.528824	-0.498312	-0.592795	-0.590798	-0.57385	-0.207986
TraesCS1A02G389600	1	AT3G61620	1.27e-141	LOC_Os09g07820	1.34e-169	Bradi2g16910	1.9e-174	GRMZM2G345039	5.76e-172	GO:0000175,GO:0000176,GO:0000177,GO:0003723,GO:0004518,GO:0005730,GO:0006396,GO:0016075,GO:0034427,GO:0034475,GO:0071028,GO:0071051		19.1097	8.37192	3.64155	2.86493	1.58042	1.17224	0.838493	0.632932	0.582658	0.3427	0.614209	0.42954	0.250636	0.360418	5.51946		3.315	1.09336	0.114644	-0.0460393	-0.311805	-0.396258	-0.465311	-0.507842	-0.518243	-0.567891	-0.511716	-0.549924	-0.586939	-0.564225	0.503185
TraesCS1A02G396000	1	AT5G46070	0	LOC_Os02g20410	0	Bradi2g16627	0	GRMZM2G098129	0	GO:0003924,GO:0005525,GO:0005730,GO:0006955,GO:0009056		122.998	55.4964	27.2733	17.2864	14.1502	10.2861	8.45417	12.2692	11.9474	11.1218	9.35594	9.29432	7.89297	7.33203	26.8239		3.40785	1.0967	0.130374	-0.211562	-0.31894	-0.451245	-0.513967	-0.383347	-0.394361	-0.42263	-0.483091	-0.485201	-0.533181	-0.552387	0.114987
TraesCS1A02G396600	1	AT3G15150	1.61e-75	LOC_Os05g48880	1.52e-73	Bradi2g16600	4.48e-120	GRMZM2G022065	5.64e-111	GO:0000724,GO:0006259,GO:0006974,GO:0007049,GO:0008270,GO:0008284,GO:0009653,GO:0009736,GO:0010082,GO:0016925,GO:0019789,GO:0030915,GO:0032876,GO:0040007,GO:0045931,GO:0048509,GO:0060250,GO:0080038		12.585	4.56349	0.920133	0.397593	0.170309	0.138691	0.0497711	0.098359	0.0528793	0.0870443	0.17718	0.328218	0.321199	0.454703	3.9342		3.39063	0.910519	-0.215949	-0.377511	-0.447783	-0.457559	-0.485052	-0.470029	-0.484091	-0.473527	-0.445659	-0.39896	-0.40113	-0.359853	0.715952
TraesCS1A02G397000	1	AT5G44150	2.11e-29	LOC_Os05g48940	8.39e-156	Bradi2g16537	0	GRMZM2G021549	1.04e-155			6.24007	3.55057	2.63509	2.23021	2.17083	1.83907	1.27301	1.60187	1.50904	1.13482	1.11568	0.715285	0.867827	0.732459	1.84623		3.1355	1.16332	0.492002	0.195109	0.151566	-0.091713	-0.506794	-0.265643	-0.333721	-0.60813	-0.622168	-0.915771	-0.803914	-0.903177	-0.0864633
TraesCS1A02G397300	1	AT5G42820	1.27e-124	LOC_Os05g48960	3.93e-134	Bradi2g16520	3.55e-146	GRMZM2G025014	1.26e-158	GO:0000003,GO:0000398,GO:0003676,GO:0003723,GO:0005681,GO:0009791,GO:0016607,GO:0030628,GO:0048573,GO:0089701		75.4636	48.4402	31.0474	21.1348	19.8573	19.656	18.0945	15.8362	13.0267	11.014	10.8262	7.99178	7.81343	7.90727	25.0952		3.02947	1.49207	0.502567	-0.0613783	-0.134054	-0.145509	-0.234342	-0.362823	-0.522658	-0.637166	-0.64785	-0.809102	-0.819249	-0.81391	0.163934
TraesCS1A02G398300	1	AT3G15070	4.53e-34	LOC_Os05g48970	3.57e-142	Bradi2g16490	0	GRMZM2G124701	6.88e-126	GO:0008270,GO:0016567,GO:0060776,GO:0061630		6.96581	3.93175	3.27668	2.67832	1.94458	1.62328	1.46679	1.42923	1.60959	1.45755	1.23693	1.16649	1.12338	1.28392	4.98063		2.76873	0.924146	0.525892	0.162115	-0.283964	-0.479301	-0.574441	-0.597278	-0.487624	-0.58006	-0.714188	-0.757011	-0.783219	-0.685619	1.56182
TraesCS1A02G398500	1	AT1G44080	1.6e-10	LOC_Os01g34630	1.44e-152	Bradi2g16460	0	GRMZM5G845840	2.33e-44			5.42754	1.49368	0.301068	0.148109	0.0880763	0.0359878	0.042521	0.0140766	0.0630045	0.0202311	0.0327784	0.0777328	0.0465182	0.120738	0.645855		3.59527	0.68334	-0.19946	-0.312684	-0.357122	-0.395679	-0.390843	-0.411898	-0.375681	-0.407342	-0.398055	-0.364778	-0.387884	-0.332945	0.0557589
TraesCS1A02G398600	1	AT1G44080	2.42e-13	LOC_Os01g34630	3.93e-163	Bradi2g16460	0	GRMZM5G845840	3.75e-48			5.10423	2.15801	0.651846	0.489221	0.220444	0.100564	0.0268684	0.112428	0.0919405	0.174991	0.111673	0.0579732	0.078071	0.0843214	1.16662		3.38167	1.11506	-0.0436725	-0.168785	-0.375562	-0.467789	-0.524485	-0.458662	-0.474424	-0.410531	-0.459243	-0.500556	-0.485094	-0.480285	0.352356
TraesCS1A02G402800	1	AT4G20980	0	LOC_Os05g49150	0	Bradi2g16320	0	GRMZM2G102779	0	GO:0003743,GO:0005852,GO:0006412,GO:0006413,GO:0008135		94.2539	69.049	41.7757	26.3595	22.0028	21.9149	17.2688	13.2986	8.72068	7.82127	8.76177	4.94546	4.93831	5.18153	21.8898		2.80519	1.7909	0.693376	0.0730001	-0.102322	-0.10586	-0.292825	-0.452594	-0.636817	-0.673011	-0.635164	-0.788739	-0.789027	-0.779239	-0.10687
TraesCS1A02G403200	1	AT5G48385	4.35e-91	LOC_Os07g40270	0	Bradi1g22840	0	GRMZM2G175718	0	GO:0009908,GO:0030154		32.3025	18.4144	11.5021	7.26241	5.74937	5.86085	5.6268	5.36953	4.94185	3.8117	4.12819	3.23904	3.23526	3.52015	9.07146		3.20882	1.35455	0.43166	-0.1344	-0.336413	-0.321529	-0.352778	-0.387127	-0.444229	-0.595121	-0.552864	-0.671579	-0.672084	-0.634046	0.107135
TraesCS1A02G403900	1	AT1G29370	1.57e-102	LOC_Os05g49180	0	Bradi2g16237	0	GRMZM2G101515	0			199.479	108.533	51.9495	25.4702	18.4113	16.1708	14.6435	13.1082	9.00427	8.43027	8.95867	7.04645	7.05354	10.3896	40.2643		3.22389	1.43118	0.315822	-0.206132	-0.345274	-0.389439	-0.419545	-0.44981	-0.530704	-0.542019	-0.531603	-0.569297	-0.569157	-0.503398	0.0854864
TraesCS1A02G404700	1	AT4G25730	0	LOC_Os05g49230	0	Bradi2g16130	0	GRMZM2G158091	0	GO:0000463,GO:0000466,GO:0003676,GO:0005730,GO:0008168,GO:0008650,GO:0016435,GO:0030687,GO:0031167,GO:0032259		85.73	35.8319	13.3206	7.45239	6.12876	4.77735	3.41418	1.96071	1.16586	1.43579	1.24364	0.919961	0.974941	1.16798	9.12356		3.42947	1.11969	0.0776482	-0.193991	-0.255262	-0.317818	-0.380919	-0.4482	-0.484994	-0.472499	-0.481393	-0.496376	-0.493831	-0.484896	-0.116633
TraesCS1A02G407100	1	AT1G03860	1.62e-152	LOC_Os03g62490	0	Bradi1g02170	0	AC217358.3_FG005	1.8e-179	GO:0005618,GO:0005747,GO:0005774		120.25	99.6405	65.3459	43.7482	28.4478	22.7073	19.7618	17.5111	17.6372	13.5299	13.0373	8.89978	11.9548	14.5401	87.1659		2.31269	1.72647	0.750966	0.136621	-0.298596	-0.461883	-0.545668	-0.609689	-0.6061	-0.722931	-0.736944	-0.854635	-0.767736	-0.694197	1.37163
TraesCS1A02G408700	1	AT5G49610	1.39e-17	LOC_Os07g35060	5.16e-72	Bradi2g37210	1.68e-103	GRMZM2G101036	1.68e-37	GO:0016567		8.49251	5.16233	1.89342	0.708149	0.348721	0.501536	0.296495	0.225273	0.0917238	0.173743	0.264578	0.145195	0.0849071	0.106966	1.6365		3.11225	1.66276	0.239951	-0.275947	-0.432391	-0.365877	-0.455123	-0.486123	-0.544251	-0.508551	-0.469015	-0.520977	-0.547218	-0.537617	0.128126
TraesCS1A02G409600	1	AT5G52910	4e-162	LOC_Os05g11980	0	Bradi2g15960	0	GRMZM2G394962	0	GO:0042752		45.0647	19.5936	2.32039	0.698808	0.548333	0.504518	0.329375	0.308644	0.313118	0.126889	0.11768	0.0740287	0.115997	0.0610232	0.133979		3.41906	1.26222	-0.200433	-0.337745	-0.350487	-0.354197	-0.369028	-0.370783	-0.370405	-0.386174	-0.386954	-0.39065	-0.387096	-0.391751	-0.385574
TraesCS1A02G411600	1	AT1G30820	0	LOC_Os05g49770	0	Bradi2g15810	0	AC234185.1_FG004	0	GO:0000003,GO:0003883,GO:0009790,GO:0009791		149.352	24.9665	12.5354	10.1614	12.2641	9.54831	10.6085	9.02214	7.32096	6.52929	5.47974	7.1896	6.34709	5.38348	4.42932		3.70678	0.176641	-0.176161	-0.243539	-0.183861	-0.260938	-0.230849	-0.275871	-0.324152	-0.34662	-0.376407	-0.32788	-0.351791	-0.379139	-0.406218
TraesCS1A02G411900	1	AT3G58610	0	LOC_Os05g49800	0	Bradi2g15790	0	GRMZM2G004382	0	GO:0004455,GO:0005507,GO:0005618,GO:0009082,GO:0009097,GO:0009099,GO:0009570,GO:0009941,GO:0046686,GO:0048046		373.241	388.956	300.679	271.871	249.007	241.503	235.402	226.066	220.793	259.008	378.169	313.013	250.03	252.248	118.583		1.48539	1.71574	0.421778	-0.000490392	-0.335637	-0.445626	-0.535061	-0.671907	-0.749191	-0.189035	1.55763	0.602564	-0.320643	-0.28813	-2.2474
TraesCS1A02G413000	1	AT5G55190	9.13e-159	LOC_Os05g49890	6.19e-166	Bradi2g15730	7.35e-166	GRMZM2G354604	1.45e-165	GO:0003924,GO:0005525,GO:0005622,GO:0005794,GO:0006606,GO:0009056,GO:0009506		595.277	520.024	307.575	155.683	103.606	87.5463	76.2733	58.4828	50.6971	43.0421	55.1838	72.5804	112.276	159.661	468.409		2.22774	1.81297	0.642037	-0.19514	-0.482169	-0.570682	-0.632814	-0.730869	-0.77378	-0.815972	-0.749052	-0.653168	-0.434381	-0.173213	1.52849
TraesCS1A02G416500	1	AT3G27930	2.97e-174	LOC_Os05g50200	0	Bradi2g15550	0	GRMZM2G063025	0	GO:0008308,GO:0031307,GO:1900057		9.42411	2.10557	0.749809	0.366916	0.239017	0.115677	0.122359	0.142734	0.202144	0.161769	0.156621	0.0535757	0.0846981	0.0778167	0.586042		3.6525	0.489638	-0.0962794	-0.261755	-0.317029	-0.370333	-0.367445	-0.358639	-0.332964	-0.350413	-0.352638	-0.397171	-0.383721	-0.386695	-0.167055
TraesCS1A02G417500	1	AT1G31220	1.6e-107	LOC_Os08g39160	9.09e-140	Bradi3g39640	6.15e-136	GRMZM2G155626	6.31e-128	GO:0004644,GO:0006189,GO:0008864,GO:0009152,GO:0016742		5.02257	2.91494	0.965046	0.704327	0.539632	0.598463	0.445659	0.391908	0.378033	0.430183	0.509254	0.476843	0.588389	0.76003	4.25283		2.57386	1.1301	-0.205616	-0.384213	-0.497032	-0.456732	-0.561406	-0.598226	-0.60773	-0.572007	-0.517841	-0.540044	-0.463633	-0.346056	2.04658
TraesCS1A02G419400	1	AT2G18290	5.23e-108	LOC_Os05g50360	5.68e-117	Bradi2g14950	1.08e-130	GRMZM2G054247	2.86e-123	GO:0005680,GO:0006259,GO:0007049,GO:0008283,GO:0010087,GO:0016604,GO:0032875,GO:0032876,GO:0051301,GO:0070979		12.8864	5.66319	1.91622	0.944303	0.71534	0.405464	0.380618	0.315019	0.291199	0.331152	0.397171	0.349853	0.225526	0.25487	2.78918		3.37453	1.16439	0.0179062	-0.279479	-0.349536	-0.44435	-0.451953	-0.472025	-0.479313	-0.467088	-0.446888	-0.461366	-0.499407	-0.490429	0.285011
TraesCS1A02G419500	1	AT4G36520	7.24e-83	LOC_Os05g50370	0	Bradi2g14960	0	GRMZM2G438895	0	GO:0006898,GO:0030276,GO:0031982,GO:0043231,GO:0072318,GO:0072583		39.0349	14.7635	7.62433	5.11994	4.67744	3.53206	2.71733	3.26247	3.95313	3.2483	2.51323	2.41477	2.18842	2.14987	7.88818		3.50561	0.84908	0.0676922	-0.206416	-0.254848	-0.38021	-0.469383	-0.409717	-0.334123	-0.411268	-0.491722	-0.502499	-0.527273	-0.531492	0.0965718
TraesCS1A02G419800	1	AT1G79890	0	LOC_Os05g13300	0	Bradi2g31967	0	GRMZM2G100067	0	GO:0003676,GO:0004003,GO:0008186,GO:0009056,GO:0032508,GO:0034085		12.4456	2.67923	0.25987	0.0611932	0	0.0736109	0.0123681	0	0	0	0	0	0	0	0.012713		3.65653	0.526533	-0.248838	-0.312511	-0.332122	-0.308531	-0.328159	-0.332122	-0.332122	-0.332122	-0.332122	-0.332122	-0.332122	-0.332122	-0.328048
TraesCS1A02G420300	1	AT1G29350	1.23e-58	LOC_Os05g50480	0	Bradi2g15260	0	GRMZM2G163888	0	GO:0003729		87.1216	65.3833	47.5065	31.3443	26.5573	22.0517	19.644	16.1686	12.7279	10.758	10.5931	9.99912	11.006	12.6442	41.0629		2.6511	1.67127	0.865503	0.137011	-0.0787577	-0.28184	-0.390362	-0.547012	-0.702095	-0.790887	-0.798321	-0.825093	-0.779708	-0.70587	0.575064
TraesCS1A02G420500	1	AT5G06110	0	LOC_Os04g30890	9.52e-106	Bradi5g07300	0	GRMZM2G116693	0	GO:0006342,GO:0006457,GO:0009793,GO:0009909,GO:0019538,GO:0042393,GO:0043130,GO:0048366,GO:0051301,GO:1902182		71.5946	41.2131	23.4238	13.9453	13.36	13.0671	10.6463	8.27162	4.77985	5.62933	6.11936	4.38319	4.19992	4.06613	14.4577		3.16424	1.43678	0.425305	-0.113636	-0.146913	-0.163569	-0.301213	-0.436232	-0.634769	-0.586469	-0.558606	-0.657323	-0.667743	-0.675351	-0.0844982
TraesCS1A02G422100	1	AT5G10240	0	LOC_Os06g15420	0	Bradi2g21050	0	GRMZM2G074589	0	GO:0004066,GO:0004071,GO:0006529,GO:0006541,GO:0042803,GO:0070981		30.1503	19.4863	14.5721	14.7935	14.7988	13.4327	12.5856	11.5115	8.32176	5.96297	5.77204	4.28935	2.81781	2.87791	6.60326		2.68811	1.17555	0.478517	0.509921	0.510682	0.316908	0.196762	0.0444178	-0.408018	-0.742586	-0.769667	-0.97997	-1.18869	-1.18017	-0.651768
TraesCS1A02G422400	1	AT1G15240	0	LOC_Os05g50660	0	Bradi2g15390	0	GRMZM2G158998	2.25e-66	GO:0008289,GO:0035091,GO:0035556		15.8406	9.25848	7.0914	5.1193	5.24752	4.56596	4.83106	5.376	6.12168	5.82686	5.49206	4.76832	4.26025	4.44166	13.9683		2.64552	0.716437	0.0813111	-0.496669	-0.459092	-0.658843	-0.581147	-0.421438	-0.202894	-0.289299	-0.387422	-0.599534	-0.748441	-0.695273	2.09679
TraesCS1A02G424200	1	AT4G23650	0	LOC_Os05g50810	0	Bradi2g15520	0	GRMZM2G058305	0	GO:0004672,GO:0004674,GO:0004683,GO:0005509,GO:0005516,GO:0006499,GO:0009651,GO:0009738,GO:0009931,GO:0010119,GO:0010359,GO:0018105,GO:0035556,GO:0046777		22.0488	14.5071	8.94015	9.22375	8.51918	6.92315	6.15709	5.93415	7.06587	7.64016	9.03639	8.10812	6.08203	3.9361	22.9512		2.24004	0.860278	-0.158205	-0.106319	-0.235221	-0.527219	-0.667371	-0.70816	-0.501108	-0.396041	-0.140597	-0.310427	-0.681105	-1.07371	2.40516
TraesCS1A02G425700	1	AT4G18905	5.11e-158	LOC_Os01g69970	0	Bradi2g59226	0	GRMZM2G081013	0			37.4722	22.239	9.29104	5.26449	5.3083	4.63659	3.50883	2.47622	1.1828	1.00828	1.47942	0.759246	0.913055	1.58098	12.8989		3.0665	1.51652	0.199066	-0.210636	-0.206178	-0.274525	-0.389275	-0.494343	-0.625949	-0.643707	-0.595768	-0.669046	-0.653396	-0.585434	0.566166
TraesCS1A02G427100	1	AT3G12670	0	LOC_Os01g43020	0	Bradi2g14730	0	GRMZM2G153058	0	GO:0000003,GO:0003883,GO:0009790,GO:0009791,GO:0009793,GO:0044210,GO:0046686		76.3896	33.8177	16.334	12.3065	9.25147	8.77664	7.94862	6.1004	3.31893	2.25014	2.02256	0.867967	0.608767	0.594932	6.02845		3.37146	1.12701	0.205238	-0.00709611	-0.168163	-0.193196	-0.236851	-0.334292	-0.480935	-0.537284	-0.549282	-0.610154	-0.623819	-0.624549	-0.338085
TraesCS1A02G428700	1	AT2G27170	0	LOC_Os02g04080	0	Bradi1g17900	0	GRMZM2G456570	0	GO:0000775,GO:0000785,GO:0003682,GO:0005622,GO:0005819,GO:0006281,GO:0007049,GO:0007059,GO:0007062,GO:0008278,GO:0009506,GO:0016043,GO:0016363,GO:0051301,GO:0051321		136.727	71.2444	36.1806	20.2852	13.4313	10.7309	10.4039	12.5436	13.6652	12.2914	13.0477	11.949	10.9516	11.4201	46.6078		3.23431	1.27258	0.222148	-0.254047	-0.459376	-0.540272	-0.55007	-0.485969	-0.452368	-0.493525	-0.470866	-0.503781	-0.533661	-0.519627	0.534523
TraesCS1A02G430700	1	AT1G45231	5.14e-08	LOC_Os03g27930	3.06e-117	Bradi1g60460	0	GRMZM2G347808	3.41e-66	GO:0008168,GO:0009409,GO:0036261,GO:0071164		16.4995	7.39079	4.64836	4.91608	4.72008	4.5246	4.41509	3.51381	4.0633	3.21096	2.69632	2.27804	1.69163	1.18409	5.525		3.3671	0.756366	-0.02966	0.0470712	-0.00910597	-0.0651336	-0.0965188	-0.354844	-0.197348	-0.441645	-0.589149	-0.709037	-0.87711	-1.02258	0.221599
TraesCS1A02G433000	1	AT4G17520	1.03e-58	LOC_Os05g51180	5.43e-90	Bradi2g14540	1.78e-112	GRMZM2G464401	2.88e-104	GO:0003723,GO:0003729,GO:0005777,GO:0009735,GO:0048471		159.117	82.0981	33.6205	19.4479	12.5158	7.93982	5.34419	2.86181	2.02218	1.37946	1.92865	1.10985	0.982236	1.70219	12.7207		3.26508	1.41779	0.255067	-0.0848615	-0.251127	-0.360881	-0.423137	-0.482676	-0.502815	-0.51823	-0.505058	-0.524697	-0.527758	-0.51049	-0.246213
TraesCS1A02G433100	1	AT3G13690	0	LOC_Os01g41870	0	Bradi2g14530	0	GRMZM2G480607	0	GO:0004674,GO:0004675,GO:0046777		5.8845	2.8247	0.692041	0.429044	0.18951	0.048772	0.0568299	0	0.00723399	0.0101156	0	0.00592019	0	0.00669553	0.148288		3.34319	1.37507	0.00330028	-0.165865	-0.319938	-0.410463	-0.40528	-0.441834	-0.437181	-0.435328	-0.441834	-0.438026	-0.441834	-0.437528	-0.346453
TraesCS1A02G433400	1	AT2G15690	6.41e-132	LOC_Os04g09530	0	Bradi2g14520	0	GRMZM2G073551	0	GO:0008270,GO:0009451,GO:0009793		9.68284	5.86931	3.10225	2.52158	1.90521	1.85939	1.44297	1.24219	0.545128	0.51795	0.939204	0.655154	0.965857	1.28594	6.31032		2.76678	1.27926	0.199933	-0.0265657	-0.266989	-0.284862	-0.447291	-0.52561	-0.797508	-0.808109	-0.643793	-0.75459	-0.633396	-0.508545	1.45128
TraesCS1A02G433500	1	AT3G59110	0	LOC_Os10g35450	0	Bradi2g14510	0	GRMZM2G026301	0	GO:0004674,GO:0004675,GO:0009506,GO:0046777		40.1636	31.1926	20.0939	12.6525	7.2098	4.80285	4.79651	5.90639	8.33684	9.39997	11.0445	14.6661	18.9334	21.5838	24.7325		2.4333	1.54095	0.436958	-0.303238	-0.844622	-1.08404	-1.08467	-0.974272	-0.732515	-0.626765	-0.463185	-0.102943	0.321524	0.58516	0.898363
TraesCS1A02G434300	1	AT5G13490	4.59e-74	LOC_Os02g48720	3.34e-78	Bradi3g53520	6.88e-78	GRMZM2G135186	3.57e-78	GO:0005215,GO:0005471,GO:0005507,GO:0005618,GO:0005730,GO:0005740,GO:0005743,GO:0005774,GO:0009941,GO:0015865,GO:0055085		5.55193	0.0946101	0	0.0156845	0.0167809	0.0295957	0	0.0146632	0	0	0	0	0	0	0.0552526		3.74101	-0.21043	-0.278934	-0.267577	-0.266783	-0.257504	-0.278934	-0.268316	-0.278934	-0.278934	-0.278934	-0.278934	-0.278934	-0.278934	-0.238927
TraesCS1A02G437400	1	AT1G21200	5.49e-103	LOC_Os11g06410	0	Bradi4g24750	0	GRMZM2G134223	0			10.1864	7.35495	6.09838	4.17886	3.82542	3.68339	4.22346	3.87756	4.47204	3.7511	2.68482	2.13968	2.11661	2.09665	6.38709		2.66133	1.3427	0.757518	-0.136406	-0.301004	-0.367146	-0.115633	-0.276721	0.000130552	-0.335615	-0.832183	-1.08605	-1.0968	-1.10609	0.891974
TraesCS1A02G438600	1	AT1G76810	0	LOC_Os05g51500	0	Bradi4g06730	0	GRMZM2G023418	0	GO:0003743,GO:0006412,GO:0008135,GO:0009056		160.256	115.148	77.8743	53.8329	40.3106	34.5349	32.0215	27.5439	21.3857	21.4024	18.7529	17.3848	16.7258	16.4407	47.1179		2.83206	1.70692	0.777204	0.177532	-0.159758	-0.303823	-0.366515	-0.478199	-0.631805	-0.631388	-0.697477	-0.731601	-0.74804	-0.75515	0.0100379
TraesCS1A02G439300	1					Bradi2g14760	2.03e-06					5.9371	3.00483	2.33398	1.42079	1.31028	1.61058	1.45534	0.939524	0.805946	1.20108	0.905409	0.852067	1.01453	1.28951	3.24966		3.11672	0.895834	0.38774	-0.303904	-0.387609	-0.160156	-0.277735	-0.668414	-0.769585	-0.47031	-0.694252	-0.734653	-0.611607	-0.403336	1.08127
TraesCS1A02G439400	1											24.0284	16.4925	10.8862	10.0949	13.2689	20.1031	18.2251	16.577	13.3857	10.5217	11.128	8.56744	6.25535	5.55517	13.6344		2.17884	0.655705	-0.4774	-0.637343	0.00416491	1.38547	1.00589	0.672801	0.0277786	-0.551074	-0.428533	-0.946066	-1.41338	-1.55489	0.0780363
TraesCS1A02G439500	1	AT3G24870	0	LOC_Os08g08000	0	Bradi2g14375	0	GRMZM2G440943	0	GO:0043981,GO:0048046,GO:2000028		54.2919	28.9241	19.4174	15.3942	13.4021	12.9897	13.7173	17.8745	16.2421	14.9211	12.5329	13.8619	11.8271	10.3472	21.9994		3.38241	0.984014	0.0852044	-0.295166	-0.483515	-0.522502	-0.453709	-0.0606704	-0.215007	-0.339895	-0.565692	-0.440042	-0.632415	-0.772333	0.329319
TraesCS1A02G440900	1											8.37389	1.77648	0.659204	0.543909	0.460539	0.290545	0.369379	0.228174	0.261137	0.095301	0.202376	0.0524058	0.156142	0.0709303	0.441199		3.66613	0.415971	-0.134443	-0.191242	-0.232314	-0.31606	-0.277223	-0.346786	-0.330547	-0.412245	-0.359495	-0.433377	-0.382272	-0.424251	-0.241841
TraesCS1A02G442500	1	AT2G26140	0	LOC_Os01g39260	0	Bradi2g14330	0	GRMZM2G096764	0	GO:0004176,GO:0004222,GO:0005743,GO:0006508,GO:0008237,GO:0009056,GO:0009941,GO:0010073,GO:0016887,GO:0019538		51.7028	38.4693	28.6047	17.3845	12.2182	9.69357	9.13955	8.06164	5.73638	6.49108	6.35338	6.20384	7.8078	10.1741	38.8558		2.40761	1.48614	0.799252	0.0179676	-0.341769	-0.517563	-0.55614	-0.631196	-0.793108	-0.740557	-0.750146	-0.760558	-0.648872	-0.484105	1.51305
TraesCS1A02G443400	1	AT5G11170	0	LOC_Os01g36920	0	Bradi2g40807	0	GRMZM5G892645	0	GO:0003676,GO:0003690,GO:0003697,GO:0003725,GO:0004004,GO:0004386,GO:0005730,GO:0008026,GO:0009506,GO:0016887,GO:0046686		151.394	113.61	78.0724	57.5461	47.6029	41.7123	36.7707	30.9269	22.6575	19.3813	17.2498	10.9161	8.72818	9.41032	30.7364		2.68887	1.73293	0.83384	0.314524	0.0629624	-0.0860701	-0.211092	-0.358941	-0.568156	-0.651044	-0.70497	-0.865213	-0.920567	-0.903309	-0.36376
TraesCS1A02G443600	1	AT5G52820	0	LOC_Os10g01540	0	Bradi2g14270	0	GRMZM2G157034	0	GO:0000027,GO:0005622,GO:0005730,GO:0009553,GO:0080008		43.9427	18.4245	4.24554	1.11769	0.832248	0.931538	0.695219	0.367907	0.306896	0.412607	1.10682	0.58455	0.333299	0.359385	4.87969		3.43329	1.16982	-0.087857	-0.365299	-0.390618	-0.381811	-0.402772	-0.431805	-0.437217	-0.42784	-0.366263	-0.412589	-0.434875	-0.432561	-0.0316082
TraesCS1A02G443700	1	AT1G65700	1.62e-47	LOC_Os05g51650	6.77e-53	Bradi2g14260	4.25e-67	GRMZM5G872417	1.33e-60	GO:0000398,GO:0003723,GO:0005622,GO:0005688,GO:0005732,GO:0016070,GO:0046540		15.1488	9.86601	5.84613	2.76988	2.50127	2.63266	2.16751	1.82398	1.32551	1.5358	1.8296	1.06117	0.972947	1.07315	8.03573		2.83266	1.50165	0.488822	-0.286251	-0.35393	-0.320826	-0.438021	-0.524574	-0.650165	-0.597183	-0.523159	-0.716768	-0.738996	-0.713749	1.0405
TraesCS1A02G444500	1	AT4G20270	0	LOC_Os05g51740	0	Bradi1g69097	0	GRMZM2G141517	0	GO:0004672,GO:0004674,GO:0007169,GO:0009506,GO:0009908,GO:0010075,GO:0030154,GO:0040007,GO:0046777,GO:0048437		5.14452	2.34889	1.04543	0.241236	0.114959	0.18029	0.264634	0.125162	0.0431873	0.0755084	0.0442827	0.0174078	0	0.0650771	0.251886		3.35649	1.26212	0.285626	-0.31684	-0.411441	-0.362498	-0.299311	-0.403798	-0.46521	-0.440996	-0.464389	-0.484523	-0.497564	-0.448811	-0.308861
TraesCS1A02G445000	1	AT5G15920	0	LOC_Os05g51790	0	Bradi2g14160	0	GRMZM2G440916	0	GO:0000724,GO:0007049,GO:0007059,GO:0007062,GO:0009506,GO:0016043,GO:0030915		66.494	30.2277	15.216	7.84905	6.01028	5.02401	4.74679	5.84229	5.66157	4.77821	6.00402	5.81378	4.76533	5.48922	26.2002		3.27943	1.04185	0.115655	-0.338876	-0.452325	-0.513176	-0.53028	-0.46269	-0.47384	-0.528341	-0.452711	-0.464449	-0.529136	-0.484473	0.79336
TraesCS1A02G445500	1	AT2G27040	0	LOC_Os04g06770	0	Bradi2g14147	0	GRMZM2G589579	0	GO:0003682,GO:0003723,GO:0004521,GO:0005654,GO:0005719,GO:0005730,GO:0006259,GO:0006306,GO:0006342,GO:0006417,GO:0009607,GO:0009816,GO:0015030,GO:0016043,GO:0016458,GO:0019048,GO:0030422,GO:0031048,GO:0035197,GO:0040029,GO:0051567,GO:0051607		109.799	35.3128	26.5145	20.1403	14.93	10.1358	6.97606	5.81845	5.2055	4.48472	5.51556	3.32085	3.74852	4.95023	18.0374		3.5019	0.650311	0.313484	0.069458	-0.130008	-0.313548	-0.434514	-0.478831	-0.502297	-0.529891	-0.490427	-0.574448	-0.558075	-0.512069	-0.0110497
TraesCS1A02G445600	1	AT3G12680	6.22e-42	LOC_Os01g42970	2.7e-38	Bradi2g14132	0	GRMZM2G068476	1.74e-149	GO:0001709,GO:0003723,GO:0003730,GO:0006397,GO:0009908,GO:0016607,GO:0030154,GO:0061158		26.591	11.8664	6.60687	4.65738	4.23632	3.86168	3.89901	3.33334	3.54728	2.8946	2.04955	1.6874	0.928001	1.38977	8.63508		3.34481	0.982131	0.138203	-0.174609	-0.242172	-0.302287	-0.296297	-0.387062	-0.352735	-0.457461	-0.593058	-0.651167	-0.773018	-0.698923	0.463645
TraesCS1A02G445700	1	AT5G22650	2.14e-33	LOC_Os05g51830	3.31e-83	Bradi2g14120	1.45e-87	GRMZM2G100146	6.73e-72	GO:0003676,GO:0004407,GO:0005618,GO:0005730,GO:0005774,GO:0009294,GO:0009944,GO:0010162,GO:0016043,GO:0045892,GO:0048364		520.726	331.467	195.709	141.139	128.033	117.132	85.8332	54.8814	29.9532	19.7425	20.9875	7.98847	7.03323	8.3714	46.4952		2.9346	1.56783	0.587431	0.193348	0.0986944	0.0199745	-0.206055	-0.429579	-0.609602	-0.68334	-0.674349	-0.768224	-0.775123	-0.765459	-0.490142
TraesCS1A02G445900	1			LOC_Os05g51850	1.72e-19	Bradi2g14101	2.37e-24	GRMZM2G008456	2.53e-09	GO:0005622,GO:0006259,GO:0016043		103.113	57.1206	49.2063	39.6729	36.8954	33.4739	35.2092	32.0703	30.0371	25.1225	21.4011	19.0113	13.9614	14.153	36.3096		3.13622	0.972455	0.600116	0.151601	0.0209321	-0.14004	-0.0583962	-0.206071	-0.301725	-0.532943	-0.708022	-0.820452	-1.05803	-1.04901	-0.00662842
TraesCS1B02G001000	1	AT5G23490	5.85e-163	LOC_Os05g01060	0	Bradi2g40100	0	GRMZM2G036206	0			23.2828	14.5568	12.6528	11.2915	9.16821	7.36751	6.02601	7.3538	7.4159	5.78468	5.91364	6.46633	6.40076	6.00696	11.1957		3.03242	1.12748	0.711807	0.414637	-0.0489052	-0.442012	-0.734874	-0.445005	-0.431449	-0.787559	-0.759407	-0.63875	-0.653063	-0.739033	0.393712
TraesCS1B02G002000	1	AT1G70060	0	LOC_Os05g01020	0	Bradi2g40052	0	GRMZM2G075320	0	GO:0000122,GO:0000785,GO:0003714,GO:0004407,GO:0016575		90.8522	59.9077	50.7502	38.6646	34.206	31.6973	28.215	28.7204	26.3717	21.2744	21.696	22.1123	19.0153	18.2595	43.3277		2.93486	1.28904	0.801988	0.159202	-0.0779377	-0.211368	-0.396573	-0.369698	-0.494616	-0.765719	-0.743296	-0.721154	-0.885874	-0.926074	0.407215
TraesCS1B02G005600	1	AT2G28060	3.66e-38	LOC_Os09g20010	4.4e-66	Bradi2g01490	1.04e-70	GRMZM2G070163	2.11e-61	GO:0005975,GO:0009744,GO:0019887,GO:0043562		16.6489	9.73208	6.0114	4.81412	4.0445	3.38093	3.86303	3.35977	3.21204	3.05455	2.70161	2.05398	1.39768	1.90721	5.21986		3.18246	1.33093	0.334951	0.0144583	-0.191559	-0.369188	-0.240137	-0.37485	-0.414395	-0.456555	-0.551031	-0.724391	-0.900076	-0.763679	0.12307
TraesCS1B02G007300	1	AT1G80570	1.3e-101	LOC_Os04g30210	9.87e-169	Bradi2g09487	0	GRMZM2G022298	7.37e-13	GO:0004842,GO:0006511,GO:0009056,GO:0019005,GO:0019538,GO:0031146		9.50186	4.10465	2.734	2.34784	2.84286	2.51447	2.11659	2.3012	2.72405	2.10765	2.1461	1.53074	1.18811	1.14876	3.84327		3.41438	0.632798	-0.0736008	-0.272619	-0.017496	-0.186742	-0.391801	-0.296655	-0.078728	-0.396403	-0.376588	-0.693731	-0.870314	-0.890595	0.49809
TraesCS1B02G007800	1	AT1G04950	0	LOC_Os01g32750	0	Bradi4g27220	0	GRMZM2G013908	0	GO:0000124,GO:0001102,GO:0005669,GO:0006325,GO:0006352,GO:0006366,GO:0009653,GO:0009856,GO:0009860,GO:0016043,GO:0016049,GO:0030154,GO:0046695,GO:0046982,GO:0051090,GO:0051123		37.0145	21.022	14.0127	8.55888	5.41825	4.5052	3.62895	3.62589	3.14799	2.51684	2.81757	2.35542	2.08407	2.48211	10.2006		3.10814	1.38152	0.624755	0.0359328	-0.303145	-0.401723	-0.496328	-0.496658	-0.548254	-0.616396	-0.583927	-0.633823	-0.66312	-0.620146	0.213177
TraesCS1B02G007900	1	AT1G57820	0	LOC_Os05g01230	0	Bradi2g40000	0	GRMZM2G461447	0	GO:0003682,GO:0004842,GO:0005622,GO:0005720,GO:0006259,GO:0006325,GO:0008327,GO:0010216,GO:0010369,GO:0010385,GO:0010424,GO:0010428,GO:0010429,GO:0016043,GO:0016567,GO:0031508,GO:0032776,GO:0040029,GO:0042393,GO:0051301,GO:0061630,GO:0090309		96.2905	28.1027	4.13157	0.902051	0.363115	0.22915	0.1562	0.156232	0.149054	0.270113	0.135701	0.171215	0.10842	0.325498	1.31732		3.5884	0.78997	-0.193805	-0.326345	-0.348463	-0.353961	-0.356955	-0.356954	-0.357248	-0.35228	-0.357796	-0.356339	-0.358916	-0.350007	-0.309302
TraesCS1B02G008000	1	AT5G61960	3.09e-156	LOC_Os05g01240	0	Bradi2g39990	0	GRMZM2G156956	0	GO:0000381,GO:0000395,GO:0003676,GO:0003723,GO:0003729,GO:0007049,GO:0016607,GO:0040007,GO:0045292,GO:0045836,GO:0048507,GO:0051321		90.5693	47.0335	38.3103	40.2033	52.1499	57.8721	62.2526	57.5258	46.9789	35.5538	28.444	23.0277	17.0943	17.2714	29.2812		2.51246	0.217642	-0.242167	-0.142386	0.487333	0.788958	1.01986	0.770705	0.214766	-0.387469	-0.76223	-1.04773	-1.36049	-1.35115	-0.7181
TraesCS1B02G008600	1	AT1G80570	6.68e-107	LOC_Os04g30210	1.85e-180	Bradi2g09487	0	GRMZM2G022298	5.4e-14	GO:0004842,GO:0006511,GO:0009056,GO:0019005,GO:0019538,GO:0031146		7.43799	2.30322	1.05543	0.835902	0.432147	0.477126	0.264634	0.301999	0.139146	0.233559	0.246355	0.144842	0.127454	0.293707	2.07663		3.48591	0.665624	-0.0197232	-0.140301	-0.362065	-0.33736	-0.454071	-0.433549	-0.522997	-0.471139	-0.464112	-0.519868	-0.529418	-0.438103	0.54117
TraesCS1B02G010300	1	AT1G80570	1.17e-113	LOC_Os04g30210	0	Bradi2g09487	0	GRMZM2G022298	7.03e-15	GO:0004842,GO:0006511,GO:0009056,GO:0019005,GO:0019538,GO:0031146		6.29267	2.35907	1.35628	0.760077	0.88484	0.826294	0.835915	0.770279	0.585105	0.697269	0.782536	0.800904	0.444659	0.420487	2.15358		3.45975	0.716685	0.0173987	-0.398359	-0.311357	-0.352183	-0.345474	-0.391245	-0.520375	-0.442158	-0.382698	-0.369889	-0.618313	-0.63517	0.573387
TraesCS1B02G013900	1	AT3G04710	0	LOC_Os05g01310	0	Bradi2g39890	0	GRMZM2G098212	0			33.1027	24.6379	17.4475	12.0888	9.17768	7.55077	4.95294	4.62088	3.14639	2.48332	2.35585	1.53514	1.58792	1.98655	6.18627		2.67483	1.74096	0.94769	0.3565	0.0353379	-0.144149	-0.43075	-0.467384	-0.630055	-0.703207	-0.71727	-0.807813	-0.801991	-0.758012	-0.294685
TraesCS1B02G016000	1	AT3G14460	1.13e-83	LOC_Os03g63200	0	Bradi5g00451	0	GRMZM2G354013	1.03e-169	GO:0043531		6.1986	2.84352	1.68468	0.666864	0.376392	0.0953796	0.0355694	0.0414582	0	0.0202311	0	0.0143625	0	0	0.0254259		3.2918	1.24598	0.539349	-0.0812831	-0.258404	-0.429757	-0.466228	-0.462637	-0.487917	-0.475581	-0.487917	-0.479159	-0.487917	-0.487917	-0.472413
TraesCS1B02G020300	1	AT3G07040	1.27e-113	ChrUn.fgenesh.mRNA.29	0	Bradi2g39847	0	GRMZM2G077937	2.02e-177	GO:0008219,GO:0009626,GO:0012505,GO:0019897,GO:0043531		6.12093	3.52138	2.89349	2.06086	1.76595	1.20607	0.537755	0.820242	0.788771	0.645802	0.540964	0.463016	0.502287	0.46134	3.8882		2.70077	1.09533	0.707557	0.19334	0.0112069	-0.334569	-0.747307	-0.572847	-0.592283	-0.680579	-0.745325	-0.793465	-0.769212	-0.7945	1.32188
TraesCS1B02G021200	1	AT1G73530	2.38e-11	LOC_Os05g01540	1.79e-65	Bradi2g39730	5.56e-94	GRMZM2G060540	2.71e-49	GO:0003723,GO:0005654,GO:0005730,GO:0006397,GO:0016554,GO:1900871,GO:1990904		11.4668	6.47975	5.60634	5.08694	3.98185	3.97572	2.89639	2.563	2.31152	1.30162	1.43553	1.05742	1.07562	0.852869	3.59531		2.90905	1.06978	0.747654	0.556097	0.148532	0.146272	-0.251793	-0.374751	-0.467497	-0.839956	-0.79057	-0.93002	-0.923307	-1.00546	0.00597466
TraesCS1B02G022700	1	AT4G06634	1.08e-102	LOC_Os05g01550	1.03e-173	Bradi2g39700	0	GRMZM2G175000	0	GO:0000790,GO:0000978,GO:0000980,GO:0001078,GO:0001103,GO:0003676,GO:0005622,GO:0005667,GO:0006970,GO:0009414,GO:0009416,GO:0009646,GO:0009651,GO:0009737,GO:0009738,GO:0009788,GO:0031519,GO:0043565,GO:0045892,GO:0045893,GO:1900150,GO:1901000		20.3832	8.82453	6.19374	4.91339	4.90202	3.88565	3.96995	3.56497	2.95677	2.64748	2.77884	3.00728	3.03338	3.53986	8.06506		3.39902	0.75729	0.156023	-0.1366	-0.139199	-0.371491	-0.352224	-0.444781	-0.583785	-0.654475	-0.624451	-0.572242	-0.566278	-0.450521	0.583714
TraesCS1B02G022900	1	AT5G47790	5.05e-148	LOC_Os08g23680	0	Bradi3g20620	0	GRMZM2G081221	0	GO:0003729		10.2296	7.23938	6.0234	5.25096	5.14124	5.95342	5.14674	4.94495	4.84091	3.4063	3.32731	2.76046	2.38268	2.20448	5.83146		2.62196	1.12878	0.521579	0.135862	0.0810718	0.486632	0.0838158	-0.0169478	-0.0688981	-0.785274	-0.824716	-1.10777	-1.29642	-1.3854	0.425733
TraesCS1B02G024300	1	AT1G76950	9.69e-21	LOC_Os01g73410	7.61e-32	Bradi2g39600	4.57e-31	GRMZM2G150289	6.9e-34	GO:0003682,GO:0008270,GO:0008289,GO:0008536,GO:0017112,GO:0035091,GO:0070300		10.0886	5.22021	5.03062	4.2657	3.92697	3.90232	4.01069	3.69472	3.99065	3.51068	3.26783	2.39873	2.07838	2.37248	8.62701		2.6563	0.37268	0.283748	-0.0750554	-0.233942	-0.245507	-0.19467	-0.342885	-0.204072	-0.429214	-0.543128	-0.950799	-1.10107	-0.963112	1.97072
TraesCS1B02G025500	1	AT3G07040	6.39e-56	LOC_Os08g42670	0	Bradi2g39517	0	GRMZM2G308064	0	GO:0009626,GO:0012505,GO:0019897,GO:0043531		8.26741	7.84311	4.07188	1.05747	0.317867	0.041373	0.0392366	0	0.0285027	0	0.0321695	0	0	0	0.157204		2.45059	2.29791	0.940893	-0.143794	-0.409928	-0.50942	-0.510189	-0.524308	-0.514051	-0.524308	-0.512732	-0.524308	-0.524308	-0.524308	-0.46774
TraesCS1B02G031500	1	AT4G28360	6.19e-90	LOC_Os01g42980	7.02e-137	Bradi3g48990	2.34e-136	GRMZM2G163769	1.07e-124	GO:0003735,GO:0005198,GO:0005762,GO:0005840,GO:0006412,GO:0015934		39.5194	29.7598	12.74	5.34252	3.03364	2.44794	1.56612	1.31698	0.888277	0.827981	0.975086	0.892973	0.485376	0.997397	6.31223		2.84921	1.9904	0.492743	-0.158204	-0.361374	-0.412914	-0.49051	-0.512433	-0.550157	-0.555463	-0.542518	-0.549744	-0.58561	-0.540555	-0.072874
TraesCS1B02G032600	1	AT1G67180	4.71e-55	LOC_Os08g31930	9e-172	Bradi3g35790	0	GRMZM2G152408	1.42e-163	GO:0005622		6.76759	4.22878	1.46585	0.700917	0.521975	0.306675	0.252352	0.417075	0.156613	0.265314	0.319345	0.295186	0.194874	0.158272	1.27417		3.10893	1.70263	0.172185	-0.251526	-0.350645	-0.469905	-0.499995	-0.408752	-0.553027	-0.492815	-0.462886	-0.476268	-0.531834	-0.552108	0.0660113
TraesCS1B02G036400	1	AT2G29140	0	LOC_Os05g01910	0	Bradi2g39240	0	GRMZM2G042623	0	GO:0003723,GO:0003729,GO:0006417		59.9612	26.1325	7.63819	1.27444	0.597085	0.180757	0.060987	0.155831	0.103084	0.0850127	0.155651	0.13406	0.0545332	0.126864	1.81493		3.40187	1.24665	0.0683727	-0.337062	-0.380217	-0.406741	-0.414372	-0.408329	-0.41169	-0.412841	-0.40834	-0.409716	-0.414783	-0.410175	-0.302628
TraesCS1B02G037600	1	AT2G40700	0	LOC_Os05g01990	0	Bradi2g39180	0	GRMZM5G897976	1.56e-91	GO:0003723,GO:0004386,GO:0008026		27.0387	11.3559	4.45684	2.22054	1.6685	1.44604	0.934774	0.795223	0.304572	0.0808316	0.506504	0.212271	0.230033	0.279853	3.37739		3.41692	1.12474	0.116388	-0.210467	-0.291152	-0.323667	-0.398393	-0.41879	-0.490502	-0.523204	-0.460988	-0.503993	-0.501397	-0.494115	-0.0413832
TraesCS1B02G037800	1	AT3G48210	4.99e-32	LOC_Os01g74170	3.25e-64	Bradi2g39160	3.59e-127	GRMZM2G047412	6.58e-65	GO:0000775,GO:0000777,GO:0007049,GO:0007059,GO:0031262,GO:0051301		12.0473	5.43987	2.40376	2.37174	2.1065	2.0684	1.56266	1.66641	1.93002	1.45668	1.07464	0.957813	0.527875	0.417087	1.74136		3.42142	1.04904	-0.0410693	-0.0525665	-0.147798	-0.16148	-0.343062	-0.305812	-0.211164	-0.381115	-0.518283	-0.56023	-0.714598	-0.754376	-0.278902
TraesCS1B02G038000	1	AT2G44065	5.29e-60	LOC_Os12g38000	2.77e-15	Bradi1g05808	3e-33	GRMZM2G070649	1.77e-74	GO:0002181,GO:0003735,GO:0005198,GO:0005762,GO:0005840,GO:0006412,GO:0015934,GO:0032543		21.792	19.649	11.0164	6.2543	3.5666	2.62366	1.88948	1.4646	0.581954	0.781911	1.09293	0.742611	0.944522	0.996913	4.88793		2.48593	2.16449	0.869599	0.155297	-0.247856	-0.389295	-0.499421	-0.563153	-0.69555	-0.665556	-0.618904	-0.671451	-0.641165	-0.633306	-0.049657
TraesCS1B02G040800	1	AT5G45400	0	LOC_Os05g02040	0	Bradi2g38877	0	GRMZM2G076329	0	GO:0000723,GO:0000724,GO:0000784,GO:0003676,GO:0003684,GO:0003697,GO:0005662,GO:0006259,GO:0006260,GO:0006261,GO:0006268,GO:0006281,GO:0006289,GO:0006310,GO:0007004,GO:0043047,GO:0043565,GO:0051321		20.0833	7.23294	3.65875	3.00393	2.48229	1.29593	0.463546	0.268861	0.154155	0.0404623	0.0464207	0.0236808	0.0620409	0.0437665	2.25687		3.45184	0.894068	0.182647	0.0523091	-0.0515191	-0.287657	-0.453338	-0.492089	-0.514921	-0.537551	-0.536365	-0.540891	-0.533255	-0.536893	-0.0963882
TraesCS1B02G041200	1	AT4G05475	6.97e-55	LOC_Os02g21240	9.82e-138	Bradi3g10990	8.39e-144	GRMZM2G002427	7.96e-145			19.78	11.7741	8.69489	7.68576	5.85258	5.55904	5.33289	4.19429	4.35353	4.45793	3.34962	3.02297	3.16435	2.75282	12.0021		2.88702	1.10656	0.421756	0.197331	-0.210359	-0.275641	-0.325935	-0.579154	-0.543741	-0.520524	-0.767005	-0.839651	-0.80821	-0.89973	1.15727
TraesCS1B02G043600	1			LOC_Os09g03210	1.89e-64	Bradi2g39300	2.98e-118	GRMZM2G456564	2.44e-34			26.0944	17.1336	9.50882	6.30898	5.07405	4.49781	4.0497	3.66138	2.70645	2.17808	2.88464	1.94404	1.45729	1.39225	10.668		2.92947	1.58032	0.432338	-0.0494318	-0.235364	-0.322122	-0.38959	-0.448056	-0.591832	-0.671383	-0.565002	-0.706619	-0.779906	-0.789698	0.606873
TraesCS1B02G043900	1			LOC_Os09g03210	1.72e-63	Bradi2g39300	9.22e-118	GRMZM2G456564	2.18e-34			22.4672	12.9755	6.78646	4.91317	3.79066	3.82995	3.50856	2.75266	2.37934	1.85073	2.14635	1.23983	1.10128	1.04924	10.2898		3.0243	1.34185	0.244804	-0.0872472	-0.286219	-0.279254	-0.336223	-0.47021	-0.536383	-0.630081	-0.577681	-0.738368	-0.762926	-0.77215	0.865793
TraesCS1B02G044500	1			LOC_Os01g73656	2.32e-56	Bradi1g72735	8.83e-33					18.0435	11.0929	8.3851	4.90294	3.12108	2.52414	2.24596	1.73055	1.56479	1.26126	1.45406	1.63415	1.33927	1.91244	6.484		2.939	1.42921	0.841055	0.0846823	-0.30236	-0.432023	-0.492448	-0.604402	-0.640407	-0.706337	-0.664458	-0.62534	-0.689392	-0.564892	0.42811
TraesCS1B02G047000	1	AT5G62620	0	LOC_Os07g09670	0	Bradi1g54650	0	GRMZM2G149935	0	GO:0000139,GO:0005783,GO:0005794,GO:0005975,GO:0006486,GO:0008378,GO:0010405,GO:0016758,GO:0018258,GO:0030246,GO:0048354,GO:1900056,GO:1990714		10.0295	7.9662	4.27986	2.84021	2.33021	1.4211	0.974864	1.72623	2.36625	2.75871	2.81624	1.65429	1.11784	0.681865	1.08911		2.75778	1.95552	0.522197	-0.0375665	-0.235866	-0.58935	-0.762854	-0.470709	-0.221852	-0.0692567	-0.0468867	-0.498681	-0.707264	-0.876779	-0.718434
TraesCS1B02G048900	1	AT5G59870	6.4e-72	LOC_Os05g02300	1.04e-75	Bradi2g37327	3.39e-80	GRMZM2G367842	3.32e-80	GO:0000786,GO:0000790,GO:0000792,GO:0003682,GO:0005622,GO:0005721,GO:0005730,GO:0006259,GO:0006325,GO:0009506,GO:0016043,GO:0046982,GO:0070828		247.799	129.111	15.995	1.05762	0.602854	0.295476	0.457257	0.328386	0.535199	0.533018	0.378038	0.181101	0.0707026	0.0864972	0.226886		3.2917	1.5262	-0.15642	-0.378616	-0.385381	-0.389953	-0.387547	-0.389464	-0.386387	-0.38642	-0.388725	-0.391655	-0.393297	-0.393062	-0.390973
TraesCS1B02G049100	1	AT5G59870	1.95e-73	LOC_Os05g02300	5.24e-76	Bradi2g37327	3.38e-79	GRMZM2G367842	7.89e-81	GO:0000786,GO:0000790,GO:0000792,GO:0003682,GO:0005622,GO:0005721,GO:0005730,GO:0006259,GO:0006325,GO:0009506,GO:0016043,GO:0046982,GO:0070828		469.632	308.041	49.6608	3.46623	1.28144	1.20805	0.307538	0.193863	0.412986	0.376598	0.443284	0.221622	0.19765	0.170358	0.350848		3.07743	1.87597	-0.0451328	-0.388597	-0.404842	-0.405387	-0.412083	-0.412928	-0.411299	-0.411569	-0.411074	-0.412722	-0.4129	-0.413103	-0.411761
TraesCS1B02G049300	1	AT2G31320	0	LOC_Os07g23110	0	Bradi1g52530	0	GRMZM5G831712	0	GO:0003950,GO:0005622,GO:0005730,GO:0006259,GO:0006281,GO:0006302,GO:0006471,GO:0006979,GO:0008270,GO:0009737,GO:0051287,GO:0070212,GO:1990404		106.007	23.5134	6.79914	2.69707	0.92389	0.576154	0.187888	0.156232	0.186459	0.167876	0.231035	0.110288	0.211113	0.310038	3.71595		3.64939	0.522798	-0.110688	-0.26616	-0.333365	-0.346545	-0.36126	-0.36246	-0.361314	-0.362019	-0.359625	-0.364201	-0.36038	-0.356631	-0.227543
TraesCS1B02G050400	1	AT3G15730	0	LOC_Os06g40190	0	Bradi1g36580	0	GRMZM2G442551	0	GO:0004620,GO:0004630,GO:0005096,GO:0005509,GO:0005546,GO:0005783,GO:0006629,GO:0006631,GO:0008289,GO:0009506,GO:0009737,GO:0009738,GO:0009789,GO:0009791,GO:0009845,GO:0009873,GO:0010119,GO:0010358,GO:0016042,GO:0030136,GO:0031966,GO:0046470,GO:0046686,GO:0070290		8.38669	5.8101	4.12236	2.37019	0.792317	0.998344	0.963811	0.451873	0.194158	0.0606934	0.0300315	0	0	0.0271638	0.0138131		2.75859	1.709	1.02148	0.307725	-0.335032	-0.251106	-0.265173	-0.473715	-0.578697	-0.633064	-0.645555	-0.657788	-0.657788	-0.646723	-0.652161
TraesCS1B02G051100	1	AT4G30840	1.23e-104	LOC_Os08g16600	0	Bradi3g19330	0	GRMZM2G063188	2.11e-101	GO:0005635,GO:0015031,GO:0031080,GO:0051028		7.6722	4.22299	1.89176	1.23931	0.770927	0.535764	0.190192	0.557254	0.298427	0.193702	0.293186	0.406891	0.201899	0.372967	2.07766		3.17254	1.42929	0.251063	-0.0786937	-0.315416	-0.434269	-0.608924	-0.423408	-0.554221	-0.60715	-0.55687	-0.499402	-0.603007	-0.516548	0.345019
TraesCS1B02G052400	1	AT1G14300	2.84e-126	LOC_Os10g26660	1.46e-180	Bradi3g24960	0	GRMZM2G138583	2.3e-180			22.2526	18.7063	11.2312	6.96698	4.97285	4.48651	3.47982	2.9916	2.82056	2.30097	2.77928	2.48719	1.88231	1.79462	14.0367		2.41711	1.85954	0.684245	0.0137858	-0.299748	-0.376213	-0.534492	-0.611254	-0.638147	-0.719841	-0.644637	-0.690562	-0.785666	-0.799453	1.12533
TraesCS1B02G053400	1	AT3G55340	6.46e-83	LOC_Os05g02400	0	Bradi2g37420	0	GRMZM2G336583	0	GO:0003723,GO:0003729,GO:0005794,GO:0007049,GO:0008270,GO:0009920,GO:0016043,GO:0019898		14.3081	7.07879	2.48263	1.31559	1.07854	0.861727	0.590813	0.414644	0.3206	0.280759	0.332683	0.10029	0.203307	0.287503	3.07846		3.29115	1.32899	0.0815143	-0.235238	-0.299578	-0.358424	-0.431954	-0.47977	-0.505295	-0.516108	-0.502015	-0.56509	-0.53713	-0.514278	0.243233
TraesCS1B02G054900	1	AT5G18750	3.82e-72	LOC_Os06g34440	4.66e-150	Bradi1g27400	9.33e-146	GRMZM2G162316	0	GO:0006457,GO:0019538		57.4463	21.6308	1.91682	0.133599	0.0326859	0.0540065	0	0.0136908	0.0142513	0	0.0160848	0.0292482	0.0467969	0	0.105252		3.4914	1.08745	-0.23576	-0.35545	-0.362223	-0.360792	-0.364417	-0.363498	-0.363461	-0.364417	-0.363338	-0.362454	-0.361276	-0.364417	-0.357353
TraesCS1B02G056400	1	AT3G04710	3.54e-38	LOC_Os02g29210	5.18e-112	Bradi2g23634	1.91e-129	GRMZM2G536120	8.23e-49			6.31264	3.28878	2.1947	2.00051	1.39876	1.28189	1.08837	1.02694	1.50164	1.1671	1.56309	1.23495	0.880736	1.0756	3.15455		3.19329	0.982629	0.182781	0.0408143	-0.399112	-0.48455	-0.626025	-0.670936	-0.323899	-0.568465	-0.278974	-0.518863	-0.777821	-0.635365	0.884499
TraesCS1B02G058600	1	AT3G55270	0	LOC_Os05g02500	0	Bradi2g37450	0	GRMZM2G005350	0	GO:0000188,GO:0004725,GO:0006470,GO:0009651,GO:0010224,GO:0010225,GO:0017017,GO:1902065		17.0207	9.96357	7.04193	5.66827	3.97906	3.82219	3.78096	4.44008	3.77054	3.19786	2.63042	3.13577	2.73849	3.03765	10.7233		2.91982	1.10553	0.354409	0.00125607	-0.433019	-0.47335	-0.483948	-0.314496	-0.486627	-0.633857	-0.77974	-0.64982	-0.751955	-0.675046	1.30084
TraesCS1B02G059400	1	AT3G25500	3.72e-101	LOC_Os05g01350	0	Bradi2g39860	0	GRMZM2G022820	1.07e-122	GO:0003779,GO:0005618,GO:0030036,GO:0045010,GO:0051015,GO:0051016		8.68835	2.00613	0.697827	0.303852	0.111617	0.0507857	0.0290006	0.0136908	0.0171426	0	0	0	0.00801502	0	0.0276263		3.63793	0.557436	-0.045689	-0.227311	-0.315931	-0.343974	-0.354017	-0.361074	-0.359483	-0.367386	-0.367386	-0.367386	-0.363691	-0.367386	-0.35465
TraesCS1B02G059500	1	AT3G53540	4.65e-17	LOC_Os05g02580	0	Bradi2g37487	0	GRMZM2G403003	0			12.4663	2.9554	0.460882	0.0692795	0.0310145	0.120797	0.0603057	0.136074	0.0874894	0.107726	0.0439783	0.0118404	0.0152441	0.113552	0.195736		3.64165	0.587722	-0.21326	-0.339002	-0.351289	-0.32246	-0.341884	-0.317555	-0.333155	-0.326657	-0.347126	-0.357446	-0.356353	-0.324787	-0.298397
TraesCS1B02G065700	1	AT3G14120	0	LOC_Os11g42420	0	Bradi4g11687	0	GRMZM2G348675	1.34e-138	GO:0000973,GO:0005635,GO:0006406,GO:0006606,GO:0017056,GO:0031080		55.1771	32.8374	16.0267	7.29095	5.30675	4.02668	2.93947	1.90548	0.97387	0.665323	0.752508	0.587789	0.634334	0.545478	3.85973		3.11107	1.60918	0.478992	-0.108309	-0.241706	-0.327765	-0.400858	-0.470373	-0.533005	-0.553749	-0.547887	-0.558961	-0.555832	-0.561806	-0.338989
TraesCS1B02G067300	1	AT2G02100	1.47e-19	LOC_Os02g41904	7.68e-39	Bradi3g49380	7.4e-30	GRMZM2G146809	1.12e-29	GO:0005618,GO:0009505,GO:0030234,GO:0030414,GO:0031640,GO:0050832		14.6941	16.047	0.557836	0.0928876	0.0159049	0	0	0.0146632	0	0	0	0.0143625	0.0153834	0	0.0151613		2.41601	2.67552	-0.295376	-0.384555	-0.399321	-0.402371	-0.402371	-0.399559	-0.402371	-0.402371	-0.402371	-0.399616	-0.399421	-0.402371	-0.399463
TraesCS1B02G071400	1	AT3G45830	1.42e-170	LOC_Os05g02680	0	Bradi2g37740	0	GRMZM2G024533	0	GO:0031011		27.1303	17.4717	10.8692	8.97344	8.06732	7.73875	7.68141	8.27603	7.51077	5.61226	5.38019	4.43608	4.32699	4.0517	13.832		2.99779	1.36254	0.244698	-0.0762603	-0.229672	-0.285301	-0.29501	-0.194336	-0.323899	-0.645328	-0.684618	-0.844461	-0.862931	-0.909539	0.74632
TraesCS1B02G076900	1	AT3G53320	1.15e-15	LOC_Os05g03060	4.55e-157	Bradi2g37840	0	GRMZM2G342895	4.27e-159	GO:0005635,GO:0005875,GO:0008017,GO:0009524,GO:0072686		59.0811	29.8457	5.26581	0.890987	0.632392	0.377768	0.153088	0.173265	0.127238	0.0738224	0.0785903	0.0333842	0.109345	0.376364	0.968442		3.3143	1.46992	-0.0807524	-0.356747	-0.373061	-0.389124	-0.403299	-0.402026	-0.40493	-0.408299	-0.407999	-0.410851	-0.406058	-0.389213	-0.35186
TraesCS1B02G078900	1	AT2G37080	4.66e-98	LOC_Os05g03120	0	Bradi2g37920	0	GRMZM2G313448	0			39.6834	17.7971	8.79269	5.6686	1.90614	0.657969	0.202197	0.163162	0.189242	0.0544807	0.130505	0.0647693	0.0312741	0	0.370169		3.32963	1.22565	0.360039	0.059713	-0.30198	-0.42197	-0.465784	-0.469536	-0.467029	-0.479984	-0.472676	-0.478995	-0.482215	-0.485222	-0.449636
TraesCS1B02G079000	1	AT2G37990	3.1e-131	LOC_Os04g58830	0	Bradi2g37930	0	GRMZM2G127312	2.61e-173	GO:0000055,GO:0000447,GO:0005730,GO:0030687,GO:0042273		50.9551	14.4992	4.09341	2.43564	2.16531	1.67618	1.39828	0.841126	0.421226	0.302503	0.587236	0.155068	0.266711	0.347027	5.88732		3.58874	0.695516	-0.130315	-0.261878	-0.283332	-0.322151	-0.344206	-0.388423	-0.421747	-0.431169	-0.408572	-0.44287	-0.43401	-0.427636	0.0120549
TraesCS1B02G079200	1			LOC_Os05g44120	1.1e-24							10.483	0.0745588	0.0269947	0	0	0.0196043	0	0	0	0	0	0	0	0	0.0414394		3.74154	-0.243155	-0.261365	-0.271699	-0.271699	-0.264194	-0.271699	-0.271699	-0.271699	-0.271699	-0.271699	-0.271699	-0.271699	-0.271699	-0.255835
TraesCS1B02G083800	1	AT3G08947	0	LOC_Os05g28510	0	Bradi4g00730	0	GRMZM2G084767	0	GO:0005215,GO:0006607,GO:0006610,GO:0006913,GO:0008139,GO:0008565,GO:0031965,GO:0034399		11.1199	2.0436	0.20576	0.0141395	0.00755476	0.0216934	0.0519033	0.0924861	0.0815986	0.14712	0.090399	0.081654	0.0466575	0.0677187	1.04211		3.6715	0.376139	-0.291135	-0.360707	-0.363098	-0.357964	-0.346996	-0.332261	-0.336214	-0.312425	-0.333019	-0.336194	-0.348901	-0.341254	0.0125245
TraesCS1B02G084200	1	AT1G64960	0	LOC_Os03g42040	0	Bradi1g14620	0	GRMZM2G051894	0			8.97485	6.56315	2.17333	1.54417	1.32444	1.78685	1.48801	1.23185	1.34582	0.784048	0.791294	0.444811	0.181018	0.136959	0.401903		2.93365	1.92724	0.0953521	-0.167198	-0.258891	-0.065925	-0.190633	-0.297532	-0.249971	-0.484399	-0.481376	-0.625964	-0.736046	-0.754432	-0.64387
TraesCS1B02G084900	1	AT1G53200	3.83e-46	LOC_Os06g13570	0	Bradi1g44577	0	GRMZM5G819204	3.76e-106			12.4357	6.9516	3.09624	1.98309	2.02983	2.03276	1.60613	1.74184	1.50197	1.51431	1.53403	1.10187	1.11953	1.0873	3.71419		3.25478	1.38356	0.0680864	-0.311727	-0.295778	-0.294781	-0.440349	-0.394044	-0.475888	-0.471677	-0.464951	-0.612404	-0.606379	-0.617376	0.278935
TraesCS1B02G085800	1	AT3G11964	0	LOC_Os07g10350	0	Bradi1g38227	0	GRMZM2G398527	0	GO:0003723,GO:0005730,GO:0006364,GO:0009553,GO:0032040		138.194	45.5501	8.1932	1.61442	0.510316	0.475904	0.253419	0.214684	0.168076	0.206937	0.239537	0.130185	0.390305	0.521223	7.87354		3.5452	0.908352	-0.154906	-0.342153	-0.373578	-0.374557	-0.38089	-0.381992	-0.383319	-0.382213	-0.381285	-0.384397	-0.376994	-0.373268	-0.164004
TraesCS1B02G086600	1	AT3G52250	1.83e-88	LOC_Os05g03550	0	Bradi2g38160	0	GRMZM2G447745	0	GO:0000122,GO:0008380,GO:0010582,GO:1900055,GO:1990619,GO:2000617		70.2656	48.0548	46.4585	38.5023	31.4656	30.4009	32.2055	33.9967	32.8868	25.8475	22.231	21.3719	17.1209	17.5177	47.283		2.62354	1.00001	0.883335	0.301769	-0.212589	-0.29041	-0.158501	-0.0275723	-0.1087	-0.62325	-0.887595	-0.950396	-1.26112	-1.23212	0.943601
TraesCS1B02G087300	1	AT3G07930	1.74e-40	LOC_Os09g01290	3.09e-105	Bradi5g00220	9.01e-105			GO:0006259,GO:0006281,GO:0006284,GO:0009314		18.1194	10.5541	8.92215	6.73798	6.15335	6.09622	6.00997	6.66324	6.48136	5.89443	5.0396	4.30399	4.01761	4.14174	11.5451		3.01126	0.890249	0.432727	-0.179624	-0.343531	-0.359549	-0.383729	-0.20058	-0.251571	-0.416122	-0.655782	-0.862016	-0.942307	-0.907506	1.16808
TraesCS1B02G088000	1	AT5G48240	2.21e-47	LOC_Os11g16480	1.05e-99	Bradi2g15350	2.01e-136	GRMZM2G120575	1.07e-90	GO:0005730		24.4362	12.7287	5.21391	2.9377	2.5021	2.08462	1.43056	0.721729	0.640639	0.338161	0.432038	0.356452	0.377165	0.424737	4.93618		3.24355	1.38804	0.197032	-0.163723	-0.232761	-0.298927	-0.402588	-0.51493	-0.527782	-0.575722	-0.560843	-0.572823	-0.56954	-0.562	0.153015
TraesCS1B02G088700	1	AT5G01390	2.81e-139	LOC_Os05g03630	1.12e-157	Bradi2g38210	0	GRMZM2G119483	3.57e-171	GO:0006457,GO:0019538,GO:0051082,GO:0051085,GO:0051087		14.8944	8.73226	5.75834	4.85891	3.84813	3.29094	2.50819	1.77319	1.77988	1.81245	2.52107	2.54001	1.89056	1.69215	5.75719		3.08635	1.30067	0.438875	0.178236	-0.114671	-0.276134	-0.502963	-0.715954	-0.714016	-0.704576	-0.499229	-0.493742	-0.681943	-0.739438	0.438543
TraesCS1B02G089700	1	AT3G56690	0	LOC_Os11g11340	0	Bradi4g22080	0	GRMZM2G315264	0	GO:0005516,GO:0009056,GO:0009535,GO:0009579,GO:0016887		7.52814	4.7848	4.00042	3.10134	2.69884	2.31875	1.62393	1.76968	1.35247	1.32693	1.48317	1.08286	1.08335	0.996335	3.09452		2.88045	1.2932	0.839365	0.319168	0.0862898	-0.133627	-0.535637	-0.451309	-0.692701	-0.707477	-0.61708	-0.848693	-0.84841	-0.898757	0.315221
TraesCS1B02G091100	1	AT3G52680	3.33e-09	LOC_Os02g55050	6.49e-136	Bradi3g09495	1.33e-156					13.4	10.1272	7.50512	3.43691	3.04582	3.07732	2.65533	1.66749	1.88598	1.54319	1.54619	1.28272	1.60598	1.32214	6.73715		2.6133	1.69798	0.964653	-0.173117	-0.282494	-0.273684	-0.391704	-0.667976	-0.606869	-0.702739	-0.701899	-0.775586	-0.685177	-0.764562	0.749872
TraesCS1B02G091500	1	AT3G62420	3.77e-34	LOC_Os05g03865	3.46e-65	Bradi2g38380	2.04e-72	GRMZM2G448607	4.01e-44	GO:0006971,GO:0009267,GO:0043565,GO:0044212,GO:0045735,GO:0045893,GO:0046982,GO:2000693		13.3903	9.24379	6.83347	5.74834	5.13042	5.40991	4.36786	3.67029	4.1786	5.40518	6.28837	2.42077	2.52702	1.88196	5.18173		2.84809	1.36168	0.497654	0.108665	-0.112839	-0.012651	-0.386195	-0.636255	-0.45404	-0.0143478	0.302252	-1.08417	-1.04608	-1.27732	-0.0944458
TraesCS1B02G091700	1	AT1G23380	2.14e-82	LOC_Os01g19694	2.83e-150	Bradi2g38390	1.57e-175	GRMZM2G094241	6.56e-162	GO:0010073,GO:0043565		5.28296	0.989667	0.0834564	0.0141395	0.0167809	0	0.0247363	0	0	0	0.0321695	0	0	0	0		3.67722	0.424347	-0.262256	-0.314775	-0.312773	-0.325488	-0.306746	-0.325488	-0.325488	-0.325488	-0.301114	-0.325488	-0.325488	-0.325488	-0.325488
TraesCS1B02G091800	1	AT1G56440	1.62e-52	LOC_Os05g03910	0	Bradi3g19490	0	GRMZM2G034043	2.4e-101			14.7164	9.60648	6.55938	5.34546	3.66834	3.41374	2.87692	2.63327	2.86602	2.47434	2.11855	1.71083	1.25318	1.23838	6.7676		2.87572	1.43974	0.583434	0.242297	-0.229009	-0.300557	-0.451414	-0.519885	-0.45448	-0.564549	-0.664532	-0.77911	-0.907722	-0.911878	0.64195
TraesCS1B02G093300	1	AT3G09850	5.08e-106	LOC_Os08g19170	0	Bradi3g19870	0	GRMZM2G077757	0	GO:0003676,GO:0005622		27.7622	18.1741	14.1249	12.6334	11.5383	11.6431	11.0272	13.7228	14.3149	12.7863	13.4053	13.4309	13.208	11.6304	19.9986		3.10866	0.839528	-0.11876	-0.471724	-0.730899	-0.70609	-0.851867	-0.213911	-0.0737783	-0.435554	-0.28906	-0.28299	-0.335755	-0.709112	1.27131
TraesCS1B02G093700	1	AT1G09320	1.61e-63	LOC_Os05g04180	7.3e-152	Bradi2g38497	0	GRMZM2G155889	2.44e-117	GO:0003723		34.3919	18.4145	13.1637	9.61091	5.62509	4.53214	3.22719	2.39475	1.81233	1.31707	1.05484	0.886003	0.755391	1.13885	4.53883		3.10458	1.30308	0.711038	0.310449	-0.138965	-0.262199	-0.409335	-0.503196	-0.568866	-0.624708	-0.654275	-0.673312	-0.688039	-0.644802	-0.261445
TraesCS1B02G095700	1	AT5G26760	1.32e-73	LOC_Os05g04370	0	Bradi2g38650	0	GRMZM2G065622	0	GO:0008420,GO:0030154,GO:0070940		11.3913	5.92219	4.95006	4.57421	3.91103	3.91259	4.10164	3.46189	3.52562	3.23524	2.97006	1.74788	1.84563	1.77474	6.71489		3.03331	0.703985	0.289949	0.129874	-0.152573	-0.151912	-0.0713916	-0.343865	-0.316721	-0.440395	-0.553335	-1.07386	-1.03223	-1.06242	1.0416
TraesCS1B02G095900	1	AT2G21050	0	LOC_Os10g05690	0	Bradi3g21090	0	GRMZM2G129413	0	GO:0003333,GO:0005215,GO:0006865,GO:0009607,GO:0009624,GO:0009734,GO:0010588,GO:0015171,GO:0015293,GO:0048829		8.79001	2.61071	0.415454	0.0465252	0.0151095	0	0	0.00684539	0.0171426	0	0	0	0	0.00669553	0		3.58072	0.81358	-0.16947	-0.334679	-0.348748	-0.355514	-0.355514	-0.352448	-0.347837	-0.355514	-0.355514	-0.355514	-0.355514	-0.352515	-0.355514
TraesCS1B02G097800	1	AT5G26770	1.21e-109	LOC_Os05g04530	1.12e-169	Bradi2g36970	0	GRMZM2G042593	1.49e-163	GO:0005635,GO:0005654		13.0511	7.51695	0.58599	0	0	0	0.00618407	0.148005	0.249572	0.146052	0.575271	0.684625	1.68051	2.68907	10.3789		2.57563	1.22288	-0.471315	-0.614553	-0.614553	-0.614553	-0.613042	-0.578375	-0.553548	-0.578853	-0.473935	-0.447204	-0.203772	0.0427597	1.92244
TraesCS1B02G097900	1	AT5G59970	1.59e-68	LOC_Os10g39410	3.8e-68	Bradi5g19358	1.07e-69	AC212565.3_FG001	5.02e-70	GO:0006259,GO:0016043,GO:0046982		9.70458	5.55382	2.60127	2.96275	3.21589	3.50778	4.08926	3.16917	1.56333	1.92654	1.29312	0.956538	1.11861	1.56066	1.39212		3.0795	1.18026	-0.170712	-0.00531215	0.110514	0.244071	0.510138	0.089136	-0.645638	-0.479446	-0.769275	-0.923281	-0.849124	-0.646857	-0.723977
TraesCS1B02G098100	1	AT1G09520	3.21e-15	LOC_Os05g19620	2.5e-103	Bradi2g36960	1.26e-112	GRMZM2G455749	1.24e-77			5.27418	2.64405	1.25544	0.87267	0.633902	0.561307	0.710358	0.662158	0.559907	0.50437	0.323366	0.271688	0.498217	0.40446	1.33074		3.32961	1.23141	0.123638	-0.181716	-0.372194	-0.430108	-0.311201	-0.349653	-0.431224	-0.475529	-0.619926	-0.661153	-0.480437	-0.555233	0.18371
TraesCS1B02G098200	1	AT4G13970	0	LOC_Os07g12520	0	Bradi2g36937	0	GRMZM2G112003	0			21.1048	6.51812	1.8537	0.708998	0.337991	0.227061	0.154175	0.31755	0.334635	0.481218	0.573487	0.571919	0.549426	1.11903	4.33793		3.53227	0.745999	-0.144974	-0.36363	-0.434498	-0.455687	-0.469609	-0.438402	-0.435139	-0.407139	-0.389514	-0.389814	-0.39411	-0.285307	0.329551
TraesCS1B02G098300	1	AT2G47020	4.75e-179	LOC_Os05g19630	0	Bradi2g36930	0	GRMZM2G155512	0	GO:0003747,GO:0006412,GO:0006415,GO:0008135,GO:0016043		7.24554	5.75048	3.66251	2.18565	1.58136	1.0776	1.16627	0.893967	1.35547	0.984222	0.942662	1.11203	0.70654	0.859572	3.47613		2.62943	1.8503	0.762172	-0.00748009	-0.322399	-0.584925	-0.538719	-0.680626	-0.44012	-0.63359	-0.655249	-0.566986	-0.778302	-0.69855	0.665045
TraesCS1B02G100200	1	AT3G17590	5.74e-99	LOC_Os02g49190	1.11e-114	Bradi2g36760	5.26e-152	GRMZM2G121510	8.69e-152	GO:0000228,GO:0003682,GO:0006337,GO:0006338,GO:0006357,GO:0007049,GO:0016043,GO:0016514,GO:0043044		11.857	7.78309	6.44612	5.59988	4.85301	4.42501	3.69625	3.32181	2.68371	2.32023	2.55034	1.94455	2.08684	2.25631	7.15133		2.70277	1.18583	0.688012	0.372914	0.0948163	-0.0645516	-0.335903	-0.475327	-0.712923	-0.848267	-0.762585	-0.98815	-0.935169	-0.872068	0.950595
TraesCS1B02G101000	1	AT5G52070	1.64e-38	LOC_Os05g04860	2.34e-81	Bradi2g36700	5.84e-114	GRMZM5G848692	1.88e-64	GO:0003723		19.7316	9.38747	8.28221	8.8229	8.82096	6.96852	5.56707	4.24238	3.38381	2.9945	2.5142	2.31957	1.82501	2.23671	10.0458		2.9087	0.638839	0.396306	0.514953	0.514528	0.108036	-0.199491	-0.490174	-0.678574	-0.764003	-0.869397	-0.912107	-1.02063	-0.930289	0.783306
TraesCS1B02G101600	1	AT4G15520	5.86e-101	LOC_Os05g04940	4.85e-138	Bradi2g36660	3.53e-147	GRMZM2G043174	1.4e-136	GO:0001510,GO:0003723,GO:0006396,GO:0008173		11.2616	7.0109	4.28832	2.54895	2.37969	1.86766	1.36841	0.827389	0.717871	0.791242	1.17513	0.958643	0.96244	1.12095	6.02129		2.85079	1.40386	0.477106	-0.114967	-0.172583	-0.346878	-0.516821	-0.700981	-0.73826	-0.713285	-0.582612	-0.656302	-0.65501	-0.601054	1.067
TraesCS1B02G102200	1	AT5G45400	0	LOC_Os05g02040	0	Bradi2g38877	0	GRMZM2G076329	0	GO:0000723,GO:0000724,GO:0000784,GO:0003676,GO:0003684,GO:0003697,GO:0005662,GO:0006259,GO:0006260,GO:0006261,GO:0006268,GO:0006281,GO:0006289,GO:0006310,GO:0007004,GO:0043047,GO:0043565,GO:0051321		35.7796	14.7398	2.18447	0.666295	0.735928	1.06832	1.40271	1.45747	1.80856	1.54274	2.17363	2.64122	1.74519	1.47233	6.60489		3.44902	1.08617	-0.323857	-0.494354	-0.486534	-0.449205	-0.411651	-0.405502	-0.366073	-0.395926	-0.325074	-0.272561	-0.373189	-0.403833	0.172576
TraesCS1B02G105100	1	AT2G40430	1.25e-51	LOC_Os05g05220	0	Bradi2g36460	0	GRMZM2G060987	1.36e-110	GO:0000027,GO:0005730,GO:0006364,GO:0008097,GO:0010971,GO:0051781		77.6341	37.1198	16.1305	9.64728	7.75819	7.15845	5.73403	4.86533	4.17766	3.91355	4.49549	2.60565	2.6407	2.89324	16.4394		3.3412	1.22896	0.134663	-0.203344	-0.301832	-0.3331	-0.407364	-0.452654	-0.488506	-0.502276	-0.471936	-0.570464	-0.568637	-0.55547	0.150767
TraesCS1B02G105800	1	AT2G47680	0	LOC_Os01g15300	0	Bradi2g09177	0	GRMZM2G146047	0	GO:0000184,GO:0003676,GO:0003723,GO:0003729,GO:0004386,GO:0034459		5.86494	1.16237	0.130644	0.11617	0.10227	0.0147979	0	0.0287398	0.0228226	0.0228927	0.0327784	0	0	0	0.0138131		3.6708	0.45272	-0.253318	-0.263222	-0.272735	-0.332594	-0.342721	-0.323053	-0.327103	-0.327055	-0.32029	-0.342721	-0.342721	-0.342721	-0.333268
TraesCS1B02G106900	1	AT3G06010	0	LOC_Os05g05230	0	Bradi2g36380	0	GRMZM2G102625	0	GO:0009408,GO:0009414,GO:0009651		52.6879	22.5729	10.9463	8.27637	6.73504	6.38393	6.47147	7.40171	7.30472	6.49068	5.92212	6.00238	5.46576	5.23076	17.4391		3.43638	0.912267	-0.0622259	-0.286011	-0.415199	-0.444628	-0.43729	-0.359322	-0.367452	-0.435681	-0.483335	-0.476608	-0.521586	-0.541282	0.48197
TraesCS1B02G107200	1	AT1G03190	0	LOC_Os05g05260	0	Bradi2g36360	0	GRMZM2G097605	0	GO:0000019,GO:0000717,GO:0003684,GO:0004003,GO:0006281,GO:0006289,GO:0006366,GO:0006979,GO:0008353,GO:0009408,GO:0009411,GO:0033683,GO:0043141,GO:0045893,GO:0045951,GO:0051539		15.3437	10.3718	5.97425	4.45006	3.29022	2.80217	2.49194	2.48335	1.82777	1.69775	2.01253	1.28883	1.38331	1.78253	7.70512		2.84386	1.56042	0.425216	0.0317608	-0.267642	-0.393629	-0.473711	-0.475929	-0.64516	-0.678723	-0.597465	-0.784282	-0.759894	-0.656839	0.872024
TraesCS1B02G108100	1	AT3G27550	3.39e-150	LOC_Os05g05300	0	Bradi2g36330	0	GRMZM2G054040	0	GO:0003723		9.52203	3.58436	0.613741	0.185938	0.103146	0.0639979	0.0479376	0.0903405	0	0.0354971	0.0327784	0.0292482	0	0.0368801	0.953771		3.48527	1.05122	-0.16653	-0.3419	-0.375839	-0.391887	-0.398471	-0.381088	-0.418122	-0.40357	-0.404685	-0.406132	-0.418122	-0.403004	-0.0271403
TraesCS1B02G108200	1	AT3G24440	5.58e-136	LOC_Os05g05310	0	Bradi2g36237	0	GRMZM2G021471	0	GO:0005677,GO:0009409,GO:0009908,GO:0009909,GO:0010048,GO:0016043,GO:0016571,GO:0016607,GO:0031062,GO:0045814,GO:0048572,GO:0048575,GO:0051571,GO:0061087		21.1697	14.8015	9.54433	7.31601	6.37834	7.1894	8.32871	10.4483	10.1049	8.05243	8.32643	6.50099	5.17253	3.3732	10.298		2.92414	1.37698	0.0997741	-0.441591	-0.669396	-0.47235	-0.195558	0.319398	0.235965	-0.26268	-0.196113	-0.639598	-0.962345	-1.39949	0.282865
TraesCS1B02G108700	1	AT5G04990	8.57e-87	LOC_Os05g18770	0	Bradi2g36230	0	GRMZM2G109818	0	GO:0005635,GO:0005637,GO:0005783,GO:0005789,GO:0005856,GO:0006997,GO:0006998,GO:0009524,GO:0043495,GO:0043621,GO:0051260,GO:0051291,GO:0070197,GO:0090435,GO:2000769		24.2721	14.9309	8.29207	5.25417	5.32947	4.17596	4.41191	4.32212	4.06719	3.82363	3.51999	3.42046	2.46134	2.57504	13.6367		2.9438	1.35482	0.225533	-0.291223	-0.278414	-0.47463	-0.434494	-0.449767	-0.493133	-0.534563	-0.586212	-0.603143	-0.766292	-0.746951	1.13467
TraesCS1B02G108800	1	AT4G35850	0	LOC_Os05g05320	0	Bradi2g36217	0	GRMZM2G011491	0			55.3932	51.2221	23.8474	9.55646	4.56328	2.20136	1.56504	0.834505	0.734886	0.364691	0.31777	0.578394	0.448425	0.704313	8.27337		2.51602	2.28117	0.739861	-0.0647812	-0.345919	-0.478905	-0.514733	-0.555865	-0.561474	-0.582317	-0.584959	-0.570285	-0.577603	-0.563195	-0.137025
TraesCS1B02G108900	1	AT4G03130	5.22e-56	LOC_Os05g05440	0	Bradi2g36210	0	GRMZM2G040078	0	GO:0003713,GO:0005622		8.59704	2.73117	0.74322	0.159158	0.0565433	0.117073	0.0529694	0.0586528	0.0487532	0.0660166	0.0485587	0.09288	0.01603	0.0368801	0.121402		3.5591	0.859674	-0.0551633	-0.323943	-0.371166	-0.343311	-0.372811	-0.370195	-0.374751	-0.366806	-0.37484	-0.354444	-0.38981	-0.380215	-0.341319
TraesCS1B02G109000	1	AT5G17930	0	LOC_Os05g05450	0	Bradi3g49040	0	GRMZM2G111138	0	GO:0003723,GO:0005730,GO:0042274		31.0674	16.6912	7.48713	4.64359	3.50635	3.11808	2.84008	2.43126	1.97146	2.3079	2.51473	2.32081	1.92762	1.91205	6.10963		3.27885	1.39417	0.187536	-0.185244	-0.334334	-0.385235	-0.42168	-0.475275	-0.535553	-0.491448	-0.464332	-0.489755	-0.541301	-0.543342	0.00694915
TraesCS1B02G113400	1	AT5G56680	0	LOC_Os01g27520	0	Bradi2g35987	0	GRMZM2G083836	0	GO:0003676,GO:0004816,GO:0006412,GO:0006421,GO:0009793,GO:0046686		67.2507	55.8762	37.4608	23.911	18.7183	15.8561	11.8377	8.45591	4.9675	3.88669	4.12656	3.14553	3.60234	3.67815	25.0236		2.48074	1.89366	0.943191	0.243846	-0.0241638	-0.171889	-0.379293	-0.553835	-0.733883	-0.789666	-0.777286	-0.82792	-0.804343	-0.80043	0.301272
TraesCS1B02G115400	1	AT4G02220	1.15e-153	LOC_Os03g18830	0	Bradi1g64940	0	GRMZM2G113364	0			13.5752	8.00033	5.06186	3.3911	2.54672	2.1884	2.1186	1.65333	1.46293	1.20749	1.53336	0.961676	0.931811	1.19159	3.82546		3.11051	1.42125	0.530847	0.0245777	-0.231281	-0.339859	-0.361011	-0.501993	-0.55969	-0.637092	-0.538348	-0.711576	-0.720626	-0.641907	0.156196
TraesCS1B02G115500	1	AT5G11240	1.56e-172	LOC_Os03g18840	0	Bradi1g64927	0	GRMZM2G095043	0	GO:0005730,GO:0006364,GO:0034455,GO:0046345		11.4599	5.47356	3.61606	2.8015	2.89929	3.04099	2.16599	2.73781	2.55291	1.90574	1.99442	1.69888	1.10555	1.0628	4.23918		3.33451	0.903026	0.148558	-0.182291	-0.142574	-0.0850183	-0.440418	-0.208163	-0.283262	-0.546126	-0.510104	-0.630148	-0.87114	-0.888502	0.401652
TraesCS1B02G116100	1	AT1G49540	0	LOC_Os08g38570	0	Bradi3g39160	0	GRMZM2G042371	0	GO:0016573,GO:0044030,GO:1901535		25.7276	12.6416	3.81913	1.1929	0.607538	0.28142	0.182282	0.227897	0.120227	0.107726	0.075231	0	0.0466575	0.0749843	1.34728		3.32169	1.40096	0.106017	-0.279454	-0.365372	-0.413239	-0.42779	-0.421095	-0.436899	-0.438733	-0.443503	-0.454545	-0.447697	-0.443539	-0.256795
TraesCS1B02G116700	1	AT5G27650	4.65e-47	LOC_Os05g05660	3.39e-131	Bradi2g35870	0	GRMZM2G135320	1e-160			13.0736	8.68292	5.19598	3.70138	2.60231	2.64569	2.62816	2.69684	2.83846	3.95608	3.39356	2.48178	3.67785	4.24232	9.5936		2.7216	1.28411	0.142508	-0.346818	-0.706645	-0.692443	-0.698182	-0.675696	-0.629332	-0.263428	-0.447595	-0.746106	-0.354521	-0.169717	1.58226
TraesCS1B02G117200	1			LOC_Os09g03210	1.02e-83	Bradi2g39127	2.62e-169	GRMZM2G456564	2.18e-35			13.9419	8.05828	5.35314	4.79183	3.74707	3.27339	3.27826	2.6822	2.63901	2.71285	3.04096	2.11145	2.37772	2.32577	7.65273		3.04601	1.14138	0.265677	0.0839724	-0.254238	-0.407577	-0.405999	-0.598957	-0.612936	-0.589035	-0.482817	-0.783719	-0.697523	-0.714338	1.0101
TraesCS1B02G117900	1	AT4G02570	0	LOC_Os05g05700	0	Bradi2g35830	0	GRMZM2G166694	0	GO:0000003,GO:0000151,GO:0000794,GO:0005622,GO:0005819,GO:0005856,GO:0006511,GO:0007049,GO:0009524,GO:0009733,GO:0009753,GO:0009790,GO:0009791,GO:0009793,GO:0009867,GO:0010087,GO:0010265,GO:0016043,GO:0031461,GO:0031625,GO:0042752,GO:0048366,GO:0061630		131.763	75.8019	50.8623	32.5503	25.3016	22.288	20.4656	21.3788	19.6291	16.3591	17.3509	16.414	16.9212	18.8909	63.8977		3.05271	1.25645	0.455926	-0.13186	-0.36453	-0.461264	-0.51976	-0.490448	-0.546608	-0.651573	-0.619736	-0.649811	-0.63353	-0.570303	0.874344
TraesCS1B02G118300	1	AT2G39090	0	LOC_Os05g05720	0	Bradi2g35800	0	GRMZM2G089296	0	GO:0007049,GO:0016567,GO:0051301		16.7103	8.6764	2.77683	1.16003	0.816411	0.639145	0.85054	0.851429	1.14519	1.25841	1.4229	1.1708	0.933176	1.05899	2.48545		3.32147	1.40356	-0.00483113	-0.390806	-0.472837	-0.515155	-0.464689	-0.464477	-0.394348	-0.36732	-0.32805	-0.388235	-0.444962	-0.414926	-0.0743914
TraesCS1B02G118900	1	AT3G06400	0	LOC_Os05g05780	0	Bradi2g35740	0	GRMZM2G010085	0	GO:0004386,GO:0008094,GO:0009553,GO:0009561,GO:0009908,GO:0010228,GO:0016584,GO:0016589,GO:0016887,GO:0031491,GO:0034728,GO:0043044,GO:0048510,GO:0051510,GO:1900036		141.928	86.5529	57.7308	40.3703	33.7047	27.7593	23.3839	22.6027	20.2237	16.5445	16.464	16.1051	13.7036	15.4459	44.4135		3.07486	1.42918	0.572633	0.0567063	-0.141388	-0.318074	-0.448106	-0.471321	-0.542021	-0.651362	-0.653753	-0.664419	-0.73579	-0.684011	0.176862
TraesCS1B02G119100	1	AT3G62980	0	LOC_Os05g05800	0	Bradi2g35720	0	GRMZM2G135978	0	GO:0000151,GO:0000822,GO:0004842,GO:0005622,GO:0006511,GO:0007049,GO:0007154,GO:0009056,GO:0009607,GO:0009653,GO:0009733,GO:0009734,GO:0009791,GO:0009873,GO:0009908,GO:0009991,GO:0010011,GO:0010152,GO:0010311,GO:0016036,GO:0016567,GO:0019005,GO:0019538,GO:0031146,GO:0038198,GO:0043224,GO:0048443,GO:0061630		57.5531	30.1335	26.995	16.8378	9.98471	8.12461	6.5099	5.53714	4.7581	4.27231	3.77209	3.43974	3.18974	3.00829	10.6089		3.07951	1.18505	0.968206	0.266426	-0.207065	-0.335582	-0.447145	-0.514354	-0.56818	-0.601743	-0.636305	-0.659267	-0.676541	-0.689077	-0.163938
TraesCS1B02G119200	1	AT5G27680	0	LOC_Os05g05810	0	Bradi2g35707	0	GRMZM2G090963	0	GO:0000287,GO:0000400,GO:0000403,GO:0000405,GO:0000724,GO:0000731,GO:0000781,GO:0001302,GO:0003676,GO:0003682,GO:0005654,GO:0005657,GO:0005662,GO:0005694,GO:0005813,GO:0006281,GO:0006284,GO:0006310,GO:0006979,GO:0007569,GO:0008026,GO:0008340,GO:0008408,GO:0009267,GO:0009378,GO:0010225,GO:0010259,GO:0030145,GO:0031297,GO:0032389,GO:0032508,GO:0035861,GO:0042803,GO:0042981,GO:0043138,GO:0043140,GO:…		7.32225	3.70408	0.878617	0.722939	1.31425	2.33994	3.00639	3.35534	2.84428	1.58302	1.40266	2.00407	1.38757	1.37739	2.78157		3.10168	0.820994	-0.960017	-1.05815	-0.685422	-0.0388837	0.381208	0.60117	0.279025	-0.516	-0.629692	-0.250595	-0.639202	-0.645618	0.239498
TraesCS1B02G119300	1	AT1G11720	0	LOC_Os08g09230	0	Bradi3g15027	0	GRMZM2G141399	0	GO:0005975,GO:0009011,GO:0016757,GO:0019252		11.0123	8.91851	8.79931	6.72084	6.02897	4.75949	5.22603	4.60786	5.33839	4.87709	5.66652	9.8519	8.54958	10.0122	8.94898		1.73483	0.759536	0.704016	-0.264116	-0.586384	-1.1777	-0.96039	-1.24833	-0.908052	-1.12292	-0.755211	1.1943	0.587695	1.26899	0.773733
TraesCS1B02G120600	1	AT5G58420	0	LOC_Os02g01560	0	Bradi2g35620	0	GRMZM2G125271	0	GO:0003735,GO:0005198,GO:0005730,GO:0005840,GO:0006412,GO:0019843,GO:0022626,GO:0022627		651.672	448.476	261.355	177.733	142.872	125.594	94.3945	65.0888	35.6791	20.8383	21.7463	9.48064	8.27277	10.0295	81.1855		2.85607	1.71377	0.661827	0.19173	-0.00424805	-0.10138	-0.276775	-0.441523	-0.606855	-0.690286	-0.685181	-0.754135	-0.760925	-0.751049	-0.351032
TraesCS1B02G121500	1	AT5G27990	3.79e-24	LOC_Os08g39820	1.95e-77	Bradi1g13170	1.44e-85	GRMZM2G079083	1.31e-68	GO:0000462		7.48053	5.44414	3.20463	2.34507	1.6209	1.10778	1.1626	0.697573	0.838754	0.757777	0.794802	0.723974	0.487411	0.739241	4.34136		2.63983	1.63766	0.535533	0.112518	-0.243869	-0.496392	-0.46941	-0.698265	-0.628786	-0.668637	-0.650416	-0.685273	-0.801693	-0.677759	1.09495
TraesCS1B02G122400	1	AT4G30870	1.05e-101	LOC_Os01g71960	5.43e-128	Bradi2g60640	0	GRMZM2G361501	8.99e-119	GO:0000712,GO:0000724,GO:0000727,GO:0000794,GO:0003676,GO:0004518,GO:0004519,GO:0005730,GO:0006259,GO:0006281,GO:0006312,GO:0006974,GO:0007049,GO:0007129,GO:0008821,GO:0016043,GO:0031573,GO:0048257,GO:0048476,GO:0051026,GO:0051301		5.84518	2.65798	3.0106	2.09059	1.83157	1.29111	0.735799	0.658755	0.423672	0.4033	0.293844	0.19059	0.0931757	0.286849	1.37868		2.98023	0.837239	1.07433	0.455741	0.281584	-0.0818064	-0.455184	-0.506986	-0.665049	-0.678747	-0.752342	-0.821767	-0.887266	-0.757045	-0.0229291
TraesCS1B02G123000	1	AT3G53760	0	LOC_Os05g06260	0	Bradi2g35187	0	GRMZM2G008093	0	GO:0000922,GO:0000923,GO:0000930,GO:0005200,GO:0005813,GO:0005815,GO:0005816,GO:0005819,GO:0005856,GO:0005874,GO:0007020,GO:0009506,GO:0009624,GO:0015631,GO:0016043,GO:0031122,GO:0040007,GO:0043015,GO:0043622,GO:0045298,GO:0051011,GO:0051321,GO:0051415,GO:0090307		19.4951	11.4469	5.89423	2.57903	1.57061	1.27397	0.913236	1.08298	1.01037	0.824961	0.69555	0.696725	0.325906	0.415588	2.73549		3.13349	1.56687	0.486021	-0.159294	-0.355588	-0.413329	-0.483548	-0.450506	-0.464641	-0.500731	-0.525922	-0.525693	-0.597874	-0.580417	-0.128838
TraesCS1B02G123600	1	AT1G63020	0	LOC_Os04g48370	0	Bradi2g34876	0	GRMZM2G007681	0	GO:0000418,GO:0001056,GO:0003899,GO:0005654,GO:0005666,GO:0007267,GO:0010495,GO:0016043,GO:0030422,GO:0031047,GO:0040029		16.9339	13.2287	5.21206	2.73388	2.17334	1.58211	1.06886	0.946322	0.927033	0.769159	0.592326	0.405598	0.416315	0.402004	3.86477		2.80728	2.03776	0.372797	-0.141895	-0.258313	-0.381105	-0.487701	-0.51315	-0.517157	-0.549945	-0.586672	-0.625453	-0.623227	-0.626199	0.0929785
TraesCS1B02G124200	1	AT4G14660	3.63e-67	LOC_Os05g06490	2.63e-113	Bradi2g34921	9.41e-116	GRMZM2G040702	4.23e-115	GO:0000291,GO:0000419,GO:0000932,GO:0003697,GO:0003727,GO:0003899,GO:0005665,GO:0006367,GO:0031369,GO:0045948,GO:0060213		9.53932	4.05316	2.30838	1.41695	1.23914	0.911015	0.735601	0.848797	0.712745	0.7554	0.83267	0.811275	0.487153	0.767138	0.738536		3.45015	1.02207	0.249863	-0.144666	-0.223361	-0.368584	-0.446219	-0.39612	-0.456335	-0.437456	-0.403258	-0.412727	-0.556177	-0.432261	-0.44492
TraesCS1B02G124700	1	AT3G06670	0	LOC_Os01g23590	0	Bradi2g34980	0	AC207728.2_FG003	0	GO:0004722,GO:0016604,GO:0030289,GO:0070878,GO:0070918		24.0524	12.5121	13.871	11.926	12.6203	10.9423	8.65824	8.48802	7.30123	4.90785	5.09769	4.54532	3.58101	3.33962	8.35269		2.83654	0.610603	0.872727	0.497572	0.631476	0.307823	-0.132732	-0.165563	-0.394475	-0.856117	-0.8195	-0.926044	-1.11204	-1.1586	-0.191666
TraesCS1B02G124800	1	AT5G05620	0	LOC_Os05g06450	0	Bradi2g34960	0	GRMZM2G085970	0	GO:0000070,GO:0000212,GO:0000226,GO:0000278,GO:0000910,GO:0000914,GO:0000930,GO:0003924,GO:0005198,GO:0005200,GO:0005525,GO:0005618,GO:0005635,GO:0005813,GO:0005819,GO:0005856,GO:0005874,GO:0005938,GO:0007017,GO:0007020,GO:0007049,GO:0007052,GO:0009056,GO:0009553,GO:0009624,GO:0009653,GO:0009791,GO:0010103,GO:0016043,GO:0016049,GO:0030154,GO:0031122,GO:0046785,GO:0048366,GO:0048768,GO:0051641		31.4862	28.4009	13.4708	5.16766	2.47739	1.67237	1.21657	1.5525	1.20798	0.78687	0.551604	0.585484	0.495954	0.469264	4.61912		2.56183	2.24829	0.731025	-0.112774	-0.386171	-0.467981	-0.514301	-0.480163	-0.515175	-0.55797	-0.581878	-0.578435	-0.587534	-0.590246	-0.168519
TraesCS1B02G126800	1	AT5G09380	9.12e-55	LOC_Os04g32350	1.24e-138	Bradi2g34200	4.89e-163	GRMZM2G025294	1.04e-129	GO:0001056,GO:0003899,GO:0005654,GO:0005666,GO:0006383		9.85075	5.03143	2.60621	1.06353	0.812401	0.660864	0.575179	0.375516	0.345518	0.423167	0.432392	0.626938	0.519119	0.541989	3.51158		3.17818	1.26971	0.309319	-0.301587	-0.401033	-0.461042	-0.494974	-0.574041	-0.58592	-0.555171	-0.551518	-0.474477	-0.517174	-0.508117	0.667849
TraesCS1B02G127200	1	AT3G05590	4.25e-112	LOC_Os05g06310	1.03e-124	Bradi2g35090	2.89e-129	GRMZM2G104025	3.05e-128	GO:0003735,GO:0005198,GO:0005774,GO:0005840,GO:0006412,GO:0015934,GO:0022625		395.183	270.458	149.223	100.63	78.1834	66.5796	51.5214	34.4241	21.5196	14.2362	14.2316	6.14256	5.44406	6.63884	51.6517		2.89482	1.73304	0.603768	0.151137	-0.0579474	-0.166034	-0.306297	-0.465554	-0.585756	-0.6536	-0.653642	-0.72899	-0.735496	-0.724367	-0.305083
TraesCS1B02G127700	1	AT2G47580	7.26e-119	LOC_Os05g06280	3.72e-147	Bradi2g35120	4.9e-155	GRMZM2G018020	3.72e-150	GO:0000398,GO:0003723,GO:0003774,GO:0005681,GO:0005685,GO:0005730,GO:0005794,GO:0005856,GO:0009651,GO:0009653,GO:0016043,GO:0030154,GO:0030619,GO:0035614		33.6167	21.1837	12.2515	7.42796	4.83794	3.80874	3.42116	3.79309	2.97833	2.3251	2.28847	1.88973	1.1927	1.81446	9.55471		3.01634	1.58082	0.549499	-0.00742748	-0.306472	-0.425304	-0.470054	-0.42711	-0.521184	-0.596605	-0.600835	-0.646874	-0.727352	-0.655564	0.238128
TraesCS1B02G128700	1	AT3G17330	2.58e-75	LOC_Os01g22630	1.86e-151	Bradi2g34785	0	GRMZM2G056573	2.83e-143	GO:0003723,GO:0003729		11.6645	3.96612	1.80989	1.04016	0.904803	1.0757	1.24821	1.32455	1.5464	1.33918	1.59149	0.960973	1.2676	1.34987	4.84591		3.4243	0.580184	-0.216422	-0.500791	-0.550799	-0.487661	-0.423928	-0.395727	-0.313764	-0.390321	-0.297107	-0.530047	-0.416764	-0.386371	0.905217
TraesCS1B02G129900	1	AT4G26300	0	LOC_Os05g07030	0	Bradi2g34680	0	GRMZM2G148709	0	GO:0000003,GO:0004814,GO:0006412,GO:0006420,GO:0009570,GO:0009790,GO:0009791,GO:0009793		132.895	96.2556	66.7139	59.1947	55.5962	50.5788	49.055	46.5209	42.9148	34.2285	28.0798	19.1483	13.1367	12.1001	43.3782		2.71478	1.51504	0.547725	0.301516	0.183685	0.0193964	-0.0304994	-0.113476	-0.231555	-0.51598	-0.717314	-1.00977	-1.20662	-1.24056	-0.216381
TraesCS1B02G130100	1	AT1G02680	8.99e-46	LOC_Os01g23630	8.71e-65	Bradi1g31307	3.14e-90	GRMZM2G081012	1.31e-69	GO:0003712,GO:0005654,GO:0005667,GO:0005669,GO:0006352,GO:0006357,GO:0006366,GO:0009793,GO:0009960,GO:0046982,GO:0048316		6.35946	4.7364	3.41853	2.55572	2.18677	2.09072	1.85095	1.56894	1.68457	1.39747	1.31347	0.873134	0.927842	1.02539	3.17577		2.70814	1.61341	0.724526	0.142574	-0.106282	-0.171065	-0.332788	-0.523001	-0.445009	-0.638655	-0.695308	-0.992309	-0.95541	-0.889618	0.560786
TraesCS1B02G130200	1	AT3G53500	2.03e-74	LOC_Os05g02880	1.71e-84	Bradi2g34687	6.61e-88	GRMZM2G175419	2.37e-82	GO:0000381,GO:0000398,GO:0003676,GO:0003723,GO:0003729,GO:0005654,GO:0005681,GO:0008270,GO:0008380,GO:0016043,GO:0016607,GO:0045292		31.4951	13.8584	4.99413	2.47589	2.15914	1.87702	1.59915	1.67449	1.77302	1.81629	1.903	1.41982	0.633762	0.709489	5.06733		3.41946	1.15208	0.0124781	-0.311269	-0.35199	-0.38826	-0.423982	-0.414297	-0.40163	-0.396067	-0.38492	-0.447038	-0.548094	-0.538358	0.0218892
TraesCS1B02G130500	1	AT5G13560	0	LOC_Os05g06980	0	Bradi2g34710	0	GRMZM2G030235	0			8.01148	4.62076	3.63506	2.71931	2.59467	1.97934	1.97864	2.08697	1.86955	1.84842	1.33866	1.33867	0.875452	0.95276	4.87802		2.88805	1.0391	0.501607	0.00224801	-0.0657146	-0.401252	-0.401634	-0.342564	-0.461123	-0.472643	-0.750613	-0.750607	-1.0032	-0.961045	1.17939
TraesCS1B02G130900	1	AT1G23410	2.09e-87	LOC_Os01g22490	1.12e-112	Bradi2g12280	1.65e-113	GRMZM2G047732	8.9e-111	GO:0005198,GO:0005622,GO:0005794,GO:0005840,GO:0006412,GO:0009056,GO:0009506,GO:0016567,GO:0019538,GO:0019941,GO:0022627,GO:0031386,GO:0031625		244.461	196.745	107.339	70.1908	48.4758	42.1286	31.4462	23.4934	13.8286	9.22344	7.7603	3.37393	3.56415	4.87133	24.8667		2.66477	1.99205	0.731543	0.207808	-0.0983428	-0.187831	-0.338438	-0.450561	-0.58682	-0.651747	-0.672375	-0.734217	-0.731535	-0.713106	-0.431199
TraesCS1B02G131600	1	AT5G01660	5.14e-94	LOC_Os05g07220	0	Bradi2g34547	0	GRMZM2G061492	0			9.57808	1.41415	0.786284	0.374311	0.259659	0.233064	0.0588548	0.218998	0.101741	0.125821	0.260609	0.115038	0.115858	0.0903629	2.10884		3.63342	0.152655	-0.115043	-0.290692	-0.339574	-0.350914	-0.425189	-0.356911	-0.406904	-0.396638	-0.339169	-0.401235	-0.400885	-0.411755	0.44884
TraesCS1B02G132700	1	AT1G26910	4.44e-140	LOC_Os05g07700	2.2e-155	Bradi2g34440	1.46e-159	GRMZM2G087233	3.95e-150	GO:0000027,GO:0003735,GO:0005198,GO:0005840,GO:0006412,GO:0009941,GO:0010224,GO:0022625,GO:0032502		844.4	590.971	357.738	254.136	205.977	188.022	153.206	115.436	85.4266	62.7347	59.4461	33.1726	28.2494	26.4894	180.146		2.84038	1.70145	0.653291	0.1877	-0.0287326	-0.109422	-0.265886	-0.435628	-0.570491	-0.67247	-0.687249	-0.805324	-0.827449	-0.835358	-0.144817
TraesCS1B02G134500	1	AT5G60040	0	LOC_Os04g41490	0	Bradi3g43050	0	GRMZM2G080176	0	GO:0003899		15.3833	3.10269	1.20294	0.567151	0.469995	0.323712	0.456383	0.277358	0.351307	0.207375	0.294457	0.286789	0.212177	0.320489	1.0695		3.67281	0.392078	-0.115436	-0.285284	-0.311239	-0.350318	-0.314876	-0.362702	-0.342946	-0.381397	-0.358134	-0.360182	-0.380115	-0.351179	-0.151083
TraesCS1B02G135000	1	AT3G20650	0	LOC_Os08g08200	0	Bradi3g15420	0	GRMZM2G042398	0	GO:0003723,GO:0004482,GO:0005845,GO:0006370		9.71536	6.74078	4.90143	4.42763	3.42977	2.98096	3.3468	3.73951	4.12165	3.416	3.02255	2.83717	2.56023	2.68183	9.82574		2.25906	0.966517	0.167267	-0.0386132	-0.472213	-0.667235	-0.508265	-0.337623	-0.171573	-0.478197	-0.649164	-0.729715	-0.850055	-0.797215	2.30702
TraesCS1B02G136000	1	AT4G31360	1.75e-38	LOC_Os11g47770	5.59e-64	Bradi4g09610	2.56e-63	GRMZM2G040389	5.65e-59	GO:0005794,GO:0019725		20.7604	4.34566	0.516525	0.0377477	0.116584	0.0431975	0.0395351	0.0140766	0.0627879	0.0140185	0	0	0.0457322	0.0166027	0.0621049		3.66149	0.501873	-0.235181	-0.327339	-0.312164	-0.32629	-0.326995	-0.331895	-0.322519	-0.331906	-0.334605	-0.334605	-0.325802	-0.331409	-0.32265
TraesCS1B02G137200	1	AT3G15630	3.87e-20	LOC_Os05g08420	1.26e-36	Bradi2g34120	1.01e-53	GRMZM2G323888	1.06e-35			24.152	5.73934	6.43182	5.37228	4.25336	3.66555	4.40712	6.39473	7.0202	8.45931	8.93393	3.25655	2.58412	1.39399	0.166502		3.35805	-0.0763603	0.0528048	-0.144824	-0.353531	-0.463172	-0.32485	0.045887	0.162552	0.43098	0.519508	-0.53946	-0.664884	-0.886873	-1.11583
TraesCS1B02G139100	1	AT3G16000	2.41e-84	LOC_Os05g08790	0	Bradi2g33920	0	GRMZM2G106233	0	GO:0009534,GO:0009535,GO:0009579,GO:0010581,GO:0016363,GO:0019252,GO:0042646		25.2417	17.1945	9.7546	7.62284	4.56661	2.27574	1.12857	0.741848	0.601343	0.216873	0.34149	0.276027	0.225273	0.34806	4.98072		2.84016	1.70912	0.663431	0.363808	-0.0657501	-0.387735	-0.548972	-0.603327	-0.623075	-0.677113	-0.659598	-0.668799	-0.675932	-0.658674	-0.00754648
TraesCS1B02G139200	1	AT5G11460	3.81e-20	LOC_Os05g08800	3.12e-93	Bradi2g33900	3.06e-155	GRMZM2G066341	3.31e-91	GO:0016049,GO:0044432,GO:0090351		13.3234	5.06573	4.02242	3.21771	2.14901	1.61045	1.65491	1.82043	2.33126	2.32224	2.50972	1.99789	2.17605	1.99209	2.34765		3.54836	0.643614	0.276614	-0.00645619	-0.382388	-0.571833	-0.556192	-0.497968	-0.318277	-0.32145	-0.255503	-0.435547	-0.372876	-0.437587	-0.312514
TraesCS1B02G140400	1	AT3G28730	0	LOC_Os05g08970	0	Bradi2g33580	0	GRMZM2G032252	0	GO:0000003,GO:0000741,GO:0005654,GO:0005719,GO:0006260,GO:0006281,GO:0009791,GO:0010197,GO:0010228,GO:0035101		143.315	72.1893	43.4852	31.1863	25.1766	24.3602	24.8472	24.4095	23.4889	19.5443	19.2883	17.0223	15.1282	14.7299	39.6549		3.35544	1.13454	0.238253	-0.145781	-0.333435	-0.358929	-0.343721	-0.35739	-0.386133	-0.509305	-0.517299	-0.588056	-0.647198	-0.659635	0.11865
TraesCS1B02G142300	1	AT1G06390	0	LOC_Os05g11730	0	Bradi2g32620	0	GRMZM2G472625	0	GO:0004674,GO:0009742,GO:0032880,GO:0042538,GO:0046777		47.1642	30.5043	23.8791	20.3947	18.0722	19.2978	17.7983	18.4405	18.7654	14.4662	13.79	14.1103	13.0364	14.2361	26.8133		3.08723	1.14243	0.369029	-0.0377361	-0.308855	-0.165777	-0.340829	-0.26586	-0.227932	-0.729799	-0.808734	-0.771347	-0.896712	-0.756662	0.711552
TraesCS1B02G143400	1	AT4G22720	0	LOC_Os05g10630	0	Bradi2g33300	0	GRMZM2G141776	0	GO:0000408,GO:0006508,GO:0019538,GO:0061711		13.5377	10.3217	3.92414	2.60171	2.31906	2.55935	2.11034	1.39388	0.776972	0.892657	0.805743	0.344271	0.187302	0.322014	2.39618		2.85006	1.98305	0.25826	-0.0982669	-0.174469	-0.109688	-0.23074	-0.423898	-0.590216	-0.559027	-0.582459	-0.706872	-0.749191	-0.712873	-0.153677
TraesCS1B02G143700	1	AT3G58690	0	LOC_Os05g11750	0	Bradi2g32607	0	GRMZM2G098747	0	GO:0004675		16.1619	3.09939	0.233299	0.0282791	0.0151095	0.0196043	0.00725015	0	0.0142513	0.0202311	0.0081946	0.0118404	0	0.0133911	0.0207197		3.67394	0.442592	-0.266406	-0.317123	-0.320381	-0.319269	-0.322325	-0.324118	-0.320593	-0.319114	-0.322091	-0.321189	-0.324118	-0.320806	-0.318993
TraesCS1B02G144300	1	AT2G42740	5.89e-115	LOC_Os02g14059	4.07e-116	Bradi3g09030	3.55e-122	GRMZM2G001816	3.12e-116	GO:0000027,GO:0003735,GO:0005198,GO:0005730,GO:0005840,GO:0006412,GO:0009506,GO:0019843,GO:0022625		182.974	134.561	82.2943	55.5908	45.8644	43.353	33.3713	21.2086	10.9969	8.00625	6.76766	2.83008	2.178	2.42274	19.1023		2.72575	1.78005	0.759076	0.237454	0.0474594	-0.0015981	-0.196578	-0.434163	-0.633637	-0.692056	-0.71625	-0.793166	-0.805904	-0.801123	-0.475307
TraesCS1B02G146100	1	AT3G02560	1.88e-105	LOC_Os03g18570	1.67e-128	Bradi3g23310	4.64e-133	GRMZM2G053652	5.44e-129	GO:0003729,GO:0003735,GO:0005198,GO:0005618,GO:0005622,GO:0005840,GO:0006364,GO:0006412,GO:0022626,GO:0022627,GO:0032040,GO:0042274		193.743	157.115	82.4173	54.7146	42.6871	39.4691	26.935	16.9317	9.01463	5.31456	6.8992	3.44309	2.79189	3.57102	32.8618		2.65289	1.99876	0.664761	0.170028	-0.0447687	-0.102238	-0.32608	-0.504726	-0.646115	-0.712193	-0.683893	-0.745615	-0.757245	-0.74333	-0.220234
TraesCS1B02G146200	1	AT5G44635	0	LOC_Os05g14590	0	Bradi2g31580	0	GRMZM2G021069	0	GO:0000790,GO:0006259,GO:0006268,GO:0006270,GO:0008094,GO:0008283,GO:0009056		342.985	125.332	10.9663	1.15125	0.910728	0.461056	0.2541	0.249197	0.186026	0.0590074	0.0928414	0.113039	0.103409	0	0.698481		3.50535	1.05014	-0.239946	-0.350664	-0.353377	-0.35845	-0.360784	-0.36084	-0.361552	-0.362985	-0.362603	-0.362376	-0.362484	-0.363651	-0.355772
TraesCS1B02G146400	1	AT1G53025	1.31e-102	LOC_Os05g14300	0	Bradi2g31570	0	GRMZM2G122003	5.5e-173	GO:0016567,GO:0019538,GO:0061631		11.284	7.27381	4.05217	2.80002	2.09697	2.91546	4.32938	3.81404	3.32	3.44226	3.40745	2.67248	2.90457	2.61015	8.81548		2.71155	1.13597	-0.129804	-0.621773	-0.897998	-0.576415	-0.0208892	-0.223366	-0.417473	-0.369438	-0.383113	-0.671884	-0.580694	-0.696372	1.74169
TraesCS1B02G146600	1	AT3G50670	6.08e-133	LOC_Os10g02630	1.25e-161	Bradi3g21360	4.22e-180	GRMZM2G113592	3.35e-85	GO:0000243,GO:0000398,GO:0003723,GO:0003729,GO:0005685,GO:0016607		17.0512	10.9734	8.14124	4.55254	2.92944	2.2204	1.77028	1.95938	1.73862	1.71085	1.87241	1.29006	1.75009	2.26556	11.4679		2.62904	1.32696	0.720199	-0.0486355	-0.396364	-0.548267	-0.6447	-0.604188	-0.651483	-0.657432	-0.622819	-0.74758	-0.649024	-0.538593	1.43289
TraesCS1B02G147600	1	AT5G11500	8.74e-140	LOC_Os05g13440	3.96e-150	Bradi2g31920	3.4e-160	GRMZM2G157332	2.22e-153			38.8768	32.4508	23.6988	17.4285	13.0961	11.8739	12.8876	11.8631	9.90584	8.98759	9.95197	7.43515	7.52795	8.17667	28.1059		2.36676	1.69752	0.786053	0.133034	-0.318164	-0.445443	-0.33988	-0.446575	-0.650412	-0.746042	-0.645607	-0.90772	-0.898056	-0.830495	1.24502
TraesCS1B02G147800	1	AT5G11510	2.43e-105	LOC_Os12g13570	2.59e-140	Bradi2g31887	0	GRMZM2G081919	3.27e-90	GO:0003713,GO:0009620,GO:0009623,GO:0009751,GO:0032465,GO:0032875,GO:0043565,GO:0045893,GO:1901181		10.615	7.40904	2.22705	0.449354	0.243196	0.216366	0.0368269	0.020922	0	0	0.0464207	0.0118404	0.01603	0	0.0405872		2.98247	1.94235	0.26113	-0.315617	-0.382502	-0.391207	-0.449455	-0.454616	-0.461403	-0.461403	-0.446343	-0.457562	-0.456203	-0.461403	-0.448235
TraesCS1B02G149400	1	AT4G10590	0	LOC_Os10g07270	0	Bradi3g20790	0	GRMZM2G164418	0	GO:0004197,GO:0004843,GO:0006511,GO:0009056,GO:0016579,GO:0019538		58.099	36.211	29.3788	21.5262	17.2691	12.6859	11.0672	10.4918	10.6319	7.08101	7.71225	7.49569	7.27728	7.0605	22.9874		2.91692	1.33269	0.838182	0.269821	-0.0383031	-0.370035	-0.487195	-0.528839	-0.518699	-0.775709	-0.730021	-0.745695	-0.761503	-0.777194	0.37558
TraesCS1B02G149700	1	AT3G18524	0	LOC_Os05g19270	0	Bradi1g15260	0	GRMZM2G056075	0	GO:0000228,GO:0000287,GO:0000400,GO:0000403,GO:0000404,GO:0000406,GO:0000710,GO:0003684,GO:0003697,GO:0006259,GO:0006290,GO:0006298,GO:0006301,GO:0006311,GO:0006312,GO:0007049,GO:0007050,GO:0008094,GO:0009056,GO:0016043,GO:0019901,GO:0030983,GO:0032137,GO:0032142,GO:0032143,GO:0032181,GO:0032300,GO:0032301,GO:0032302,GO:0032357,GO:0032405,GO:0036297,GO:0042803,GO:0043111,GO:0043531,GO:0043570,GO:…		44.4641	11.8736	1.51346	0.404745	0.396556	0.327361	0.300759	0.359286	0.374027	0.243224	0.378187	0.157943	0.0388962	0.0633899	0.357634		3.61527	0.697441	-0.2301	-0.329363	-0.330096	-0.336291	-0.338673	-0.333433	-0.332113	-0.343824	-0.33174	-0.351459	-0.362117	-0.359924	-0.33358
TraesCS1B02G151700	1	AT3G13445	3.18e-129	LOC_Os03g45410	7.73e-129	Bradi3g27190	3.75e-165	GRMZM2G149238	2.54e-131	GO:0000978,GO:0000979,GO:0005667,GO:0005669,GO:0006366,GO:0008134		18.0349	8.9497	6.2519	5.4536	4.96219	3.95703	3.62296	2.82412	2.60927	1.95312	2.39174	1.62543	1.3062	1.29092	5.66648		3.22826	1.02441	0.369991	0.176344	0.0571404	-0.186687	-0.267726	-0.461504	-0.513622	-0.672787	-0.56639	-0.752276	-0.829714	-0.833422	0.227982
TraesCS1B02G152300	1	AT3G07300	0	LOC_Os10g25320	0	Bradi3g23230	0	GRMZM2G051174	0	GO:0003743,GO:0005525,GO:0005851,GO:0006412,GO:0006413,GO:0008135,GO:0030234,GO:0044237		33.3351	20.7882	12.8681	8.4322	5.03857	4.63596	4.20059	3.27152	2.94217	2.61186	2.73934	2.40093	2.36623	2.63284	10.7584		3.01036	1.52334	0.584685	0.0589504	-0.343252	-0.390969	-0.442567	-0.552679	-0.591711	-0.630859	-0.615751	-0.655857	-0.659971	-0.628372	0.334646
TraesCS1B02G153600	1	AT4G12610	1.95e-104	LOC_Os10g10990	0	Bradi3g22897	0	GRMZM2G014180	0	GO:0006367,GO:0008022,GO:0032968		53.5173	38.3596	30.9775	23.7253	17.3028	15.4283	15.7364	13.5649	12.9289	11.1587	10.3715	10.3335	9.29123	9.05092	41.9924		2.4288	1.29955	0.749583	0.209297	-0.269182	-0.408833	-0.385873	-0.547651	-0.595034	-0.726913	-0.785561	-0.788388	-0.86604	-0.883943	1.57019
TraesCS1B02G154500	1	AT3G54560	7.92e-79	LOC_Os10g28230	8.06e-93	Bradi3g26880	1.53e-94	GRMZM2G056231	6.09e-89	GO:0000786,GO:0000790,GO:0005622,GO:0006325,GO:0006970,GO:0009605,GO:0009607,GO:0009908,GO:0010468,GO:0016048,GO:0042742,GO:0044030,GO:0045892,GO:0046982		183.49	109.498	20.8435	3.59204	0.625431	0.5812	0.0925907	0.192875	0.153722	0.0686782	0.0652524	0.0532817	0.0557818	0.0415066	0.241377		3.16863	1.72303	-0.00904427	-0.34609	-0.404049	-0.404914	-0.41446	-0.4125	-0.413265	-0.414927	-0.414994	-0.415228	-0.415179	-0.415458	-0.411553
TraesCS1B02G155000	1	AT3G04610	3.71e-54	LOC_Os10g27470	0	Bradi3g26697	0	GRMZM2G075039	0	GO:0003676,GO:0003723,GO:0009908,GO:0009911		7.56962	1.79234	0.25936	0.0548959	0.0477148	0.013791	0.0247363	0.0146632	0	0.0189898	0.00804238	0	0	0.0332053	0.0828246		3.63987	0.595902	-0.2118	-0.31953	-0.323313	-0.341187	-0.33542	-0.340728	-0.348453	-0.338448	-0.344216	-0.348453	-0.348453	-0.330958	-0.304814
TraesCS1B02G155600	1	AT5G35910	0	LOC_Os10g30100	0	Bradi3g27252	0	GRMZM2G118917	0	GO:0000176,GO:0003676,GO:0004518,GO:0005622,GO:0005730,GO:0006364,GO:0008408,GO:0043633,GO:0080188,GO:1902466		64.6339	21.0503	4.62531	1.11423	0.628059	0.561999	0.724238	0.688968	0.820496	0.957247	0.833842	0.698339	0.552034	0.781096	8.50482		3.54032	0.856325	-0.155169	-0.37139	-0.40133	-0.405398	-0.395407	-0.397579	-0.389479	-0.381058	-0.388657	-0.397002	-0.406012	-0.391905	0.0837422
TraesCS1B02G156200	1	AT4G35930	1.13e-69	LOC_Os10g30280	1.22e-152	Bradi3g27400	1.47e-168	GRMZM2G115998	1.57e-140			5.02716	4.37852	1.37965	0.382889	0.414725	0.482764	0.232051	0.141268	0.214625	0.121294	0.0567533	0.0348156	0	0.0336685	0.0794665		2.69343	2.27365	0.332868	-0.312209	-0.291606	-0.247573	-0.409828	-0.46858	-0.421105	-0.481507	-0.523275	-0.537473	-0.560005	-0.538215	-0.508576
TraesCS1B02G156600	1	AT1G08260	0	LOC_Os02g30800	0	Bradi3g44197	0	GRMZM2G011631	0	GO:0000003,GO:0000278,GO:0003676,GO:0003887,GO:0006272,GO:0006287,GO:0006297,GO:0007049,GO:0008310,GO:0008622,GO:0009790,GO:0009791,GO:0009793,GO:0010086,GO:0045004,GO:0048046,GO:0048579,GO:0051302		100.512	45.8264	4.52989	0.339282	0.307691	0.252279	0.132509	0.0923857	0.0372906	0.0158835	0.0555321	0.023328	0.0316671	0.0792317	0.453532		3.38703	1.33659	-0.211823	-0.36895	-0.370135	-0.372212	-0.376703	-0.378208	-0.380273	-0.381076	-0.379589	-0.380797	-0.380484	-0.378701	-0.364666
TraesCS1B02G156800	1	AT5G09880	1.7e-171	LOC_Os03g05830	0	Bradi3g27480	0	GRMZM2G071589	0	GO:0003676,GO:0006397		70.3651	44.4717	22.0941	14.0132	10.6858	9.03447	8.45028	8.76539	8.80475	7.47841	7.37918	6.72691	5.06858	5.79122	19.3842		3.1031	1.60954	0.318776	-0.14734	-0.339268	-0.434516	-0.468213	-0.450037	-0.447767	-0.524271	-0.529995	-0.567619	-0.663273	-0.62159	0.162467
TraesCS1B02G156900	1	AT5G03415	8.42e-134	LOC_Os03g05760	5.19e-116	Bradi3g27520	0	GRMZM2G063387	0	GO:0000082,GO:0000981,GO:0005667,GO:0006259,GO:0007049,GO:0042023,GO:0046982		7.32367	4.85144	2.70354	1.39322	0.821229	0.963539	0.51737	0.768342	0.972302	0.711393	0.82524	0.92153	0.748644	0.73565	2.20922		3.01051	1.67172	0.508563	-0.201018	-0.510768	-0.433703	-0.675318	-0.539408	-0.428958	-0.570248	-0.508596	-0.456452	-0.550075	-0.557112	0.240869
TraesCS1B02G158100	1	AT2G37020	9.72e-119	LOC_Os10g30640	2.05e-161	Bradi3g27660	3.15e-174	GRMZM2G134862	2.12e-146	GO:0009570		36.4016	21.0844	12.2619	10.8914	8.77775	8.61125	6.8603	4.72364	3.84471	2.18789	0.894011	0.264369	0.133922	0.159499	6.39697		3.0213	1.37842	0.432142	0.285142	0.0584381	0.0405798	-0.147222	-0.376395	-0.470667	-0.648373	-0.787152	-0.854685	-0.868677	-0.865934	-0.196919
TraesCS1B02G159500	1	AT4G11400	1.33e-33	LOC_Os10g30944	5.04e-97	Bradi3g27760	0	GRMZM2G365731	3.25e-87			9.90248	3.82179	1.44815	0.767783	0.700744	0.568478	0.857302	0.650921	1.04561	0.859316	0.667352	0.5741	0.295468	0.282497	2.03009		3.48903	0.92396	-0.0773341	-0.364338	-0.392617	-0.448412	-0.326575	-0.413634	-0.247137	-0.325725	-0.406703	-0.446041	-0.563579	-0.56905	0.168152
TraesCS1B02G160100	1			LOC_Os10g34602	1.33e-44	Bradi5g27410	3.18e-110	GRMZM2G106647	4.5e-44			16.7622	10.844	5.9944	4.29619	3.5883	3.02591	2.97764	2.24186	1.78942	1.83398	1.86529	2.22246	1.94141	2.47386	13.1871		2.57752	1.2803	0.217322	-0.15491	-0.310074	-0.433345	-0.443926	-0.605201	-0.704373	-0.694605	-0.687743	-0.609455	-0.671057	-0.554348	1.79389
TraesCS1B02G160300	1			LOC_Os10g34602	2.62e-45	Bradi5g27410	2.67e-111	GRMZM2G106647	4.45e-45			16.5662	11.2932	7.31782	5.20227	4.25932	3.81546	4.38476	3.71907	2.9801	2.20116	2.70284	3.07998	3.27547	3.89323	16.9518		2.2219	1.10146	0.256749	-0.192776	-0.393141	-0.487456	-0.366486	-0.507938	-0.664958	-0.830473	-0.723872	-0.643735	-0.602195	-0.470931	2.30385
TraesCS1B02G160800	1	AT1G67120	0	LOC_Os10g31864	0	Bradi3g27912	0	GRMZM2G405052	0	GO:0009056,GO:0009506,GO:0009553,GO:0009941,GO:0016043		181.498	71.0484	10.8286	2.4031	0.848698	0.918328	0.473869	0.71689	0.56669	0.735322	1.30905	1.15259	1.23162	2.02615	51.5627		3.37176	1.03949	-0.232124	-0.410039	-0.442862	-0.441391	-0.450777	-0.445645	-0.448817	-0.445256	-0.433141	-0.436445	-0.434776	-0.417998	0.628025
TraesCS1B02G160900	1	AT2G18510	1.11e-154	LOC_Os10g31900	0	Bradi3g27920	0	GRMZM2G170699	0	GO:0000003,GO:0003676,GO:0003723,GO:0003729,GO:0005681,GO:0005689,GO:0005730,GO:0009790,GO:0009791,GO:0009793,GO:0048026,GO:1990904		42.3818	28.2757	16.2424	11.1188	7.80844	7.52804	6.82716	5.42042	4.67111	4.0283	3.59243	3.13142	2.33548	2.7899	8.63343		2.98717	1.67296	0.551858	0.0745145	-0.233898	-0.260022	-0.325321	-0.456381	-0.526191	-0.58608	-0.626688	-0.669638	-0.743793	-0.701457	-0.157037
TraesCS1B02G161100	1	AT5G04320	6.2e-19	LOC_Os10g31930	2.02e-103	Bradi3g27940	3.79e-157	GRMZM2G020974	1.54e-86	GO:0000775,GO:0005622,GO:0007049,GO:0034090,GO:0045132		16.4575	10.5422	2.62086	0.108044	0.0302191	0	0	0.00703831	0.0142513	0.0140185	0	0.0118404	0	0	0.012713		3.08684	1.8249	0.13503	-0.401037	-0.417639	-0.424086	-0.424086	-0.422585	-0.421046	-0.421096	-0.424086	-0.42156	-0.424086	-0.424086	-0.421374
TraesCS1B02G161400	1	AT1G08600	0	LOC_Os10g31970	0	Bradi3g27970	0	GRMZM2G435545	1.83e-170	GO:0004386,GO:0009555,GO:0042393,GO:0043007,GO:1900049		20.6581	10.6665	5.17828	3.47049	2.92991	3.2409	3.62594	3.78458	4.34478	3.75776	3.41347	2.95326	2.65204	2.62683	13.6599		2.96943	0.972914	-0.123735	-0.464985	-0.573004	-0.510861	-0.433923	-0.402224	-0.290284	-0.407583	-0.476379	-0.568338	-0.628528	-0.633565	1.57107
TraesCS1B02G162300	1	AT3G23990	0	LOC_Os10g32550	0	Bradi3g28070	0	GRMZM2G416120	0	GO:0005507,GO:0005759,GO:0005774,GO:0005840,GO:0006458,GO:0007005,GO:0009408,GO:0016043,GO:0022626,GO:0042026,GO:0045041,GO:0046686,GO:0051082,GO:0051131		303.173	285.084	138.873	58.5283	23.4705	11.7068	5.11958	3.30918	2.71253	2.0119	2.23003	1.70678	1.1119	1.7279	27.1108		2.47664	2.29402	0.817907	0.00676331	-0.347172	-0.465937	-0.532439	-0.550717	-0.55674	-0.563814	-0.561611	-0.566894	-0.5729	-0.566681	-0.310421
TraesCS1B02G162700	1			LOC_Os04g13364	2.77e-16	Bradi5g02625	7.2e-47					37.0648	24.471	15.6309	11.9566	9.44503	7.28222	4.52075	4.36815	3.87315	3.71186	6.78902	5.17985	5.08088	5.34173	14.8991		2.92847	1.53273	0.553019	0.1458	-0.132546	-0.372243	-0.678287	-0.6952	-0.75006	-0.767935	-0.426903	-0.605242	-0.61621	-0.587301	0.471909
TraesCS1B02G163400	1	AT5G09590	1.44e-97	LOC_Os09g31486	3.23e-96	Bradi5g05900	0	GRMZM2G153815	3.57e-96	GO:0005618,GO:0005759,GO:0005774,GO:0006457,GO:0006986,GO:0009408,GO:0009607,GO:0009615,GO:0009651,GO:0016887,GO:0019538,GO:0031072,GO:0034605,GO:0034620,GO:0042026,GO:0042623,GO:0044183,GO:0046686,GO:0051082,GO:0051085,GO:0051787		54.0307	32.8742	19.8627	14.4554	11.8873	9.52536	8.47046	7.20506	7.43399	5.98221	5.75935	4.60798	4.1075	4.48597	16.6074		3.08241	1.46064	0.463229	0.0487326	-0.14813	-0.329187	-0.410051	-0.507051	-0.489502	-0.60079	-0.617873	-0.706132	-0.744497	-0.715485	0.213692
TraesCS1B02G164300	1	AT2G20330	0	LOC_Os10g32710	0	Bradi3g28150	0	GRMZM2G058345	0	GO:0005622,GO:0035861,GO:0080008,GO:1903775,GO:2001173		16.1358	9.80747	5.81801	4.83998	3.74056	3.12107	3.60724	3.85396	4.10307	3.43313	3.31659	2.63977	2.87707	2.69003	8.62341		3.06172	1.28338	0.162295	-0.112545	-0.421494	-0.595579	-0.458961	-0.389628	-0.319626	-0.507886	-0.540637	-0.730831	-0.664145	-0.716705	0.950644
TraesCS1B02G164500	1	AT1G57860	2.29e-109	LOC_Os10g32820	5.53e-115	Bradi1g75620	2.13e-118	GRMZM2G026216	5.77e-114	GO:0003735,GO:0005198,GO:0005622,GO:0005840,GO:0006412,GO:0022625		307.766	231.978	135.284	87.2877	63.2936	54.1629	39.1302	25.263	12.693	6.98528	5.79502	2.99901	2.77546	4.03011	43.0465		2.72467	1.86283	0.763251	0.217447	-0.055407	-0.15924	-0.330188	-0.487883	-0.630826	-0.695732	-0.709268	-0.741063	-0.743606	-0.729338	-0.285653
TraesCS1B02G165500	1	AT4G28706	6.95e-133	LOC_Os10g32830	5.66e-173	Bradi3g28237	0	GRMZM2G132607	9.78e-138	GO:0005975		6.04355	2.57123	2.61928	3.13719	2.96009	3.14746	2.97986	3.11129	3.4156	2.74729	2.75044	3.94468	2.68849	4.23243	4.11674		3.03231	-0.897687	-0.8433	-0.257132	-0.457576	-0.245504	-0.435196	-0.286438	0.0579739	-0.698422	-0.694858	0.6568	-0.764974	0.982472	0.851534
TraesCS1B02G165800	1	AT4G35490	1.07e-85	LOC_Os10g32870	9.67e-99	Bradi3g28270	1.32e-110	GRMZM2G027232	3.84e-97	GO:0000027,GO:0003735,GO:0005198,GO:0005762,GO:0005840,GO:0006412,GO:0019843,GO:0022625,GO:0042254		15.8736	13.2584	7.13905	6.30592	4.10148	3.7932	3.15813	2.3199	2.07781	1.46721	1.56909	1.67962	0.878175	1.2809	11.6835		2.3144	1.75229	0.437032	0.257964	-0.215849	-0.28211	-0.418609	-0.598774	-0.650807	-0.782047	-0.76015	-0.736393	-0.908652	-0.822092	1.4138
TraesCS1B02G165900	1	AT1G04510	1.32e-136	LOC_Os10g32880	1.54e-163	Bradi3g28280	0	GRMZM2G037698	0	GO:0000349,GO:0000398,GO:0000974,GO:0004842,GO:0005622,GO:0005730,GO:0006281,GO:0009607,GO:0016567,GO:0042742,GO:0045087,GO:0046686,GO:0061630,GO:0071006,GO:0071013,GO:0080008		146.431	85.491	40.5765	18.6972	12.6368	8.99747	7.75406	6.09553	5.02006	3.4862	5.10369	4.46824	4.68751	5.97952	26.176		3.14479	1.56084	0.393427	-0.175261	-0.332782	-0.427375	-0.459694	-0.502802	-0.530756	-0.570624	-0.528582	-0.545099	-0.5394	-0.505818	0.0191296
TraesCS1B02G168200	1	AT4G14300	1.38e-102	LOC_Os10g33230	1.61e-158	Bradi3g28430	0	GRMZM2G167505	0	GO:0003676,GO:0003723,GO:0003729,GO:0005681,GO:0006397,GO:0008380,GO:0010228,GO:0051028,GO:1901000,GO:1990904,GO:2000070		87.5461	60.1073	34.3716	18.8854	12.23	10.2483	10.2981	8.90545	7.63197	6.63847	7.5861	6.56062	6.99236	7.0374	22.9948		2.94623	1.73984	0.608324	-0.0725553	-0.36517	-0.4523	-0.45011	-0.511339	-0.56733	-0.611011	-0.569347	-0.614434	-0.595452	-0.593471	0.108123
TraesCS1B02G168700	1	AT2G35920	0	LOC_Os10g33275	0	Bradi3g28477	0	GRMZM2G399212	0	GO:0003676,GO:0003723,GO:0004386,GO:0034459		18.3302	11.7241	6.03012	3.84259	3.26894	3.55145	2.76288	2.76912	1.87056	1.39322	1.82715	2.24422	2.22618	2.73154	10.3257		2.87834	1.45264	0.223783	-0.248321	-0.372123	-0.311152	-0.481338	-0.479991	-0.673915	-0.776932	-0.683283	-0.593272	-0.597166	-0.488101	1.15083
TraesCS1B02G170300	1	AT1G74260	0	LOC_Os01g66500	0	Bradi3g28648	0	GRMZM2G000622	0	GO:0004642,GO:0006189,GO:0006541,GO:0009555,GO:0009570,GO:0055046		53.1928	26.0001	9.34611	6.73112	7.19495	8.14495	6.77641	6.45163	6.28402	6.07041	10.5164	12.4217	13.0295	12.1474	30.0449		3.11343	0.937159	-0.395679	-0.604961	-0.56784	-0.49181	-0.601336	-0.627328	-0.640742	-0.657838	-0.302017	-0.149537	-0.10089	-0.171486	1.26087
TraesCS1B02G171000	1	AT1G08610	1.89e-122	LOC_Os10g33700	0	Bradi3g28747	0	AC233892.1_FG001	0			7.86325	3.74675	2.55229	1.42307	1.00167	0.601044	0.389765	0.083688	0.19	0.0354971	0.0743142	0.0118404	0.0946084	0.0709303	1.41247		3.21364	1.19698	0.61182	0.0586217	-0.147824	-0.344087	-0.447593	-0.597538	-0.545456	-0.621147	-0.60213	-0.632736	-0.592188	-0.603788	0.053426
TraesCS1B02G172100	1	AT1G07090	1.04e-83	LOC_Os10g33780	1.62e-80	Bradi3g28800	8.1e-89	GRMZM2G034385	2.2e-92	GO:0009299,GO:0009416		11.5845	2.18996	0.643673	0.100283	0.0302191	0	0	0	0	0	0.0163892	0	0	0	0		3.67252	0.42179	-0.113263	-0.301289	-0.325533	-0.33599	-0.33599	-0.33599	-0.33599	-0.33599	-0.330319	-0.33599	-0.33599	-0.33599	-0.33599
TraesCS1B02G172300	1					Bradi1g32655	3.46e-27					19.0149	13.9025	8.73959	5.14809	3.96292	3.68604	4.64294	5.27462	5.90457	4.61604	3.88694	4.02299	5.20747	4.70589	9.26262		2.90306	1.68816	0.461265	-0.39221	-0.67385	-0.739645	-0.512251	-0.36214	-0.21244	-0.518644	-0.691904	-0.659574	-0.378098	-0.497293	0.585556
TraesCS1B02G173100	1	AT1G13630	4.73e-152	LOC_Os10g33874	0	Bradi3g28890	0	GRMZM2G055282	4.51e-72			5.63564	2.04908	1.23405	0.890748	0.594976	0.286517	0.20431	0.16415	0.057222	0.0280369	0.088261	0.0262029	0.0458716	0.0465964	0.715468		3.43908	0.885977	0.305795	0.0614133	-0.149133	-0.36871	-0.42723	-0.455817	-0.531935	-0.55271	-0.50984	-0.554016	-0.540015	-0.539499	-0.0633606
TraesCS1B02G176100	1	AT3G19840	0	LOC_Os10g34380	0	Bradi3g29247	0	GRMZM2G477694	9.62e-135	GO:0008380,GO:0070063		29.0913	17.6808	11.146	8.58912	7.61555	6.56783	5.69129	6.40059	5.5303	5.1909	4.31597	3.33566	2.83086	3.50207	9.15824		3.12813	1.39948	0.409487	0.0221216	-0.125371	-0.284098	-0.416891	-0.309434	-0.441281	-0.492699	-0.625247	-0.77376	-0.850236	-0.74855	0.10834
TraesCS1B02G176200	1	AT1G61870	1.6e-31	LOC_Os10g34370	0	Bradi3g29240	0	GRMZM2G380665	0	GO:0005743		17.3699	12.8722	4.0667	1.09879	0.517245	0.317748	0.224246	0.335154	0.197049	0.309494	0.358438	0.297185	0.395042	0.524053	6.05541		2.82441	1.94062	0.210404	-0.372773	-0.487043	-0.526242	-0.544615	-0.522822	-0.549959	-0.527864	-0.518247	-0.530283	-0.511055	-0.485705	0.601172
TraesCS1B02G177800	1	AT1G17330	6.38e-94	LOC_Os10g34470	1.67e-138	Bradi3g29300	8.48e-143	GRMZM2G459291	1.34e-141			5.34071	4.40755	2.68533	3.22841	1.76278	1.75242	1.77651	1.5071	1.76761	1.12143	1.23233	1.06754	1.0263	0.947568	4.08967		2.29982	1.606	0.325497	0.729285	-0.360433	-0.368137	-0.35023	-0.550541	-0.356844	-0.83729	-0.754832	-0.877359	-0.908023	-0.96656	1.36965
TraesCS1B02G178300	1			LOC_Os11g42930	3.05e-58	Bradi4g16590	1.89e-55					8.59547	6.43767	3.91804	2.37288	1.79022	1.94051	1.60433	1.95202	2.44508	2.22398	2.00949	1.90464	1.25158	1.37034	5.11114		2.72715	1.67638	0.449407	-0.303028	-0.58676	-0.513575	-0.677282	-0.50797	-0.267867	-0.375535	-0.479988	-0.531041	-0.84906	-0.791229	1.0304
TraesCS1B02G178800	1	AT3G02680	9.41e-101	LOC_Os10g34580	0	Bradi3g29390	0	GRMZM2G006246	0	GO:0000724,GO:0000784,GO:0003684,GO:0004003,GO:0006259,GO:0006312,GO:0006974,GO:0007049,GO:0007095,GO:0007129,GO:0007131,GO:0016043,GO:0016233,GO:0016605,GO:0030870,GO:0032508,GO:0042770,GO:0071479		9.74209	3.97684	2.30628	1.21252	0.885683	0.73971	0.644102	0.541835	0.318148	0.302843	0.439216	0.249654	0.32009	0.339922	3.23681		3.32374	0.945817	0.256783	-0.19435	-0.329155	-0.389363	-0.428797	-0.470978	-0.563239	-0.569552	-0.513304	-0.59149	-0.562438	-0.554258	0.640586
TraesCS1B02G179900	1	AT1G29940	0	LOC_Os10g35290	0	Bradi3g29917	0	GRMZM2G388892	0	GO:0001054,GO:0003899,GO:0005736		119.03	35.7715	6.80652	1.51784	0.92767	0.905805	0.442629	0.373656	0.422233	0.404708	0.669946	0.441413	0.335379	1.07021	11.5487		3.57175	0.792135	-0.174873	-0.351438	-0.371141	-0.371871	-0.387335	-0.389637	-0.388016	-0.388601	-0.379746	-0.387375	-0.390915	-0.366383	-0.0165526
TraesCS1B02G180700	1	AT2G18220	0	LOC_Os10g35280	0	Bradi3g29890	0	GRMZM2G374385	0	GO:0005654,GO:0005730,GO:0030690,GO:0030691,GO:0042273		46.5716	15.8629	4.90235	2.45348	2.40548	2.48871	2.50032	2.08169	1.57834	1.76129	2.63616	1.7364	1.43158	1.24122	6.65977		3.55046	0.834951	-0.134269	-0.350818	-0.355063	-0.347703	-0.346677	-0.383695	-0.428206	-0.412028	-0.334665	-0.414229	-0.441183	-0.458017	0.0211362
TraesCS1B02G181000	1	AT5G15270	2.47e-86	LOC_Os10g35220	0	Bradi3g29870	0	GRMZM2G120973	0	GO:0003676,GO:0003723,GO:0003729		49.6082	31.1214	24.0077	16.108	12.7794	12.4148	11.6497	10.4813	9.48529	7.40799	6.65645	6.08477	4.29349	4.78321	16.1096		2.97884	1.39375	0.783817	0.106487	-0.178913	-0.21018	-0.27578	-0.37596	-0.461357	-0.639468	-0.703906	-0.752923	-0.90651	-0.86452	0.106619
TraesCS1B02G181200	1	AT5G01160	2.64e-72	LOC_Os10g35190	0	Bradi3g29854	0	GRMZM2G120933	0	GO:0003676,GO:0016567,GO:0061630,GO:0080009		21.1118	10.9179	7.27526	4.83729	4.12305	3.04546	2.97606	2.33572	1.77303	1.58374	2.01135	1.69566	1.64916	2.22201	6.64284		3.21534	1.18772	0.463167	-0.0217603	-0.163828	-0.378167	-0.391971	-0.519338	-0.631261	-0.668912	-0.583857	-0.64665	-0.655899	-0.541956	0.337374
TraesCS1B02G181300	1	AT1G17840	0	LOC_Os10g35180	0	Bradi3g29847	0	GRMZM5G870629	0	GO:0005215,GO:0009056,GO:0009611,GO:0009651,GO:0009737,GO:0009897,GO:0010222,GO:0010588,GO:0015245,GO:0015908,GO:0042626,GO:0042803,GO:0055085,GO:0080051		8.79737	2.73856	0.336298	0.0212093	0.00755476	0	0.0123681	0	0.014468	0	0	0	0	0	0		3.56628	0.866089	-0.204511	-0.344934	-0.35102	-0.354387	-0.348875	-0.354387	-0.347939	-0.354387	-0.354387	-0.354387	-0.354387	-0.354387	-0.354387
TraesCS1B02G183800	1	AT2G31270	4.52e-39	LOC_Os10g34820	0	Bradi3g29590	0	GRMZM2G028335	0	GO:0000076,GO:0000278,GO:0000281,GO:0000776,GO:0004693,GO:0006259,GO:0006260,GO:0007049,GO:0009658,GO:0016043,GO:0019901,GO:0048229,GO:0051276,GO:0051315,GO:0070182,GO:0071163		42.3336	21.2818	4.93502	1.0094	0.364072	0.23597	0.197463	0.125439	0.0585593	0.0668132	0.0511039	0.0436107	0	0.100079	1.01407		3.31183	1.4549	0.0129864	-0.333284	-0.390207	-0.401507	-0.404903	-0.411256	-0.417156	-0.416428	-0.417813	-0.418474	-0.422321	-0.413493	-0.332872
TraesCS1B02G184700	1	AT1G08130	0	LOC_Os10g34750	0	Bradi3g29530	0	GRMZM2G071304	0	GO:0000012,GO:0003910,GO:0005730,GO:0006259,GO:0006260,GO:0006273,GO:0006302,GO:0006310,GO:0007049,GO:0051301,GO:0071897,GO:0080111		75.5965	26.6985	6.50242	3.52436	2.16768	1.30031	0.917033	0.777719	0.479423	0.499657	0.863265	0.304581	0.539148	0.474624	5.0138		3.5218	0.959901	-0.0982285	-0.254257	-0.325338	-0.370782	-0.390863	-0.398162	-0.41379	-0.41273	-0.39368	-0.422951	-0.410661	-0.414042	-0.176222
TraesCS1B02G185000	1	AT3G20020	2.26e-135	LOC_Os10g34740	1.03e-169	Bradi3g29470	6.24e-178	GRMZM2G160752	6.12e-179	GO:0006479,GO:0008168,GO:0008469,GO:0019919,GO:0034969,GO:0035242		6.81118	4.31969	2.37809	1.25596	0.899014	0.425862	0.515025	0.418232	0.579616	0.320246	0.455556	0.618266	0.389708	0.652357	1.94333		3.02375	1.61446	0.516212	-0.11851	-0.320414	-0.588048	-0.537614	-0.592364	-0.501078	-0.647789	-0.571252	-0.479216	-0.608498	-0.459933	0.270292
TraesCS1B02G185400	1	AT1G09230	3.32e-149	LOC_Os03g21020	0	Bradi2g18227	0	GRMZM2G042615	0	GO:0000398,GO:0003676,GO:0003723,GO:0005689,GO:0010229,GO:0030626,GO:0097157		5.76525	3.09194	1.61148	2.03461	2.42178	2.42159	2.64413	3.01737	3.01171	2.94203	3.05534	3.34516	2.23422	2.34412	4.5617		2.8101	0.12563	-1.361	-0.93611	-0.547323	-0.547514	-0.32405	0.0507544	0.0450682	-0.0248989	0.088876	0.379915	-0.735668	-0.625304	1.60152
TraesCS1B02G186200	1	AT1G61030	4e-122	LOC_Os10g35380	0	Bradi3g29910	0	GRMZM2G034276	0	GO:0000070,GO:0009793,GO:0010789,GO:0045132,GO:0060623,GO:0071922		23.3976	16.2267	12.5784	10.7084	9.86401	8.99531	9.46912	8.20139	8.80629	7.05805	6.72986	5.89186	5.28178	4.36077	12.121		2.87753	1.33973	0.557368	0.156345	-0.0247394	-0.211031	-0.109423	-0.381288	-0.251566	-0.626475	-0.696856	-0.876566	-1.0074	-1.20491	0.459268
TraesCS1B02G186500	1	AT1G52920	0	LOC_Os10g35480	0	Bradi3g29960	0	GRMZM2G703928	0	GO:0000003,GO:0008289,GO:0009787,GO:0009791,GO:0010231,GO:0010427,GO:0019898		6.69093	2.35416	1.17981	1.05325	0.861752	0.575162	0.581067	0.522665	0.599758	0.48139	0.304128	0.418529	0.145655	0.136771	1.30717		3.51287	0.764669	0.0204902	-0.0597161	-0.181065	-0.362676	-0.358934	-0.395943	-0.34709	-0.422099	-0.53443	-0.461934	-0.634853	-0.640483	0.101197
TraesCS1B02G186800	1	AT5G67270	4.43e-118	LOC_Os10g35580	0	Bradi3g30010	0	GRMZM2G045808	6.57e-178	GO:0005618,GO:0005730,GO:0005815,GO:0005819,GO:0005856,GO:0005874,GO:0005881,GO:0007049,GO:0008017,GO:0009524,GO:0009606,GO:0009652,GO:0016043,GO:0030865,GO:0031110,GO:0035371,GO:0035372,GO:0051010,GO:0051225,GO:0051233,GO:0051301,GO:1904825		69.3272	48.0297	13.1048	1.71722	0.633942	0.405993	0.354239	0.244628	0.201717	0.149955	0.436314	0.552112	0.414793	1.25583	3.14266		3.00114	1.93579	0.188753	-0.38088	-0.435069	-0.446471	-0.44906	-0.454543	-0.45669	-0.459279	-0.444955	-0.439162	-0.446031	-0.40396	-0.309577
TraesCS1B02G188000	1	AT4G04950	0	LOC_Os10g35720	0	Bradi3g30080	0	GRMZM2G090736	0	GO:0006879,GO:0006974,GO:0007049,GO:0009055,GO:0009408,GO:0009926,GO:0015035,GO:0015038,GO:0042802,GO:0045454,GO:0051537,GO:0051726,GO:0072593		36.7313	25.2404	19.6242	15.7131	14.1381	14.6919	17.0496	16.2308	14.2238	12.3176	10.23	7.6506	8.61097	8.65697	32.5526		2.3983	1.00789	0.32832	-0.144925	-0.335502	-0.268484	0.0167978	-0.082277	-0.325125	-0.55578	-0.808386	-1.12049	-1.00429	-0.99872	1.89267
TraesCS1B02G188100	1	AT4G21705	1.21e-148	LOC_Os07g40750	0	Bradi3g30090	0	GRMZM2G135940	0			7.92804	4.71222	1.28687	0.818501	0.226091	0.28366	0.0785803	0.0727294	0.135923	0.108974	0.10465	0.123448	0.0767527	0.134593	2.01882		3.11511	1.62455	0.0368713	-0.180222	-0.454809	-0.428125	-0.523181	-0.525893	-0.496602	-0.509093	-0.511097	-0.502384	-0.524028	-0.497219	0.376133
TraesCS1B02G189900	1	AT4G00660	0	LOC_Os04g45040	0	Bradi3g30250	0	GRMZM2G086116	0	GO:0003729,GO:0006397,GO:0008026,GO:0016032,GO:0019048,GO:0051028		57.5812	44.2196	28.4227	16.1607	12.1559	9.10875	8.30785	7.08715	6.1213	4.63149	4.77097	4.59136	3.82339	3.39303	14.3164		2.72802	1.8724	0.860843	0.0756411	-0.180807	-0.375933	-0.427219	-0.505386	-0.567235	-0.662636	-0.653704	-0.665206	-0.714382	-0.741941	-0.0424602
TraesCS1B02G190000	1	AT1G63260	3.25e-130	LOC_Os10g35980	4.38e-180	Bradi3g30240	0	GRMZM2G129135	2.57e-171	GO:0007568,GO:0009506		10.3176	6.18803	2.75989	1.31723	0.557834	0.471213	0.0693894	0.0553419	0.0458619	0.0686782	0.0772168	0.0262029	0.0388962	0.105932	0.786846		3.10368	1.64587	0.435676	-0.0736098	-0.341689	-0.372268	-0.514119	-0.519078	-0.522424	-0.51437	-0.511356	-0.529364	-0.524883	-0.501218	-0.260844
TraesCS1B02G192500	1	AT3G45980	3.24e-75	LOC_Os08g38300	1.19e-71	Bradi2g27760	1.84e-104	GRMZM2G057852	2.82e-75	GO:0000786,GO:0005730,GO:0006259,GO:0009534,GO:0009570,GO:0016043,GO:0046982		60.5763	23.9222	1.93947	0.140592	0.269196	0.210742	0.0893063	0.0561214	0.165872	0.0571423	0.0485587	0	0.0306275	0.0137728	0.0480438		3.46914	1.14613	-0.247068	-0.361074	-0.352924	-0.356628	-0.364325	-0.366428	-0.359472	-0.366363	-0.366907	-0.369985	-0.368044	-0.369112	-0.36694
TraesCS1B02G192800	1	AT1G76340	0	LOC_Os03g11590	0	Bradi1g69910	0	GRMZM2G173067	0	GO:0000139,GO:0005794,GO:0008643,GO:0015297,GO:0015780		6.1233	4.28546	2.43147	1.5223	1.17977	0.427887	0.527433	0.249683	0.252241	0.237716	0.105769	0.133707	0.116112	0.0571575	0.734789		2.85386	1.78295	0.702633	0.172856	-0.026738	-0.464859	-0.406853	-0.568698	-0.567208	-0.575672	-0.652557	-0.636278	-0.646531	-0.680883	-0.286027
TraesCS1B02G193200	1	AT1G01510	0	LOC_Os10g38900	0	Bradi3g31947	0	GRMZM2G418294	0	GO:0000003,GO:0000226,GO:0005802,GO:0005874,GO:0006970,GO:0007267,GO:0008360,GO:0009651,GO:0009653,GO:0009791,GO:0009908,GO:0009965,GO:0010091,GO:0010482,GO:0010494,GO:0016043,GO:0016049,GO:0030154,GO:0031129,GO:0034063,GO:0042802,GO:0042803,GO:0042814,GO:0045604,GO:0048444,GO:0048530,GO:0051287,GO:2000039		17.9825	11.9343	6.32609	2.91848	1.90159	1.49705	1.05788	0.988035	0.608794	0.531703	0.545491	0.54084	0.475859	0.491227	7.06367		2.87178	1.65928	0.534971	-0.148169	-0.352029	-0.433129	-0.521171	-0.535173	-0.611202	-0.626657	-0.623892	-0.624825	-0.637852	-0.634771	0.682837
TraesCS1B02G193700	1	AT5G25060	0	LOC_Os02g08360	0	Bradi3g31900	0	GRMZM2G174785	0	GO:0003676,GO:0003723,GO:0006397,GO:0008380,GO:0016607		23.4439	17.5604	11.6969	8.11021	7.17905	8.41213	6.48575	5.05674	5.37003	4.89057	4.52904	3.94123	3.30319	3.46346	12.1485		2.72667	1.66223	0.601407	-0.0474963	-0.215961	0.00712707	-0.341395	-0.599931	-0.54325	-0.629994	-0.695402	-0.801748	-0.917183	-0.888187	0.683108
TraesCS1B02G195100	1	AT1G04110	0	LOC_Os10g38080	0	Bradi3g31690	0	GRMZM2G430039	0	GO:0004252,GO:0005618,GO:0006508,GO:0009653,GO:0009791,GO:0009897,GO:0010103,GO:0019538,GO:0042127,GO:0048046		8.01412	5.63827	4.58647	1.75012	0.475809	0.103357	0.0838897	0.0281532	0.129129	0.676309	0.880677	0.648776	0.837896	1.0498	1.06884		2.72033	1.69162	1.2362	0.00808721	-0.543675	-0.704943	-0.713372	-0.737506	-0.693784	-0.456861	-0.368372	-0.468783	-0.386896	-0.295143	-0.286901
TraesCS1B02G196200	1	AT2G45720	0	LOC_Os10g37850	0	Bradi3g31550	0	GRMZM2G087243	0			11.2248	10.093	4.4982	3.67295	3.90986	5.61157	6.81558	6.98651	5.06922	4.00029	2.44864	1.65495	2.00857	2.80903	3.23572		2.31175	1.89572	-0.160907	-0.464264	-0.377175	0.248363	0.690949	0.753782	0.0489982	-0.343935	-0.914313	-1.20607	-1.07608	-0.781834	-0.624986
TraesCS1B02G196500	1	AT3G61140	0	LOC_Os03g02540	0	Bradi3g31500	0	GRMZM2G062210	0	GO:0000003,GO:0000338,GO:0006972,GO:0008180,GO:0009585,GO:0009640,GO:0009646,GO:0009651,GO:0009790,GO:0009791,GO:0009793,GO:0016043		27.9608	15.5238	7.28184	3.75621	1.53052	1.25694	0.770895	0.703238	0.579832	0.515208	0.986591	0.726796	0.558826	1.27436	8.32649		3.12507	1.44816	0.33686	-0.138512	-0.438608	-0.475496	-0.541031	-0.550153	-0.566793	-0.575506	-0.511948	-0.546977	-0.569625	-0.473147	0.477714
TraesCS1B02G196700	1	AT4G00720	0	LOC_Os10g37740	0	Bradi3g31480	0	GRMZM2G109624	0	GO:0004674,GO:0009741,GO:0046777		32.3847	20.3091	15.8365	12.3845	10.9763	10.3683	9.74155	9.45757	9.09207	7.97977	7.90119	9.21304	8.95294	8.14286	10.9345		3.21587	1.28767	0.573483	0.0222781	-0.20258	-0.299662	-0.399746	-0.445092	-0.503454	-0.681064	-0.693612	-0.484138	-0.525671	-0.655023	-0.209258
TraesCS1B02G197100	1	AT5G62050	1.78e-91	LOC_Os10g37690	2.23e-151	Bradi3g31430	0	GRMZM2G055880	3.07e-76	GO:0005743,GO:0015450,GO:0016043,GO:0032977,GO:0045039		12.403	8.94671	6.8411	3.9224	2.29084	1.27326	1.49979	1.79176	1.26068	0.995838	0.986948	0.687989	0.371828	0.800071	4.52452		2.67335	1.66498	1.05068	0.199151	-0.276851	-0.573729	-0.50764	-0.422457	-0.577399	-0.654666	-0.65726	-0.74448	-0.83672	-0.711781	0.374818
TraesCS1B02G197200	1	AT2G46470	3.11e-107	LOC_Os10g37690	0	Bradi3g31430	0	GRMZM2G055880	1.97e-83	GO:0005743,GO:0016043,GO:0032977,GO:0045039		20.4679	18.7376	9.33894	3.84795	2.25723	1.7636	1.22621	0.821439	0.637972	0.528479	0.558372	0.56077	0.420495	0.755813	4.22182		2.5168	2.24561	0.772566	-0.0880331	-0.337345	-0.414712	-0.498936	-0.562376	-0.59113	-0.608291	-0.603606	-0.60323	-0.625215	-0.572661	-0.0294369
TraesCS1B02G197700	1	AT5G63830	1.31e-137	LOC_Os10g37640	0	Bradi3g31377	0	GRMZM2G135688	0			5.96747	2.79336	2.62589	1.93578	1.97162	1.57008	1.51641	1.45953	0.893518	0.511644	0.573947	0.219282	0.297408	0.293926	2.31422		3.02737	0.79502	0.677237	0.191889	0.217094	-0.0653083	-0.10305	-0.143055	-0.541132	-0.809702	-0.765885	-1.01532	-0.960374	-0.962823	0.458042
TraesCS1B02G197800	1	AT1G64600	0	LOC_Os07g20150	0	Bradi3g31397	0	GRMZM2G179220	0	GO:0006412,GO:0008168,GO:0032259		15.9198	9.95348	4.57615	3.5396	2.66469	2.12539	1.78165	1.188	0.991814	0.717507	0.557148	0.734736	0.386375	0.805048	12.6314		2.538	1.27769	0.141804	-0.0771534	-0.261968	-0.375888	-0.448499	-0.573898	-0.61534	-0.673284	-0.707158	-0.669645	-0.743231	-0.654792	1.84336
TraesCS1B02G198400	1	AT1G17530	1.75e-63	LOC_Os03g02390	1.35e-108	Bradi3g31150	4.59e-118	GRMZM2G368041	4.73e-100	GO:0005215,GO:0005743,GO:0005744,GO:0006626,GO:0008320,GO:0015031,GO:0015450,GO:0016043,GO:0030150,GO:0031305,GO:0071806		7.72045	6.06847	2.5273	1.42588	1.12104	0.848831	0.650263	0.67909	0.472871	0.561055	0.728785	0.491376	0.588489	0.829874	2.69605		2.78338	2.00314	0.330607	-0.189605	-0.333583	-0.462151	-0.555937	-0.542321	-0.639721	-0.598071	-0.51885	-0.630981	-0.585113	-0.471105	0.410311
TraesCS1B02G199000	1	AT3G05210	9.38e-137	LOC_Os10g37490	0	Bradi3g31120	0	GRMZM2G073510	0	GO:0000014,GO:0000110,GO:0000710,GO:0000724,GO:0003684,GO:0003697,GO:0004518,GO:0004519,GO:0006259,GO:0006281,GO:0006284,GO:0006294,GO:0006296,GO:0006312,GO:0010213,GO:0010224,GO:0010332,GO:0016043,GO:0017108,GO:0070522,GO:0070914		6.58045	3.09636	1.9914	1.48391	1.26919	1.6832	1.6766	1.40699	1.43423	1.49028	1.48749	1.44781	1.31143	1.26554	3.37075		3.33304	0.760507	-0.0553637	-0.430073	-0.588613	-0.282923	-0.287797	-0.486867	-0.466756	-0.425372	-0.427427	-0.456727	-0.557427	-0.591309	0.963104
TraesCS1B02G200200	1	AT2G45240	0	LOC_Os10g36470	0	Bradi3g30810	0	GRMZM2G113062	0	GO:0004177,GO:0006508,GO:0008235,GO:0016485,GO:0019538,GO:0031365		44.5013	29.9866	19.945	15.1651	11.059	10.1425	9.0729	9.74797	7.39414	6.74513	6.99517	5.45687	5.20672	5.99085	25.5522		2.78095	1.44896	0.527445	0.0887985	-0.288009	-0.372114	-0.470272	-0.408322	-0.624331	-0.683889	-0.660943	-0.802112	-0.825068	-0.753109	1.04201
TraesCS1B02G203600	1	AT3G50670	4.6e-141	LOC_Os10g02630	2.13e-156	Bradi3g30430	0	GRMZM2G113592	6.25e-83	GO:0000243,GO:0000398,GO:0003723,GO:0003729,GO:0005685,GO:0016607		55.9893	30.2812	21.3018	15.8349	14.311	14.1462	12.2014	11.1413	10.5531	9.97404	10.9021	9.66245	9.41126	10.3126	24.6538		3.24027	1.08282	0.32925	-0.129536	-0.257427	-0.271251	-0.434459	-0.52343	-0.572788	-0.621386	-0.543499	-0.647536	-0.668616	-0.592977	0.610562
TraesCS1B02G203800	1	AT2G45190	2.65e-50	LOC_Os10g36420	1.65e-107	Bradi3g30410	4.31e-118	GRMZM2G167824	8.44e-120	GO:0000003,GO:0009909,GO:0009933,GO:0009944,GO:0010093,GO:0010154,GO:0010158,GO:0010450,GO:0030154,GO:0045165,GO:0090706,GO:1902183,GO:2000024		5.91809	0.969075	0.126739	0.0475417	0	0.0344022	0	0	0	0	0	0	0	0.00669553	0		3.69209	0.336058	-0.235149	-0.288854	-0.321093	-0.297764	-0.321093	-0.321093	-0.321093	-0.321093	-0.321093	-0.321093	-0.321093	-0.316552	-0.321093
TraesCS1B02G204600	1	AT1G33400	0	LOC_Os10g36250	0	Bradi3g30360	0	GRMZM2G056357	0			7.0321	2.58284	0.904173	0.351389	0.310111	0.401361	0.571897	0.806868	1.04605	1.13421	1.07517	1.14568	0.537532	0.517164	0.82799		3.53394	0.799016	-0.232843	-0.572634	-0.598007	-0.541916	-0.437089	-0.292655	-0.14563	-0.0914381	-0.127734	-0.0843877	-0.458213	-0.470733	-0.279672
TraesCS1B02G205900	1	AT3G02890	4.59e-43	LOC_Os10g42196	0	Bradi3g34000	0	GRMZM2G099337	0			27.2038	17.5069	15.3362	12.3518	11.5713	12.4294	13.158	13.3467	11.5152	8.46515	8.15531	7.43935	6.71225	6.57428	22.4698		2.52498	0.807347	0.422854	-0.105783	-0.244041	-0.0920457	0.0370229	0.0704347	-0.253982	-0.79424	-0.849122	-0.975942	-1.10474	-1.12917	1.68643
TraesCS1B02G206100	1	AT2G33620	3.97e-75	LOC_Os10g42230	1.45e-173	Bradi3g34030	0	GRMZM2G072117	9.13e-157			55.337	16.1863	4.34308	1.35511	1.18463	0.898029	0.287154	0.253897	0.0917238	0.0711608	0.109383	0.0831766	0.078648	0.197792	1.88026		3.58576	0.769417	-0.08254	-0.297483	-0.309747	-0.330364	-0.374307	-0.3767	-0.388366	-0.389845	-0.387096	-0.388981	-0.389307	-0.380736	-0.259706
TraesCS1B02G206700	1	AT4G16660	2.94e-83	LOC_Os02g48110	4.59e-98	Bradi3g53100	9.41e-103	GRMZM2G020040	2e-96	GO:0005774,GO:0005783,GO:0005794,GO:0034663,GO:0071456,GO:1903298		5.83048	3.66893	3.64733	3.02556	3.43723	3.67399	3.80879	3.75694	3.99803	3.38902	4.22569	4.20649	2.7141	2.79127	5.83883		2.21768	-0.224349	-0.248754	-0.951196	-0.486119	-0.218633	-0.0663377	-0.124923	0.147449	-0.540581	0.404651	0.382966	-1.30307	-1.21589	2.22711
TraesCS1B02G207100	1	AT2G03820	0	LOC_Os10g42320	0	Bradi3g34097	0	GRMZM2G134844	0	GO:0000055,GO:0000184,GO:0006611,GO:0007029,GO:0009056,GO:0009834,GO:0043023		18.9581	12.7634	6.42136	3.41623	3.53814	3.04802	2.94259	2.63703	2.5218	2.91021	3.5074	2.40673	3.19323	2.9118	9.54066		2.9353	1.59602	0.224899	-0.424802	-0.398445	-0.504408	-0.527201	-0.593262	-0.618174	-0.534201	-0.405091	-0.643052	-0.473013	-0.533858	0.899282
TraesCS1B02G208400	1	AT5G46880	0	LOC_Os10g42490	0	Bradi3g34410	0	GRMZM2G123140	0	GO:0008289,GO:0043565,GO:0048497		37.4327	21.4146	4.40526	0.344121	0.23651	0.195983	0.0771295	0.157976	0.261576	0.156618	0.147152	0.136935	0.0917431	0.0299937	0.0144872		3.20715	1.65476	0.00630602	-0.387277	-0.397706	-0.401634	-0.413153	-0.405317	-0.395277	-0.405449	-0.406366	-0.407357	-0.411736	-0.417721	-0.419224
TraesCS1B02G208600	1	AT1G79190	0	LOC_Os10g42510	0	Bradi3g34387	0	GRMZM2G476949	0			9.627	3.98491	1.32948	0.508117	0.234798	0.26778	0.274294	0.24949	0.302662	0.337271	0.802497	0.498681	0.418112	0.535482	4.51903		3.19619	0.951683	-0.10469	-0.43144	-0.540171	-0.52705	-0.524459	-0.534326	-0.513174	-0.499405	-0.314331	-0.435194	-0.467246	-0.420554	1.16416
TraesCS1B02G209100	1	AT5G16760	1.48e-132	LOC_Os10g42550	0	Bradi3g34350	0	GRMZM2G456626	0	GO:0000287,GO:0005975,GO:0010264,GO:0032957,GO:0047325,GO:0052725,GO:0052726,GO:0052746		7.58815	4.49926	4.10101	3.85311	3.58733	3.37564	3.45574	3.85135	3.44777	3.26856	2.41938	1.80175	2.22882	2.07456	3.04862		3.08204	0.749496	0.448759	0.261559	0.0608585	-0.0989967	-0.0385132	0.260233	-0.0445277	-0.179858	-0.821106	-1.2875	-0.965006	-1.08149	-0.345944
TraesCS1B02G210600	1	AT5G66230	4.11e-45	LOC_Os10g42660	4.12e-77	Bradi3g34220	2.2e-134	GRMZM2G057690	5.94e-110	GO:0019748		30.2366	23.3196	6.14167	0.241688	0.133371	0.0787958	0.0446531	0.0342269	0.0970731	0.109937	0.0139467	0.0118404	0	0.00830133	0.0151613		2.86825	2.11114	0.23087	-0.414931	-0.426787	-0.432761	-0.436498	-0.437639	-0.43076	-0.429352	-0.439859	-0.440089	-0.441385	-0.440477	-0.439726
TraesCS1B02G212800	1	AT5G63610	0	LOC_Os10g42950	0	Bradi3g21650	0	GRMZM2G166771	0	GO:0004693,GO:0016592,GO:0019900		18.76	11.9765	10.2771	8.86472	8.28557	6.98292	6.61917	6.71029	6.0616	5.64835	5.40813	4.71373	4.39685	5.23097	13.0913		2.78895	0.997081	0.548194	0.175107	0.0221255	-0.321971	-0.418057	-0.393986	-0.565339	-0.674499	-0.737955	-0.921381	-1.00509	-0.784751	1.29156
TraesCS1B02G212900	1	AT1G60640	1.21e-12	LOC_Os01g32130	2.94e-71	Bradi4g08840	4.72e-85	GRMZM2G144645	1.91e-77			20.9363	14.2925	5.95131	3.43863	3.26736	2.42717	1.84547	1.52157	0.974212	0.994418	0.834865	0.48682	0.37527	0.653662	4.44587		2.9795	1.79934	0.317661	-0.128677	-0.159101	-0.308348	-0.411677	-0.469214	-0.566442	-0.562853	-0.591195	-0.65302	-0.672835	-0.623383	0.0502437
TraesCS1B02G213200	1	AT4G19150	1.37e-69	LOC_Os10g43040	1.22e-128	Bradi3g21630	3.11e-127	GRMZM2G020620	1.71e-127	GO:0030941,GO:0031359,GO:0045036		11.6852	7.51885	4.57583	2.48392	1.98895	1.42968	0.977526	0.868268	0.885742	0.81902	0.852574	0.795631	0.82039	0.856467	5.84255		2.83556	1.50193	0.559886	-0.109723	-0.268162	-0.447182	-0.591913	-0.626886	-0.621293	-0.64265	-0.63191	-0.650137	-0.642212	-0.630664	0.965358
TraesCS1B02G213700	1			LOC_Os10g43075	0	Bradi3g21588	0	GRMZM2G469795	0			43.4173	23.0358	17.9674	13.2827	12.4802	11.554	11.0246	12.4799	9.59129	7.52048	7.06657	5.57475	5.11655	5.75454	16.582		3.19808	1.0196	0.477864	-0.0228546	-0.108626	-0.207633	-0.264214	-0.10866	-0.417412	-0.63875	-0.687266	-0.846719	-0.895694	-0.827502	0.329785
TraesCS1B02G213900	1	AT3G51670	0	LOC_Os05g27820	0	Bradi1g70750	0	GRMZM2G005293	0	GO:0005215,GO:0007049,GO:0008289,GO:0051301,GO:0071365,GO:1901703		13.8162	4.74732	2.04177	0.897818	0.183707	0.0333953	0.00889235	0.0136908	0.0299483	0	0.0300315	0.0118404	0	0	0.0416874		3.50419	0.932877	0.165775	-0.15857	-0.361042	-0.403659	-0.410607	-0.409246	-0.404637	-0.413128	-0.404613	-0.409771	-0.413128	-0.413128	-0.401308
TraesCS1B02G214000	1	AT5G58450	0	LOC_Os05g27870	0	Bradi2g29750	0	GRMZM2G442057	4.33e-93	GO:0004596,GO:0009506,GO:0017196,GO:0031416		52.2805	36.8516	22.8755	12.1362	8.28099	7.87937	5.23753	3.57758	1.32967	1.44901	2.54455	1.11908	1.65324	2.06162	12.183		2.82345	1.75704	0.791046	0.0487684	-0.217697	-0.245456	-0.428054	-0.542786	-0.698156	-0.689908	-0.614186	-0.712711	-0.675792	-0.647566	0.052005
TraesCS1B02G216300	1	AT2G33670	0	LOC_Os10g39520	0	Bradi3g32230	0	GRMZM2G040441	0	GO:0005516,GO:0008219,GO:0009607		11.9506	8.32113	2.20514	1.64396	0.987474	0.378714	0.511781	0.777704	0.490886	0.281191	0.279901	0.184819	0.203884	0.16894	1.63812		3.00249	1.90715	0.0614206	-0.107936	-0.306056	-0.489772	-0.449614	-0.369362	-0.45592	-0.519203	-0.519592	-0.548287	-0.542534	-0.553079	-0.109701
TraesCS1B02G219500	1	AT5G03450	1.79e-101	LOC_Os10g39850	0	Bradi3g32540	0	GRMZM2G085691	0	GO:0004842,GO:0008270,GO:0016567,GO:0036297		9.8626	3.18693	0.392592	0.0456713	0.0326859	0.0295957	0.0319864	0.0273816	0.0885076	0	0.0081946	0.054928	0.0230751	0.00830133	0.0284243		3.5554	0.900873	-0.210273	-0.348223	-0.353387	-0.354615	-0.353665	-0.355496	-0.33119	-0.366384	-0.363125	-0.344542	-0.357208	-0.363083	-0.355081
TraesCS1B02G219900	1	AT5G64010	1.52e-37			Bradi3g32567	4.49e-138	GRMZM5G824597	7.16e-44	GO:0009414,GO:0090332		6.53121	3.43363	2.52159	2.15906	1.77297	1.60598	1.98934	1.90438	1.98504	1.72883	1.87562	1.42486	1.0422	0.743186	5.50625		2.66711	0.66005	0.0690986	-0.165794	-0.415961	-0.524163	-0.275764	-0.330819	-0.278554	-0.44456	-0.349452	-0.641517	-0.889462	-1.0832	2.00299
TraesCS1B02G220000	1	AT5G22940	2.5e-163	LOC_Os03g01760	0	Bradi3g32610	0	GRMZM2G113245	0	GO:0000139,GO:0005794,GO:0005975,GO:0006486,GO:0010417,GO:0016757,GO:0071555		5.1044	3.80972	2.83406	1.55628	1.38619	1.29914	1.98341	1.86815	1.05382	1.25397	0.913551	0.787515	0.67635	0.65737	1.02253		2.7508	1.69001	0.8906	-0.156349	-0.295711	-0.367031	0.193626	0.0991847	-0.568038	-0.404043	-0.682965	-0.786232	-0.877315	-0.892866	-0.59367
TraesCS1B02G220200	1	AT5G04480	0	LOC_Os10g39900	0	Bradi3g32630	0	GRMZM2G053047	7.2e-158	GO:0005768,GO:0005794,GO:0005802,GO:0016757,GO:0048868		7.96604	7.01682	6.60061	4.48634	3.76205	3.3188	3.68621	4.12777	5.07	4.82872	4.67038	4.31806	3.79279	3.80344	5.7387		2.32862	1.61258	1.2986	-0.296289	-0.842654	-1.17702	-0.899868	-0.566778	0.143992	-0.0380127	-0.15746	-0.423234	-0.81947	-0.811434	0.648428
TraesCS1B02G221400	1	AT1G76630	0	LOC_Os01g68680	2.13e-08	Bradi3g32780	0	GRMZM2G398825	6.02e-76	GO:0005975,GO:0016441,GO:1904278		26.7877	14.0058	10.941	10.1044	8.99775	8.43851	7.56412	7.11148	6.46033	6.33287	5.8131	5.3684	4.33483	4.23853	7.82954		3.31112	0.937796	0.368711	0.213382	0.00789553	-0.0959425	-0.258299	-0.342346	-0.463251	-0.486917	-0.583429	-0.665999	-0.857913	-0.875793	-0.209016
TraesCS1B02G221600	1	AT5G59970	1.59e-68	LOC_Os10g39410	3.8e-68	Bradi5g19358	1.07e-69	AC212565.3_FG001	5.02e-70	GO:0006259,GO:0016043,GO:0046982		6.97335	3.92596	1.12627	0.527899	0.670887	0.850718	0.495024	0.736385	0.727347	0.650409	0.599696	0.522805	0.356723	0.72384	2.01932		3.2313	1.46647	-0.154919	-0.501456	-0.418647	-0.314502	-0.520494	-0.380715	-0.385949	-0.430506	-0.459876	-0.504405	-0.600589	-0.38798	0.362272
TraesCS1B02G221800	1			LOC_Os03g49126	1.32e-36	Bradi3g32460	0					7.91657	6.19714	3.16144	1.71869	1.30941	1.19818	1.06037	1.05316	1.4339	1.56609	1.43426	1.58442	1.31348	1.2362	5.801		2.50675	1.70624	0.292915	-0.378786	-0.569335	-0.62112	-0.685277	-0.688633	-0.511372	-0.449831	-0.511205	-0.441297	-0.56744	-0.603415	1.52181
TraesCS1B02G224200	1	AT4G31810	0	LOC_Os10g40540	0	Bradi3g32960	0	GRMZM2G181227	2.43e-111	GO:0003860,GO:0006629,GO:0006635,GO:0009056		35.0007	25.8351	14.3173	8.57547	6.08125	5.01831	4.04253	3.64828	3.2117	2.55862	3.58535	2.26884	2.66601	2.87333	9.87786		2.84109	1.85334	0.612109	-0.00667169	-0.275466	-0.390016	-0.495172	-0.537659	-0.584708	-0.655089	-0.544441	-0.686317	-0.643516	-0.621173	0.133683
TraesCS1B02G227200	1			LOC_Os10g32470	1.41e-53	Bradi3g34273	8.38e-49					14.7249	7.06229	4.29713	2.53223	1.72054	0.897753	1.07393	0.646059	0.673906	0.804637	0.994283	0.515944	0.577771	0.642913	3.97964		3.25707	1.17413	0.422479	-0.0572737	-0.277917	-0.501575	-0.453684	-0.569993	-0.562424	-0.526887	-0.475336	-0.605363	-0.588556	-0.570849	0.336177
TraesCS1B02G228000	1	AT1G78540	7.1e-160	LOC_Os10g41770	0	Bradi3g33820	0	GRMZM2G453001	0	GO:0004871		7.14152	3.58642	1.96061	1.22629	0.662693	0.594463	0.614203	0.697033	0.804263	0.673931	1.08875	0.633799	0.688917	0.876338	3.98211		3.04514	1.06219	0.155352	-0.254232	-0.568596	-0.606653	-0.595643	-0.549442	-0.489632	-0.562328	-0.33095	-0.584713	-0.553969	-0.44943	1.2829
TraesCS1B02G229200	1	AT5G47080	3.68e-148	LOC_Os10g41520	0	Bradi3g33710	0	GRMZM2G098208	1.94e-173	GO:0000003,GO:0004674,GO:0005622,GO:0005956,GO:0009791,GO:0016310,GO:0019887,GO:0042752,GO:0048573,GO:0071900		39.4655	21.5832	13.1763	9.4174	6.65288	5.14599	4.28233	2.67296	2.55026	2.6251	2.752	1.87032	2.05733	1.97149	8.8142		3.16632	1.34744	0.492344	0.110012	-0.171178	-0.32445	-0.412296	-0.575991	-0.588471	-0.580859	-0.567952	-0.657631	-0.63861	-0.64734	0.0486583
TraesCS1B02G230600	1	AT4G16970	2.14e-169	LOC_Os10g41390	0	Bradi3g33537	0	GRMZM2G041125	0	GO:0000727,GO:0004674,GO:0006270,GO:0018105,GO:0018107,GO:0046777		37.8174	20.7624	3.89126	1.12955	0.619351	0.334521	0.360911	0.423503	0.49859	0.473498	0.309979	0.484944	0.162192	0.108844	0.134227		3.25089	1.58674	-0.0594706	-0.328946	-0.378729	-0.406522	-0.403947	-0.397839	-0.390512	-0.392961	-0.408916	-0.391844	-0.423337	-0.428542	-0.426065
TraesCS1B02G232200	1	AT4G13930	0	LOC_Os12g22030	0	Bradi4g08097	0	GRMZM2G039238	0	GO:0004372,GO:0006544,GO:0006563,GO:0006565,GO:0006730,GO:0007623,GO:0008270,GO:0009506,GO:0016597,GO:0019264,GO:0030170,GO:0035999,GO:0046653,GO:0046655,GO:0046686,GO:0050897,GO:0070905,GO:1904482		48.9065	32.278	19.9375	20.921	20.9465	21.3497	21.0443	18.1435	17.3692	13.4025	15.4265	20.0329	22.4523	26.745	50.7333		2.25378	0.709014	-0.437409	-0.346038	-0.343667	-0.306217	-0.334586	-0.604065	-0.675994	-1.0445	-0.856471	-0.428545	-0.203786	0.195001	2.42349
TraesCS1B02G234400	1	AT4G17330	3.87e-97	LOC_Os10g41030	0	Bradi3g33240	0	GRMZM2G033478	0	GO:0003723,GO:0009506		178.091	96.8424	56.8548	41.8341	35.8227	33.4747	32.5168	38.7431	38.9116	32.5195	30.6188	31.6483	25.9471	26.8789	68.6743		3.29603	1.18404	0.144601	-0.245845	-0.402107	-0.46314	-0.488041	-0.326193	-0.321815	-0.487971	-0.537379	-0.510616	-0.658814	-0.634593	0.451839
TraesCS1B02G236100	1	AT3G08947	0	LOC_Os05g28510	0	Bradi4g00730	0	GRMZM2G084767	0	GO:0005215,GO:0006607,GO:0006610,GO:0006913,GO:0008139,GO:0008565,GO:0031965,GO:0034399		201.33	72.6786	15.5684	4.02617	1.7262	1.66073	0.892186	0.883888	0.652848	0.961323	1.56783	1.24781	1.72081	2.38091	25.1302		3.49766	0.986174	-0.128715	-0.354039	-0.398939	-0.400217	-0.41522	-0.415382	-0.419892	-0.41387	-0.40203	-0.408278	-0.399044	-0.386158	0.0579481
TraesCS1B02G237300	1	AT3G51800	0	LOC_Os05g28280	0	Bradi2g28680	0	AC233895.1_FG001	0	GO:0000055,GO:0001558,GO:0003723,GO:0005730,GO:0006364,GO:0006508,GO:0008235,GO:0009734,GO:0009735,GO:0019538,GO:0044843,GO:0051302		310.941	181.103	79.4961	46.8054	34.4596	26.7172	21.1382	15.8406	11.4404	6.80296	8.32408	6.86793	6.34813	9.5211	46.9411		3.15756	1.56084	0.311293	-0.0907297	-0.242556	-0.337771	-0.40638	-0.471529	-0.525641	-0.582671	-0.563965	-0.581872	-0.588265	-0.549244	-0.0890611
TraesCS1B02G238000	1	AT3G15970	2.55e-89	LOC_Os05g28190	0	Bradi1g33130	0	GRMZM2G157317	0	GO:0005096,GO:0005643,GO:0005654,GO:0005813,GO:0008536,GO:0015031,GO:0046907,GO:0051028		16.4392	11.8642	5.72335	3.82209	3.40391	3.13426	2.76721	2.23954	2.09563	1.87922	1.4908	1.29654	1.09804	1.05047	4.22125		2.92617	1.83519	0.370808	-0.0825774	-0.182299	-0.246602	-0.334131	-0.459963	-0.49428	-0.545887	-0.638511	-0.684837	-0.732171	-0.743515	0.0126087
TraesCS1B02G238300	1	AT5G05560	0			Bradi2g28427	0	GRMZM2G053980	1.44e-130	GO:0000151,GO:0004842,GO:0005680,GO:0006511,GO:0007049,GO:0007091,GO:0009553,GO:0009793,GO:0010252,GO:0016567,GO:0016874,GO:0031145,GO:0048481,GO:0051301,GO:0061630,GO:0070979		40.5073	17.548	3.33012	0.458787	0.168079	0.115287	0.247127	0.198848	0.279049	0.23976	0.254291	0.390883	0.216427	0.322589	1.48342		3.4188	1.24588	-0.0997417	-0.371492	-0.399005	-0.404002	-0.391524	-0.396093	-0.388503	-0.392221	-0.390846	-0.377919	-0.39443	-0.384382	-0.274518
TraesCS1B02G240500	1	AT1G56310	0	LOC_Os05g28860	0	Bradi2g28110	0	GRMZM2G130634	0	GO:0003676,GO:0004518,GO:0005622,GO:0008408,GO:0090305		28.3998	12.8368	8.68805	6.19804	4.2108	4.45395	3.95544	4.91068	5.54242	4.74036	5.5231	6.68595	4.40544	5.52067	19.2796		3.01019	0.67284	0.0497574	-0.324207	-0.622662	-0.586144	-0.661013	-0.51755	-0.422672	-0.543129	-0.425573	-0.250929	-0.59343	-0.425938	1.64046
TraesCS1B02G241900	1	AT1G50030	0	LOC_Os03g52794	3.7e-67	Bradi2g28007	0	GRMZM2G049342	0	GO:0004672,GO:0004674,GO:0005622,GO:0005844,GO:0009303,GO:0009615,GO:0009630,GO:0009688,GO:0009733,GO:0009734,GO:0009742,GO:0009745,GO:0009790,GO:0009791,GO:0009793,GO:0010116,GO:0010507,GO:0010929,GO:0016032,GO:0016242,GO:0016303,GO:0030307,GO:0031931,GO:0031932,GO:0038202,GO:0040019,GO:0042802,GO:0043621,GO:0044212,GO:0044877,GO:0045893,GO:0050687,GO:1900459,GO:1901355,GO:1902661,GO:2000234		69.547	41.7129	32.6304	25.55	21.617	18.4897	16.838	18.9413	18.3087	16.2904	15.752	16.5219	12.9852	14.8073	36.26		3.07688	1.15076	0.522249	0.0322862	-0.239881	-0.456292	-0.570584	-0.425037	-0.468815	-0.608481	-0.645736	-0.592459	-0.837204	-0.711109	0.773418
TraesCS1B02G242000	1	AT5G41880	0	LOC_Os05g29010	1.6e-102	Bradi3g42937	0	GRMZM2G439297	4.14e-57	GO:0003697,GO:0003896,GO:0005658,GO:0006259,GO:0006260,GO:0006269		54.1731	21.1531	1.95944	0.179595	0.126167	0.0643875	0.0206844	0.0277674	0.0242683	0.0532457	0.016237	0.0118404	0	0	0.139359		3.47417	1.13188	-0.22963	-0.355884	-0.359674	-0.364056	-0.367156	-0.366654	-0.366902	-0.364847	-0.367472	-0.367784	-0.368624	-0.368624	-0.358738
TraesCS1B02G244200	1	AT1G02840	5.38e-89	LOC_Os05g30140	2.51e-109	Bradi2g11990	8.16e-107	GRMZM2G170365	6.36e-109	GO:0000381,GO:0003723,GO:0003729,GO:0005654,GO:0005681,GO:0006397,GO:0008380,GO:0016043,GO:0016607,GO:0035061,GO:0045292		13.4552	7.93337	4.461	2.69547	2.2555	2.35371	2.1968	2.50684	2.39183	1.81285	1.25097	0.949361	1.1194	1.02372	7.44773		2.9409	1.29476	0.259586	-0.26675	-0.397911	-0.368634	-0.41541	-0.322983	-0.35727	-0.529874	-0.69738	-0.787293	-0.736603	-0.765125	1.14998
TraesCS1B02G244400	1	AT3G07440	6.3e-86	LOC_Os02g27740	2.83e-133	Bradi3g43470	5.81e-139	GRMZM2G078272	3.45e-128			11.8284	8.82127	5.77318	4.27908	2.83536	1.79915	2.41442	2.04387	1.70671	1.51372	1.10596	1.10552	0.950753	1.29043	4.87429		2.71045	1.73303	0.74229	0.25665	-0.212612	-0.549416	-0.349432	-0.469875	-0.579462	-0.642192	-0.774731	-0.774873	-0.825178	-0.71477	0.450117
TraesCS1B02G244700	1	AT3G59670	3.57e-32	LOC_Os05g30340	0	Bradi2g27790	0	GRMZM2G055657	0	GO:0003746,GO:0006414		21.3315	6.17024	1.58003	0.662677	0.528688	0.421723	0.309481	0.176166	0.0847065	0.103817	0.0638294	0.0669387	0.0153834	0.0506529	0.785752		3.59177	0.751796	-0.108035	-0.279871	-0.30497	-0.325006	-0.346031	-0.371003	-0.388135	-0.384555	-0.392046	-0.391464	-0.401121	-0.394514	-0.256817
TraesCS1B02G244900	1	AT3G45980	5.56e-75	LOC_Os08g38300	1.18e-69	Bradi2g27760	3.08e-101	GRMZM2G141432	1.04e-72	GO:0000786,GO:0005730,GO:0006259,GO:0009534,GO:0009570,GO:0016043,GO:0046982		37.122	16.8974	2.39594	0.46667	0.373926	0.35001	0.300759	0.170309	0.187562	0.076305	0.0816416	0.122219	0.0314135	0.0607509	0.452205		3.38975	1.32373	-0.157658	-0.354741	-0.364215	-0.366658	-0.371689	-0.385015	-0.383253	-0.394618	-0.394073	-0.389928	-0.399204	-0.396207	-0.356218
TraesCS1B02G245000	1	AT5G65360	8.29e-96	LOC_Os11g05730	1.98e-95	Bradi3g45290	3.23e-96	GRMZM2G451254	5.47e-96	GO:0006259,GO:0010369,GO:0016043,GO:0046982		58.7016	32.8606	3.68364	0.0910172	0.21981	0.124975	0.0301528	0.0559206	0.0429707	0.0140185	0.0303359	0	0.0480901	0	0.0798263		3.23326	1.63582	-0.16785	-0.38994	-0.381978	-0.38784	-0.393702	-0.392109	-0.39291	-0.3947	-0.393691	-0.395566	-0.392593	-0.395566	-0.390631
TraesCS1B02G245100	1	AT1G02870	6.91e-68	LOC_Os05g30420	6.33e-108	Bradi2g27740	1.65e-126	GRMZM2G055724	4.05e-101	GO:0005730,GO:0042273		11.4592	5.25541	1.5036	0.345584	0.176032	0.220166	0.0833997	0.0848612	0.0602216	0.0565248	0.10134	0.0436107	0.068877	0.189681	2.2139		3.34005	1.26831	0.015398	-0.37132	-0.427942	-0.413204	-0.458877	-0.458388	-0.466617	-0.467851	-0.452885	-0.472164	-0.463726	-0.423384	0.2526
TraesCS1B02G245200	1	AT5G65360	8.29e-96	LOC_Os11g05730	1.98e-95	Bradi3g45290	3.23e-96	GRMZM2G451254	5.47e-96	GO:0006259,GO:0010369,GO:0016043,GO:0046982		98.0685	50.5478	4.64182	0.343745	0.225539	0.217184	0.103807	0.0862194	0.0285027	0	0.0743142	0.0236808	0.01603	0.0603692	0.135079		3.30124	1.51374	-0.213015	-0.374688	-0.379134	-0.379448	-0.383713	-0.384375	-0.386546	-0.387618	-0.384822	-0.386727	-0.387015	-0.385347	-0.382537
TraesCS1B02G245300	1	AT3G45980	5.56e-75	LOC_Os08g38300	1.18e-69	Bradi2g27760	3.08e-101	GRMZM2G141432	1.04e-72	GO:0000786,GO:0005730,GO:0006259,GO:0009534,GO:0009570,GO:0016043,GO:0046982		34.6497	18.799	2.45128	0.727036	0.85539	0.67697	0.488287	0.314008	0.269594	0.264505	0.207261	0.117175	0.0619016	0.0688639	0.264185		3.26497	1.57567	-0.166584	-0.350346	-0.336666	-0.355681	-0.37579	-0.394364	-0.399098	-0.39964	-0.405741	-0.415342	-0.421232	-0.42049	-0.399674
TraesCS1B02G248000	1	AT3G12390	4.05e-80	LOC_Os05g31000	2.87e-96	Bradi2g27190	1.2e-96	GRMZM2G000923	7.33e-85	GO:0005840,GO:0005854,GO:0009506,GO:0009651,GO:0015031,GO:0022626		230.464	166.319	71.752	31.153	17.4427	12.9475	10.3594	6.67613	4.92564	4.80248	5.05858	4.92184	5.58206	6.8388	41.8963		2.90047	1.91636	0.465518	-0.157352	-0.367694	-0.43666	-0.476367	-0.532876	-0.559732	-0.561621	-0.557692	-0.55979	-0.549661	-0.53038	0.00747156
TraesCS1B02G248800	1	AT2G41520	4.35e-34	LOC_Os05g31056	0	Bradi2g27160	0	GRMZM2G348697	0	GO:0006457,GO:0019538		55.6159	31.6822	18.0688	8.73913	7.5213	7.37359	7.31122	10.5818	9.92232	8.869	7.98431	8.77691	6.30425	6.96742	16.634		3.24219	1.37052	0.305929	-0.423675	-0.518911	-0.530463	-0.535341	-0.279571	-0.331147	-0.413518	-0.482703	-0.42072	-0.614087	-0.562226	0.193723
TraesCS1B02G249400	1	AT2G41450	2.69e-158	LOC_Os05g31254	0	Bradi2g27097	0	GRMZM2G062657	0	GO:0005622,GO:0008080		16.1932	6.56126	0.605456	0.136851	0.0234597	0.0895662	0.00889235	0.043403	0.0299483	0.0404623	0.0081946	0.00718126	0	0	0.0403392		3.45616	1.1772	-0.231973	-0.342847	-0.369676	-0.354035	-0.373123	-0.364957	-0.368141	-0.365653	-0.373288	-0.373527	-0.375227	-0.375227	-0.365682
TraesCS1B02G250000	1	AT1G60620	4.2e-165	LOC_Os03g18410	0	Bradi1g15810	0	GRMZM2G025356	0	GO:0001054,GO:0001056,GO:0003899,GO:0005666,GO:0005736,GO:0046983		25.9662	9.98115	3.06571	1.93266	2.10865	1.56951	1.01909	0.709783	0.307686	0.414126	0.315834	0.130571	0.101146	0.297112	4.79446		3.45436	0.994968	-0.06901	-0.243337	-0.216259	-0.299208	-0.383894	-0.431482	-0.493347	-0.476971	-0.492093	-0.520597	-0.525124	-0.494974	0.196968
TraesCS1B02G251300	1	AT2G38800	3.45e-27	LOC_Os05g31690	3.45e-169	Bradi2g27020	0	GRMZM2G176465	1.05e-127	GO:0005516		31.5504	17.7551	10.6628	6.00787	8.09	12.8682	16.8069	19.619	22.8627	19.3327	17.4635	14.1442	11.0267	10.1394	24.1028		2.34219	0.242451	-0.837032	-1.54555	-1.22863	-0.50136	0.0981364	0.526158	1.01986	0.482573	0.198079	-0.30714	-0.781656	-0.916698	1.20861
TraesCS1B02G252200	1	AT4G16050	4.56e-62	LOC_Os03g36760	0	Bradi1g59641	9.47e-62	GRMZM2G451506	1.01e-173	GO:0008483		10.3083	3.44931	1.02007	0.595272	0.452856	0.131671	0.100522	0.0428164	0.0868079	0	0.0163892	0.028725	0	0.0575393	0.311017		3.53691	0.900439	-0.0333196	-0.196604	-0.251346	-0.374804	-0.386777	-0.408958	-0.392049	-0.425416	-0.419116	-0.414375	-0.425416	-0.403299	-0.305867
TraesCS1B02G252400	1	AT2G01210	0	LOC_Os01g33090	0	Bradi2g13790	0	GRMZM2G409893	0	GO:0004674,GO:0005618,GO:0007169,GO:0009505,GO:0009570,GO:0010069,GO:0010070,GO:0046777,GO:0090406		12.9472	11.2241	4.63352	2.71126	1.72611	2.79685	1.68087	0.528044	0.686181	0.468502	0.292471	0.235382	0.134823	0.117527	0.481279		2.63021	2.18744	0.494005	8.2484e-05	-0.253051	0.0220744	-0.264677	-0.560894	-0.520261	-0.576193	-0.621424	-0.636093	-0.661932	-0.666376	-0.57291
TraesCS1B02G254300	1	AT2G41710	4.44e-100	LOC_Os05g32270	1.01e-178	Bradi2g26987	0	GRMZM2G013657	0	GO:0009873		10.2106	6.60329	2.30833	0.580035	0.305973	0.282642	0.109309	0.277157	0.527894	0.553175	0.427001	0.66889	0.373932	0.516405	0.92326		3.08441	1.78553	0.23902	-0.383296	-0.481979	-0.490379	-0.552792	-0.492355	-0.40207	-0.392967	-0.4384	-0.351301	-0.457508	-0.406207	-0.259709
TraesCS1B02G254400	1	AT5G48870	1.47e-53	LOC_Os05g32310	2.83e-61	Bradi2g26720	1.43e-61	GRMZM2G014300	1.32e-60	GO:0000398,GO:0003723,GO:0005622,GO:0005681,GO:0005688,GO:0005732,GO:0009414,GO:0009737,GO:0046540,GO:1990726		28.593	19.2715	12.4987	7.62018	5.17999	3.80535	3.38999	2.52165	1.31998	1.29884	1.26791	1.2677	1.24248	1.50835	11.9263		2.78914	1.59354	0.724845	0.0991102	-0.213875	-0.390189	-0.443464	-0.55484	-0.708969	-0.71168	-0.715647	-0.715674	-0.71891	-0.684808	0.65142
TraesCS1B02G254800	1	AT5G10270	0	LOC_Os01g72790	0	Bradi2g26680	0	GRMZM2G019267	0	GO:0000307,GO:0000790,GO:0004693,GO:0008353,GO:0009607,GO:0009615,GO:0032968,GO:0048366,GO:0070816		37.7078	20.8074	12.2405	10.1074	8.74523	8.65381	8.01928	7.91331	6.87234	5.47177	5.51502	4.35998	4.87096	5.10578	18.1162		3.14338	1.15673	0.149681	-0.101059	-0.261184	-0.27193	-0.346519	-0.358977	-0.481342	-0.645981	-0.640896	-0.776671	-0.716605	-0.689003	0.84038
TraesCS1B02G256300	1	AT4G17620	0	LOC_Os05g32580	0	Bradi2g26530	0	GRMZM2G427337	0	GO:0003723,GO:0004518		19.081	13.2717	11.8055	9.91502	8.77298	8.25522	8.93505	9.28166	8.7311	7.7617	7.12765	6.87872	5.29186	5.42851	14.0694		2.68864	1.03417	0.616593	0.0781896	-0.247059	-0.394516	-0.200904	-0.102191	-0.258986	-0.535071	-0.715644	-0.78654	-1.23847	-1.19956	1.26135
TraesCS1B02G256600	1	AT1G73690	0	LOC_Os05g32600	0	Bradi2g26510	0	GRMZM2G149286	0	GO:0004693,GO:0007049,GO:0030154,GO:0045944,GO:0051726,GO:0070985		22.1049	18.2359	8.49852	3.67413	2.58007	2.4756	2.40299	2.36033	2.37758	2.05052	1.95701	1.65622	1.63507	1.64393	6.68942		2.72356	2.09441	0.510988	-0.273518	-0.451425	-0.468413	-0.480221	-0.487158	-0.484353	-0.537536	-0.552743	-0.601655	-0.605094	-0.603653	0.216806
TraesCS1B02G256700	1	AT1G05490	0	LOC_Os05g32610	0	Bradi2g26500	0	GRMZM2G154946	0	GO:1900370		9.95109	3.93352	2.78794	1.29338	0.703931	0.767821	0.512081	0.592948	0.739163	0.811659	0.888811	0.541284	0.736957	0.418039	4.30292		3.25272	0.81183	0.34715	-0.259082	-0.49818	-0.472265	-0.575999	-0.543198	-0.483889	-0.454483	-0.423188	-0.564154	-0.484784	-0.614146	0.961668
TraesCS1B02G257800	1	AT1G07210	1.09e-39	LOC_Os10g35690	4.18e-95	Bradi2g58736	6.01e-118	GRMZM2G096424	6.45e-97	GO:0003735,GO:0005198,GO:0005840,GO:0006412,GO:0022627		6.88324	2.79321	0.642048	0.193862	0.0485908	0	0.0177847	0	0.0285027	0	0	0	0	0	0.13179		3.44895	1.16168	-0.0413199	-0.29196	-0.3732	-0.400373	-0.390428	-0.400373	-0.384434	-0.400373	-0.400373	-0.400373	-0.400373	-0.400373	-0.326672
TraesCS1B02G258100	1	AT5G25590	0	LOC_Os05g32760	0	Bradi2g26200	0	GRMZM2G074377	0	GO:0016874		60.5105	40.2351	21.5523	12.5478	5.74585	2.40346	1.44432	0.899956	0.820165	0.422093	0.413411	0.209964	0.0933151	0.245045	0.953574		2.92984	1.7561	0.674563	0.153294	-0.240471	-0.433961	-0.489485	-0.520998	-0.525618	-0.548662	-0.549164	-0.560942	-0.567695	-0.558911	-0.517895
TraesCS1B02G259000	1	AT1G65540	0	LOC_Os02g39550	0	Bradi3g48350	0	GRMZM2G145905	0	GO:0005509		66.3333	54.6314	35.8147	23.6336	19.3598	17.9178	18.0424	18.4712	16.9227	14.5669	14.1035	10.3905	9.29672	9.43561	32.1722		2.61688	1.89227	0.727086	-0.0271956	-0.291843	-0.381134	-0.373421	-0.346867	-0.442755	-0.58863	-0.617329	-0.847244	-0.914975	-0.906375	0.501536
TraesCS1B02G259800	1	AT5G27550	0	LOC_Os05g33030	0	Bradi2g26100	0	GRMZM2G092232	3.94e-158	GO:0003774,GO:0003777,GO:0005871,GO:0005874,GO:0007018,GO:0008017,GO:0016887		80.2859	46.9579	9.03999	0.638793	0.279615	0.131985	0.0798378	0.0644254	0.102753	0.024134	0.0816416	0.095017	0.0553192	0.0334776	0.323101		3.18698	1.69252	-0.00775477	-0.384472	-0.400577	-0.407197	-0.409536	-0.410227	-0.408508	-0.412033	-0.409455	-0.408855	-0.410635	-0.411614	-0.398628
TraesCS1B02G260000	1	AT3G05327	7.6e-52	LOC_Os05g33040	8.73e-125	Bradi2g26090	2.11e-143	GRMZM2G117298	1.95e-112	GO:0007049		15.2023	9.03377	7.30444	8.38732	7.54881	5.63853	6.24749	6.76412	6.94246	4.41977	3.61015	2.36623	1.84946	1.45637	2.56148		2.69621	0.897565	0.393323	0.709073	0.464577	-0.0924268	0.085134	0.235776	0.287778	-0.447795	-0.683869	-1.04657	-1.19725	-1.31187	-0.989642
TraesCS1B02G260100	1	AT5G19330	0	LOC_Os05g33050	0	Bradi2g26076	0	GRMZM2G100946	0	GO:0009651,GO:0009737,GO:0009791,GO:0010187,GO:0016567		34.7944	19.66	16.0324	14.721	11.4767	10.5345	8.83787	10.1893	8.85123	7.21787	5.56061	5.02116	3.82874	4.37922	12.0243		3.06684	1.07071	0.592266	0.419301	-0.00860861	-0.132877	-0.35665	-0.178407	-0.354888	-0.570317	-0.788898	-0.860049	-1.01732	-0.944717	0.063615
TraesCS1B02G261500	1	AT5G59180	8.39e-115	LOC_Os05g33240	1e-125	Bradi2g25940	3.62e-128	GRMZM2G179346	1.4e-126	GO:0000291,GO:0000932,GO:0003697,GO:0003723,GO:0003727,GO:0003899,GO:0005654,GO:0005665,GO:0006367,GO:0031369,GO:0045948,GO:0060213		13.4014	9.26348	6.51445	5.33325	3.4832	2.6526	2.56109	2.12766	2.20333	2.42616	2.75027	2.18071	1.74132	2.97196	11.7378		2.36824	1.23467	0.48157	0.157979	-0.34884	-0.576383	-0.601453	-0.72019	-0.69946	-0.638417	-0.549626	-0.705658	-0.826029	-0.488896	1.91249
TraesCS1B02G264800	1					Bradi1g32655	1.17e-26					9.6838	6.04907	4.37366	2.50768	2.45435	3.01521	2.82338	3.22654	3.91381	2.93559	2.46433	3.99469	3.40686	2.69067	5.36209		3.10542	1.14479	0.241051	-0.765481	-0.794252	-0.491715	-0.595192	-0.377721	-0.00699713	-0.534662	-0.788865	0.0366297	-0.280452	-0.666775	0.774224
TraesCS1B02G266900	1	AT3G63130	0	LOC_Os05g46560	0	Bradi3g36420	0	GRMZM2G079817	0	GO:0000910,GO:0005096,GO:0005635,GO:0005783,GO:0005819,GO:0006606,GO:0009056,GO:0009504,GO:0009524,GO:0030234,GO:0031965,GO:0032153		12.0382	4.73077	0.996641	0.149283	0.239772	0.134967	0.155411	0.154673	0.21795	0.182963	0.310892	0.263416	0.204232	0.245696	1.4081		3.47093	1.08024	-0.141406	-0.418625	-0.38902	-0.423308	-0.41662	-0.416861	-0.39616	-0.407606	-0.365753	-0.381285	-0.400648	-0.387082	-0.00679445
TraesCS1B02G267200	1	AT4G26760	8.95e-164	LOC_Os05g33890	0	Bradi2g25500	0	GRMZM2G141208	0	GO:0000226,GO:0000910,GO:0000922,GO:0005819,GO:0005856,GO:0005874,GO:0007049,GO:0008017,GO:0008283,GO:0009524,GO:0009574,GO:0016043,GO:0048528,GO:0051322,GO:0055028,GO:0072686		34.2801	19.6067	2.90647	0.410513	0.619467	0.314652	0.633077	0.59852	0.49133	0.526268	0.201615	0.255312	0.147595	0.131679	0.49096		3.21979	1.65395	-0.128178	-0.394528	-0.37223	-0.404758	-0.370778	-0.374465	-0.385904	-0.382175	-0.41682	-0.41109	-0.422585	-0.424283	-0.385943
TraesCS1B02G268700	1	AT2G40960	2.71e-71	LOC_Os05g34070	0	Bradi2g25390	0	GRMZM2G055970	0	GO:0003676		36.5657	30.2075	21.4511	18.1615	15.666	15.0987	14.5273	13.8873	15.8012	13.3031	13.7621	12.5979	12.9601	9.5476	27.612		2.51346	1.64911	0.458738	0.0115425	-0.327707	-0.404828	-0.482508	-0.569505	-0.309329	-0.648924	-0.586524	-0.744787	-0.695552	-1.15946	1.29627
TraesCS1B02G269100	1	AT3G09270	2.16e-59	LOC_Os05g34150	9.75e-140	Bradi2g25376	8.98e-149	GRMZM2G416632	6.36e-67	GO:0004364,GO:0006749,GO:0009056,GO:0009407,GO:0019748,GO:0046686		13.7166	2.09094	0.954583	0.152698	0.0503427	0.0639979	0.0962578	0.218026	0.227545	0.614925	0.770929	0.330432	0.0467969	0.0847031	0.252929		3.6966	0.23228	-0.106342	-0.345295	-0.375795	-0.371726	-0.362113	-0.325828	-0.322991	-0.207556	-0.161068	-0.292332	-0.376852	-0.365556	-0.315427
TraesCS1B02G270700	1	AT5G36950	0	LOC_Os05g34460	0	Bradi2g25260	0	GRMZM2G117615	0	GO:0004252,GO:0005759,GO:0006508,GO:0008236,GO:0019538		14.5293	9.90663	3.901	1.99738	1.15516	0.673059	0.317669	0.161511	0.0946151	0.279777	0.111216	0.0787791	0.110315	0.143927	1.09033		2.98218	1.85461	0.389698	-0.0746393	-0.280077	-0.397672	-0.48436	-0.522451	-0.538768	-0.493603	-0.534719	-0.542631	-0.534938	-0.52674	-0.29589
TraesCS1B02G271100	1	AT3G23890	0	LOC_Os02g47150	0	Bradi3g52470	0	GRMZM2G021270	0	GO:0000712,GO:0000819,GO:0003916,GO:0003918,GO:0005622,GO:0006259,GO:0006265,GO:0007049,GO:0007059,GO:0008094,GO:0009056,GO:0009330,GO:0016043,GO:0044774		264.321	128.193	17.14	0.703586	0.211696	0.22389	0.0892201	0.0842746	0.100409	0.0825239	0.032474	0.102198	0.0474435	0	0.177138		3.34332	1.42207	-0.145284	-0.37726	-0.384202	-0.38403	-0.385931	-0.386	-0.385773	-0.386025	-0.386731	-0.385747	-0.38652	-0.38719	-0.38469
TraesCS1B02G272800	1	AT5G20510	3.96e-71	LOC_Os05g34640	1.96e-96	Bradi2g25120	8.66e-102	GRMZM2G158918	9.6e-89	GO:0003714,GO:0006325,GO:0009414,GO:0009651,GO:0035064,GO:0042393		51.0717	26.1967	15.8111	13.5285	11.3267	10.3898	10.8556	10.2064	9.42137	8.44834	7.60991	7.6777	6.66577	6.6729	14.693		3.36987	1.10635	0.161309	-0.046395	-0.246749	-0.332	-0.289619	-0.348692	-0.420126	-0.508667	-0.58496	-0.578792	-0.670872	-0.670223	0.0595696
TraesCS1B02G273000	1	AT4G36020	1.04e-36	LOC_Os08g03520	7.43e-53	Bradi1g02650	5.22e-46	GRMZM2G389768	2.61e-37	GO:0003676,GO:0003690,GO:0003697,GO:0003723,GO:0003729,GO:0008270,GO:0009409,GO:0009414,GO:0009631,GO:0009651,GO:0010501,GO:0032508		200.994	122.368	67.1143	39.6965	28.4743	23.9449	14.6826	10.4645	6.58674	4.14899	5.21602	3.64173	3.4974	4.42983	26.0396		3.0562	1.58717	0.554805	0.0425348	-0.16714	-0.251768	-0.424823	-0.503633	-0.576085	-0.621632	-0.601696	-0.631109	-0.633806	-0.616385	-0.21263
TraesCS1B02G273100	1	AT4G36020	3.27e-38	LOC_Os08g03520	2.89e-54	Bradi2g07090	3.96e-54	GRMZM2G389768	5.3e-39	GO:0003676,GO:0003690,GO:0003697,GO:0003723,GO:0003729,GO:0008270,GO:0009409,GO:0009414,GO:0009631,GO:0009651,GO:0010501,GO:0032508		192.333	96.4711	34.0523	16.8251	9.27251	7.76014	4.90029	3.17093	2.17444	1.31077	1.78566	1.13754	1.35089	1.87622	12.0679		3.30391	1.40246	0.164363	-0.177343	-0.327152	-0.357151	-0.413877	-0.448179	-0.467945	-0.485076	-0.475657	-0.488512	-0.48428	-0.47386	-0.271705
TraesCS1B02G273500	1	AT1G71691	1.21e-153	LOC_Os05g34700	0	Bradi2g25070	0	GRMZM2G062577	0	GO:0006629,GO:0016042,GO:0016788,GO:0052689		28.816	27.9609	3.21229	0.240585	0.0477954	0.0196043	0.0301528	0	0.0456453	0	0.0160848	0.0435195	0	0.0166027	0		2.58511	2.49592	-0.0852793	-0.395218	-0.415326	-0.418266	-0.417166	-0.42031	-0.41555	-0.42031	-0.418633	-0.415772	-0.42031	-0.418579	-0.42031
TraesCS1B02G273800	1	AT3G26050	2.4e-10	LOC_Os05g34760	0	Bradi2g25040	0	GRMZM2G070075	0			38.9396	39.3241	16.5984	9.47784	10.6296	12.1317	11.3598	7.69029	4.6155	4.87706	4.50585	4.06547	2.73087	2.27618	1.92973		2.37124	2.40436	0.446893	-0.166438	-0.0672346	0.0621549	-0.00433499	-0.320408	-0.585255	-0.562725	-0.594699	-0.632631	-0.747587	-0.786751	-0.816593
TraesCS1B02G274000	1	AT5G63700	9.88e-116	LOC_Os01g66140	0	Bradi2g25017	0	GRMZM2G408096	0	GO:0016043		21.8736	12.7314	4.06037	1.73788	1.79733	2.12879	2.12682	2.30724	1.90825	1.23074	1.38488	1.25387	0.839239	0.872688	2.7571		3.22821	1.58309	0.0227387	-0.395193	-0.384495	-0.324848	-0.325203	-0.292736	-0.364534	-0.486451	-0.458714	-0.48229	-0.556902	-0.550883	-0.211785
TraesCS1B02G274600	1	AT1G44900	0	LOC_Os11g29380	0	Bradi4g19207	0	GRMZM2G139894	0	GO:0000347,GO:0000790,GO:0004386,GO:0006259,GO:0006268,GO:0006270,GO:0007049,GO:0008094,GO:0008283,GO:0009056,GO:0009653,GO:0009790,GO:0010082,GO:0016032,GO:0040007,GO:0042127,GO:0042555,GO:0048364,GO:1905775		479.835	147.106	11.1166	1.01013	0.6448	0.369162	0.235228	0.28205	0.338188	0.0583898	0.127149	0.0640638	0.0641202	0.063199	0.963014		3.57214	0.852442	-0.259129	-0.341739	-0.344725	-0.346978	-0.348073	-0.34769	-0.347231	-0.349518	-0.348956	-0.349472	-0.349471	-0.349479	-0.342124
TraesCS1B02G274700	1	AT3G09630	0	LOC_Os07g08330	0	Bradi1g05510	0	GRMZM2G007695	0	GO:0003729,GO:0003735,GO:0005198,GO:0005618,GO:0005730,GO:0005840,GO:0006412,GO:0009506,GO:0022625,GO:0022626		585.976	363.571	201.127	136.283	115.885	114.975	92.7862	68.6737	42.3302	27.8911	28.1758	11.3379	7.87981	9.42039	77.9341		3.02426	1.5632	0.496053	0.070071	-0.0639296	-0.0699086	-0.215672	-0.374075	-0.547135	-0.64199	-0.640119	-0.750733	-0.77345	-0.76333	-0.313241
TraesCS1B02G274800	1	AT1G21610	8.67e-105	LOC_Os05g34900	0	Bradi2g24957	0	GRMZM2G034639	0	GO:0005730,GO:0009611,GO:0009651,GO:0030875,GO:0034728,GO:0060968		17.6213	12.7259	9.96439	8.9221	8.8492	10.0265	11.2668	11.4174	11.1075	7.74844	7.95512	6.9958	6.65379	5.88597	11.7358		2.69674	0.981402	0.0137813	-0.351437	-0.376984	0.0355536	0.47015	0.522909	0.414314	-0.762689	-0.690269	-1.02641	-1.14625	-1.4153	0.634486
TraesCS1B02G275500	1	AT1G21740	1.46e-126	LOC_Os05g35070	0	Bradi2g24870	0	GRMZM2G456512	0			16.6426	11.772	2.183	0.192561	0.0335618	0.0196043	0	0.0989378	0.228876	0.219528	0.0721762	0.0640638	0.0926684	0.0275456	0.0557484		2.99293	1.98961	0.0143115	-0.395711	-0.428464	-0.431339	-0.435377	-0.414997	-0.38823	-0.390155	-0.420509	-0.422181	-0.416288	-0.429703	-0.423893
TraesCS1B02G279000	1	AT1G67390	2.16e-14	LOC_Os04g13160	0	Bradi2g33570	0	AC194341.4_FG004	1.48e-128			7.38307	3.38816	2.43352	1.71109	1.6442	1.38969	1.64406	1.97259	2.03046	2.36837	2.04129	2.6522	2.62916	3.12455	4.4386		3.18411	0.454255	-0.198086	-0.691748	-0.737454	-0.911371	-0.73755	-0.513055	-0.473514	-0.242603	-0.466108	-0.048657	-0.0643967	0.274121	1.17206
TraesCS1B02G279500	1	AT1G72040	0	LOC_Os05g35520	0	Bradi2g24390	0	GRMZM2G147213	0	GO:0009157,GO:0009165,GO:0016310,GO:0016773,GO:0019136		50.9362	6.13623	3.66412	1.60483	1.07118	0.664826	0.219001	0.0711704	0.0815986	0.0759594	0.0764522	0.0635406	0.0846981	0.152147	2.61757		3.70766	0.130544	-0.0668454	-0.231273	-0.273883	-0.306329	-0.341927	-0.35373	-0.352898	-0.353348	-0.353309	-0.35434	-0.35265	-0.347265	-0.150409
TraesCS1B02G279800	1	AT2G16570	0	LOC_Os05g35580	0	Bradi2g24360	0	GRMZM2G018238	0	GO:0004044,GO:0005618,GO:0006189,GO:0006541,GO:0009113,GO:0009116,GO:0009532,GO:0009570,GO:0051536		6.81868	2.26451	0.301492	0.184556	0	0.0344022	0.0301528	0.0136908	0.0431873	0.0622865	0.0303359	0.0786087	0.0304882	0.117527	0.39852		3.54745	0.909693	-0.227279	-0.295008	-0.401902	-0.381976	-0.384437	-0.393972	-0.376888	-0.365825	-0.384331	-0.356372	-0.384243	-0.333831	-0.17108
TraesCS1B02G282500	1	AT1G43190	0	LOC_Os05g36120	0	Bradi2g24150	0	GRMZM2G052926	0	GO:0000932,GO:0003676,GO:0003723,GO:0003729,GO:0006397,GO:0006412,GO:0006417,GO:0008380,GO:0043484		15.2347	9.98092	4.51432	1.8648	1.38169	0.961047	0.796994	0.646121	0.316474	0.339063	0.199173	0.189249	0.178336	0.199863	2.76995		3.00776	1.75327	0.447977	-0.184664	-0.300021	-0.40046	-0.439632	-0.475657	-0.554369	-0.548975	-0.582378	-0.584747	-0.587353	-0.582213	0.0314625
TraesCS1B02G283700	1	AT5G65360	2.15e-95	LOC_Os11g05730	5.15e-95	Bradi3g45290	6.44e-96	GRMZM2G451254	1.09e-95	GO:0006259,GO:0010369,GO:0016043,GO:0046982		39.6337	25.2869	3.43259	0.743824	0.689259	0.304108	0.178613	0.126906	0.134911	0.0202311	0.0488632	0.0174078	0.139973	0.0271638	0.477271		3.11179	1.83196	-0.117592	-0.357448	-0.362315	-0.396674	-0.407869	-0.412481	-0.411767	-0.421997	-0.419443	-0.422249	-0.411316	-0.421379	-0.381226
TraesCS1B02G286900	1	AT5G04560	0	LOC_Os05g37410	0	Bradi2g23797	0	GRMZM2G131756	0	GO:0000003,GO:0003906,GO:0006259,GO:0006284,GO:0006306,GO:0006349,GO:0009790,GO:0009791,GO:0009793,GO:0019104,GO:0040029,GO:0043078,GO:0051539		27.3157	5.91999	2.11081	1.05994	0.845328	0.378876	0.265402	0.164143	0.303999	0.248807	0.357575	0.406689	0.284382	0.494166	1.73363		3.65697	0.466365	-0.101676	-0.258384	-0.290389	-0.359948	-0.37687	-0.39197	-0.371114	-0.379344	-0.363124	-0.3558	-0.374039	-0.342755	-0.157922
TraesCS1B02G289100	1	AT3G04710	7.93e-48	LOC_Os03g42350	1.06e-98	Bradi2g23634	1.09e-109	GRMZM2G536120	1.42e-62			8.57518	4.18398	3.56781	3.78778	2.96231	3.04134	2.36889	2.21615	2.48037	1.73466	2.09123	2.08359	0.871228	0.972874	2.60423		3.21701	0.726618	0.377162	0.501917	0.0337653	0.0785872	-0.302783	-0.389411	-0.239562	-0.662477	-0.460255	-0.464588	-1.15216	-1.09451	-0.169316
TraesCS1B02G289200	1	AT5G05830	1.37e-51	LOC_Os05g37900	1.52e-107	Bradi2g23610	4.17e-121	GRMZM2G066225	4.14e-105	GO:0008270		11.0519	6.42448	5.07499	3.71552	2.43574	2.35013	2.66296	2.28659	2.5851	2.74872	2.90741	2.90953	3.52006	4.02743	4.16656		3.23395	1.13434	0.522028	-0.0948106	-0.675487	-0.714333	-0.572392	-0.743163	-0.607721	-0.533479	-0.461477	-0.460514	-0.183494	0.0467139	0.109842
TraesCS1B02G289500	1	AT3G54000	1.64e-15	LOC_Os05g37930	9.7e-155	Bradi2g23580	2.43e-160	GRMZM2G067156	2.59e-132			17.4464	8.69642	6.20964	7.77853	8.11541	4.30371	1.51198	1.10045	1.45368	1.53498	1.83669	2.35083	2.6658	3.79989	14.8367		2.43796	0.640866	0.130125	0.452348	0.521537	-0.26132	-0.834694	-0.919216	-0.846669	-0.82997	-0.768004	-0.662409	-0.597719	-0.364797	1.90196
TraesCS1B02G289800	1	AT1G80190	2.23e-79	LOC_Os05g37980	3.87e-137	Bradi4g06441	1.2e-141	GRMZM2G049536	1.52e-137	GO:0000811,GO:0006259,GO:0006270		6.65315	4.11982	0.531456	0.204301	0.0930434	0.0688044	0.0535455	0.042531	0.0928503	0.055901	0.0394473	0.0636319	0.0076917	0.0166027	0.452386		3.14431	1.77569	-0.162914	-0.339658	-0.399765	-0.41286	-0.421104	-0.427054	-0.39987	-0.419831	-0.42872	-0.415655	-0.445876	-0.441062	-0.205631
TraesCS1B02G289900	1	AT5G02010	0	LOC_Os05g38000	0	Bradi2g23550	0	GRMZM2G144504	0	GO:0005089,GO:0030234		10.5996	4.71819	2.14943	3.26218	2.716	1.00761	0.468559	0.489457	0.516956	0.456806	0.452037	0.194373	0.186351	0.106856	0.084227		3.24806	1.0704	0.119295	0.531301	0.329071	-0.303479	-0.503067	-0.495329	-0.485147	-0.507419	-0.509184	-0.604587	-0.607557	-0.636991	-0.64537
TraesCS1B02G291900	1	AT5G02130	3.07e-90	LOC_Os05g38330	0	Bradi2g23430	0	GRMZM2G174370	0	GO:0010073,GO:1901703		9.71037	7.72617	4.96451	3.02354	1.66508	1.62646	1.82992	2.32519	1.94239	1.67627	1.5038	1.07805	0.807476	0.849497	3.76612		2.67246	1.88618	0.791818	0.0226716	-0.515642	-0.530944	-0.45032	-0.25406	-0.405755	-0.511207	-0.579554	-0.748262	-0.855484	-0.838832	0.316935
TraesCS1B02G293500	1	AT5G02370	0	LOC_Os05g38480	0	Bradi2g23290	0	GRMZM2G082384	0	GO:0003774,GO:0003777,GO:0005794,GO:0005871,GO:0005874,GO:0006259,GO:0007018,GO:0008017,GO:0016887		39.8622	24.6263	4.08756	0.400638	0.34471	0.175182	0.123894	0.175796	0.0447412	0.0140185	0.0625055	0.0236808	0.0938224	0.0133911	0.373209		3.13957	1.77938	-0.0542093	-0.383359	-0.388352	-0.403486	-0.408065	-0.403432	-0.415131	-0.417874	-0.413546	-0.417012	-0.41075	-0.41793	-0.385808
TraesCS1B02G294200	1	AT3G53740	6.26e-57	LOC_Os05g38520	1.7e-66	Bradi2g23260	2.5e-73	GRMZM2G009936	3.06e-63	GO:0002181,GO:0003735,GO:0005198,GO:0005774,GO:0005840,GO:0006412,GO:0022625,GO:0022626		261.548	188.147	107.423	78.2443	62.0702	58.2184	46.0137	32.5566	23.4463	17.9095	16.2847	7.32	5.02417	6.14152	41.1362		2.81159	1.76991	0.624302	0.210207	-0.019331	-0.0739939	-0.247198	-0.438176	-0.567467	-0.646043	-0.669102	-0.796326	-0.828907	-0.81305	-0.316418
TraesCS1B02G297100	1	AT5G59970	1.59e-68	LOC_Os10g39410	3.8e-68	Bradi5g19358	1.07e-69	AC212565.3_FG001	5.02e-70	GO:0006259,GO:0016043,GO:0046982		40.0612	24.4241	3.12611	0.324081	0.226334	0.23616	0.225953	0.225844	0.234009	0.225383	0.0807283	0.0174078	0.0306275	0.0137728	0.165401		3.15667	1.76308	-0.135022	-0.384741	-0.393452	-0.392576	-0.393486	-0.393496	-0.392768	-0.393537	-0.406429	-0.412072	-0.410894	-0.412396	-0.398882
TraesCS1B02G297200	1	AT5G59970	1.59e-68	LOC_Os10g39410	3.8e-68	Bradi5g19358	1.07e-69	AC212565.3_FG001	5.02e-70	GO:0006259,GO:0016043,GO:0046982		128.779	87.5096	12.0846	0.764866	0.159291	0.195415	0.127391	0.0864202	0.0574386	0.0457855	0.0931459	0.0410886	0.01603	0	0.111497		3.04201	1.93533	-0.0872448	-0.390793	-0.407031	-0.406063	-0.407887	-0.408986	-0.409763	-0.410075	-0.408805	-0.410201	-0.410873	-0.411303	-0.408313
TraesCS1B02G297600	1	AT5G40340	3.15e-35	LOC_Os05g38800	1.92e-124	Bradi2g22960	0	GRMZM2G066575	0	GO:0005730,GO:0009506		5.54137	2.19112	0.872536	1.17473	1.7282	1.64587	2.17745	1.92494	2.31343	1.67733	1.41619	1.93329	0.78071	1.0787	2.23537		3.35077	0.257056	-0.960562	-0.681509	-0.170416	-0.246448	0.244429	0.0112598	0.370005	-0.217388	-0.45854	0.018965	-1.04536	-0.77018	0.297915
TraesCS1B02G297700	1	AT2G35040	0	LOC_Os08g10570	0	Bradi3g17836	0	GRMZM2G368902	0	GO:0003937,GO:0004643,GO:0006164,GO:0009409,GO:0009570,GO:0010319		34.5146	18.6336	11.1643	7.91846	5.36615	4.63272	4.85363	3.54201	2.60087	2.03764	2.47679	1.69938	0.805421	1.14517	7.92237		3.17913	1.32481	0.452666	0.0736682	-0.224348	-0.309987	-0.284193	-0.437341	-0.547232	-0.612997	-0.561721	-0.652494	-0.756875	-0.717206	0.0741241
TraesCS1B02G297800	1	AT3G09670	2.87e-46	LOC_Os05g38810	0	Bradi2g22950	0	GRMZM2G066575	0			95.4996	54.0736	32.4492	25.9845	18.7229	14.319	11.4154	9.57321	9.23483	6.62268	6.45362	7.21462	6.409	7.8217	23.5079		3.14591	1.37393	0.44895	0.172428	-0.138186	-0.326562	-0.450761	-0.529559	-0.544034	-0.655767	-0.662999	-0.630447	-0.664907	-0.60448	0.0664914
TraesCS1B02G297900	1	AT2G37060	1.74e-64	LOC_Os05g38820	2.41e-64	Bradi2g22940	4.14e-99	GRMZM2G064426	4.48e-94	GO:0005622,GO:0043565,GO:0046982		26.5062	14.2259	8.67349	6.54208	4.82122	4.57634	2.76461	1.69858	1.34735	0.906077	0.480444	0.20243	0.185198	0.291829	4.14221		3.12764	1.32853	0.515091	0.202832	-0.0492795	-0.0851555	-0.35058	-0.506757	-0.558213	-0.622861	-0.685218	-0.725948	-0.728473	-0.712851	-0.148756
TraesCS1B02G298100	1	AT3G09660	0	LOC_Os05g38850	0	Bradi2g22907	0	GRMZM2G163658	0	GO:0000724,GO:0004386,GO:0006259,GO:0006270,GO:0007140,GO:0007143,GO:0008094,GO:0009056,GO:0009555		9.9127	3.70673	0.83268	0.318317	0.223747	0.138263	0.261053	0.157297	0.246139	0.218905	0.190518	0.156036	0.110778	0.122807	0.293822		3.50585	1.0297	-0.117027	-0.322255	-0.359988	-0.394095	-0.345103	-0.386501	-0.351054	-0.36192	-0.373246	-0.387004	-0.405062	-0.400262	-0.332029
TraesCS1B02G298300	1	AT4G12790	6.48e-152	LOC_Os03g50620	0	Bradi1g10720	0	GRMZM2G131324	2.18e-180	GO:0003924		22.5878	12.3106	7.36211	6.21816	6.39766	6.45348	6.53531	5.77923	5.47203	5.08722	4.78679	3.73432	2.91232	4.13602	12.3478		3.14684	1.00692	-0.0234478	-0.261641	-0.224265	-0.212643	-0.195604	-0.353035	-0.416999	-0.497124	-0.55968	-0.778824	-0.949978	-0.695182	1.01466
TraesCS1B02G298500	1	AT5G40820	6.74e-108	LOC_Os06g50910	3.77e-148	Bradi1g30007	1.18e-153	GRMZM2G128938	5.65e-135	GO:0000003,GO:0000077,GO:0000723,GO:0004674,GO:0006259,GO:0006281,GO:0006282,GO:0006303,GO:0007004,GO:0007049,GO:0009506,GO:0010044,GO:0010332,GO:0016043,GO:0031347,GO:0032204,GO:0032504,GO:0033044,GO:0043247,GO:0051321		5.99315	1.97862	0.694902	0.321971	0.368844	0.286945	0.280115	0.401725	0.732325	0.754738	0.796083	1.06214	0.532635	0.590084	3.241		3.22038	0.521806	-0.341108	-0.591792	-0.560284	-0.615336	-0.619928	-0.538181	-0.315952	-0.300886	-0.273094	-0.0942525	-0.450183	-0.411566	1.37038
TraesCS1B02G301000	1	AT5G59970	1.59e-68	LOC_Os10g39410	3.8e-68	Bradi5g19358	1.07e-69	AC212565.3_FG001	5.02e-70	GO:0006259,GO:0016043,GO:0046982		28.2358	20.2116	2.64014	0.515304	0.154357	0.0943727	0.167397	0.0576804	0.326166	0.199643	0.239636	0.183238	0.109992	0.110559	0.254525		2.9878	2.01594	-0.112219	-0.369569	-0.413285	-0.42055	-0.411706	-0.424994	-0.392476	-0.4078	-0.402956	-0.409787	-0.418658	-0.41859	-0.401153
TraesCS1B02G301100	1	AT5G59970	1.59e-68	LOC_Os10g39410	3.8e-68	Bradi5g19358	1.07e-69	AC212565.3_FG001	5.02e-70	GO:0006259,GO:0016043,GO:0046982		37.3085	25.3302	4.08128	0.782578	0.669209	0.308839	0.622242	0.516792	0.488363	0.51643	0.233275	0.0143625	0.0314135	0.0202774	0.0820266		3.04517	1.9254	-0.0609916	-0.369362	-0.37996	-0.413648	-0.38435	-0.394208	-0.396866	-0.394242	-0.420712	-0.441176	-0.439582	-0.440623	-0.434851
TraesCS1B02G303200	1			LOC_Os12g02170	1.08e-57	Bradi5g16893	0					58.985	41.9207	18.9572	13.0436	12.2687	11.6855	9.44342	7.01504	3.59254	3.75527	3.76609	1.62369	1.69062	2.01521	17.1711		2.88416	1.79505	0.329435	-0.0479964	-0.0974523	-0.134673	-0.27777	-0.432759	-0.651195	-0.640809	-0.640118	-0.776854	-0.772582	-0.751866	0.215438
TraesCS1B02G303900	1			LOC_Os05g16140	8.3e-99	Bradi1g13550	7.83e-145	GRMZM2G093164	1.2e-14			6.26028	3.29962	1.09818	0.362606	0.243904	0.387521	0.256106	0.195931	0.357534	0.157588	0.174787	0.173737	0.219755	0.27033	2.14848		3.17893	1.37587	0.035174	-0.412796	-0.485087	-0.397623	-0.477656	-0.514303	-0.415885	-0.537654	-0.527179	-0.527819	-0.499794	-0.468993	0.674813
TraesCS1B02G304700	1	AT5G59970	1.59e-68	LOC_Os10g39410	3.8e-68	Bradi5g19358	1.07e-69	AC212565.3_FG001	5.02e-70	GO:0006259,GO:0016043,GO:0046982		71.8264	58.2664	9.71001	1.45721	1.04239	0.623642	0.355476	0.220557	0.197916	0.491043	0.259388	0.150762	0.201735	0.28731	0.890221		2.8278	2.21027	-0.00100312	-0.376838	-0.395729	-0.414799	-0.427012	-0.433156	-0.434187	-0.420838	-0.431388	-0.436334	-0.434013	-0.430116	-0.402659
TraesCS1B02G307500	1	AT5G07120	1.47e-131	LOC_Os05g39680	0	Bradi2g22472	0	GRMZM2G065593	0	GO:0005543,GO:0005794,GO:0009579,GO:0015031,GO:0016192,GO:0030904,GO:0032502,GO:0032585,GO:0035091,GO:0035556,GO:0045324,GO:0046982,GO:0051604,GO:0090351		5.30224	4.96179	3.76503	2.12888	2.21618	1.81623	2.28824	3.15528	2.72378	2.55594	2.66966	1.57648	1.22339	1.78407	4.54385		2.02162	1.74126	0.755695	-0.591727	-0.519832	-0.849197	-0.460489	0.253542	-0.101808	-0.24003	-0.146374	-1.04664	-1.33742	-0.87568	1.39707
TraesCS1B02G308000	1			LOC_Os01g40750	9.54e-104	Bradi1g37650	3.66e-113	GRMZM2G130738	7.13e-21			21.6516	15.9798	11.3392	8.13933	6.59077	5.89945	4.55065	4.37797	3.39017	2.66087	2.77527	2.11034	2.16057	1.91946	9.96666		2.66025	1.63736	0.800439	0.223364	-0.0559132	-0.18059	-0.423842	-0.454984	-0.63313	-0.764657	-0.744024	-0.863941	-0.854883	-0.898367	0.552915
TraesCS1B02G308800	1	AT3G18960	3.71e-08	LOC_Os12g40080	3.43e-22	Bradi2g60554	3.83e-25	GRMZM2G088427	2.66e-18			11.1387	3.71213	3.79256	2.79268	1.38558	0.680268	0.492526	0.340016	0.455046	0.557868	0.665115	0.482208	0.500575	0.635072	1.88421		3.38514	0.643913	0.6736	0.304535	-0.214843	-0.475183	-0.544481	-0.600774	-0.558315	-0.520362	-0.480776	-0.548289	-0.541509	-0.491865	-0.0307934
TraesCS1B02G309300	1	AT5G46280	0	LOC_Os05g39850	0	Bradi2g22360	0	GRMZM2G162445	0	GO:0000347,GO:0000790,GO:0004386,GO:0006259,GO:0006268,GO:0006270,GO:0007049,GO:0008094,GO:0008283,GO:0009056,GO:0042555		399.45	150.649	11.3913	0.849342	0.363709	0.365298	0.176009	0.113593	0.240784	0.031767	0.0791991	0.169228	0.0561052	0.0520678	0.665049		3.49086	1.09032	-0.253292	-0.355005	-0.359691	-0.359675	-0.361502	-0.362104	-0.360877	-0.362893	-0.362436	-0.361567	-0.362658	-0.362697	-0.356783
TraesCS1B02G312900	1	AT5G58280	1.81e-49	LOC_Os05g40280	2.77e-127	Bradi2g22130	4.19e-155	GRMZM2G174610	1.41e-136			9.93202	3.89804	0.43915	0.572762	0.683807	0.650623	0.787461	0.427524	0.36401	0.151474	0.157485	0.0190216	0	0.0135819	0.301315		3.48201	1.06854	-0.314945	-0.261503	-0.217087	-0.23036	-0.175628	-0.319595	-0.344999	-0.430009	-0.427605	-0.482987	-0.490596	-0.485163	-0.370076
TraesCS1B02G313100	1	AT2G38610	7.53e-116	LOC_Os05g40290	4.17e-160	Bradi2g22090	0	GRMZM2G085582	5.12e-164	GO:0003676,GO:0003723,GO:0003729		21.3444	16.4913	9.3966	7.57517	5.39321	3.65357	3.1732	2.25162	1.25029	1.17379	1.07113	0.817913	1.01267	1.39513	9.29379		2.60993	1.80101	0.618446	0.314847	-0.0488463	-0.338812	-0.41888	-0.57249	-0.739394	-0.752145	-0.769256	-0.811463	-0.779	-0.715252	0.601309
TraesCS1B02G313700	1	AT3G54190	0	LOC_Os05g40410	0	Bradi2g22040	0	GRMZM2G138840	0			52.7187	37.1853	20.4561	15.1276	11.0487	9.34508	8.23619	6.67411	5.77111	2.48038	3.23903	2.91598	2.36401	2.48214	5.16825		2.88313	1.7738	0.579079	0.198543	-0.0927557	-0.21442	-0.293612	-0.405168	-0.469657	-0.704665	-0.650486	-0.673557	-0.712976	-0.704539	-0.51271
TraesCS1B02G314900	1	AT5G59710	3.19e-148	LOC_Os03g52594	0	Bradi2g21970	0	GRMZM2G010357	0	GO:0000932,GO:0003729,GO:0006259,GO:0015074,GO:0017148,GO:0030015,GO:0045892		23.0789	14.39	13.4271	10.5643	9.67898	9.72216	9.78659	9.57778	7.76537	6.49966	5.63301	5.41987	4.49649	4.55059	10.2817		2.91295	1.02704	0.818036	0.196677	0.00451761	0.0138913	0.0278749	-0.0174462	-0.410828	-0.685551	-0.873656	-0.919917	-1.12034	-1.10859	0.13534
TraesCS1B02G316300	1	AT1G55530	1.71e-68	LOC_Os05g40980	2.1e-180	Bradi2g21870	2.58e-171	GRMZM2G157246	7.76e-160	GO:0008270,GO:0016567,GO:0061630		14.5367	4.35133	5.26852	6.834	7.34547	7.56743	6.61428	5.30468	5.03031	4.14686	4.57313	3.79516	2.49279	2.48523	9.8125		2.8697	-0.558455	-0.249752	0.277148	0.449295	0.524003	0.203195	-0.237582	-0.329929	-0.627275	-0.483803	-0.745649	-1.184	-1.18654	1.27964
TraesCS1B02G317100	1	AT3G56850	3.12e-82	LOC_Os05g41070	5.47e-154	Bradi2g21820	3.02e-162	GRMZM2G161009	2.1e-141	GO:0009737,GO:0009738,GO:0043565		5.37972	2.87617	2.93792	2.06326	1.15245	0.703948	0.458899	0.392803	0.602541	0.423161	0.448937	0.29322	0.218044	0.393356	1.99383		2.85857	1.08003	1.12389	0.502528	-0.144523	-0.463141	-0.637226	-0.684182	-0.535182	-0.662615	-0.644304	-0.754927	-0.808333	-0.683789	0.453202
TraesCS1B02G317200	1	AT5G65360	8.41e-40	LOC_Os05g41080	1.65e-68	Bradi2g21812	6.07e-69	GRMZM2G376957	1.72e-39	GO:0006259,GO:0010369,GO:0016043,GO:0046982		28.2234	17.7511	4.93604	1.10797	0.319655	0.381871	0.351041	0.354309	0.163197	0.152888	0.082661	0.317932	0.146948	0.131763	0.638855		3.10777	1.78224	0.160169	-0.324371	-0.424153	-0.416278	-0.42018	-0.419766	-0.443956	-0.445261	-0.45415	-0.424371	-0.446013	-0.447935	-0.38375
TraesCS1B02G318100	1	AT3G24080	1.82e-80	LOC_Os05g41100	0	Bradi2g21780	0	GRMZM2G116190	0			27.1825	14.6866	5.97553	3.41535	2.15774	1.7305	1.23954	1.01043	0.952006	0.831606	1.57759	0.610315	0.932717	0.960056	5.19527		3.2357	1.4481	0.201948	-0.164298	-0.344204	-0.405323	-0.475557	-0.508332	-0.51669	-0.533914	-0.427198	-0.565571	-0.519449	-0.515539	0.0903278
TraesCS1B02G320900	1	AT5G06150	6.41e-130	LOC_Os05g41390	0	Bradi2g21330	0	GRMZM2G034647	1.28e-163	GO:0000079,GO:0000278,GO:0000307,GO:0004672,GO:0007049,GO:0007088,GO:0008284,GO:0009651,GO:0010332,GO:0016538,GO:0019901,GO:0030234,GO:0045787,GO:0051301,GO:0051726		29.5532	21.5385	5.35638	0.26923	0.0473977	0.0196043	0.0403026	0.0136908	0.0498797	0	0	0	0	0	0		2.94166	2.02646	0.178577	-0.402335	-0.427667	-0.430841	-0.428477	-0.431516	-0.427384	-0.433079	-0.433079	-0.433079	-0.433079	-0.433079	-0.433079
TraesCS1B02G321000	1	AT3G11520	1.79e-125	LOC_Os05g41390	1.59e-176	Bradi2g21330	0	GRMZM2G034647	9.4e-161	GO:0000079,GO:0000278,GO:0000307,GO:0004672,GO:0007049,GO:0007088,GO:0008284,GO:0010583,GO:0016538,GO:0019901,GO:0030234,GO:0045787,GO:0051301,GO:0051726		15.617	9.89627	2.54115	0.430579	0.213772	0.110177	0.0395351	0.0410723	0.0142513	0	0	0	0	0.0137728	0.0330066		3.09866	1.80351	0.138351	-0.33947	-0.388554	-0.412007	-0.428	-0.427652	-0.433724	-0.436951	-0.436951	-0.436951	-0.436951	-0.433833	-0.429478
TraesCS1B02G322000	1	AT3G12480	3.45e-50	LOC_Os05g41450	4.76e-130	Bradi2g21290	2.96e-151	GRMZM2G440949	6.94e-105	GO:0000122,GO:0045944,GO:0046982		7.7908	4.13101	3.73363	4.30976	4.90297	5.65081	6.07052	5.64225	6.17546	5.3557	5.13861	5.13521	3.48727	3.7428	5.35301		2.45045	-0.89236	-1.25532	-0.729087	-0.187259	0.495813	0.879168	0.48799	0.975015	0.226259	0.0279723	0.0248621	-1.48035	-1.24695	0.2238
TraesCS1B02G322900	1	AT1G63210	0	LOC_Os05g41510	0	Bradi2g21217	0	GRMZM2G041697	0	GO:0003723,GO:0008023,GO:0009790,GO:0016043,GO:0031491,GO:0032968,GO:0034728,GO:0035327,GO:0042393,GO:0042789,GO:0050684,GO:0070827		155.277	93.2594	68.2943	48.3212	41.5141	36.7022	36.6083	41.9825	40.4395	34.2186	29.6578	26.7169	22.6352	23.9943	63.0424		3.13309	1.2725	0.52352	-0.0756937	-0.279913	-0.424275	-0.427094	-0.265862	-0.312154	-0.498788	-0.635615	-0.723847	-0.846302	-0.805529	0.365959
TraesCS1B02G323500	1	AT3G02860	3.37e-58	LOC_Os05g41530	1.63e-173	Bradi2g21210	0	GRMZM2G159741	7.88e-157	GO:0000278,GO:0005622,GO:0009737,GO:0010030,GO:0045892,GO:1903427		13.8768	8.65593	5.71174	4.15554	3.22465	2.52642	2.6119	2.39262	2.56714	2.8139	2.34578	2.19922	1.6229	1.32894	4.25177		3.0993	1.45784	0.53219	0.0429225	-0.249749	-0.469273	-0.442398	-0.51134	-0.456471	-0.378889	-0.526067	-0.572143	-0.75334	-0.84576	0.0731778
TraesCS1B02G326100	1	AT2G45490	2.44e-141	LOC_Os03g55620	0	Bradi1g07590	0	GRMZM2G107689	3.74e-174	GO:0000226,GO:0000278,GO:0000775,GO:0004672,GO:0004674,GO:0005622,GO:0005730,GO:0005819,GO:0005856,GO:0007059,GO:0016043,GO:0016572,GO:0032465,GO:0035175,GO:0043987,GO:0043988,GO:0044022,GO:0048471		8.35705	7.76493	4.44773	1.68805	1.12693	0.931275	0.39017	0.363384	0.24635	0.294253	0.242387	0.308071	0.340554	0.466055	2.15849		2.43725	2.2123	0.952062	-0.0963674	-0.309543	-0.383875	-0.589447	-0.599623	-0.644085	-0.625887	-0.645591	-0.620637	-0.608296	-0.560617	0.0823561
TraesCS1B02G326400	1	AT5G48600	0	LOC_Os05g41750	0	Bradi2g21080	0	GRMZM2G383623	0	GO:0000070,GO:0005215,GO:0005622,GO:0005694,GO:0007059,GO:0007076,GO:0009793,GO:0016043,GO:0051276,GO:0051301,GO:0051321		177.412	85.7713	11.6081	1.02151	0.211736	0.359549	0.215334	0.14782	0.181206	0.0666404	0.0638789	0.0993234	0.101469	0.233364	2.08393		3.34668	1.41505	-0.148189	-0.371336	-0.388405	-0.385289	-0.388329	-0.389752	-0.389048	-0.391463	-0.391521	-0.390774	-0.390729	-0.387949	-0.348942
TraesCS1B02G326700	1	AT4G39160	3.32e-32	LOC_Os03g62388	1.31e-177	Bradi3g11035	0	GRMZM2G573732	4.23e-121			14.7752	6.41973	3.04327	1.34093	1.80349	2.56246	3.21063	3.26665	2.4879	2.12598	1.78191	1.29054	1.0892	0.828052	5.36731		3.35615	0.88525	-0.113245	-0.616667	-0.479878	-0.255433	-0.063753	-0.0471887	-0.277481	-0.384511	-0.486259	-0.631567	-0.691108	-0.768336	0.574024
TraesCS1B02G329500	1	AT5G61070	9.44e-157	LOC_Os07g41090	0	Bradi1g22240	0	GRMZM2G457889	0	GO:0004402,GO:0004407,GO:0006338,GO:0010053,GO:0016043,GO:0016575,GO:0032041,GO:0045604		5.65382	3.94282	2.2115	1.18952	1.03992	1.2564	1.11061	1.23205	1.22824	0.586251	0.657278	0.684173	0.525099	0.645549	2.29425		2.91783	1.68107	0.429606	-0.309115	-0.417252	-0.260778	-0.366155	-0.278378	-0.281127	-0.745182	-0.693841	-0.6744	-0.789384	-0.702319	0.489422
TraesCS1B02G333100	1	AT3G33520	0	LOC_Os01g16414	0	Bradi2g10130	0	GRMZM2G088487	6.04e-154	GO:0005198,GO:0005200,GO:0006338,GO:0006970,GO:0008283,GO:0009266,GO:0009845,GO:0009908,GO:0009910,GO:0016043,GO:0016571,GO:0016573,GO:0030029		13.5561	5.97688	5.0945	4.39878	3.16521	2.85586	2.82365	2.28875	1.89538	1.32916	1.12601	1.08854	0.890414	1.07125	3.68994		3.26748	0.825031	0.54068	0.316482	-0.0810421	-0.180733	-0.191112	-0.363486	-0.490251	-0.67272	-0.738186	-0.75026	-0.814107	-0.755832	0.0880544
TraesCS1B02G333600	1	AT1G11360	1.95e-91	LOC_Os01g57450	4.53e-113	Bradi2g20680	1.62e-122	GRMZM2G106690	5.65e-113			11.8713	10.3082	5.22457	2.06526	0.84803	0.303329	0.118862	0.184972	0.0917238	0.106479	0.107093	0.0698136	0.0320601	0.0977124	1.02249		2.5915	2.17423	0.817156	-0.0262145	-0.351153	-0.49656	-0.545803	-0.528155	-0.553048	-0.549109	-0.548945	-0.558896	-0.568975	-0.551449	-0.304581
TraesCS1B02G335000	1	AT1G03530	4.59e-64	LOC_Os05g42300	0	Bradi2g20580	0	GRMZM2G015100	4.2e-151	GO:0001522,GO:0003723,GO:0009506,GO:0042254		26.8507	6.83849	1.14087	0.306454	0.266177	0.142944	0.0664898	0.121118	0.0313939	0.0812826	0.232104	0.0317703	0.149813	0.160532	3.33193		3.60735	0.624318	-0.224972	-0.349351	-0.355355	-0.373724	-0.38512	-0.376977	-0.390352	-0.382915	-0.360434	-0.390296	-0.3727	-0.371102	0.101628
TraesCS1B02G336400	1	AT4G32700	0	LOC_Os12g19370	0	Bradi4g08150	0	GRMZM2G141948	0	GO:0003887,GO:0006260,GO:0006261,GO:0006310,GO:0007049,GO:0008409,GO:0009640,GO:0009933,GO:0010468,GO:0051301,GO:1902749,GO:1990067,GO:2000011		25.2104	12.8193	3.59393	1.75874	1.41136	1.29649	0.943132	0.927592	0.719671	1.06507	1.35501	2.30332	1.39512	1.51512	1.5546		3.33869	1.4012	-0.041278	-0.32823	-0.382547	-0.400508	-0.455759	-0.458189	-0.490699	-0.436692	-0.391356	-0.243079	-0.385085	-0.366323	-0.360149
TraesCS1B02G337800	1	AT5G04290	2.64e-153	LOC_Os05g43060	0	Bradi2g20517	0	GRMZM2G375222	0	GO:0003729,GO:0006306,GO:0006357,GO:0006368,GO:0030422,GO:0032044		106.759	53.5375	37.4205	24.1071	18.9292	14.4778	14.0521	16.9475	19.3825	16.6499	15.4348	12.8161	9.91639	10.6917	35.4094		3.28839	1.0913	0.425961	-0.123638	-0.337392	-0.521156	-0.538728	-0.419203	-0.31868	-0.431487	-0.481648	-0.589751	-0.709458	-0.677452	0.342939
TraesCS1B02G340400	1	AT3G04820	0	LOC_Os01g56620	0	Bradi2g20360	0	GRMZM2G459702	0	GO:0009982		30.014	6.72574	0.744229	0.158996	0.155631	0.0481932	0.0949142	0.0275745	0.105644	0.0379797	0.154586	0.0433491	0.102116	0.113279	3.27306		3.63628	0.526077	-0.272766	-0.350925	-0.351374	-0.365723	-0.359483	-0.368476	-0.35805	-0.367087	-0.351514	-0.36637	-0.358521	-0.35703	0.0649649
TraesCS1B02G340500	1	AT4G14770	1.02e-41	LOC_Os05g43380	0	Bradi2g20347	0	GRMZM2G096600	1.62e-180	GO:0043565		9.66143	6.5605	3.05946	1.45628	0.691321	0.228761	0.137627	0.301714	0.299018	0.383773	0.305551	0.30123	0.374002	0.581943	2.19992		2.95105	1.79151	0.482358	-0.117123	-0.403167	-0.576133	-0.610211	-0.548854	-0.549862	-0.518169	-0.547419	-0.549035	-0.521823	-0.444067	0.160947
TraesCS1B02G341000	1	AT4G11060	4.42e-87	LOC_Os05g43440	8e-128	Bradi2g20320	2.45e-130	GRMZM2G032847	1.5e-97	GO:0003697,GO:0006264,GO:0009295,GO:0042645,GO:0051096		10.3986	6.07318	1.62884	1.15178	0.751127	0.790106	0.62945	0.445814	0.467305	0.230885	0.437995	0.11756	0.271353	0.340767	4.07477		3.06615	1.51403	-0.0807828	-0.251973	-0.395744	-0.381757	-0.439406	-0.505303	-0.497591	-0.582428	-0.508108	-0.623094	-0.567906	-0.542998	0.796916
TraesCS1B02G342100	1	AT4G34100	3.26e-56	LOC_Os06g43210	4.43e-56	Bradi3g12860	1.28e-148	GRMZM2G051792	6.22e-55	GO:0004842,GO:0008270,GO:0008299,GO:0009414,GO:0010025,GO:0010143,GO:0010345,GO:0030176,GO:0030433,GO:0042335,GO:1900490		5.12277	0.885635	0.333431	0.331806	0.158576	0.0767821	0.112508	0.281379	0.114649	0.141087	0.118597	0.052929	0	0.0166027	0.0265261		3.68707	0.294207	-0.147968	-0.149269	-0.287982	-0.353478	-0.324871	-0.189648	-0.323156	-0.301986	-0.319995	-0.372578	-0.414961	-0.401666	-0.39372
TraesCS1B02G342400	1	AT1G13030	1.45e-72	LOC_Os12g19040	0	Bradi4g39027	0	GRMZM2G168166	5.4e-62	GO:0006396,GO:0015030,GO:0030619,GO:0030620		41.7695	11.7803	4.08914	3.19968	1.7338	1.74769	1.09274	0.802446	0.639686	0.539502	0.660987	0.408179	0.196217	0.469944	4.04317		3.59534	0.672667	-0.0769003	-0.163585	-0.306446	-0.305092	-0.368922	-0.397213	-0.413076	-0.422839	-0.411	-0.435638	-0.456295	-0.429618	-0.0813803
TraesCS1B02G342800	1	AT3G48190	0	LOC_Os01g01689	0	Bradi2g00627	0	AC234199.1_FG003	0	GO:0000003,GO:0000285,GO:0004674,GO:0006259,GO:0006281,GO:0006303,GO:0006629,GO:0006974,GO:0007049,GO:0007129,GO:0008380,GO:0009506,GO:0010212,GO:0010332,GO:0016043,GO:0032204,GO:0032504,GO:0033044,GO:0043247,GO:0045003,GO:0051321,GO:2001020		41.8234	14.6715	2.66298	0.775559	0.554534	0.553669	0.759015	1.16182	1.89342	2.39033	2.38824	2.32937	1.56273	1.46825	11.7321		3.4512	0.851237	-0.298645	-0.479376	-0.500541	-0.500624	-0.48096	-0.442389	-0.372334	-0.324752	-0.324952	-0.33059	-0.404	-0.413047	0.569779
TraesCS1B02G343100	1	AT4G21070	4.1e-138	LOC_Os05g43610	0	Bradi2g20260	0	GRMZM2G080314	0	GO:0000724,GO:0004842,GO:0005622,GO:0006259,GO:0006281,GO:0006310,GO:0010332,GO:0031436,GO:0035066,GO:0035067,GO:0045717,GO:0045944,GO:0070531,GO:0071158,GO:0071480		32.7012	12.2576	1.32952	0.0698079	0.0494668	0.218191	0.247232	0.521685	0.352071	0.0981292	0.0160848	0	0	0	0.0544003		3.4955	1.07367	-0.220916	-0.370147	-0.372557	-0.352569	-0.349129	-0.316616	-0.336709	-0.366792	-0.376512	-0.378417	-0.378417	-0.378417	-0.371973
TraesCS1B02G343900	1	AT3G22270	0	LOC_Os02g31220	0	Bradi2g20220	0	GRMZM2G104955	0	GO:0000290,GO:0000932,GO:0003723,GO:0005783,GO:0019827,GO:0033962		51.596	27.1549	18.9719	12.7787	10.3803	12.875	9.20392	7.48444	7.31824	6.73525	7.60925	6.08008	5.99883	5.06044	16.8319		3.2427	1.14918	0.448259	-0.0822191	-0.287654	-0.0739703	-0.388422	-0.535706	-0.549941	-0.599878	-0.525015	-0.655997	-0.662956	-0.743334	0.264955
TraesCS1B02G344400	1	AT2G32170	9.59e-175	LOC_Os05g43560	0	Bradi2g20190	0	GRMZM2G074906	0			9.6277	4.44871	2.9405	2.29168	2.37605	2.21158	2.23227	2.12454	2.52724	2.64464	2.75649	2.17385	2.37532	2.47452	5.22675		3.34695	0.638077	-0.150789	-0.490153	-0.446025	-0.532051	-0.521231	-0.577578	-0.366944	-0.305537	-0.247038	-0.551785	-0.446405	-0.394522	1.04503
TraesCS1B02G346000	1	AT3G29310	1.76e-23	LOC_Os05g43670	1.41e-75	Bradi2g20087	2.18e-101			GO:0005516,GO:0006457,GO:0009506		20.6984	12.1317	4.96719	2.80407	1.26415	1.05771	0.808959	0.310319	0.333043	0.310741	0.371875	0.150762	0.187923	0.236199	1.91204		3.14819	1.6096	0.322838	-0.0656618	-0.342235	-0.379313	-0.423989	-0.513545	-0.509464	-0.513469	-0.50249	-0.542202	-0.535528	-0.526857	-0.225874
TraesCS1B02G346100	1	AT1G26470	6.68e-40	LOC_Os05g43680	1.67e-77	Bradi2g20080	1.78e-64	GRMZM2G143714	2.59e-66	GO:0006357,GO:0016573,GO:0035267		6.44022	3.9063	2.41326	2.94759	1.9402	1.81295	1.74572	1.25856	1.15064	0.696843	0.82941	0.524046	0.544069	0.556143	2.57244		2.91319	1.26706	0.297125	0.644244	-0.0101933	-0.0928621	-0.136538	-0.453012	-0.523122	-0.817927	-0.731807	-0.930183	-0.917175	-0.909331	0.40053
TraesCS1B02G346200	1	AT1G69295	3.67e-32	LOC_Os05g43690	3.81e-43	Bradi2g20070	1.04e-59	GRMZM2G162768	2.96e-37	GO:0001872,GO:0009506,GO:0030246,GO:0030247,GO:0031225		104.948	60.2095	32.8337	16.8416	5.69132	2.4916	1.45875	0.962213	0.885443	1.26914	1.04263	0.377055	0.45265	0.459849	1.93591		3.10422	1.55234	0.602743	0.0480169	-0.338758	-0.449748	-0.485575	-0.502799	-0.505461	-0.492152	-0.500009	-0.523096	-0.520474	-0.520224	-0.469023
TraesCS1B02G346300	1	AT5G60970	4.05e-39	LOC_Os05g43760	5.03e-79	Bradi2g20060	4.3e-80	GRMZM2G120151	2.58e-80	GO:0009653,GO:0009965,GO:0010150,GO:0030154,GO:0043565,GO:0045962,GO:0048366		10.5387	0.41747	2.24213	2.10613	1.72048	0.810276	0.71829	0.487713	0.320167	0.477024	0.427967	0.712134	0.976436	2.11433	2.54476		3.56283	-0.551551	0.19019	0.134906	-0.0218644	-0.391872	-0.429265	-0.522997	-0.591106	-0.527342	-0.547284	-0.431767	-0.324326	0.138237	0.313212
TraesCS1B02G346500	1	AT1G55900	1.95e-116	LOC_Os05g43770	7.05e-162	Bradi2g20050	2.78e-165	GRMZM2G035651	4.85e-153	GO:0000003,GO:0004721,GO:0005743,GO:0005744,GO:0009790,GO:0009791,GO:0009793,GO:0015031,GO:0030150		6.92081	3.47712	1.0739	0.505587	0.317867	0.187538	0.338864	0.28881	0.293976	0.404814	0.251498	0.188126	0.33605	0.193656	3.04488		3.12975	1.24964	-0.0624237	-0.372697	-0.475184	-0.546339	-0.463721	-0.491048	-0.488228	-0.427715	-0.511419	-0.546017	-0.465257	-0.542998	1.01366
TraesCS1B02G346600	1	AT1G73840	1.89e-30	LOC_Os05g43780	6.75e-178	Bradi2g20030	0	GRMZM2G120173	1.61e-50	GO:0006396,GO:0009749,GO:0031124,GO:0035194,GO:0040029		26.594	14.2965	8.86858	6.72014	4.82456	4.10021	4.51079	4.42381	3.80251	3.19419	2.89204	2.46329	2.02207	2.0421	6.11191		3.25339	1.26649	0.389509	0.0423885	-0.263878	-0.38091	-0.314573	-0.328627	-0.429009	-0.527296	-0.576113	-0.645385	-0.716673	-0.713436	-0.0558827
TraesCS1B02G347000	1	AT4G28950	5.94e-133	LOC_Os05g43820	3.96e-146	Bradi2g19990	5.83e-154	AC209819.3_FG012	2.54e-149	GO:0000902,GO:0003924,GO:0005525,GO:0005622,GO:0005856,GO:0007015,GO:0007266,GO:0016477,GO:0019901,GO:0030036,GO:0030838,GO:0031532		32.5152	18.7594	4.26667	3.11538	3.15795	2.01672	0.497261	0.132192	0.0399652	0.0544807	0.0160848	0.0236808	0	0	0.153656		3.19027	1.634	-0.00564609	-0.135898	-0.131082	-0.260196	-0.432101	-0.473403	-0.483837	-0.482195	-0.486539	-0.48568	-0.488359	-0.488359	-0.470975
TraesCS1B02G347900	1	AT2G33860	7.66e-120	LOC_Os05g43920	0	Bradi2g19867	0	GRMZM2G441325	0	GO:0009733,GO:0009734,GO:0009791,GO:0009850,GO:0010050,GO:0010158,GO:0010582,GO:0030154		28.9981	16.7933	9.55604	8.00159	5.3463	4.21033	2.91553	3.21969	3.48134	5.04492	4.88171	4.26686	4.14674	4.99079	9.60687		3.19027	1.36233	0.278383	0.0455685	-0.352122	-0.522259	-0.716185	-0.67063	-0.631441	-0.39726	-0.421705	-0.513792	-0.531783	-0.405367	0.285995
TraesCS1B02G349300	1	AT1G04170	0	LOC_Os12g41400	0	Bradi4g02587	0	GRMZM2G117900	0	GO:0001731,GO:0003743,GO:0003924,GO:0005525,GO:0005850,GO:0006412,GO:0006413,GO:0008135		70.8433	55.6269	33.3309	22.8602	17.5924	15.6648	12.7274	9.6356	7.12941	5.64847	5.22392	3.00963	2.36487	3.05609	10.8462		2.68104	1.90357	0.764378	0.229386	-0.039765	-0.138255	-0.288335	-0.44631	-0.574362	-0.650029	-0.671721	-0.784858	-0.817802	-0.782484	-0.384455
TraesCS1B02G350600	1	AT1G06410	0	LOC_Os05g44100	0	Bradi2g19710	0	GRMZM2G123277	0	GO:0004805,GO:0005975,GO:0005992,GO:0016757,GO:0070413		31.8563	7.60123	3.21297	3.7284	3.99127	3.86203	3.49632	4.41761	5.49337	4.43283	3.12058	2.19316	1.4344	0.465859	1.51793		3.64056	0.304382	-0.299205	-0.22831	-0.192154	-0.20993	-0.260231	-0.133511	0.0144552	-0.131418	-0.311912	-0.439476	-0.54384	-0.677059	-0.532352
TraesCS1B02G351300	1	AT3G19510	1.24e-93	LOC_Os06g12400	0	Bradi2g19610	0	GRMZM2G094935	0	GO:0031491,GO:0035064,GO:0035098,GO:0043565,GO:0045893,GO:0061087		55.7551	30.0761	17.8463	12.7727	9.57358	7.47902	6.12218	6.07292	5.47815	3.84013	3.97004	4.08313	3.17112	3.267	13.1595		3.21059	1.31867	0.41763	0.0438318	-0.191867	-0.346185	-0.446152	-0.449781	-0.493601	-0.614283	-0.604712	-0.59638	-0.663573	-0.656509	0.0723247
TraesCS1B02G351800	1	AT3G58770	5.6e-09	LOC_Os05g44190	0	Bradi2g19660	0	GRMZM2G479987	1.03e-137			52.86	17.8084	11.2469	8.08768	5.74892	3.90486	2.2743	1.89901	1.18363	0.64792	0.574556	0.337045	0.201924	0.112055	0.479205		3.47512	0.809852	0.310929	0.0707094	-0.107126	-0.247344	-0.371329	-0.399866	-0.454262	-0.494996	-0.500575	-0.518635	-0.528909	-0.535742	-0.507825
TraesCS1B02G352300	1	AT1G15440	0	LOC_Os05g44320	0	Bradi2g19560	0	GRMZM2G060817	0	GO:0000462,GO:0005622,GO:0005730,GO:0006364,GO:0009553,GO:0009744,GO:0010119,GO:0030515,GO:0032040,GO:0034388,GO:0080008		53.1019	21.1854	3.15525	0.310637	0.149627	0.0989789	0.0330525	0.0774292	0.215854	0.0767559	0.291452	0.119697	0.0306275	0.274766	5.78733		3.45279	1.1299	-0.182339	-0.38937	-0.401089	-0.404775	-0.409573	-0.406343	-0.396269	-0.406392	-0.390767	-0.403267	-0.409749	-0.391981	0.0092246
TraesCS1B02G353400	1	AT1G09815	3.97e-18	LOC_Os08g06620	2.67e-35	Bradi3g16030	7.66e-40	GRMZM2G369260	1.22e-21	GO:0003887,GO:0006259,GO:0006260,GO:0006261,GO:0043625		5.12033	1.52166	0.350537	0.0768777	0.0335618	0.0196043	0	0.0140766	0	0	0.0163892	0.0174078	0.0152441	0.0166027	0.0679655		3.58034	0.800911	-0.103609	-0.314969	-0.348424	-0.359204	-0.374346	-0.363474	-0.374346	-0.374346	-0.361687	-0.360901	-0.362572	-0.361523	-0.321852
TraesCS1B02G353700	1	AT5G25830	3.47e-68	LOC_Os05g44400	4.89e-130	Bradi2g19480	1.48e-117	GRMZM2G135381	6.66e-110	GO:0007623,GO:0008270,GO:0009416,GO:0071555,GO:1905177		7.08505	4.78806	2.10735	1.03077	0.371546	0.222986	0.264891	0.256143	0.277407	0.180301	0.20146	0.1614	0.213287	0.157618	0.721138		2.99092	1.82301	0.460007	-0.0873824	-0.422563	-0.498099	-0.476792	-0.48124	-0.470428	-0.519802	-0.509044	-0.529412	-0.50303	-0.531335	-0.244813
TraesCS1B02G357400	1	AT5G27670	1.19e-71	LOC_Os05g38640	4.31e-70	Bradi1g66360	2.55e-73	GRMZM2G367842	4.64e-75	GO:0000786,GO:0000790,GO:0000792,GO:0003682,GO:0005622,GO:0005730,GO:0006259,GO:0006325,GO:0016043,GO:0046982,GO:0070828		86.5548	51.6294	9.35913	2.18383	0.955273	0.482788	0.302698	0.274718	0.354101	0.397002	0.609731	0.241211	0.108559	0.173763	0.645262		3.17323	1.72015	-0.0385131	-0.337044	-0.388158	-0.407816	-0.415309	-0.416473	-0.41317	-0.411385	-0.402535	-0.417867	-0.423386	-0.420673	-0.401056
TraesCS1B02G357600	1	AT3G45980	6.34e-67	LOC_Os08g38300	1.52e-68	Bradi1g08860	5.92e-72	GRMZM2G057852	1.08e-68	GO:0000786,GO:0005730,GO:0006259,GO:0009534,GO:0009570,GO:0016043,GO:0046982		61.2797	34.124	4.68472	0.756708	0.616333	0.290166	0.364732	0.423719	0.192783	0.139493	0.081946	0.0588491	0	0.138649	0.199744		3.23848	1.62157	-0.131313	-0.365197	-0.373555	-0.392976	-0.388536	-0.385023	-0.398774	-0.401947	-0.405373	-0.406749	-0.410253	-0.401997	-0.398359
TraesCS1B02G362500	1	AT3G55490	3.75e-80	LOC_Os08g17294	2.58e-131	Bradi1g68620	9.33e-136	GRMZM2G076128	1.2e-124	GO:0000003,GO:0006259,GO:0006260,GO:0009790,GO:0009791		18.273	7.69989	1.25351	0.336888	0.191977	0.0620595	0.0371044	0.0281532	0.0802613	0.0177486	0.0321695	0.0665859	0.0389658	0.0709303	0.132576		3.43405	1.21807	-0.133006	-0.325117	-0.355489	-0.382718	-0.387948	-0.389824	-0.378903	-0.392005	-0.388982	-0.381769	-0.387558	-0.380859	-0.367939
TraesCS1B02G363600	1	AT5G45540	7.29e-46	LOC_Os07g08270	0	Bradi4g03180	0	GRMZM2G172139	3.96e-97			5.93884	3.61169	2.1666	1.03308	0.513383	0.24162	0.146626	0.118887	0.120443	0.0140185	0.032474	0	0	0.0133911	0.293263		3.01746	1.61001	0.736022	0.0504779	-0.263835	-0.428197	-0.485649	-0.502425	-0.501484	-0.56585	-0.554688	-0.574328	-0.574328	-0.566229	-0.396964
TraesCS1B02G364800	1	AT3G01090	0	LOC_Os05g45420	0	Bradi2g18970	0	GRMZM2G077278	0	GO:0000003,GO:0000152,GO:0001666,GO:0003006,GO:0004672,GO:0004674,GO:0005794,GO:0005982,GO:0006979,GO:0009594,GO:0009738,GO:0009749,GO:0009789,GO:0009791,GO:0009991,GO:0010050,GO:0010150,GO:0010182,GO:0010228,GO:0019900,GO:0019902,GO:0035556,GO:0080022,GO:0099402,GO:1902074		35.6186	25.4518	21.8847	16.9779	15.3852	12.4289	12.3228	11.5401	9.52949	7.48632	7.86843	8.72726	7.76407	8.11995	22.9859		2.59631	1.31985	0.871994	0.255928	0.0559732	-0.315205	-0.328517	-0.426793	-0.679229	-0.935753	-0.887778	-0.77995	-0.900881	-0.856199	1.01025
TraesCS1B02G364900	1	AT2G34260	5.17e-131	LOC_Os07g46620	1.8e-180	Bradi2g18960	0	GRMZM2G105401	8.58e-35	GO:0005622,GO:0005834,GO:0006364,GO:0009553,GO:0009793,GO:0009855,GO:0009960,GO:0010197,GO:0080008,GO:0080186		18.0148	11.8367	5.19566	4.97047	4.12515	3.95295	2.96487	2.46433	1.26164	0.694268	1.19248	0.248995	0.44126	0.598574	8.78653		2.81571	1.5333	0.154798	0.108056	-0.0674118	-0.103155	-0.308255	-0.412154	-0.661802	-0.779572	-0.676156	-0.871999	-0.83209	-0.799436	0.900168
TraesCS1B02G365600	1	AT4G27510	3.17e-14	LOC_Os02g26300	2.25e-136	Bradi2g55660	0	GRMZM2G113382	2.91e-119			6.64907	2.51145	2.0309	1.5438	1.54026	1.51559	1.59544	1.9056	2.01942	1.4288	1.47961	1.08448	0.829631	1.10341	3.08178		3.41935	0.362172	0.00710644	-0.352802	-0.355414	-0.37364	-0.314644	-0.0854738	-0.00137744	-0.437771	-0.400227	-0.69218	-0.880482	-0.678193	0.783574
TraesCS1B02G366200	1	AT4G12540	1.65e-19	LOC_Os05g45580	0	Bradi2g18888	0	GRMZM2G044797	2.73e-142			10.7474	4.36563	0.89554	0.0915053	0.175035	0.124975	0	0.0136908	0	0.0379797	0.0160848	0	0	0	0		3.45002	1.16833	-0.0723345	-0.359802	-0.329937	-0.347835	-0.392518	-0.387623	-0.392518	-0.378939	-0.386767	-0.392518	-0.392518	-0.392518	-0.392518
TraesCS1B02G366600	1	AT4G25550	4.62e-130	LOC_Os04g58640	3.93e-146	Bradi5g26810	1.74e-134	GRMZM2G074787	3.01e-145	GO:0003729,GO:0005849,GO:0006378,GO:0006397,GO:0017091		53.3595	26.0928	12.9781	7.46051	4.50065	3.41623	2.47123	1.77842	1.41877	1.26517	0.975805	0.780992	0.827735	1.61114	17.1171		3.20703	1.23262	0.282969	-0.116565	-0.330891	-0.409415	-0.477844	-0.528011	-0.554054	-0.565176	-0.586129	-0.600236	-0.596851	-0.540124	0.582681
TraesCS1B02G367100	1	AT4G17520	1.66e-67	LOC_Os05g45660	4.35e-96	Bradi2g18860	5.06e-127	GRMZM2G055276	1.05e-90	GO:0003723,GO:0003729,GO:0005777,GO:0009735,GO:0048471		228.543	148.14	108.564	100.405	85.7105	76.5052	60.8209	43.6296	29.681	22.7392	19.8981	12.6125	11.1012	14.9955	76.3945		2.73304	1.35297	0.673667	0.533627	0.281403	0.123399	-0.145813	-0.440893	-0.680314	-0.799466	-0.848231	-0.973284	-0.999225	-0.932382	0.121499
TraesCS1B02G367200	1	AT5G67610	2.61e-108	LOC_Os03g31570	0	Bradi1g15910	0	GRMZM2G018062	0			10.087	7.36197	2.47825	0.768118	0.535366	0.404797	0.39791	0.833131	0.907877	0.809257	0.982931	1.05726	0.798953	0.743865	6.29745		2.65401	1.72555	0.0615488	-0.521132	-0.600436	-0.644923	-0.64727	-0.49898	-0.473513	-0.507115	-0.44794	-0.422616	-0.510625	-0.529395	1.36284
TraesCS1B02G375000	1	AT1G54560	0	LOC_Os05g46030	0	Bradi2g18520	0	AC155377.1_FG001	0	GO:0000003,GO:0000146,GO:0003774,GO:0005856,GO:0007015,GO:0009653,GO:0009791,GO:0009860,GO:0016043,GO:0016049,GO:0016459,GO:0030048,GO:0030154,GO:0051640		10.1481	4.14406	1.22655	0.556182	0.565027	0.262961	0.293336	0.254769	0.311119	0.270909	0.396562	0.283993	0.256522	0.181189	0.319123		3.46515	1.11433	-0.027985	-0.290461	-0.286998	-0.405268	-0.393375	-0.408476	-0.386412	-0.402156	-0.352958	-0.397033	-0.407789	-0.437285	-0.383278
TraesCS1B02G375900	1	AT5G65360	8.29e-96	LOC_Os11g05730	1.98e-95	Bradi3g45290	3.23e-96	GRMZM2G451254	5.47e-96	GO:0006259,GO:0010369,GO:0016043,GO:0046982		94.4367	50.7592	6.79389	1.53185	0.699906	0.534454	0.518436	0.324211	0.294772	0.258743	0.232104	0.157035	0.154938	0.154325	0.37029		3.26846	1.56805	-0.143558	-0.348414	-0.380802	-0.387243	-0.387867	-0.395428	-0.396574	-0.397977	-0.399014	-0.401937	-0.402018	-0.402042	-0.393634
TraesCS1B02G376100	1	AT5G59970	1.37e-67	LOC_Os10g39410	3.27e-67	Bradi5g19358	9.9e-69	AC212565.3_FG001	6.08e-69	GO:0006259,GO:0016043,GO:0046982		11.4715	6.94137	0.883373	0.0772031	0.0167809	0	0.0268684	0	0.0171426	0	0	0	0	0	0		3.16164	1.75412	-0.128084	-0.378559	-0.397332	-0.402546	-0.394198	-0.402546	-0.39722	-0.402546	-0.402546	-0.402546	-0.402546	-0.402546	-0.402546
TraesCS1B02G376200	1	AT5G59970	1.59e-68	LOC_Os10g39410	3.8e-68	Bradi5g19358	1.07e-69	AC212565.3_FG001	5.02e-70	GO:0006259,GO:0016043,GO:0046982		11.4901	7.20378	0.833663	0.0282791	0.136587	0.0837529	0.0519033	0.0424306	0.0632212	0.0177486	0.0488632	0.0143625	0.0458716	0.0441482	0.0568486		3.13055	1.808	-0.157497	-0.405998	-0.37258	-0.388881	-0.398709	-0.401631	-0.395217	-0.409247	-0.399647	-0.410292	-0.40057	-0.401101	-0.397183
TraesCS1B02G376300	1	AT5G65360	2.15e-95	LOC_Os11g05730	5.15e-95	Bradi3g45290	6.44e-96	GRMZM2G451254	1.09e-95	GO:0006259,GO:0010369,GO:0016043,GO:0046982		117.267	66.7707	9.00826	1.18699	0.642179	0.706087	0.528289	0.674575	0.24891	0.341786	0.232408	0.26812	0.110131	0.107347	0.667714		3.2191	1.65635	-0.131295	-0.373349	-0.39021	-0.388232	-0.393735	-0.389207	-0.402381	-0.399507	-0.402892	-0.401786	-0.406676	-0.406762	-0.38942
TraesCS1B02G376400	1	AT5G59970	1.59e-68	LOC_Os10g39410	3.8e-68	Bradi5g19358	1.07e-69	AC212565.3_FG001	5.02e-70	GO:0006259,GO:0016043,GO:0046982		33.9901	19.574	1.96996	0.179433	0	0.0392087	0	0	0.0460786	0	0.0163892	0.0118404	0	0.0166027	0.0381389		3.20901	1.68044	-0.186137	-0.375989	-0.395015	-0.390858	-0.395015	-0.395015	-0.390129	-0.395015	-0.393277	-0.393759	-0.395015	-0.393254	-0.390971
TraesCS1B02G376500	1	AT5G65360	6.39e-95	LOC_Os11g05730	1.53e-94	Bradi3g45290	2.23e-95	GRMZM2G451254	3.78e-95	GO:0006259,GO:0010369,GO:0016043,GO:0046982		74.1862	46.021	4.18938	0.384948	0.0620289	0.0196043	0.11387	0.0287398	0.0429707	0.0775525	0.0485587	0.0174078	0.0152441	0.0166027	0.132631		3.14027	1.79669	-0.198815	-0.380299	-0.395703	-0.397727	-0.39323	-0.397291	-0.396612	-0.394963	-0.396346	-0.397832	-0.397935	-0.39787	-0.392335
TraesCS1B02G376600	1	AT5G59970	1.59e-68	LOC_Os10g39410	3.8e-68	Bradi5g19358	1.07e-69	AC212565.3_FG001	5.02e-70	GO:0006259,GO:0016043,GO:0046982		30.3863	14.3695	3.0699	0.185938	0.0486714	0.013791	0.0145003	0.028354	0.0142513	0.0342496	0.0382261	0.0174078	0.0480901	0	0.0454838		3.35458	1.37671	-0.0186567	-0.37479	-0.39174	-0.396048	-0.39596	-0.394249	-0.395991	-0.393521	-0.39303	-0.395601	-0.391812	-0.397751	-0.392134
TraesCS1B02G376700	1	AT5G65360	8.29e-96	LOC_Os11g05730	1.98e-95	Bradi3g45290	3.23e-96	GRMZM2G451254	5.47e-96	GO:0006259,GO:0010369,GO:0016043,GO:0046982		106.459	65.955	8.95062	0.567923	0.218024	0.164184	0.232947	0.102056	0.099976	0.0420554	0.0791991	0.0617241	0.0474435	0.24507	0.0392391		3.13845	1.78957	-0.108799	-0.387962	-0.399614	-0.401407	-0.399117	-0.403476	-0.403545	-0.405474	-0.404237	-0.404819	-0.405295	-0.398714	-0.405568
TraesCS1B02G376800	1	AT1G74260	0	LOC_Os01g66500	0	Bradi3g28648	0	GRMZM2G000622	0	GO:0004642,GO:0006189,GO:0006541,GO:0009555,GO:0009570,GO:0055046		75.2883	37.7838	18.7229	14.4853	15.3667	15.2822	12.8318	10.7492	7.40236	4.31244	3.9279	1.7161	1.33038	1.38452	12.0265		3.2616	1.21539	0.175435	-0.0557646	-0.00767203	-0.0122849	-0.145975	-0.2596	-0.442203	-0.610787	-0.631767	-0.752442	-0.773486	-0.770532	-0.189912
TraesCS1B02G376900	1	AT5G56450	1.19e-156	LOC_Os05g46220	0	Bradi2g18347	0	GRMZM2G111017	0	GO:0005215,GO:0005347,GO:0005471,GO:0005743,GO:0006839,GO:0009908,GO:0048653,GO:0055085		5.65284	4.16048	3.20725	2.06378	1.58655	1.06583	1.29057	0.73738	0.767509	0.654837	1.34717	0.774334	1.00214	0.963542	2.33871		2.71018	1.64917	0.971451	0.158486	-0.180805	-0.551023	-0.391241	-0.784536	-0.763116	-0.843221	-0.350994	-0.758263	-0.596301	-0.623743	0.353956
TraesCS1B02G377000	1	AT2G19480	1.71e-138	LOC_Os05g46230	0	Bradi2g18330	0	GRMZM2G176707	0	GO:0000724,GO:0006259,GO:0006281,GO:0006334,GO:0009294,GO:0016043,GO:0016444,GO:0042393,GO:0042802,GO:0046686		161.362	107.778	71.5752	57.2097	51.1616	48.3903	39.976	30.4122	21.6368	17.316	16.1969	10.2499	11.5514	12.7479	49.1786		2.85124	1.51394	0.610423	0.251902	0.100962	0.0317978	-0.178197	-0.416881	-0.635889	-0.743723	-0.771651	-0.920071	-0.887589	-0.857728	0.0514701
TraesCS1B02G377100	1	AT4G02290	0	LOC_Os01g21070	0	Bradi2g11870	0	GRMZM2G076049	0	GO:0004553,GO:0005975,GO:0008810,GO:0030245,GO:0071555		12.5555	0.717282	5.01674	5.80446	0.762986	0.0571777	0.0479376	0.0360714	0.050313	0	0.0163892	0	0	0	0.0138131		3.18024	-0.278947	0.977378	1.20756	-0.265593	-0.471834	-0.474534	-0.478001	-0.47384	-0.488542	-0.483753	-0.488542	-0.488542	-0.488542	-0.484505
TraesCS1B02G377800	1	AT5G26680	0	LOC_Os05g46270	0	Bradi2g18290	0	GRMZM2G121262	0	GO:0004518,GO:0005654,GO:0005730,GO:0006259,GO:0006281,GO:0009411,GO:0017108,GO:0045145,GO:0048256,GO:0051908		71.2504	28.0981	7.08809	1.44694	0.487334	0.435791	0.199766	0.260449	0.2852	0.19495	0.27033	0.342319	0.427794	0.414257	4.97941		3.46291	1.10983	-0.0358432	-0.343454	-0.395781	-0.398591	-0.411462	-0.408153	-0.406803	-0.411724	-0.407614	-0.403688	-0.399027	-0.399765	-0.150829
TraesCS1B02G378000	1	AT3G13860	0	LOC_Os05g46290	0	Bradi2g18260	0	GRMZM2G074790	0	GO:0005774,GO:0006458,GO:0007005,GO:0042026,GO:0045041,GO:0046686,GO:0051082		62.6121	35.6766	13.0179	4.90043	2.4871	1.86746	0.947756	0.582692	0.473412	0.313143	0.263611	0.36903	0.312931	0.628377	3.60694		3.18704	1.59953	0.264077	-0.214348	-0.356584	-0.393105	-0.44731	-0.468826	-0.475266	-0.484712	-0.487631	-0.481418	-0.484725	-0.466133	-0.290584
TraesCS1B02G378100	1	AT2G47210	0	LOC_Os05g46330	0	Bradi2g18250	0	GRMZM2G159155	6.1e-100	GO:0003714,GO:0006281,GO:0006338,GO:0035267,GO:0043967,GO:0043968,GO:0045892		17.3046	11.7499	9.12337	6.6641	5.54131	4.5662	4.48706	4.40107	4.39598	3.58854	3.0512	2.80348	2.59571	2.65971	5.83336		2.9198	1.49547	0.82199	0.19139	-0.0965142	-0.346549	-0.366843	-0.38889	-0.390197	-0.597239	-0.735022	-0.798542	-0.851817	-0.835408	-0.0216261
TraesCS1B02G378300	1	AT1G07790	2.44e-69	LOC_Os08g38300	1.41e-68	Bradi1g08860	1.17e-75	GRMZM2G141432	7.42e-71	GO:0000786,GO:0005730,GO:0006259,GO:0016043,GO:0046982		383.595	147.285	20.6262	5.35306	3.61456	1.95643	1.60512	0.781138	0.58438	0.378629	0.539697	0.202998	0.124868	0.0970584	0.521878		3.4827	1.10257	-0.173155	-0.326987	-0.344498	-0.361198	-0.364737	-0.373036	-0.375018	-0.37709	-0.375468	-0.378859	-0.379646	-0.379926	-0.375647
TraesCS1B02G378400	1	AT5G65360	8.29e-96	LOC_Os11g05730	1.98e-95	Bradi3g45290	3.23e-96	GRMZM2G451254	5.47e-96	GO:0006259,GO:0010369,GO:0016043,GO:0046982		181.321	92.2224	10.7684	0.667474	0.346261	0.370294	0.157245	0.0924861	0.0865912	0.0400175	0.0603675	0.178626	0.134176	0.0437665	0.120166		3.31013	1.49199	-0.170163	-0.376282	-0.382837	-0.382347	-0.386694	-0.388016	-0.388136	-0.389086	-0.388671	-0.386258	-0.387165	-0.38901	-0.387451
TraesCS1B02G378500	1	AT5G59970	1.59e-68	LOC_Os10g39410	3.8e-68	Bradi5g19358	1.07e-69	AC212565.3_FG001	5.02e-70	GO:0006259,GO:0016043,GO:0046982		19.3193	11.6845	1.34673	0.0503423	0.0318904	0.0147979	0.00618407	0	0	0.0140185	0	0	0	0.0166027	0.0138131		3.16282	1.75504	-0.151167	-0.390211	-0.393613	-0.396765	-0.398353	-0.399493	-0.399493	-0.396908	-0.399493	-0.399493	-0.399493	-0.396432	-0.396946
TraesCS1B02G378600	1	AT5G65360	8.29e-96	LOC_Os11g05730	1.98e-95	Bradi3g45290	3.23e-96	GRMZM2G451254	5.47e-96	GO:0006259,GO:0010369,GO:0016043,GO:0046982		59.373	33.8411	3.75801	0.166919	0.150145	0.0481932	0.0497711	0.0287398	0.0872728	0.0937079	0.032474	0	0.0320601	0.0133911	0.0996362		3.21772	1.66338	-0.168042	-0.386663	-0.387685	-0.393891	-0.393795	-0.395076	-0.391512	-0.39112	-0.394848	-0.396825	-0.394873	-0.39601	-0.390759
TraesCS1B02G378700	1	AT5G65360	8.29e-96	LOC_Os11g05730	1.98e-95	Bradi3g45290	3.23e-96	GRMZM2G451254	5.47e-96	GO:0006259,GO:0010369,GO:0016043,GO:0046982		31.839	19.6143	2.28551	0.212509	0.0804812	0.0805817	0.055869	0.0136908	0.0171426	0.0177486	0.032474	0.0292482	0	0.0409366	0.0541524		3.14574	1.78275	-0.149337	-0.380468	-0.395188	-0.395177	-0.397932	-0.402635	-0.40225	-0.402183	-0.400541	-0.4009	-0.404162	-0.399597	-0.398124
TraesCS1B02G378900	1	AT1G73100	0	LOC_Os05g41172	0	Bradi4g25940	0	GRMZM2G140577	0	GO:0000775,GO:0005694,GO:0008270,GO:0016043,GO:0018024,GO:0034968,GO:0040029,GO:0042054		40.9539	24.7395	18.5254	13.9421	10.261	8.38054	6.81097	5.60355	5.41782	3.48274	4.07113	5.12753	5.45177	6.3058	13.2692		3.01778	1.35708	0.720624	0.251192	-0.125827	-0.318426	-0.479184	-0.60285	-0.621872	-0.820067	-0.759803	-0.651605	-0.618395	-0.530925	0.182274
TraesCS1B02G379200	1	AT3G05060	0	LOC_Os03g22730	0	Bradi1g18440	0	GRMZM2G125148	0	GO:0005730,GO:0030515,GO:0031428,GO:0032040		394.025	125.364	19.845	5.48406	4.09277	3.57102	1.33648	0.766421	0.467738	0.729122	0.679815	0.463277	0.720445	1.22873	24.9848		3.55895	0.866382	-0.191145	-0.335073	-0.349017	-0.354246	-0.376641	-0.382354	-0.385347	-0.382728	-0.383222	-0.385392	-0.382815	-0.377721	-0.139633
TraesCS1B02G380200	1	AT5G59970	1.59e-68	LOC_Os10g39410	3.8e-68	Bradi5g19358	1.07e-69	AC212565.3_FG001	5.02e-70	GO:0006259,GO:0016043,GO:0046982		92.6728	43.968	5.20785	0.472271	0.191977	0.0825954	0.125813	0.0551489	0.0285027	0.0354971	0	0.0348156	0	0.0166027	0.0828788		3.35967	1.39155	-0.174722	-0.366083	-0.377409	-0.381829	-0.380083	-0.382938	-0.384015	-0.383732	-0.385167	-0.38376	-0.385167	-0.384496	-0.381818
TraesCS1B02G382700	1	AT1G70500	7.18e-107	LOC_Os05g46520	1.37e-172	Bradi2g18050	0	GRMZM2G079263	1.41e-154	GO:0004650,GO:0005618,GO:0005975,GO:0016829,GO:0071555		42.7006	1.56342	0.120361	0	0.0477954	0.0639979	0.0247363	0	0.014468	0.0140185	0	0	0.0320601	0	0		3.73921	-0.132583	-0.268403	-0.279731	-0.275233	-0.273708	-0.277403	-0.279731	-0.278369	-0.278412	-0.279731	-0.279731	-0.276714	-0.279731	-0.279731
TraesCS1B02G382800	1	AT1G80170	5.08e-105	LOC_Os05g46520	0	Bradi2g18040	0	GRMZM2G079617	1.88e-160	GO:0004650,GO:0005618,GO:0005975,GO:0009505,GO:0016829,GO:0071555		7.80315	4.8488	3.67574	1.33625	0.683362	0.300233	0.09839	0.0938521	0.0142513	0.0420554	0	0.0174078	0	0	0		2.89835	1.58951	1.06983	0.0333816	-0.255861	-0.425595	-0.515015	-0.517026	-0.55229	-0.539973	-0.558604	-0.550892	-0.558604	-0.558604	-0.558604
TraesCS1B02G385900	1	AT2G34900	2.96e-99	LOC_Os06g04640	1.34e-174	Bradi1g51430	0	GRMZM2G103166	1.13e-152	GO:0009791,GO:0010030,GO:0045893		8.28556	5.30105	4.4964	4.00432	3.28623	3.24629	2.65253	1.96387	1.87198	1.47601	1.60814	1.35719	1.17212	1.63745	5.21838		2.65315	1.1047	0.687227	0.431917	0.0593517	0.0386279	-0.269431	-0.626728	-0.674401	-0.879847	-0.811293	-0.941495	-1.03751	-0.796084	1.06181
TraesCS1B02G386200	1	AT1G07790	5.5e-70	LOC_Os08g38300	1.34e-68	Bradi1g08860	6.83e-76	GRMZM2G141432	4.29e-71	GO:0000786,GO:0005730,GO:0006259,GO:0016043,GO:0046982		296.761	113.983	13.218	2.58742	1.76803	1.42346	1.45359	1.87576	1.29044	0.998624	0.469396	0.398587	0.126947	0.347193	1.45886		3.48404	1.1039	-0.208257	-0.346688	-0.357358	-0.361845	-0.361453	-0.355955	-0.363577	-0.367377	-0.374269	-0.375191	-0.378728	-0.37586	-0.361384
TraesCS1B02G386400	1	AT1G07790	5.32e-70	LOC_Os08g38300	1.32e-68	Bradi1g08860	1.04e-75	GRMZM2G141432	7.51e-71	GO:0000786,GO:0005730,GO:0006259,GO:0016043,GO:0046982		317.352	108.127	10.1833	1.05954	0.505268	0.673108	1.01789	1.12046	0.842236	0.736657	0.783963	0.765446	0.743705	1.33031	5.39139		3.53641	0.96112	-0.244436	-0.356738	-0.36356	-0.361494	-0.35725	-0.355988	-0.359413	-0.360712	-0.36013	-0.360358	-0.360625	-0.353405	-0.303418
TraesCS1B02G386500	1	AT1G07790	2.49e-69	LOC_Os08g38300	7.31e-68	Bradi1g08860	4.17e-75	GRMZM2G141432	2.48e-70	GO:0000786,GO:0005730,GO:0006259,GO:0016043,GO:0046982		106.809	33.339	7.5181	3.99108	2.94473	1.78086	0.921575	0.473227	0.232315	0.314299	0.154993	0.0846993	0.0787176	0.0907446	0.696205		3.56612	0.842038	-0.115331	-0.246104	-0.284899	-0.328053	-0.359913	-0.376536	-0.385469	-0.382429	-0.388335	-0.390942	-0.391164	-0.390718	-0.368269
TraesCS1B02G386600	1	AT1G07790	2.81e-69	LOC_Os08g38300	1.68e-68	Bradi1g08860	1.32e-75	GRMZM2G141432	8.75e-71	GO:0000786,GO:0005730,GO:0006259,GO:0016043,GO:0046982		131.467	41.7473	6.94861	4.00816	3.5653	2.83186	2.31391	1.18526	1.02665	0.787074	0.477998	0.338012	0.171893	0.200352	0.817915		3.56499	0.860691	-0.188201	-0.276831	-0.290179	-0.312286	-0.327899	-0.361918	-0.366699	-0.37392	-0.383236	-0.387455	-0.392462	-0.391605	-0.37299
TraesCS1B02G386700	1	AT1G07790	5.5e-70	LOC_Os08g38300	1.34e-68	Bradi1g08860	6.83e-76	GRMZM2G141432	4.29e-71	GO:0000786,GO:0005730,GO:0006259,GO:0016043,GO:0046982		78.7497	35.1909	6.45264	2.42594	1.75483	1.17591	1.05598	0.679862	0.537695	0.594706	0.377773	0.543441	0.482695	0.405987	1.15893		3.40323	1.28482	-0.112821	-0.308653	-0.341291	-0.369446	-0.375278	-0.39357	-0.400484	-0.397712	-0.408262	-0.400205	-0.403159	-0.40689	-0.370272
TraesCS1B02G387100	1	AT5G22880	3.35e-41	LOC_Os01g05630	1.45e-42	Bradi1g47980	2.35e-43	GRMZM2G163939	1.2e-42	GO:0000786,GO:0005730,GO:0006259,GO:0016043,GO:0046982		169.801	80.5953	13.907	5.66663	3.66776	2.40435	2.52288	2.01337	1.77615	1.64656	1.15893	0.434584	0.419918	0.598141	3.62301		3.36486	1.36977	-0.12171	-0.306007	-0.350712	-0.378968	-0.376317	-0.387712	-0.393018	-0.395916	-0.406822	-0.423022	-0.42335	-0.419364	-0.351713
TraesCS1B02G388100	1	AT5G26710	0	LOC_Os01g16520	0	Bradi2g10180	0	GRMZM2G046932	0	GO:0004818,GO:0004819,GO:0006412,GO:0006424,GO:0006425,GO:0017102		6.79783	3.69775	2.6261	1.96764	1.94847	1.99664	1.90855	1.38067	1.26576	1.5012	1.48949	1.12254	0.858452	0.757992	3.05576		3.1719	1.05246	0.319804	-0.130365	-0.143469	-0.110541	-0.170764	-0.531659	-0.610218	-0.449254	-0.457263	-0.708134	-0.888683	-0.957366	0.613553
TraesCS1B02G390100	1	AT5G07610	6.43e-19	LOC_Os07g35050	9.04e-98	Bradi3g44280	6.72e-124	GRMZM2G042752	6.49e-65			5.77195	4.61397	2.76743	1.3724	0.767503	0.471123	0.210128	0.107242	0.167637	0.23603	0.0370049	0.0992322	0.0473042	0.218832	1.39955		2.63378	1.96389	0.895674	0.0886495	-0.26128	-0.432735	-0.58372	-0.643239	-0.608301	-0.568736	-0.683871	-0.647873	-0.677913	-0.578684	0.104359
TraesCS1B02G390900	1			LOC_Os07g03100	1.84e-43	Bradi1g55357	1.29e-39	GRMZM2G157132	6.27e-34			16.3358	9.5994	5.70767	1.87804	1.03289	0.715372	0.761622	0.282351	0.294555	0.477728	0.615788	0.349838	0.234213	0.53837	2.95119		3.0772	1.54745	0.663699	-0.205954	-0.397878	-0.46998	-0.459478	-0.568313	-0.565542	-0.523946	-0.492594	-0.552988	-0.579245	-0.510175	0.0377409
TraesCS1B02G391100	1	AT2G26340	2.67e-10	LOC_Os03g07970	1.52e-115	Bradi2g02830	5.28e-112	GRMZM2G012102	7.22e-25	GO:0009535,GO:0009543,GO:0009579		26.1193	19.263	11.8625	9.91899	8.47826	7.85907	6.62002	4.54204	3.00543	1.93532	2.31407	2.30451	2.35839	3.14113	19.4499		2.40443	1.46283	0.446479	0.179568	-0.0182937	-0.103331	-0.273494	-0.558873	-0.769903	-0.916866	-0.86485	-0.866163	-0.858764	-0.751266	1.4885
TraesCS1B02G396300	1	AT5G23070	4.44e-97	LOC_Os03g02200	5.02e-140	Bradi1g60190	2.33e-147	GRMZM2G048821	1.91e-142	GO:0004797,GO:0006091,GO:0006259,GO:0009409,GO:0046104		16.0241	12.6904	2.83327	1.32378	0.985095	0.707786	1.08287	0.908345	0.845777	0.685641	0.985883	0.795937	0.901184	1.31065	8.74473		2.65153	1.95197	-0.116484	-0.433239	-0.50431	-0.562502	-0.483793	-0.520416	-0.533545	-0.567149	-0.504145	-0.544004	-0.521919	-0.435996	1.124
TraesCS1B02G396600	1	AT1G60170	0	LOC_Os07g04850	0	Bradi1g58180	0	GRMZM2G003307	0	GO:0000003,GO:0000398,GO:0003723,GO:0005687,GO:0006346,GO:0008380,GO:0009409,GO:0009790,GO:0009791,GO:0009793,GO:0009845,GO:0015030,GO:0046540,GO:0070417		38.4867	29.9133	23.7175	21.3901	19.2005	17.719	15.6515	15.2438	13.9571	12.5693	12.3341	10.9139	10.104	12.6285	24.1583		2.61491	1.4914	0.679463	0.374473	0.0875392	-0.106606	-0.377536	-0.430965	-0.599585	-0.781455	-0.812273	-0.998387	-1.10452	-0.773686	0.737236
TraesCS1B02G400200	1	AT5G51600	0	LOC_Os01g49200	0	Bradi2g17300	0	GRMZM2G106028	0	GO:0000226,GO:0000278,GO:0000280,GO:0000911,GO:0005856,GO:0005874,GO:0007049,GO:0007610,GO:0008017,GO:0009524,GO:0009574,GO:0009607,GO:0009624,GO:0009653,GO:0016043,GO:0046785,GO:0051322,GO:0052096,GO:0055028		8.57343	4.76786	1.06916	0.234979	0.0557479	0.0842563	0.10564	0.130116	0.141923	0.0685054	0.00804238	0.127049	0.0767777	0.0548977	0.551327		3.23589	1.59472	-0.000352571	-0.360098	-0.437392	-0.425098	-0.415876	-0.40532	-0.400229	-0.43189	-0.457965	-0.406643	-0.428323	-0.437759	-0.223671
TraesCS1B02G401000	1	AT3G12860	0	LOC_Os03g22880	0	Bradi1g32180	0	GRMZM2G110233	0	GO:0005618,GO:0005730,GO:0030515,GO:0031428,GO:0032040		140.618	66.6807	24.6698	11.8133	9.72266	8.47747	5.8444	4.23975	2.60599	2.03147	3.21525	1.95853	1.6592	2.99794	34.7137		3.30197	1.25385	0.0901181	-0.266016	-0.323929	-0.358422	-0.43136	-0.47581	-0.521066	-0.536981	-0.504189	-0.539001	-0.547293	-0.510209	0.36834
TraesCS1B02G403000	1	AT1G66740	2.85e-97	LOC_Os05g48030	2.77e-113	Bradi2g17266	6.52e-114	GRMZM2G057369	1.67e-109	GO:0000724,GO:0005730,GO:0006259,GO:0006333,GO:0007049,GO:0008361,GO:0009653,GO:0010091,GO:0016043,GO:0030154,GO:0030875,GO:0031567,GO:0051301		32.5521	23.3706	5.23144	2.33654	0.784054	0.250579	0.127391	0.0574796	0.042754	0.0202311	0.0303359	0.0174078	0	0.049808	0.0508519		2.96589	2.00106	0.0949267	-0.209282	-0.372423	-0.428483	-0.441428	-0.448775	-0.450322	-0.452689	-0.451627	-0.452985	-0.454815	-0.449581	-0.449471
TraesCS1B02G404200	1	AT1G22970	8.91e-77	LOC_Os05g48070	0	Bradi2g17220	0			GO:0051726		30.3843	14.4086	4.94359	2.17902	1.57072	1.10812	0.698478	0.77667	0.429262	0.478445	0.719068	0.405748	0.417262	0.49866	7.60722		3.29783	1.26699	0.063803	-0.287628	-0.364956	-0.423762	-0.475836	-0.465896	-0.510058	-0.503806	-0.473218	-0.513047	-0.511584	-0.501236	0.402404
TraesCS1B02G409800	1	AT1G07070	1.54e-62	LOC_Os05g48310	2.7e-69	Bradi2g17180	2e-74	GRMZM5G890561	4.9e-67	GO:0002181,GO:0003735,GO:0005198,GO:0005840,GO:0006412,GO:0022625,GO:0042254,GO:0042273		15.6192	10.7374	5.33816	3.85305	3.50801	3.76968	2.43966	1.42607	0.568817	0.627609	0.831654	0.137014	0.231487	0.392669	3.02748		2.88818	1.72472	0.437953	0.0840147	0.00178243	0.0641457	-0.252832	-0.494395	-0.6987	-0.684688	-0.636059	-0.801609	-0.779094	-0.74068	-0.112739
TraesCS1B02G413700	1	AT3G10950	2.11e-58	LOC_Os05g48320	8.22e-62	Bradi2g46580	4.15e-62	GRMZM2G088880	1.49e-63	GO:0003735,GO:0005198,GO:0005840,GO:0006412,GO:0022625,GO:0042254		63.2359	40.3176	23.0837	12.7408	8.5307	7.07838	5.20655	4.03665	2.36307	1.67467	2.29462	1.12955	0.976345	1.42993	11.2005		2.99134	1.644	0.630833	0.0227802	-0.224725	-0.310105	-0.420149	-0.488926	-0.587314	-0.627784	-0.591338	-0.659831	-0.668838	-0.642172	-0.0677715
TraesCS1B02G414300	1	AT3G25500	6.49e-103	LOC_Os05g01350	0	Bradi2g39860	0	GRMZM2G022820	4.69e-123	GO:0003779,GO:0005618,GO:0030036,GO:0045010,GO:0051015,GO:0051016		15.811	1.49223	0.277005	0.0533509	0.066288	0.027582	0.0123681	0	0	0.0202311	0	0	0	0.024904	0		3.72516	0.078085	-0.231441	-0.288407	-0.285112	-0.29497	-0.298846	-0.301996	-0.301996	-0.296843	-0.301996	-0.301996	-0.301996	-0.295653	-0.301996
TraesCS1B02G414400	1	AT2G44065	2.85e-61	LOC_Os12g38000	1.77e-15	Bradi1g05808	7.47e-32	GRMZM2G070649	1.08e-75	GO:0002181,GO:0003735,GO:0005198,GO:0005762,GO:0005840,GO:0006412,GO:0015934,GO:0032543		8.692	8.07624	3.43215	1.80449	0.983229	0.958997	0.508862	0.523059	0.143477	0.191047	0.236985	0.157035	0.0626179	0.215239	1.29955		2.53254	2.30565	0.594407	-0.00534581	-0.307962	-0.31689	-0.482755	-0.477523	-0.61739	-0.599862	-0.582935	-0.612394	-0.647185	-0.590948	-0.191403
TraesCS1B02G415500	1	AT1G53025	2.51e-91	LOC_Os05g48380	0	Bradi2g16950	0	GRMZM2G085849	0	GO:0016567,GO:0019538,GO:0061631		14.9004	10.0718	7.9584	5.25267	4.95085	4.51267	3.78362	3.14754	3.17251	2.16535	2.9643	2.39383	2.63287	2.93491	10.7782		2.58819	1.26699	0.688722	-0.0516197	-0.134204	-0.254098	-0.453583	-0.627626	-0.620793	-0.896373	-0.677763	-0.833856	-0.768451	-0.685805	1.46027
TraesCS1B02G415900	1	AT4G30930	1.39e-66	LOC_Os05g48410	1.52e-97	Bradi2g16970	2.09e-117	GRMZM2G085675	3.67e-107	GO:0000003,GO:0000741,GO:0003723,GO:0003735,GO:0005198,GO:0005762,GO:0005840,GO:0006412,GO:0007338,GO:0009553,GO:0009555,GO:0009567,GO:0010197,GO:0016043,GO:0019843,GO:0043565		19.84	14.4127	5.50092	2.75197	1.63132	1.14097	0.990599	0.725981	0.884698	0.482539	0.601484	0.253575	0.218412	0.37343	4.24838		2.90203	1.93196	0.339087	-0.152254	-0.352557	-0.440201	-0.467078	-0.514375	-0.486007	-0.557888	-0.536628	-0.598812	-0.605097	-0.57739	0.115211
TraesCS1B02G416600	1	AT1G07790	1.11e-70	LOC_Os08g38300	3.88e-70	Bradi1g08860	3.81e-77	GRMZM2G057852	3.97e-72	GO:0000786,GO:0005730,GO:0006259,GO:0016043,GO:0046982		94.4283	46.0848	5.22134	1.41057	1.00286	2.0306	1.62039	1.70173	1.8022	1.75036	1.9203	0.599689	1.17663	0.995638	3.19538		3.35258	1.40998	-0.232047	-0.385176	-0.40156	-0.360262	-0.376745	-0.373477	-0.369439	-0.371523	-0.364694	-0.41776	-0.394577	-0.40185	-0.313457
TraesCS1B02G417200	1	AT3G58660	3.54e-67	LOC_Os05g48422	3.64e-150	Bradi2g16930	0	GRMZM2G083738	1.27e-155	GO:0000470,GO:0003723,GO:0005198,GO:0005730,GO:0006412,GO:0022625,GO:0030686		45.064	22.2081	7.37338	4.28838	3.12189	2.83978	1.40007	1.06631	0.351637	0.491055	0.840359	0.59871	0.535361	0.787525	5.5586		3.32078	1.35595	0.0806678	-0.184538	-0.284816	-0.309068	-0.432834	-0.461527	-0.522964	-0.510979	-0.480951	-0.501724	-0.50717	-0.485493	-0.0753414
TraesCS1B02G418400	1	AT2G22670	3.98e-59	LOC_Os05g48590	1.93e-103	Bradi2g16850	2.18e-114	GRMZM2G084993	3.73e-107	GO:0009733,GO:0009734,GO:0010311,GO:0045892,GO:1901332		16.944	11.3243	4.95212	2.44917	2.05754	3.19804	8.24332	16.1933	12.5157	9.41886	5.09102	2.64383	2.57812	2.46671	5.28327		1.99908	0.866595	-0.417514	-0.921904	-1.00083	-0.770993	0.245725	1.84779	1.10669	0.482618	-0.389524	-0.882678	-0.895919	-0.918369	-0.35078
TraesCS1B02G424400	1	AT5G46070	0	LOC_Os02g20410	0	Bradi2g16627	0	GRMZM2G098129	0	GO:0003924,GO:0005525,GO:0005730,GO:0006955,GO:0009056		118.669	50.4926	22.8657	13.9913	10.5291	8.60002	9.43542	12.0933	12.9514	11.6176	10.1529	8.53782	7.10111	6.6139	20.2991		3.46699	1.03203	0.0453241	-0.27163	-0.395285	-0.464183	-0.434346	-0.339418	-0.308771	-0.356408	-0.408722	-0.466404	-0.517717	-0.535118	-0.0463433
TraesCS1B02G424800	1	AT3G15150	5.76e-80	LOC_Os05g48880	6.06e-75	Bradi2g16600	1.72e-124	GRMZM2G022065	1.16e-114	GO:0000724,GO:0006259,GO:0006974,GO:0007049,GO:0008270,GO:0008284,GO:0009653,GO:0009736,GO:0010082,GO:0016925,GO:0019789,GO:0030915,GO:0032876,GO:0040007,GO:0045931,GO:0048509,GO:0060250,GO:0080038		12.5345	4.65758	0.759224	0.247782	0.155477	0.0590022	0.0675558	0.0424306	0.102651	0.246769	0.181407	0.314455	0.405713	0.554344	4.8028		3.31338	0.909923	-0.279563	-0.435617	-0.463782	-0.493219	-0.490609	-0.498275	-0.4799	-0.435926	-0.45587	-0.415273	-0.387428	-0.342077	0.954235
TraesCS1B02G425300	1	AT5G44150	1.84e-30	LOC_Os05g48940	1.05e-151	Bradi2g16537	0	GRMZM2G021549	2.44e-154			5.83954	4.40521	2.70535	1.91974	1.35325	1.10676	0.838729	0.868337	0.81016	0.726195	0.805237	0.548714	0.623503	0.533359	2.10768		2.76462	1.81143	0.681769	0.159685	-0.216778	-0.380587	-0.558709	-0.539032	-0.577694	-0.633494	-0.580966	-0.75144	-0.701739	-0.761644	0.284585
TraesCS1B02G425600	1	AT5G42820	6.42e-122	LOC_Os05g48960	1.49e-148	Bradi2g16520	2.22e-146	GRMZM2G031827	1.35e-159	GO:0000003,GO:0000398,GO:0003676,GO:0003723,GO:0005681,GO:0009791,GO:0016607,GO:0030628,GO:0048573,GO:0089701		66.9417	42.3271	30.7132	22.1756	22.2758	23.1839	21.0159	19.6563	16.6397	13.7904	12.1101	10.2674	8.09818	8.30893	24.3617		3.0109	1.33228	0.540256	-0.0419691	-0.0351409	0.0267943	-0.121058	-0.213778	-0.419499	-0.613809	-0.728398	-0.854064	-1.00199	-0.987623	0.107109
TraesCS1B02G426400	1	AT1G44080	1.34e-08	LOC_Os01g34630	8.87e-169	Bradi2g16460	0	GRMZM5G845840	1.75e-50			5.50833	1.71724	0.555584	0.46053	0.322006	0.151778	0.0413687	0	0.014468	0	0.0163892	0.0292482	0.0314135	0.0469781	0.476654		3.55438	0.795108	-0.0503767	-0.11956	-0.220382	-0.344279	-0.424638	-0.454748	-0.444217	-0.454748	-0.442819	-0.43346	-0.431884	-0.420556	-0.107824
TraesCS1B02G427100	1	AT4G22180	9.99e-07	LOC_Os01g34630	2.14e-167	Bradi2g16460	0	GRMZM5G845840	8.61e-45			5.48198	1.60713	0.387844	0.300762	0.25313	0.237166	0.261905	0.0633526	0.0429707	0.119262	0.122264	0.0942202	0.0473042	0.162138	0.973925		3.56754	0.690576	-0.214707	-0.279363	-0.314728	-0.326581	-0.308213	-0.455632	-0.470765	-0.414121	-0.411892	-0.432714	-0.467548	-0.382287	0.22044
TraesCS1B02G429600	1	AT5G07610	1.38e-11	LOC_Os01g28300	3.4e-93	Bradi2g16380	6.73e-138	GRMZM2G152290	1.04e-38			11.1743	5.29016	3.07337	2.76562	2.98059	2.90418	1.90602	0.851784	0.368423	0.246676	0.284276	0.110902	0.110778	0.161863	0.848226		3.17466	1.09195	0.30731	0.198381	0.274471	0.247423	-0.105878	-0.479025	-0.650112	-0.693204	-0.679896	-0.741262	-0.741306	-0.723224	-0.480285
TraesCS1B02G432000	1	AT3G15095	1.85e-32	LOC_Os06g24540	0	Bradi2g16330	0	GRMZM2G008490	0	GO:0010207,GO:0016310		27.2055	13.422	11.0764	11.6861	9.86078	6.43831	4.23079	2.48292	1.91448	1.83431	1.56466	1.20308	1.42033	1.95496	2.42056		2.98672	0.99067	0.650994	0.739285	0.474957	-0.0206643	-0.340344	-0.593461	-0.675778	-0.687389	-0.726439	-0.7788	-0.747339	-0.669917	-0.602492
TraesCS1B02G432200	1	AT4G20980	0	LOC_Os05g49150	0	Bradi2g16320	0	GRMZM2G102779	0	GO:0003743,GO:0005852,GO:0006412,GO:0006413,GO:0008135		97.5158	74.9295	43.1803	27.9507	21.9094	20.5239	16.5159	12.1957	6.46744	6.48182	7.21722	3.42272	3.77007	4.93129	20.0025		2.73521	1.88949	0.700676	0.13042	-0.0957907	-0.147666	-0.297742	-0.459509	-0.673998	-0.67346	-0.645923	-0.788004	-0.774998	-0.731518	-0.167193
TraesCS1B02G432600	1	AT5G48385	2.37e-88	LOC_Os07g40270	0	Bradi1g22840	0	GRMZM2G175718	0	GO:0009908,GO:0030154		31.4787	20.7303	12.808	9.45402	7.07253	6.95491	6.2152	5.7778	5.79018	5.71566	4.23065	4.44027	3.61845	3.47323	8.86603		3.04872	1.58388	0.5042	0.0471027	-0.277456	-0.293486	-0.394296	-0.453907	-0.452219	-0.462376	-0.664758	-0.636191	-0.748192	-0.767983	-0.0330307
TraesCS1B02G433400	1	AT1G29370	3.93e-101	LOC_Os05g49180	0	Bradi2g16237	0	GRMZM2G101515	0			210.281	107.914	55.5201	29.8413	21.7085	17.3668	15.7319	13.6623	9.12065	8.71916	9.46434	7.67369	7.94804	11.1663	40.0277		3.2695	1.32969	0.336865	-0.149733	-0.303846	-0.386118	-0.4171	-0.456316	-0.542378	-0.549986	-0.535866	-0.569798	-0.564599	-0.503615	0.043294
TraesCS1B02G434500	1	AT4G25730	0	LOC_Os05g49230	0	Bradi2g16130	0	GRMZM2G158091	0	GO:0000463,GO:0000466,GO:0003676,GO:0005730,GO:0008168,GO:0008650,GO:0016435,GO:0030687,GO:0031167,GO:0032259		105.226	43.7021	14.8546	6.62023	5.07636	4.58098	3.15551	1.9719	1.09767	1.29083	1.47656	0.908212	1.00709	1.67782	8.95142		3.43856	1.13371	0.0530029	-0.255481	-0.313318	-0.331877	-0.385279	-0.42962	-0.462371	-0.455135	-0.448177	-0.469469	-0.465765	-0.440637	-0.168148
TraesCS1B02G439600	1	AT5G52910	2.56e-160	LOC_Os05g11980	0	Bradi2g15960	0	GRMZM2G394962	0	GO:0042752		68.7634	26.1337	4.48363	3.34999	2.69444	1.92285	1.09131	0.907396	0.954734	0.832686	0.809262	0.77829	0.546795	0.412954	0.440583		3.49565	1.05893	-0.178598	-0.243397	-0.280869	-0.324973	-0.372503	-0.383016	-0.38031	-0.387287	-0.388626	-0.390396	-0.403628	-0.411279	-0.409699
TraesCS1B02G439800	1	AT2G46270	1.65e-62	LOC_Os05g49420	0	Bradi2g15940	0	GRMZM2G011932	2.25e-174	GO:0009737,GO:0043565,GO:0044212		17.5953	8.09328	8.93604	8.53913	8.01926	6.95096	7.47472	9.04091	9.86479	11.8254	10.4011	8.85392	6.16248	5.06825	1.34638		2.67194	-0.133299	0.115505	-0.00167311	-0.155151	-0.470539	-0.315913	0.146464	0.389695	0.968522	0.548017	0.0912617	-0.70332	-1.02636	-2.12515
TraesCS1B02G441900	1	AT1G30820	0	LOC_Os05g49770	0	Bradi2g15810	0	AC234185.1_FG004	0	GO:0000003,GO:0003883,GO:0009790,GO:0009791		189.425	32.631	12.6199	12.5695	10.8407	7.47556	6.08063	6.62058	6.68006	4.89115	3.08343	2.96742	3.30364	2.83838	4.68504		3.69477	0.266398	-0.171154	-0.172256	-0.210056	-0.283636	-0.314137	-0.302331	-0.30103	-0.340145	-0.379672	-0.382208	-0.374857	-0.38503	-0.344652
TraesCS1B02G442300	1	AT3G58610	0	LOC_Os05g49800	0	Bradi2g15790	0	GRMZM2G004382	0	GO:0004455,GO:0005507,GO:0005618,GO:0009082,GO:0009097,GO:0009099,GO:0009570,GO:0009941,GO:0046686,GO:0048046		326.243	310.168	233.201	190.574	176.767	181.292	189.624	188.366	196.336	246.89	334.888	255.036	223.243	215.46	84.7679		1.62969	1.37465	0.153532	-0.522762	-0.741812	-0.670031	-0.537839	-0.5578	-0.431351	0.370721	1.76685	0.499967	-0.00445	-0.127942	-2.20143
TraesCS1B02G442500	1	AT3G25690	4.85e-102	LOC_Os05g49820	0	Bradi2g15767	0	GRMZM2G047255	9.39e-152	GO:0009707,GO:0009902		9.31078	2.98236	1.10666	2.59674	3.19167	3.6969	3.63403	2.45657	1.37552	0.989009	0.448473	0.0262029	0.108698	0.0767835	0.0784781		3.08376	0.362787	-0.443689	0.196986	0.452784	0.67001	0.64298	0.136717	-0.328093	-0.494275	-0.726684	-0.908244	-0.872774	-0.886496	-0.885767
TraesCS1B02G443100	1	AT5G55190	9.13e-159	LOC_Os05g49890	6.19e-166	Bradi2g15730	7.35e-166	GRMZM2G354604	1.45e-165	GO:0003924,GO:0005525,GO:0005622,GO:0005794,GO:0006606,GO:0009056,GO:0009506		462.992	410.965	231.128	120.655	83.5194	71.7161	58.702	43.5971	37.2117	33.0332	41.0435	43.7892	61.0761	85.5694	351.552		2.24767	1.88286	0.621885	-0.152726	-0.413116	-0.495879	-0.587131	-0.693043	-0.737816	-0.767115	-0.710948	-0.691696	-0.570484	-0.398742	1.46628
TraesCS1B02G446700	1	AT3G27930	3.46e-166	LOC_Os05g50200	0	Bradi2g15550	0	GRMZM2G063025	0	GO:0008308,GO:0031307,GO:1900057		9.4519	3.20428	2.44615	1.74684	1.23421	0.545123	0.401472	0.434555	0.502494	0.501973	0.251806	0.119083	0.217004	0.120166	2.0136		3.43072	0.719588	0.390598	0.0871347	-0.135318	-0.434347	-0.496684	-0.482328	-0.452846	-0.453072	-0.561631	-0.619226	-0.576733	-0.618756	0.202894
TraesCS1B02G449500	1	AT2G18290	4.09e-110	LOC_Os05g50360	6.74e-119	Bradi2g14950	6.98e-133	GRMZM2G054247	2.79e-125	GO:0005680,GO:0006259,GO:0007049,GO:0008283,GO:0010087,GO:0016604,GO:0032875,GO:0032876,GO:0051301,GO:0070979		9.44321	5.95679	3.47423	2.11578	1.36158	1.35774	1.34838	1.15746	1.52851	1.54496	1.69334	1.4205	1.45066	1.21223	3.54801		3.08363	1.5185	0.40403	-0.205806	-0.54438	-0.546105	-0.550308	-0.636016	-0.469441	-0.46206	-0.395447	-0.517931	-0.50439	-0.611428	0.437151
TraesCS1B02G449600	1	AT4G36520	4.37e-80	LOC_Os05g50370	0	Bradi2g14960	0	GRMZM2G438895	0	GO:0006898,GO:0030276,GO:0031982,GO:0043231,GO:0072318,GO:0072583		45.7243	17.9488	9.9177	6.0025	5.76872	6.28877	7.57486	7.08619	6.61011	5.25859	3.8541	2.57411	2.72794	3.85596	10.5227		3.49648	0.819375	0.0453015	-0.332061	-0.354594	-0.304469	-0.18051	-0.22761	-0.273497	-0.403762	-0.539132	-0.662503	-0.647677	-0.538953	0.10361
TraesCS1B02G449700	1	AT1G27680	0	LOC_Os05g50380	0	Bradi2g14970	0	GRMZM2G027955	0	GO:0005975,GO:0005978,GO:0008878,GO:0019252		82.8944	61.4276	35.9326	16.0392	9.95435	6.86427	6.17548	5.25504	3.84884	3.2173	2.27517	1.22142	1.46506	0.951424	3.25907		2.7939	1.89662	0.83097	-0.000538887	-0.254875	-0.384035	-0.412825	-0.451298	-0.510075	-0.536472	-0.575851	-0.619896	-0.609713	-0.631182	-0.534726
TraesCS1B02G449800	1	AT1G79890	0	LOC_Os05g13300	0	Bradi2g31967	0	GRMZM2G100067	0	GO:0003676,GO:0004003,GO:0008186,GO:0009056,GO:0032508,GO:0034085		7.16867	2.13077	0.116031	0	0	0.00739893	0	0	0	0	0	0	0	0	0		3.5815	0.822797	-0.280454	-0.343991	-0.343991	-0.33994	-0.343991	-0.343991	-0.343991	-0.343991	-0.343991	-0.343991	-0.343991	-0.343991	-0.343991
TraesCS1B02G450400	1	AT5G05490	1.29e-127	LOC_Os05g50410	0	Bradi2g15127	0	GRMZM2G059037	0	GO:0003682,GO:0005622,GO:0005694,GO:0006259,GO:0006302,GO:0007049,GO:0007062,GO:0008278,GO:0010032,GO:0016043,GO:0051276,GO:0051455,GO:0051754		20.4001	6.68828	2.76095	1.4084	0.824369	0.308071	0.203071	0.17754	0.166311	0.078621	0.130607	0.0361679	0.0549959	0.0149969	0.494648		3.53372	0.864136	0.0995162	-0.163815	-0.277522	-0.378041	-0.398484	-0.403454	-0.405641	-0.422713	-0.412592	-0.430978	-0.427313	-0.4351	-0.341716
TraesCS1B02G451500	1	AT5G06110	0	LOC_Os04g30890	7.97e-104	Bradi5g07300	0	GRMZM2G116693	0	GO:0006342,GO:0006457,GO:0009793,GO:0009909,GO:0019538,GO:0042393,GO:0043130,GO:0048366,GO:0051301,GO:1902182		77.4527	46.0256	26.3976	17.3907	14.3801	13.0182	10.7963	8.01854	5.87515	6.29585	5.95448	4.0441	4.30309	4.54424	17.2358		3.11414	1.48311	0.464432	-0.00301712	-0.159266	-0.229944	-0.345262	-0.489423	-0.600663	-0.578829	-0.596545	-0.695692	-0.682251	-0.669736	-0.0110539
TraesCS1B02G453700	1	AT1G15240	0	LOC_Os05g50660	0	Bradi2g15390	0	GRMZM2G158998	1.21e-101	GO:0008289,GO:0035091,GO:0035556		13.8403	9.10499	7.11773	5.37327	6.50774	6.89743	7.25645	8.14249	7.5702	5.96087	6.30371	4.33229	3.841	3.71532	12.9003		2.33613	0.655617	-0.0496405	-0.668733	-0.266119	-0.127823	-0.000408867	0.314036	0.110936	-0.460198	-0.338529	-1.03817	-1.21252	-1.25712	2.00254
TraesCS1B02G459900	1	AT4G18905	4.35e-157	LOC_Os01g69970	0	Bradi2g59226	0	GRMZM2G081013	0			42.929	24.4164	11.2731	6.81133	5.71216	5.41634	4.06958	2.74599	1.74125	1.54725	1.73636	0.97924	0.906776	1.40325	12.3101		3.13195	1.45923	0.271662	-0.131487	-0.230803	-0.257532	-0.37922	-0.498814	-0.589598	-0.607127	-0.59004	-0.65845	-0.664997	-0.620139	0.365363
TraesCS1B02G462000	1	AT1G30820	0	LOC_Os01g43020	0	Bradi2g14730	0	GRMZM2G153058	0	GO:0000003,GO:0003883,GO:0009790,GO:0009791		70.8561	35.3598	19.8299	15.827	12.9201	13.0009	12.257	8.63719	5.9098	4.31069	3.4527	1.9364	1.18321	0.911444	5.88101		3.24604	1.21406	0.325055	0.0959125	-0.070496	-0.0658671	-0.108451	-0.315669	-0.471797	-0.563338	-0.612453	-0.699254	-0.74237	-0.757927	-0.473446
TraesCS1B02G463400	1	AT2G27170	0	LOC_Os02g04080	0	Bradi1g17900	0	GRMZM2G456570	0	GO:0000775,GO:0000785,GO:0003682,GO:0005622,GO:0005819,GO:0006281,GO:0007049,GO:0007059,GO:0007062,GO:0008278,GO:0009506,GO:0016043,GO:0016363,GO:0051301,GO:0051321		136.622	68.1858	35.7806	21.5939	15.0578	10.7205	12.2861	13.8097	14.5354	13.6003	13.1894	13.8147	11.3575	11.6961	44.008		3.29059	1.1965	0.204917	-0.229188	-0.429188	-0.561907	-0.514	-0.467379	-0.445172	-0.473785	-0.486358	-0.467227	-0.542413	-0.532054	0.456671
TraesCS1B02G468700	1	AT4G17520	1.11e-58	LOC_Os05g51180	2.56e-89	Bradi2g14540	5.26e-112	GRMZM2G464401	3.13e-106	GO:0003723,GO:0003729,GO:0005777,GO:0009735,GO:0048471		160.42	75.4528	27.7543	15.8095	10.7232	5.60406	3.41189	1.36025	0.883062	0.786809	1.05801	0.902644	0.781655	1.47682	11.8801		3.34343	1.30261	0.156939	-0.129963	-0.25213	-0.375087	-0.427741	-0.477019	-0.488481	-0.490793	-0.484279	-0.48801	-0.490916	-0.474219	-0.224344
TraesCS1B02G469300	1	AT2G15690	6.1e-154	LOC_Os04g09530	0	Bradi2g14520	0	GRMZM2G073551	0	GO:0008270,GO:0009451,GO:0009793		12.4359	6.63545	3.71956	3.41907	2.93341	3.43992	2.63158	1.89323	1.12993	0.694854	1.17299	0.460493	0.981039	0.919964	4.52429		3.11766	1.17382	0.196643	0.0959433	-0.0668116	0.102928	-0.167962	-0.415397	-0.671195	-0.816998	-0.656765	-0.895537	-0.721092	-0.741559	0.466324
TraesCS1B02G469400	1	AT3G59110	0	LOC_Os10g35450	0	Bradi2g14510	0	GRMZM2G026301	0	GO:0004674,GO:0004675,GO:0009506,GO:0046777		34.5575	22.3073	15.3835	8.71045	6.78628	4.98262	4.45944	4.81697	6.03945	6.25873	6.66407	7.54125	8.40569	8.59836	8.13026		3.08429	1.53036	0.65209	-0.194376	-0.438454	-0.667245	-0.733609	-0.688257	-0.533188	-0.505372	-0.453955	-0.342686	-0.233034	-0.208594	-0.267972
TraesCS1B02G472500	1	AT1G76810	0	LOC_Os05g51500	0	Bradi4g43530	0	GRMZM2G023418	0	GO:0003743,GO:0006412,GO:0008135,GO:0009056		175.354	122.082	80.0418	54.3371	46.1747	39.0085	37.0707	31.3922	27.4568	23.2696	19.8184	15.922	16.4657	16.3932	49.6165		2.89317	1.66077	0.688202	0.0935429	-0.0952866	-0.261071	-0.305899	-0.437268	-0.528309	-0.625178	-0.705017	-0.795159	-0.78258	-0.784257	-0.0156624
TraesCS1B02G473400	1	AT4G05420	0	LOC_Os05g51480	0	Bradi2g14440	0	GRMZM2G402002	0	GO:0003676,GO:0003684,GO:0005622,GO:0006281,GO:0009585,GO:0009791,GO:0010100,GO:0016567,GO:0043161,GO:0045892,GO:0080008		113.283	69.7409	47.8816	37.2898	34.7092	31.1287	29.4824	29.8503	26.1895	22.5552	19.0911	18.6862	17.1807	16.3167	30.9674		3.14531	1.36653	0.473537	0.0408384	-0.0645856	-0.210855	-0.27811	-0.263084	-0.412635	-0.561105	-0.702618	-0.719161	-0.780665	-0.815961	-0.217445
TraesCS1B02G474000	1											36.0779	20.5638	13.6071	10.3439	7.21654	7.13698	5.861	5.00651	4.59067	3.67915	3.56127	2.51247	2.31257	2.04032	5.76613		3.13672	1.36022	0.563608	0.189949	-0.168162	-0.177272	-0.323382	-0.421229	-0.468846	-0.573224	-0.586721	-0.706818	-0.729708	-0.760883	-0.334246
TraesCS1B02G474100	1											35.0148	20.3862	17.8354	19.7399	17.3382	16.4863	13.811	12.4247	11.0758	8.89924	7.96118	6.2088	3.92858	4.81751	10.5614		2.77674	0.865115	0.531788	0.780658	0.466815	0.355493	0.00589108	-0.175266	-0.35154	-0.635967	-0.758551	-0.987547	-1.28552	-1.16936	-0.418759
TraesCS1B02G474800	1	AT3G24870	0	LOC_Os08g08000	0	Bradi2g14375	0	GRMZM2G440943	0	GO:0043981,GO:0048046,GO:2000028		46.2225	25.0847	18.1462	13.5194	11.1166	11.4213	11.685	12.7816	14.0885	11.1436	9.58969	10.5489	8.94052	7.15887	20.4705		3.27649	1.02503	0.285986	-0.206824	-0.462762	-0.430298	-0.402215	-0.285412	-0.146211	-0.459884	-0.625393	-0.523222	-0.694538	-0.884307	0.533557
TraesCS1B02G476700	1	AT1G32340	0	LOC_Os04g50720	0	Bradi5g20070	0	GRMZM2G342039	0	GO:0000151,GO:0000209,GO:0006511,GO:0031624,GO:0032436,GO:0061630		9.21882	3.43216	2.15866	1.8221	1.42908	0.906361	0.996653	0.383048	0.391794	0.203917	0.277961	0.287867	0.230999	0.348717	3.95784		3.2457	0.735581	0.183167	0.0371752	-0.133306	-0.360051	-0.320885	-0.587052	-0.583258	-0.664755	-0.632636	-0.628339	-0.653007	-0.601944	0.963608
TraesCS1B02G477300	1	AT5G60550	1.04e-145	LOC_Os03g50330	0	Bradi1g11340	0	GRMZM2G057084	0	GO:0004672,GO:0004674,GO:0009615,GO:0016032,GO:0035556		7.44904	5.00912	3.29724	2.62718	2.2484	1.96616	1.67049	1.05833	1.13586	1.51193	1.50516	1.29387	0.853835	1.23817	4.21014		2.81035	1.43271	0.466139	0.0878109	-0.126057	-0.285419	-0.452363	-0.797999	-0.754225	-0.541888	-0.545709	-0.665012	-0.913464	-0.696457	0.981587
TraesCS1B02G477500	1	AT5G11170	0	LOC_Os01g36920	0	Bradi2g40807	0	GRMZM5G892645	0	GO:0003676,GO:0003690,GO:0003697,GO:0003725,GO:0004004,GO:0004386,GO:0005730,GO:0008026,GO:0009506,GO:0016887,GO:0046686		182.671	126.738	81.2084	59.6292	49.5302	45.4479	40.3736	31.5278	25.0053	18.9198	16.8407	11.954	9.46915	10.8645	35.1816		2.85503	1.65417	0.676668	0.213373	-0.00344769	-0.0910928	-0.200036	-0.38995	-0.529985	-0.660637	-0.705275	-0.81019	-0.863539	-0.833581	-0.311505
TraesCS1B02G478100	1	AT5G52820	0	LOC_Os10g01540	0	Bradi2g14270	0	GRMZM2G157034	0	GO:0000027,GO:0005622,GO:0005730,GO:0009553,GO:0080008		40.2723	20.2818	5.61582	1.8815	1.2816	1.6896	1.33017	0.852617	0.650747	0.470645	0.767829	0.435754	0.518013	0.872307	10.5951		3.25467	1.3654	-0.0206559	-0.37358	-0.430276	-0.391717	-0.425686	-0.470818	-0.489897	-0.506918	-0.478832	-0.510216	-0.502441	-0.468958	0.449924
TraesCS1B02G478200	1	AT1G65700	9.57e-48	LOC_Os05g51650	4.13e-53	Bradi2g14260	2.54e-67	GRMZM5G872417	8.67e-61	GO:0000398,GO:0003723,GO:0005622,GO:0005688,GO:0005732,GO:0016070,GO:0046540		29.9572	16.9277	9.298	7.32274	5.01185	4.85504	5.43981	3.20509	3.01817	2.55895	2.77623	1.627	1.75145	2.03106	10.6183		3.12327	1.3434	0.301175	0.03135	-0.284322	-0.305743	-0.225862	-0.531129	-0.556663	-0.619393	-0.589712	-0.746699	-0.729699	-0.691505	0.481532
TraesCS1B02G479800	1	AT5G15920	0	LOC_Os05g51790	0	Bradi2g14160	0	GRMZM2G440916	0	GO:0000724,GO:0007049,GO:0007059,GO:0007062,GO:0009506,GO:0016043,GO:0030915		66.8082	28.0633	9.20119	3.51315	2.48919	2.52135	2.20009	2.06363	2.11656	1.47753	2.17201	2.57355	2.53171	2.8969	17.634		3.38265	1.08028	-0.0405843	-0.37859	-0.439437	-0.437526	-0.456617	-0.464726	-0.46158	-0.499554	-0.458286	-0.434424	-0.436911	-0.41521	0.460524
TraesCS1B02G480100	1	AT2G27040	0	LOC_Os04g06770	0	Bradi2g14147	0	GRMZM2G589579	0	GO:0003682,GO:0003723,GO:0004521,GO:0005654,GO:0005719,GO:0005730,GO:0006259,GO:0006306,GO:0006342,GO:0006417,GO:0009607,GO:0009816,GO:0015030,GO:0016043,GO:0016458,GO:0019048,GO:0030422,GO:0031048,GO:0035197,GO:0040029,GO:0051567,GO:0051607		277.02	77.5635	51.8274	37.0197	26.8764	19.2148	13.1884	9.89947	5.9103	4.53796	3.60327	2.65476	2.2036	2.43253	5.04978		3.55669	0.61416	0.23448	0.0160256	-0.133616	-0.246647	-0.335553	-0.384073	-0.442925	-0.463171	-0.47696	-0.490953	-0.497609	-0.494232	-0.45562
TraesCS1B02G480400	1	AT3G12680	1.65e-41	LOC_Os01g42970	5.96e-39	Bradi2g14132	0	GRMZM2G068476	5.07e-161	GO:0001709,GO:0003723,GO:0003730,GO:0006397,GO:0009908,GO:0016607,GO:0030154,GO:0061158		49.6043	15.1239	7.60015	3.70548	3.42934	2.77791	2.61703	2.40396	2.3554	2.14177	1.97981	1.91601	1.59969	1.49796	10.5871		3.55056	0.65738	0.0260815	-0.300713	-0.323882	-0.378543	-0.392042	-0.40992	-0.413995	-0.43192	-0.445509	-0.450863	-0.477405	-0.485941	0.276711
TraesCS1B02G480600	1			LOC_Os05g51850	1.25e-12	Bradi2g14101	8.47e-15	GRMZM2G008456	1.24e-07	GO:0005622,GO:0006259,GO:0016043		119.142	64.0376	52.1835	43.405	40.5231	33.297	31.2168	29.4346	26.5174	21.1079	17.4642	16.32	14.6405	14.5914	34.0549		3.16608	1.03706	0.579066	0.239899	0.128555	-0.15063	-0.231002	-0.299858	-0.412566	-0.621568	-0.762347	-0.806552	-0.871441	-0.873339	-0.121351
TraesCS1D02G002300	1	AT1G04950	0	LOC_Os01g32750	0	Bradi4g27220	0	GRMZM2G013908	0	GO:0000124,GO:0001102,GO:0005669,GO:0006325,GO:0006352,GO:0006366,GO:0009653,GO:0009856,GO:0009860,GO:0016043,GO:0016049,GO:0030154,GO:0046695,GO:0046982,GO:0051090,GO:0051123		27.3047	16.9952	10.6805	6.84712	4.22045	4.14754	3.56851	3.26529	3.13682	2.40229	3.0877	2.59019	2.72279	2.71493	9.89646		3.02294	1.4952	0.559437	-0.00863094	-0.397874	-0.408678	-0.494483	-0.539418	-0.558455	-0.667304	-0.565735	-0.63946	-0.619809	-0.620974	0.443246
TraesCS1D02G002400	1	AT1G57820	0	LOC_Os05g01230	0	Bradi2g40000	0	GRMZM2G461447	0	GO:0003682,GO:0004842,GO:0005622,GO:0005720,GO:0006259,GO:0006325,GO:0008327,GO:0010216,GO:0010369,GO:0010385,GO:0010424,GO:0010428,GO:0010429,GO:0016043,GO:0016567,GO:0031508,GO:0032776,GO:0040029,GO:0042393,GO:0051301,GO:0061630,GO:0090309		125.648	44.4763	5.03327	0.560889	0.322444	0.260106	0.146328	0.232689	0.416202	0.305053	0.373146	0.188805	0.0766384	0.161593	1.02835		3.51987	1.00699	-0.214084	-0.352539	-0.359921	-0.361851	-0.365373	-0.3627	-0.357018	-0.360459	-0.358351	-0.364058	-0.367531	-0.364901	-0.338068
TraesCS1D02G002500	1	AT5G61960	7.84e-156	LOC_Os05g01240	0	Bradi2g39990	0	GRMZM2G156956	0	GO:0000381,GO:0000395,GO:0003676,GO:0003723,GO:0003729,GO:0007049,GO:0016607,GO:0040007,GO:0045292,GO:0045836,GO:0048507,GO:0051321		82.0185	38.3593	33.821	30.0116	35.4753	41.8662	52.0525	49.7836	39.2617	27.4988	24.4482	17.3775	12.2679	11.977	22.0752		2.73672	0.219465	-0.0422041	-0.261842	0.0531799	0.421658	1.00897	0.878153	0.271493	-0.406719	-0.582611	-0.990284	-1.28489	-1.30166	-0.71943
TraesCS1D02G003300	1	AT2G28060	4.5e-38	LOC_Os09g20010	3.71e-66	Bradi2g01490	6.57e-71	GRMZM2G070163	1.3e-61	GO:0005975,GO:0009744,GO:0019887,GO:0043562		13.9439	8.12219	5.07831	4.00549	3.74536	3.10188	3.12086	2.89074	2.55349	2.46917	2.17949	1.99853	1.55755	1.44509	4.68609		3.18368	1.30849	0.328043	-0.0175169	-0.101306	-0.308573	-0.302462	-0.376582	-0.485214	-0.512373	-0.60568	-0.663968	-0.806009	-0.842235	0.201708
TraesCS1D02G004100	1	AT5G23490	0	LOC_Os05g01060	0	Bradi2g40100	0	GRMZM2G036206	0			20.9178	11.964	11.4564	10.2565	9.43332	7.44464	5.98691	5.84145	6.71059	4.95658	6.33269	8.33046	6.29414	7.31687	15.2705		2.81772	0.658342	0.535922	0.246555	0.0480229	-0.431584	-0.783143	-0.818222	-0.608613	-1.03162	-0.699752	-0.217953	-0.709049	-0.462399	1.45577
TraesCS1D02G004900	1	AT1G70060	0	LOC_Os05g01020	0	Bradi2g40052	0	GRMZM2G075320	0	GO:0000122,GO:0000785,GO:0003714,GO:0004407,GO:0016575		135.191	82.5284	66.0117	48.1103	39.0184	34.751	29.0667	28.2583	23.8841	20.0775	18.1088	21.9691	20.3703	20.7648	58.2136		2.98264	1.27722	0.742347	0.162631	-0.131798	-0.269994	-0.454072	-0.480249	-0.621903	-0.745175	-0.808931	-0.68392	-0.735693	-0.72292	0.489816
TraesCS1D02G007800	1	AT3G04710	2.53e-144	LOC_Os05g01310	0	Bradi2g39890	0	GRMZM2G098212	0			31.927	20.6981	10.8893	7.21034	5.33428	3.68173	3.14024	2.30641	1.6848	1.59721	1.48352	1.01645	1.20814	1.20143	8.01111		2.98562	1.65355	0.489934	0.0535029	-0.169053	-0.365095	-0.429331	-0.528248	-0.60199	-0.61238	-0.625867	-0.681276	-0.658536	-0.659331	0.148498
TraesCS1D02G008000	1	AT3G14460	2.81e-85	LOC_Os03g63200	0	Bradi4g05870	0	GRMZM2G354013	6.37e-167	GO:0043531		28.008	20.344	11.5752	7.43147	5.42005	3.06767	1.89618	1.6384	0.732676	0.656627	0.520865	0.27421	0.251258	0.27996	0.64713		2.78541	1.83629	0.750344	0.237184	-0.011913	-0.303236	-0.448314	-0.480238	-0.592404	-0.601822	-0.618635	-0.649181	-0.652024	-0.648469	-0.602998
TraesCS1D02G010200	1	AT3G25500	1.72e-104	LOC_Os05g01350	0	Bradi2g39860	0	GRMZM2G022820	3.5e-127	GO:0003779,GO:0005618,GO:0030036,GO:0045010,GO:0051015,GO:0051016		32.4004	2.35662	0.624019	0.234608	0.161838	0	0.0123681	0	0	0	0	0.0174078	0.00801502	0.0267821	0.111001		3.73173	-0.00500622	-0.220501	-0.268935	-0.277986	-0.298114	-0.296576	-0.298114	-0.298114	-0.298114	-0.298114	-0.295949	-0.297118	-0.294783	-0.284308
TraesCS1D02G010400	1	AT2G44065	1.88e-61	LOC_Os12g38000	5.84e-15	Bradi1g05808	9.89e-33	GRMZM2G070649	7.36e-77	GO:0002181,GO:0003735,GO:0005198,GO:0005762,GO:0005840,GO:0006412,GO:0015934,GO:0032543		28.9658	24.8398	16.2928	9.28463	6.68703	5.65256	4.16604	3.41555	2.54246	2.58198	3.23062	2.05028	1.6963	2.01124	7.33726		2.52428	2.02631	0.994779	0.148972	-0.164531	-0.289379	-0.468786	-0.559362	-0.664735	-0.659966	-0.581682	-0.724136	-0.766858	-0.728848	-0.0860544
TraesCS1D02G016600	1	AT1G73530	2.36e-11	LOC_Os05g01540	2.73e-68	Bradi2g39730	1.55e-91	GRMZM2G060540	1.79e-51	GO:0003723,GO:0005654,GO:0005730,GO:0006397,GO:0016554,GO:1900871,GO:1990904		12.9689	6.80813	6.40089	4.86172	4.39005	4.86735	4.30218	3.47686	2.99732	2.09296	1.34972	0.995389	0.877185	0.887879	2.44385		2.95615	0.929767	0.79582	0.289563	0.134422	0.291415	0.105521	-0.165937	-0.323666	-0.621123	-0.865587	-0.982131	-1.02101	-1.01749	-0.505711
[truncated: 41,995 more rows]
