# Supplementary material for: Cellular and transcriptomic analyses reveal two-staged chloroplast biogenesis underpinning photosynthesis build-up in the wheat leaf
Source: Genome Biol. 2021 May 11;22:151. doi: 10.1186/s13059-021-02366-3 (PMC8111775; doi:10.1186/s13059-021-02366-3)
Supplement: Supplementary file 3 — Additional file 3: Table S2. Expression of all clustered genes representing individual functional classes, displayed in Additional file 1: Figure S2. Absolute (measured as RPMs) as well as relative (Z-score) expression are provided. For transcription, translation and protein fate classes, the subcellular localisation of the encoded protein is also provided. [file 13059_2021_2366_MOESM3_ESM.xlsx]

## Sheet: Cell cycle
									Average RPM of triplicate samples																Z score values
Wheat gene ID	Top hit genes in NCBI nr	Closest homolog in Arabidopsis	Closest homologue in rice	Closest homologue in Brachypodium	Closest homologue in maize	GO	Functional classification		1	2	3	4	5	6	7	8	9	10	11	12	13	14	15		1	2	3	4	5	6	7	8	9	10	11	12	13	14	15
TraesCS7B02G254000	XP_020174174.1 GTP-binding nuclear protein Ran-3 [Aegilops tauschii subsp. tauschii]	AT5G55190	LOC_Os06g39875	Bradi1g36820	GRMZM2G157334	GO:0003924,GO:0005525,GO:0005622,GO:0005794,GO:0006606,GO:0009056,GO:0009506	Cell_cycle,Signal_transd_communication		1.08934	4.46834	4.45678	6.80244	11.526	9.62997	8.02637	5.2361	4.47523	4.86704	6.35638	15.591	18.7732	20.0178	89.9139		-0.619634	-0.458485	-0.459037	-0.34717	-0.121897	-0.212322	-0.288799	-0.42187	-0.458157	-0.439471	-0.368443	0.0719668	0.223727	0.283083	3.61651
TraesCS7D02G349900	XP_020174174.1 GTP-binding nuclear protein Ran-3 [Aegilops tauschii subsp. tauschii]	AT5G55190	LOC_Os06g39875	Bradi1g36820	GRMZM2G157334	GO:0003924,GO:0005525,GO:0005622,GO:0005794,GO:0006606,GO:0009056,GO:0009506	Cell_cycle,Signal_transd_communication		0.778885	3.8734	5.11945	6.28747	8.47245	7.1332	5.96204	4.07492	3.51239	4.21637	5.98405	12.8283	13.7989	13.4632	60.4711		-0.692647	-0.469828	-0.380108	-0.296005	-0.138677	-0.235109	-0.319437	-0.455318	-0.495823	-0.445133	-0.317853	0.174963	0.244848	0.220678	3.60545
TraesCS6A02G071100	EMS59650.1 Ubiquitin-conjugating enzyme E2 28 [Triticum urartu]	AT5G53300	LOC_Os02g02830	Bradi3g01920	AC233922.1_FG008	GO:0004842,GO:0006511,GO:0009056,GO:0016567,GO:0019538,GO:0031625,GO:0061631	Cell_cycle,Protein_fate		0.131634	0.368204	0.569355	0.704703	0.96624	1.82574	3.76308	7.34248	9.46244	13.2235	14.9406	19.2545	28.8036	33.1631	85.1601		-0.676894	-0.665861	-0.65648	-0.650167	-0.637969	-0.597884	-0.507529	-0.340591	-0.24172	-0.0663111	0.0137715	0.214965	0.660322	0.863643	3.2887
TraesCS6B02G095200	EMS59650.1 Ubiquitin-conjugating enzyme E2 28 [Triticum urartu]	AT5G53300	LOC_Os02g02830	Bradi3g01920	AC233922.1_FG008	GO:0004842,GO:0006511,GO:0009056,GO:0016567,GO:0019538,GO:0031625,GO:0061631	Cell_cycle,Protein_fate		0.0944668	0.433613	0.272731	0.392028	0.715691	2.0312	3.88739	8.54979	12.4406	15.525	18.6452	23.482	34.3448	39.7077	101.172		-0.678352	-0.665094	-0.671383	-0.666719	-0.654066	-0.602637	-0.530071	-0.347799	-0.195691	-0.0751093	0.0468702	0.235959	0.660631	0.870289	3.27317
TraesCS6D02G069000	EMS59650.1 Ubiquitin-conjugating enzyme E2 28 [Triticum urartu]	AT5G53300	LOC_Os02g02830	Bradi3g01920	AC233922.1_FG008	GO:0004842,GO:0006511,GO:0009056,GO:0016567,GO:0019538,GO:0031625,GO:0061631	Cell_cycle,Protein_fate		0.199312	0.709093	0.735379	0.751102	1.38618	2.43434	4.80679	8.22727	10.7521	14.1349	15.9755	18.8478	28.4803	32.271	111.454		-0.608341	-0.589597	-0.58863	-0.588052	-0.564701	-0.526162	-0.43893	-0.313163	-0.220329	-0.095945	-0.0282695	0.0773408	0.431514	0.570896	3.48237
TraesCS2A02G323300	AJL35121.1 methionine sulfoxide reductase MSRA2 [Triticum aestivum x Thinopyrum elongatum]	AT5G61640	LOC_Os04g40600	Bradi5g13660	GRMZM2G022413	GO:0006979,GO:0008113	Cell_cycle		0.719769	3.76442	3.36647	3.17105	2.80394	2.17565	5.2884	10.043	13.8829	14.1512	13.5407	11.1919	12.1209	13.8216	69.6691		-0.69679	-0.508398	-0.533021	-0.545113	-0.567828	-0.606705	-0.414099	-0.119898	0.1177	0.134302	0.0965256	-0.0488113	0.00867118	0.113906	3.56956
TraesCS2B02G359300	AJL35121.1 methionine sulfoxide reductase MSRA2 [Triticum aestivum x Thinopyrum elongatum]	AT5G61640	LOC_Os04g40600	Bradi5g13660	GRMZM2G022413	GO:0006979,GO:0008113	Cell_cycle		0.403805	0.844793	0.825151	0.848818	0.458147	0.401301	0.312955	0.793254	1.02657	1.95744	2.88903	5.16815	11.3157	16.588	32.139		-0.545615	-0.493993	-0.496292	-0.493522	-0.539254	-0.545908	-0.55625	-0.500026	-0.472714	-0.363747	-0.254695	0.0120986	0.731726	1.3489	3.16929
TraesCS2D02G339600	SPT18796.1 unnamed protein product [Triticum aestivum]	AT5G61640	LOC_Os04g40600	Bradi5g13660	GRMZM2G022413	GO:0006979,GO:0008113	Cell_cycle		1.21302	1.14485	0.910768	0.772581	0.888952	0.81288	1.20491	2.74759	4.73799	6.95163	10.552	12.6352	18.1977	25.6522	39.2554		-0.666319	-0.672543	-0.693912	-0.706528	-0.695904	-0.702849	-0.66706	-0.526226	-0.34452	-0.142435	0.186252	0.376423	0.884235	1.56476	2.80662
TraesCS2A02G187000	VAH28467.1 unnamed protein product [Triticum turgidum subsp. durum]	AT3G13550	LOC_Os07g38940	Bradi1g23630	GRMZM2G072506	GO:0004842,GO:0009585,GO:0009791,GO:0010099,GO:0061631	Cell_cycle,Protein_fate		3.2388	2.86683	1.73983	1.48115	1.21981	1.64172	1.86455	2.94216	3.24657	3.51919	4.022	3.10736	3.42894	3.27699	6.96905		0.197201	-0.0767025	-0.90658	-1.09706	-1.28949	-0.978821	-0.814738	-0.021236	0.202921	0.403668	0.773915	0.100412	0.337206	0.225317	2.94399
TraesCS2D02G200900	XP_020163403.1 constitutive photomorphogenesis protein 10-like [Aegilops tauschii subsp. tauschii]	AT3G13550	LOC_Os07g38940	Bradi1g23630	GRMZM2G072506	GO:0004842,GO:0009585,GO:0009791,GO:0010099,GO:0061631	Cell_cycle,Protein_fate		5.17747	3.39658	2.3975	2.26711	2.51319	3.96622	4.1918	6.30018	8.32065	9.50181	11.789	12.7203	13.8509	15.0192	22.9925		-0.538037	-0.845525	-1.01803	-1.04054	-0.998052	-0.747172	-0.708223	-0.34419	0.00466461	0.208605	0.603513	0.764309	0.95952	1.16125	2.53791
TraesCS2B02G220200	VAH44440.1 unnamed protein product [Triticum turgidum subsp. durum]	AT3G13550	LOC_Os07g38940	Bradi1g23630	GRMZM2G072506	GO:0004842,GO:0009585,GO:0009791,GO:0010099,GO:0061631	Cell_cycle,Protein_fate		1.95265	1.2694	1.07685	1.13927	0.991688	1.27993	2.11094	2.41823	3.60684	4.06388	4.87665	4.55898	4.35518	4.86211	9.79401		-0.559083	-0.859601	-0.944294	-0.91684	-0.981751	-0.854973	-0.489466	-0.354305	0.168485	0.36951	0.726995	0.587272	0.497633	0.720597	2.88982
TraesCS3D02G356500	XP_020191871.1 ultraviolet-B receptor UVR8 isoform X2 [Aegilops tauschii subsp. tauschii]	AT3G55580	LOC_Os01g62810	Bradi2g54850	GRMZM2G337819	GO:0009631,GO:0042393,GO:0071497,GO:1901141	Cell_cycle		4.85227	4.45429	3.88279	3.30645	2.14309	2.25414	3.10447	5.06759	5.56635	5.29199	3.98909	5.43932	7.62857	8.53457	5.3679		0.0742006	-0.158792	-0.493375	-0.830792	-1.51188	-1.44686	-0.949044	0.200262	0.492256	0.331633	-0.431141	0.417889	1.69958	2.22999	0.376076
TraesCS3A02G362800	VAH66355.1 unnamed protein product [Triticum turgidum subsp. durum]	AT3G55580	LOC_Os01g62810	Bradi2g54850	GRMZM2G337819	GO:0009631,GO:0042393,GO:0071497,GO:1901141	Cell_cycle		5.03779	4.56151	4.44042	3.74212	2.73046	2.78865	3.44004	6.1995	7.41182	7.00521	4.68093	6.43287	9.31619	9.96282	5.91312		-0.255238	-0.480457	-0.537713	-0.867913	-1.34629	-1.31878	-1.01076	0.29409	0.867355	0.675084	-0.423987	0.404443	1.76786	2.07363	0.158673
TraesCS3B02G395200	VAH81762.1 unnamed protein product [Triticum turgidum subsp. durum]	AT3G55580	LOC_Os01g62810	Bradi2g54850	GRMZM2G337819	GO:0009631,GO:0042393,GO:0071497,GO:1901141	Cell_cycle		3.18125	3.98243	3.21943	3.06757	2.60231	2.18015	3.45345	5.45988	7.27018	7.18401	4.80913	5.90423	7.15207	7.87075	5.08498		-0.895196	-0.459695	-0.874442	-0.956991	-1.20989	-1.43937	-0.747233	0.343407	1.32744	1.2806	-0.0103198	0.584944	1.26324	1.65389	0.139621
TraesCS7D02G372200	XP_020193160.1 uncharacterized protein LOC109778991 [Aegilops tauschii subsp. tauschii]	AT5G27290	LOC_Os01g28540	Bradi2g13210	GRMZM2G047919	GO:0004222,GO:0006508	Cell_cycle		0.15806	0.207088	0.586293	2.01913	3.84283	5.44152	6.2997	8.32363	11.1248	10.9912	14.7743	21.0398	18.2769	18.1406	6.51459		-1.24036	-1.23308	-1.17681	-0.964167	-0.693523	-0.456272	-0.328913	-0.0285537	0.387158	0.367322	0.928755	1.85858	1.44855	1.42833	-0.297023
TraesCS7B02G277300	VAI90041.1 unnamed protein product [Triticum turgidum subsp. durum]	AT5G27290	LOC_Os01g28540	Bradi2g13210	GRMZM2G047919	GO:0004222,GO:0006508	Cell_cycle		0.167726	0.599426	1.49025	3.45424	4.61414	5.997	7.80641	9.68803	11.3772	10.7607	14.608	18.9649	17.1755	16.0221	8.945		-1.46127	-1.38801	-1.23682	-0.903513	-0.706663	-0.471976	-0.164899	0.154434	0.441109	0.336479	0.989418	1.72883	1.42515	1.2294	0.0283334
TraesCS7A02G375700	EMS52575.1 hypothetical protein TRIUR3_14340 [Triticum urartu]	AT5G27290	LOC_Os01g28540	Bradi2g13210	GRMZM2G047919	GO:0004222,GO:0006508	Cell_cycle		1.60841	1.7501	4.27521	7.39191	9.68722	11.1914	13.5491	15.2319	16.8019	16.7227	20.1508	25.0528	24.1328	21.4929	15.6144		-1.64302	-1.62368	-1.27895	-0.853467	-0.540114	-0.33477	-0.0129026	0.21684	0.431169	0.420364	0.888355	1.55758	1.43197	1.07158	0.26905
TraesCS6B02G262000	XP_020168878.1 uncharacterized protein LOC109754380 [Aegilops tauschii subsp. tauschii]	AT5G23140	LOC_Os02g42290	Bradi3g49570	GRMZM2G053236	GO:0004252,GO:0005759,GO:0006508,GO:0008270,GO:0009532,GO:0009535,GO:0009570,GO:0009579,GO:0009840,GO:0019538,GO:0050897	Cell_cycle,Protein_fate		13.263	20.283	44.0591	70.2827	84.2339	93.9535	100.742	103.004	117.475	142.654	125.112	112.981	110.416	108.283	182.751		-1.90551	-1.74245	-1.19019	-0.581078	-0.257026	-0.0312647	0.126417	0.178946	0.515074	1.09992	0.692466	0.410698	0.351127	0.301577	2.03129
TraesCS6D02G214700	XP_020168878.1 uncharacterized protein LOC109754380 [Aegilops tauschii subsp. tauschii]	AT5G23140	LOC_Os02g42290	Bradi3g49570	GRMZM2G053236	GO:0004252,GO:0005759,GO:0006508,GO:0008270,GO:0009532,GO:0009535,GO:0009570,GO:0009579,GO:0009840,GO:0019538,GO:0050897	Cell_cycle,Protein_fate		15.5676	22.5142	45.8101	71.3296	82.6468	95.1253	107.836	119.009	127.491	164.04	141.493	136.318	139.875	128.872	207.502		-1.79887	-1.66225	-1.20406	-0.702137	-0.479549	-0.23412	0.0158831	0.235621	0.402459	1.12132	0.677859	0.576071	0.646028	0.42962	1.97613
TraesCS6A02G220500	XP_020168878.1 uncharacterized protein LOC109754380 [Aegilops tauschii subsp. tauschii]	AT5G23140	LOC_Os02g42290	Bradi3g49570	GRMZM2G053236	GO:0004252,GO:0005759,GO:0006508,GO:0008270,GO:0009532,GO:0009535,GO:0009570,GO:0009579,GO:0009840,GO:0019538,GO:0050897	Cell_cycle,Protein_fate		12.2043	21.6579	46.8726	73.8513	87.8328	102.11	110.861	120.176	134.912	168.906	151.344	151.873	158.865	148.735	181.527		-1.92561	-1.74219	-1.25295	-0.72949	-0.45821	-0.181197	-0.0113994	0.169336	0.455254	1.11483	0.774084	0.784351	0.920004	0.72346	1.35972
TraesCS5D02G549800	XP_020158411.1 serine/threonine-protein phosphatase PP1-like [Aegilops tauschii subsp. tauschii]	AT2G39840	LOC_Os03g16110	Bradi1g66970	GRMZM2G160237	GO:0000164,GO:0004722,GO:0006470,GO:0010161,GO:0040008	Cell_cycle,Metabolism,Protein_fate,Ribosome_translation,Signal_transd_communication		0.068142	0.26051	0.963833	2.54443	3.61706	3.21828	3.51913	3.64763	3.2411	3.5329	2.80784	2.24745	3.50515	3.52487	5.16049		-2.02704	-1.88381	-1.36014	-0.183281	0.615363	0.318443	0.542449	0.638121	0.335435	0.552702	0.0128489	-0.404403	0.53204	0.546721	1.76455
TraesCS7A02G489800	VAI80480.1 unnamed protein product [Triticum turgidum subsp. durum]	AT5G24850	LOC_Os06g45100	Bradi1g31670	GRMZM2G103897	GO:0003913,GO:0006259,GO:0006281,GO:0009881,GO:0010181,GO:0018298	Cell_cycle		0.187558	0.085373	0.393198	2.12129	7.42999	15.561	23.2364	32.0472	36.3074	32.9801	24.9158	22.0665	16.5933	15.921	11.2477		-1.3229	-1.33141	-1.30577	-1.16186	-0.719763	-0.0426338	0.59656	1.3303	1.68508	1.40799	0.736416	0.499129	0.0433389	-0.0126532	-0.401836
TraesCS7D02G476200	XP_020159686.1 cryptochrome DASH, chloroplastic/mitochondrial [Aegilops tauschii subsp. tauschii]	AT5G24850	LOC_Os06g45100	Bradi1g31670	GRMZM2G103897	GO:0003913,GO:0006259,GO:0006281,GO:0009881,GO:0010181,GO:0018298	Cell_cycle		1.13103	0.337954	2.26913	4.38475	8.31501	13.2287	20.3641	28.3295	31.5092	28.599	18.7115	18.7977	15.4725	14.9865	16.1392		-1.40725	-1.48867	-1.29041	-1.07321	-0.669714	-0.165257	0.567293	1.38505	1.71149	1.41271	0.397626	0.406482	0.0650994	0.0152048	0.133549
TraesCS7B02G392900	VAI92575.1 unnamed protein product [Triticum turgidum subsp. durum]	AT5G24850	LOC_Os06g45100	Bradi1g31670	GRMZM2G103897	GO:0003913,GO:0006259,GO:0006281,GO:0009881,GO:0010181,GO:0018298	Cell_cycle		0.67145	0.123763	0.662968	2.80645	6.80737	12.6928	28.4761	43.3509	50.129	41.3981	27.0524	23.4265	16.7388	11.9757	9.74719		-1.10658	-1.14076	-1.10711	-0.973351	-0.723677	-0.3564	0.628542	1.5568	1.97978	1.43493	0.539696	0.31343	-0.103916	-0.40115	-0.540219
TraesCS7D02G552200	XP_020193472.1 putative 4-hydroxy-4-methyl-2-oxoglutarate aldolase 2 [Aegilops tauschii subsp. tauschii]	AT3G02770	LOC_Os02g52430	Bradi1g29550	AC215260.3_FG004	GO:0008428,GO:0008948,GO:0030234,GO:0047443,GO:0051252	Cell_cycle		0.329614	0.460866	2.64005	5.21022	6.30272	8.65528	8.71543	9.42443	9.15879	10.3006	5.61395	2.90585	2.85633	4.57424	6.71516		-1.66876	-1.62713	-0.935944	-0.120744	0.225773	0.971949	0.991028	1.21591	1.13165	1.49382	0.00730943	-0.851638	-0.867344	-0.322463	0.356588
TraesCS4B02G290600	VAI09411.1 unnamed protein product [Triticum turgidum subsp. durum]	AT2G21790	LOC_Os06g07210	Bradi1g48170	GRMZM2G304362	GO:0004748,GO:0005971,GO:0006259,GO:0006260,GO:0009202,GO:0009263,GO:0046686	Cell_cycle,Development,Metabolism		2.73271	1.6999	4.24835	6.59757	6.8653	7.88722	9.12048	10.2701	10.6522	10.5766	8.67296	7.52044	6.19256	5.69463	6.30282		-1.63672	-2.03264	-1.0557	-0.155136	-0.0525037	0.339249	0.812014	1.2527	1.39921	1.37022	0.64046	0.198645	-0.310394	-0.501276	-0.268127
TraesCS7B02G096200	AVI02220.1 Rop 10 [Triticum aestivum]	AT3G48040	LOC_Os02g50860	Bradi3g59550	GRMZM2G102946	GO:0000902,GO:0003924,GO:0005525,GO:0005622,GO:0005856,GO:0007015,GO:0007266,GO:0009738,GO:0009788,GO:0016477,GO:0019901,GO:0030036,GO:0030838,GO:0031532	Cell_cycle,Development		0.117984	0.828047	4.34798	12.7743	11.9211	6.12867	4.1786	3.7365	3.66624	3.41575	4.41461	2.68964	2.11527	1.67548	1.38068		-1.16346	-0.962364	0.0345311	2.42098	2.17934	0.538849	-0.0134397	-0.138648	-0.158547	-0.22949	0.0534008	-0.435135	-0.597805	-0.722359	-0.805851
TraesCS7D02G192400	ADD23345.1 putative small GTP-binding protein [Triticum aestivum]	AT3G48040	LOC_Os02g50860	Bradi3g59550	GRMZM2G102946	GO:0000902,GO:0003924,GO:0005525,GO:0005622,GO:0005856,GO:0007015,GO:0007266,GO:0009738,GO:0009788,GO:0016477,GO:0019901,GO:0030036,GO:0030838,GO:0031532	Cell_cycle,Development		2.30441	2.98005	14.0885	59.2297	81.325	67.7385	47.226	35.4097	29.047	25.3219	20.7225	19.5615	19.1065	23.203	10.1522		-1.23923	-1.20953	-0.721204	1.2632	2.2345	1.63724	0.735516	0.216075	-0.0636278	-0.227383	-0.429574	-0.48061	-0.500611	-0.32053	-0.894242
TraesCS7A02G191400	VAI72431.1 unnamed protein product [Triticum turgidum subsp. durum]	AT3G48040	LOC_Os02g50860	Bradi3g59550	GRMZM2G102946	GO:0000902,GO:0003924,GO:0005525,GO:0005622,GO:0005856,GO:0007015,GO:0007266,GO:0009738,GO:0009788,GO:0016477,GO:0019901,GO:0030036,GO:0030838,GO:0031532	Cell_cycle,Development		1.77432	1.53096	7.10705	24.3612	36.716	33.2407	28.8673	26.3592	21.1442	18.9055	13.8048	12.4865	10.6338	11.1027	5.35094		-1.39318	-1.41561	-0.901752	0.688282	1.82683	1.50656	1.10354	0.872406	0.391824	0.185521	-0.284529	-0.406015	-0.576753	-0.533536	-1.06358
TraesCSU02G107200	XP_020149844.1 glucan endo-1,3-beta-glucosidase 12-like [Aegilops tauschii subsp. tauschii]	AT2G01630	LOC_Os03g25790	Bradi1g61320	GRMZM2G012140	GO:0004553,GO:0005975,GO:0031225,GO:0042973,GO:0046658	Cell_cycle		0.198455	0.115425	0.0674867	0.0928876	14.2883	30.7755	7.85711	0.474994	0.299688	0.338871	0.092537	0	0.0465182	0.158082	0.408619		-0.424302	-0.434418	-0.440258	-0.437164	1.29237	3.30114	0.508814	-0.390609	-0.411967	-0.407194	-0.437206	-0.448481	-0.442813	-0.429221	-0.398696
TraesCS2D02G401600	VAH50461.1 unnamed protein product [Triticum turgidum subsp. durum]	AT1G42470	LOC_Os04g47590	Bradi5g18407	GRMZM2G084491	GO:0004871,GO:0004872,GO:0008158,GO:0009506,GO:0009555,GO:0090153	Cell_cycle		8.95661	25.9441	33.9788	27.4041	37.1304	37.4486	35.718	27.8385	20.4306	16.8339	14.2727	17.7355	14.4071	13.1442	10.1898		-1.41785	0.32679	1.15195	0.476725	1.47563	1.50831	1.33058	0.521346	-0.239456	-0.608843	-0.871883	-0.516244	-0.858082	-0.987777	-1.2912
TraesCS1B02G095200	VAH13867.1 unnamed protein product [Triticum turgidum subsp. durum]	AT3G05840	LOC_Os05g04340	Bradi2g38590	GRMZM5G835235	GO:0004672,GO:0004674,GO:0009653,GO:0009933,GO:0016310,GO:0046777	Cell_cycle,Development,Metabolism,Protein_fate,Signal_transd_communication		13.3864	25.5749	33.3144	33.7614	46.4697	46.8539	30.677	25.2762	24.9173	21.2158	19.519	15.3614	13.3384	12.4324	31.1691		-1.20567	-0.0604092	0.666811	0.708811	1.90291	1.93902	0.418992	-0.0884776	-0.122195	-0.469999	-0.629433	-1.0201	-1.21018	-1.29531	0.465233
TraesCS2B02G133000	XP_020169722.1 protein ETHYLENE-INSENSITIVE 2-like [Aegilops tauschii subsp. tauschii]	AT5G03280	LOC_Os03g49400	Bradi1g11650	GRMZM2G068217	GO:0001736,GO:0001944,GO:0002237,GO:0003729,GO:0005215,GO:0005384,GO:0005789,GO:0006970,GO:0006979,GO:0008219,GO:0009408,GO:0009607,GO:0009651,GO:0009653,GO:0009723,GO:0009725,GO:0009734,GO:0009736,GO:0009753,GO:0009789,GO:0009871,GO:0009873,GO:0009926,GO:0010119,GO:0010150,GO:0010182,GO:0015086,GO:0030001,GO:0030154,GO:0031348,GO:0042742,GO:0046873,GO:0048765,GO:0050832,GO:0051301,GO:0052544,GO:…	Cell_cycle,Development,Senescence,Signal_transd_communication		2.49079	1.30069	3.77192	5.37701	5.10714	6.58322	5.47772	4.65035	4.16158	3.11976	2.20438	1.17258	0.663557	0.849438	1.5199		-0.395681	-1.03272	0.290077	1.14924	1.00479	1.79489	1.20315	0.760276	0.498648	-0.0590084	-0.54899	-1.10129	-1.37376	-1.27426	-0.915375
TraesCS2B02G556100	VAH53493.1 unnamed protein product [Triticum turgidum subsp. durum]	AT1G50840	LOC_Os04g54500	Bradi5g23367	GRMZM2G480171	GO:0003676,GO:0003887,GO:0004518,GO:0005622,GO:0006259,GO:0006260,GO:0006261,GO:0006264,GO:0008409,GO:0016043,GO:0033259	Cell_cycle		50.773	20.3803	33.8778	48.9301	52.8843	50.8193	46.1324	36.3064	24.4838	16.9758	17.9035	12.6857	11.3381	13.9391	20.8317		1.32642	-0.6671	0.218226	1.20554	1.4649	1.32946	1.02203	0.377525	-0.397944	-0.890408	-0.829561	-1.1718	-1.2602	-1.08959	-0.637491
TraesCS2D02G528800	XP_020166031.1 DNA polymerase I A, chloroplastic-like [Aegilops tauschii subsp. tauschii]	AT1G50840	LOC_Os08g07840	Bradi5g23367	GRMZM2G480171	GO:0003887,GO:0006259,GO:0006260,GO:0006261,GO:0006264,GO:0008409,GO:0016043,GO:0033259	Cell_cycle		34.4552	16.5209	30.4402	41.2684	47.1965	43.7823	38.6404	31.668	21.924	13.4239	13.2842	10.7618	9.29912	11.9435	15.1258		0.704022	-0.677451	0.394743	1.22884	1.68548	1.42248	1.0264	0.489323	-0.261258	-0.916015	-0.926776	-1.12108	-1.23375	-1.03005	-0.784917
TraesCS2A02G526000	VAH38193.1 unnamed protein product [Triticum turgidum subsp. durum]	AT1G50840	LOC_Os08g07840	Bradi5g23367	GRMZM2G480171	GO:0003887,GO:0006259,GO:0006260,GO:0006261,GO:0006264,GO:0008409,GO:0016043,GO:0033259	Cell_cycle		50.7278	23.8047	38.7105	52.9659	57.8892	59.5751	52.8569	48.0387	38.2701	26.9423	24.155	18.9604	16.7266	20.0092	25.3288		0.916199	-0.880323	0.11431	1.06555	1.39407	1.50656	1.05827	0.736766	0.0849273	-0.670959	-0.856945	-1.20358	-1.35263	-1.13359	-0.778624
TraesCS4A02G275600	EMS61314.1 Ethylene-insensitive protein 2 [Triticum urartu]	AT5G03280	LOC_Os03g49400	Bradi1g11650	GRMZM2G068217	GO:0001736,GO:0001944,GO:0002237,GO:0003729,GO:0005215,GO:0005384,GO:0005789,GO:0006970,GO:0006979,GO:0008219,GO:0009408,GO:0009607,GO:0009651,GO:0009653,GO:0009723,GO:0009725,GO:0009734,GO:0009736,GO:0009753,GO:0009789,GO:0009871,GO:0009873,GO:0009926,GO:0010119,GO:0010150,GO:0010182,GO:0015086,GO:0030001,GO:0030154,GO:0031348,GO:0042742,GO:0046873,GO:0048765,GO:0050832,GO:0051301,GO:0052544,GO:…	Cell_cycle,Development,Senescence,Signal_transd_communication		19.8028	8.78661	16.3365	20.3404	20.1741	17.8213	14.6723	13.7945	11.2079	6.6195	4.22746	1.89368	0.989075	1.13602	4.2		1.28064	-0.286427	0.787551	1.35711	1.33345	0.998757	0.550815	0.425952	0.0580006	-0.594699	-0.934968	-1.26695	-1.39563	-1.37473	-0.938874
TraesCS2A02G287900	VAH31970.1 unnamed protein product [Triticum turgidum subsp. durum]	AT5G61960	LOC_Os02g31290	Bradi5g08580	GRMZM2G459746	GO:0000381,GO:0000395,GO:0003676,GO:0003723,GO:0003729,GO:0007049,GO:0016607,GO:0040007,GO:0045292,GO:0045836,GO:0048507,GO:0051321	Cell_cycle		47.3304	67.4537	62.2856	54.6979	62.5764	68.0368	72.343	58.2816	45.8589	34.1341	32.0428	29.1638	24.4873	26.0799	34.003		-0.0361162	1.19997	0.882515	0.416436	0.90038	1.23579	1.5003	0.636571	-0.126505	-0.846705	-0.975162	-1.15201	-1.43927	-1.34144	-0.854757
TraesCS2B02G304600	VAH47416.1 unnamed protein product [Triticum turgidum subsp. durum]	AT5G61960	LOC_Os02g31290	Bradi5g08580	GRMZM2G459746	GO:0000381,GO:0000395,GO:0003676,GO:0003723,GO:0003729,GO:0007049,GO:0016607,GO:0040007,GO:0045292,GO:0045836,GO:0048507,GO:0051321	Cell_cycle		53.1918	53.9268	49.8165	47.5347	53.3305	57.7071	68.6852	62.0695	49.6412	37.1887	33.8419	30.5086	25.144	26.0152	28.7392		0.599455	0.654289	0.34766	0.177445	0.609804	0.936289	1.75524	1.26172	0.334582	-0.594352	-0.844021	-1.09268	-1.49287	-1.42788	-1.22468
TraesCS2D02G286200	VAH47409.1 unnamed protein product [Triticum turgidum subsp. durum]	AT5G61960	LOC_Os02g31290	Bradi5g08580	GRMZM2G459746	GO:0000381,GO:0000395,GO:0003676,GO:0003723,GO:0003729,GO:0007049,GO:0016607,GO:0040007,GO:0045292,GO:0045836,GO:0048507,GO:0051321	Cell_cycle		56.1178	54.3364	56.539	57.0188	61.0537	57.949	63.6454	61.034	55.344	44.3316	36.1632	31.0952	26.9976	27.5222	29.7222		0.618512	0.484029	0.650311	0.68653	0.991129	0.756749	1.18678	0.989646	0.560096	-0.271245	-0.88789	-1.27048	-1.57982	-1.54021	-1.37413
TraesCS4D02G256200	XP_020146313.1 QWRF motif-containing protein 2 [Aegilops tauschii subsp. tauschii]	AT1G49890	LOC_Os03g10820	Bradi1g70810	GRMZM2G114190	GO:0005813,GO:0005880,GO:0007098,GO:0008017,GO:0051225	Cell_cycle		11.8784	14.2961	16.6467	17.684	16.4774	15.9088	13.9396	10.3148	8.164	5.53322	3.40382	1.82612	0.896518	1.00924	1.26066		0.416122	0.803682	1.1805	1.34678	1.15336	1.06221	0.746545	0.165468	-0.179323	-0.601052	-0.942405	-1.19532	-1.34434	-1.32627	-1.28597
TraesCS4B02G256100	XP_020146313.1 QWRF motif-containing protein 2 [Aegilops tauschii subsp. tauschii]	AT1G49890	LOC_Os03g10820	Bradi1g70810	GRMZM2G114190	GO:0005813,GO:0005880,GO:0007098,GO:0008017,GO:0051225	Cell_cycle		9.8226	11.8221	13.3614	14.3537	14.4053	13.8126	13.2981	9.27884	6.55669	4.09291	2.03498	1.31672	1.10557	0.814009	1.30096		0.371891	0.74415	1.03073	1.21549	1.22508	1.11474	1.01895	0.270654	-0.236149	-0.694849	-1.07799	-1.21171	-1.25102	-1.30531	-1.21465
TraesCS4A02G048700	XP_020146313.1 QWRF motif-containing protein 2 [Aegilops tauschii subsp. tauschii]	AT1G49890	LOC_Os03g10820	Bradi1g70810	GRMZM2G114190	GO:0005813,GO:0005880,GO:0007098,GO:0008017,GO:0051225	Cell_cycle		10.8301	12.7708	15.3935	17.2986	14.0835	14.674	11.2548	7.39577	5.76809	3.64454	2.48218	1.42116	1.01619	1.17369	1.22629		0.483575	0.8186	1.27136	1.60024	1.04523	1.14715	0.556894	-0.109293	-0.390282	-0.756874	-0.957533	-1.1407	-1.21061	-1.18342	-1.17434
TraesCS1D02G267500	XP_020167284.1 dnaJ protein homolog 1-like [Aegilops tauschii subsp. tauschii]	AT3G08910	LOC_Os01g65480	Bradi2g24680	GRMZM2G128248	GO:0006457,GO:0019538,GO:0051082,GO:0051085,GO:0051087	Cell_cycle,Hormone_defence,Ribosome_translation		0.111647	1.0519	0.838673	1.60011	3.06471	3.36035	5.0598	7.23585	4.85854	4.96982	0.883424	0.176442	0.196287	0.259688	0.0823288		-0.947985	-0.531143	-0.625672	-0.288104	0.3612	0.492266	1.24568	2.21039	1.15646	1.20579	-0.605833	-0.91926	-0.910462	-0.882354	-0.960983
TraesCS1D02G079300	VAH01862.1 unnamed protein product [Triticum turgidum subsp. durum]	AT3G05840	LOC_Os05g04340	Bradi2g38590	GRMZM5G835235	GO:0004672,GO:0004674,GO:0009653,GO:0009933,GO:0016310,GO:0046777	Cell_cycle,Development,Metabolism,Protein_fate,Signal_transd_communication		12.9104	16.4192	18.6824	20.8576	31.7689	37.4342	31.2722	29.7331	35.0891	27.9022	21.2939	14.9882	14.7245	13.3964	30.8111		-1.32527	-0.898979	-0.624027	-0.359763	0.965837	1.65411	0.905495	0.718513	1.36921	0.496075	-0.306762	-1.07283	-1.10487	-1.26622	0.849476
TraesCS1A02G077200	VAH01862.1 unnamed protein product [Triticum turgidum subsp. durum]	AT3G05840	LOC_Os05g04340	Bradi2g38590	GRMZM5G835235	GO:0004672,GO:0004674,GO:0009653,GO:0009933,GO:0016310,GO:0046777	Cell_cycle,Development,Metabolism,Protein_fate,Signal_transd_communication		16.3805	22.4526	22.4614	23.15	36.6117	44.7791	39.5513	33.9329	30.3386	24.43	19.2877	14.8499	13.7044	12.6193	25.3765		-0.942457	-0.302901	-0.301971	-0.229438	1.18844	2.04868	1.49805	0.906291	0.52771	-0.09462	-0.636252	-1.10367	-1.22432	-1.33861	0.00507228
TraesCS5B02G428600	VAI37730.1 unnamed protein product [Triticum turgidum subsp. durum]	AT3G23340	LOC_Os10g33650	Bradi3g28720	GRMZM2G054152	GO:0004674,GO:0006897,GO:0018105,GO:0018107	Cell_cycle,Metabolism,Protein_fate,Signal_transd_communication		3.49959	1.51742	1.80203	2.74751	7.14768	16.6636	18.0008	14.0384	9.73873	5.45706	2.26297	1.29898	1.09219	0.717653	1.12599		-0.398234	-0.740279	-0.691167	-0.528014	0.231285	1.87336	2.1041	1.42036	0.678399	-0.0604502	-0.611627	-0.777973	-0.813657	-0.878288	-0.807824
TraesCS5A02G426700	VAI22949.1 unnamed protein product [Triticum turgidum subsp. durum]	AT3G23340	LOC_Os10g33650	Bradi3g28720	GRMZM2G054152	GO:0004674,GO:0006897,GO:0018105,GO:0018107	Cell_cycle,Metabolism,Protein_fate,Signal_transd_communication		5.55118	4.14433	5.73136	9.03495	15.815	27.4117	26.9658	21.6199	14.8225	10.8883	6.87401	7.14243	5.53964	6.20176	4.4071		-0.76162	-0.942446	-0.73846	-0.31384	0.557626	2.04817	1.99086	1.30374	0.430051	-0.0756266	-0.591592	-0.557092	-0.763103	-0.677999	-0.908671
TraesCS1D02G196000	XP_020165342.1 replication factor C subunit 5-like [Aegilops tauschii subsp. tauschii]	AT5G27740	LOC_Os10g42400	Bradi3g34150	GRMZM2G361855	GO:0000003,GO:0003689,GO:0005663,GO:0006261,GO:0009790,GO:0009791,GO:0009793	Cell_cycle		1.154	0.425461	1.95619	5.81979	15.8055	17.7057	14.9853	11.4852	10.05	6.6048	4.08066	3.01445	2.14009	1.08137	0.0706618		-0.898885	-1.02312	-0.762092	-0.103251	1.59956	1.9236	1.4597	0.862844	0.618103	0.0306139	-0.399816	-0.581631	-0.730732	-0.911269	-1.08362
TraesCS1A02G267600	VAH07673.1 unnamed protein product [Triticum turgidum subsp. durum]	AT3G08910	LOC_Os01g65480	Bradi2g24680	GRMZM2G128248	GO:0006457,GO:0019538,GO:0051082,GO:0051085,GO:0051087	Cell_cycle,Hormone_defence,Ribosome_translation		0.505383	1.36471	2.28964	4.02381	6.34849	6.74718	7.02806	7.1788	5.36951	4.70122	1.77268	0.453051	0.458541	0.67095	0		-1.03772	-0.714088	-0.365749	0.287358	1.16285	1.313	1.41879	1.47556	0.79416	0.542476	-0.560441	-1.05743	-1.05536	-0.975364	-1.22805
TraesCS1B02G278300	VAH19449.1 unnamed protein product [Triticum turgidum subsp. durum]	AT3G08910	LOC_Os01g65480	Bradi2g24680	GRMZM2G049373	GO:0006457,GO:0019538,GO:0051082,GO:0051085,GO:0051087	Cell_cycle,Hormone_defence,Ribosome_translation		0.303191	0.715912	1.63084	3.13598	5.7035	5.63759	6.56654	7.4133	5.7929	4.41826	1.26002	0.412132	0.21883	0.407099	0.180919		-1.00004	-0.842303	-0.492627	0.0826227	1.0639	1.03871	1.39375	1.71737	1.09807	0.572694	-0.634349	-0.958405	-1.03228	-0.960329	-1.04677
TraesCS5D02G387100	XP_020182221.1 protein NETWORKED 1B-like [Aegilops tauschii subsp. tauschii]	AT3G22790	LOC_Os03g43684	Bradi4g23910	GRMZM2G355771	GO:0005856,GO:0005884,GO:0009506,GO:0051015	Cell_cycle		3.17039	19.9275	41.9163	39.5193	52.9034	70.4886	66.7885	61.369	49.9613	38.023	34.9038	26.0554	24.8458	24.9123	29.6776		-1.97943	-1.05274	0.163258	0.0307006	0.770856	1.74333	1.53872	1.23901	0.608152	-0.0520456	-0.224542	-0.713868	-0.780757	-0.777081	-0.513557
TraesCS5A02G377100	VAI21587.1 unnamed protein product [Triticum turgidum subsp. durum]	AT4G14760	LOC_Os03g43684	Bradi4g23910	GRMZM2G355771	GO:0051015	Cell_cycle		0.728122	10.8928	24.7596	28.2956	39.7821	48.4255	48.6681	43.879	36.996	27.3624	20.7994	15.9208	13.7577	13.7012	16.3882		-1.77542	-1.06199	-0.0887276	0.159455	0.965648	1.5723	1.58933	1.2532	0.770101	0.0939568	-0.36668	-0.709095	-0.860911	-0.864882	-0.676285
TraesCS4B02G038100	XP_020169722.1 protein ETHYLENE-INSENSITIVE 2-like [Aegilops tauschii subsp. tauschii]	AT5G03280	LOC_Os03g49400	Bradi1g11650	GRMZM2G068217	GO:0001736,GO:0001944,GO:0002237,GO:0003729,GO:0005215,GO:0005384,GO:0005789,GO:0006970,GO:0006979,GO:0008219,GO:0009408,GO:0009607,GO:0009651,GO:0009653,GO:0009723,GO:0009725,GO:0009734,GO:0009736,GO:0009753,GO:0009789,GO:0009871,GO:0009873,GO:0009926,GO:0010119,GO:0010150,GO:0010182,GO:0015086,GO:0030001,GO:0030154,GO:0031348,GO:0042742,GO:0046873,GO:0048765,GO:0050832,GO:0051301,GO:0052544,GO:…	Cell_cycle,Development,Senescence,Signal_transd_communication		1.01792	0.877347	5.34996	11.6687	14.7843	23.838	25.5528	24.1029	18.2861	11.37	10.2083	6.70271	3.53937	2.49269	1.98341		-1.1521	-1.16868	-0.641103	0.104247	0.471751	1.53971	1.74199	1.57095	0.884813	0.0690092	-0.0680216	-0.481535	-0.854676	-0.97814	-1.03821
TraesCS5B02G380700	VAI36378.1 unnamed protein product [Triticum turgidum subsp. durum]	AT4G14760	LOC_Os03g43684	Bradi4g23910	GRMZM2G355771	GO:0051015	Cell_cycle		3.35179	22.0461	35.6538	37.4159	50.4442	67.4322	77.6086	73.144	68.4487	50.5336	38.8542	32.3734	24.5066	22.9766	25.113		-1.82332	-0.941227	-0.299143	-0.215997	0.398748	1.20033	1.68051	1.46985	1.2483	0.402967	-0.148128	-0.453928	-0.825127	-0.897318	-0.796513
TraesCS1A02G095500	VAH02439.1 unnamed protein product [Triticum turgidum subsp. durum]	AT3G05580	LOC_Os01g24750	Bradi2g35150	GRMZM2G137286	GO:0004721,GO:0004722,GO:0006470	Cell_cycle,Metabolism,Protein_fate,Signal_transd_communication		8.66431	7.95994	9.64672	11.7065	11.6331	12.6476	14.9025	14.4034	13.4615	10.2372	9.21575	8.89491	8.68142	7.06309	14.406		-0.895904	-1.17796	-0.502506	0.322331	0.292915	0.699157	1.60214	1.40228	1.02511	-0.26607	-0.675085	-0.803563	-0.889056	-1.5371	1.40332
TraesCS1B02G128100	VAH14684.1 unnamed protein product [Triticum turgidum subsp. durum]	AT3G05580	LOC_Os01g24750	Bradi2g35150	GRMZM2G137286	GO:0004721,GO:0004722,GO:0006470	Cell_cycle,Metabolism,Protein_fate,Signal_transd_communication		10.4987	9.44383	11.6367	13.2125	11.8506	11.5796	12.9402	14.4458	11.6391	9.92693	9.43007	7.36088	6.8885	6.09044	17.0212		-0.153387	-0.52771	0.250405	0.809571	0.326314	0.230141	0.71294	1.24721	0.251258	-0.356284	-0.532592	-1.26683	-1.43445	-1.71763	2.16105
TraesCS1D02G104400	XP_020148574.1 serine/threonine-protein phosphatase PP1-like [Aegilops tauschii subsp. tauschii]	AT3G05580	LOC_Os01g24750	Bradi2g35150	GRMZM2G137286	GO:0004721,GO:0004722,GO:0006470	Cell_cycle,Metabolism,Protein_fate,Signal_transd_communication		11.5354	12.7216	14.1947	15.291	15.9847	16.1762	17.8692	16.8468	14.627	11.8353	10.8322	9.33302	8.04756	7.48289	19.5965		-0.559448	-0.220208	0.201079	0.514594	0.712966	0.767749	1.25191	0.959536	0.324714	-0.47367	-0.760554	-1.18928	-1.5569	-1.71838	1.74589
TraesCS1D02G332500	BAJ90446.1 predicted protein [Hordeum vulgare subsp. vulgare]	AT5G08290	LOC_Os10g34520	Bradi2g20240	GRMZM2G108277	GO:0000278,GO:0000398,GO:0005681,GO:0005682,GO:0007049,GO:0010150,GO:0016043,GO:0046540	Cell_cycle		23.5064	27.698	24.668	21.818	18.6564	17.9381	15.64	16.1233	17.3115	17.1619	16.7555	19.1628	20.1108	20.176	36.1348		0.505066	1.30428	0.726562	0.183155	-0.419663	-0.556621	-0.994803	-0.902652	-0.67609	-0.704633	-0.78212	-0.323109	-0.142368	-0.129921	2.91292
TraesCS1A02G330100	BAJ90446.1 predicted protein [Hordeum vulgare subsp. vulgare]	AT5G08290	LOC_Os10g34520	Bradi2g20240	GRMZM2G108277	GO:0000278,GO:0000398,GO:0005681,GO:0005682,GO:0007049,GO:0010150,GO:0016043,GO:0046540	Cell_cycle		17.3907	19.8053	14.7691	11.4761	8.59937	8.11791	7.33517	7.8615	9.07445	9.25361	12.0522	12.6351	13.6318	15.2334	29.6998		0.747749	1.17141	0.287772	-0.290024	-0.794772	-0.879248	-1.01659	-0.924238	-0.711414	-0.67998	-0.188942	-0.0866711	0.088212	0.369236	2.90749
TraesCS1B02G343700	BAJ90446.1 predicted protein [Hordeum vulgare subsp. vulgare]	AT5G08290	LOC_Os10g34520	Bradi2g20240	GRMZM2G108277	GO:0000278,GO:0000398,GO:0005681,GO:0005682,GO:0007049,GO:0010150,GO:0016043,GO:0046540	Cell_cycle		16.2732	18.1882	17.9844	15.8859	13.6611	12.944	11.7802	11.7816	13.6637	13.934	15.2052	14.548	15.8877	16.0147	30.8792		0.0824646	0.51579	0.46967	-0.0051719	-0.508578	-0.670852	-0.934174	-0.933868	-0.507988	-0.446831	-0.159206	-0.307901	-0.0047562	0.023984	3.38742
TraesCS6A02G396400	BAJ85175.1 predicted protein [Hordeum vulgare subsp. vulgare]	AT2G39840	LOC_Os02g57450	Bradi3g55614	GRMZM2G112240	GO:0000164,GO:0004722,GO:0006470,GO:0010161,GO:0040008	Cell_cycle,Metabolism,Protein_fate,Ribosome_translation,Signal_transd_communication		34.6972	34.1785	34.1492	25.8371	21.7966	20.064	22.3384	22.8428	20.6662	17.3777	14.7993	12.5477	12.7648	16.1278	67.7354		0.708365	0.669699	0.667514	0.0478814	-0.253325	-0.382484	-0.212939	-0.175335	-0.337597	-0.582744	-0.774951	-0.942801	-0.926619	-0.675913	3.17125
TraesCS6B02G436400	BAJ85175.1 predicted protein [Hordeum vulgare subsp. vulgare]	AT2G39840	LOC_Os02g57450	Bradi3g55614	GRMZM2G112240	GO:0000164,GO:0004722,GO:0006470,GO:0010161,GO:0040008	Cell_cycle,Metabolism,Protein_fate,Ribosome_translation,Signal_transd_communication		39.8886	39.248	37.5294	30.7694	26.8685	25.1527	27.1851	25.8691	22.7974	18.9413	19.2173	16.3037	19.712	19.8476	63.8404		0.927891	0.873902	0.729075	0.159389	-0.169347	-0.313943	-0.142669	-0.253573	-0.512428	-0.837391	-0.814136	-1.05967	-0.772446	-0.761021	2.94637
TraesCS6D02G195900	XP_020167252.1 cytosolic Fe-S cluster assembly factor NBP35-like [Aegilops tauschii subsp. tauschii]	AT5G50960	LOC_Os02g38900	Bradi3g47930	GRMZM2G097190	GO:0016226,GO:0042803,GO:0051536	Cell_cycle		21.0349	20.2226	15.9782	13.4747	13.4595	12.9319	14.488	12.839	12.4016	10.7232	9.67536	9.16236	9.83434	10.9092	45.4574		0.636067	0.542622	0.054309	-0.233711	-0.235461	-0.296164	-0.117133	-0.306855	-0.357178	-0.550267	-0.670825	-0.729844	-0.652534	-0.528869	3.44584
TraesCS6A02G211400	VAI46617.1 unnamed protein product [Triticum turgidum subsp. durum]	AT5G50960	LOC_Os02g38900	Bradi3g47930	GRMZM2G031496	GO:0016226,GO:0042803,GO:0051536	Cell_cycle		17.4469	12.2276	11.124	8.41292	6.58825	6.72851	6.49929	6.85116	6.334	4.97289	5.89282	5.0889	4.83893	5.51552	36.4325		0.987343	0.325249	0.185263	-0.158656	-0.390123	-0.37233	-0.401408	-0.356772	-0.422376	-0.595039	-0.478341	-0.580322	-0.612032	-0.526204	3.39575
TraesCS6D02G381300	BAJ85175.1 predicted protein [Hordeum vulgare subsp. vulgare]	AT2G39840	LOC_Os02g57450	Bradi3g55614	GRMZM2G112240	GO:0000164,GO:0004722,GO:0006470,GO:0010161,GO:0040008	Cell_cycle,Metabolism,Protein_fate,Ribosome_translation,Signal_transd_communication		42.3308	43.902	44.3085	39.9893	35.6042	32.7451	37.2087	38.7862	33.322	26.432	23.9461	21.9053	26.1289	31.2666	101.024		0.206847	0.293805	0.316303	0.0772618	-0.165428	-0.323665	-0.0766283	0.0106775	-0.291735	-0.673057	-0.810639	-0.923586	-0.689836	-0.405492	3.45517
TraesCS2D02G185200	SPT17069.1 unnamed protein product [Triticum aestivum]	AT5G61060	LOC_Os07g41090	Bradi1g22240	GRMZM2G457889	GO:0004407,GO:0016043,GO:0016575,GO:0032041	Cell_cycle,Protein_fate,Transcription		32.3022	22.9477	20.8489	22.4358	22.2382	19.3983	18.1105	18.7748	18.5385	15.0235	16.6275	17.2847	15.7428	18.7589	46.8534		1.35132	0.156125	-0.11203	0.0907232	0.0654811	-0.297364	-0.461903	-0.377032	-0.407218	-0.85632	-0.651377	-0.567412	-0.764415	-0.379059	3.21048
TraesCS2A02G177100	SPT17069.1 unnamed protein product [Triticum aestivum]	AT5G61060	LOC_Os07g41090	Bradi1g22240	GRMZM2G457889	GO:0004407,GO:0016043,GO:0016575,GO:0032041	Cell_cycle,Protein_fate,Transcription		33.5648	24.2777	21.0513	21.5592	20.6574	16.8508	16.1566	16.7689	17.7458	15.0323	16.6109	18.6137	17.6105	20.4051	50.6872		1.32121	0.274735	-0.0888131	-0.0315799	-0.133192	-0.562121	-0.640355	-0.571353	-0.461281	-0.767038	-0.589158	-0.363481	-0.476527	-0.161629	3.25058
TraesCS1D02G301300	EMS65000.1 Ubiquitin-conjugating enzyme E2-17 kDa [Triticum urartu]	AT3G08690	LOC_Os01g60410	Bradi2g53430	GRMZM2G132759	GO:0004842,GO:0006511,GO:0009056,GO:0016567,GO:0019538,GO:0061631	Cell_cycle,Protein_fate		62.9363	59.9733	59.9763	57.1133	49.4381	40.0562	34.4232	30.3844	30.92	24.5028	21.1761	21.6782	21.9664	22.633	80.5138		1.18115	1.02029	1.02045	0.865022	0.448349	-0.0609768	-0.366785	-0.586042	-0.556968	-0.905348	-1.08595	-1.05869	-1.04304	-1.00686	2.1354
TraesCS1B02G311400	EMS65000.1 Ubiquitin-conjugating enzyme E2-17 kDa [Triticum urartu]	AT3G08690	LOC_Os01g60410	Bradi2g53430	GRMZM2G132759	GO:0004842,GO:0006511,GO:0009056,GO:0016567,GO:0019538,GO:0061631	Cell_cycle,Protein_fate		60.0095	53.1223	52.0013	48.345	45.2416	38.2829	32.5713	29.0783	28.8427	23.816	23.3382	24.1652	25.5288	25.3918	94.7244		1.0465	0.680863	0.62135	0.427241	0.26249	-0.106939	-0.410165	-0.595603	-0.608109	-0.87497	-0.900333	-0.85643	-0.784042	-0.791313	2.88947
TraesCS1A02G301600	EMS65000.1 Ubiquitin-conjugating enzyme E2-17 kDa [Triticum urartu]	AT3G08690	LOC_Os01g60410	Bradi2g53430	GRMZM2G132759	GO:0004842,GO:0006511,GO:0009056,GO:0016567,GO:0019538,GO:0061631	Cell_cycle,Protein_fate		59.7074	50.4255	48.7745	48.9274	44.4587	35.4937	29.685	26.35	26.4488	20.5902	20.1615	20.6951	20.1394	22.8778	90.0078		1.16053	0.672185	0.585318	0.593361	0.358253	-0.113426	-0.41904	-0.594501	-0.589306	-0.897542	-0.920097	-0.892023	-0.921259	-0.777187	2.75473
TraesCS2B02G204100	SPT17069.1 unnamed protein product [Triticum aestivum]	AT5G61060	LOC_Os07g41090	Bradi1g22240	GRMZM2G457889	GO:0004407,GO:0016043,GO:0016575,GO:0032041	Cell_cycle,Protein_fate,Transcription		39.8129	28.0262	23.5747	26.9498	25.3904	23.1552	21.2635	21.6247	21.784	18.3821	19.3636	19.7622	17.2767	18.0156	46.4777		1.90078	0.415989	-0.144771	0.280397	0.0839585	-0.19762	-0.43592	-0.390421	-0.370348	-0.7989	-0.675256	-0.625044	-0.93814	-0.845065	2.74036
TraesCS2A02G355000	SPT18932.1 unnamed protein product [Triticum aestivum]	AT5G10810	LOC_Os02g39830	Bradi3g48520	GRMZM2G131487	GO:0006221,GO:0007049,GO:0045747	Cell_cycle		5.23115	4.48788	3.71397	3.25164	2.69363	2.41193	2.60453	2.80057	2.47595	2.31488	1.78353	2.21827	1.81041	2.04848	6.27721		1.69715	1.11213	0.502982	0.139087	-0.300124	-0.521854	-0.370253	-0.215957	-0.471457	-0.598239	-1.01646	-0.674284	-0.995308	-0.807921	2.52051
TraesCS2B02G361800	ADB92637.1 putative histone acetyltransferase ELP3 [Hordeum vulgare]	AT5G50320	LOC_Os04g40840	Bradi5g13790	GRMZM2G100872	GO:0002098,GO:0002926,GO:0004402,GO:0005719,GO:0008283,GO:0009294,GO:0009734,GO:0010928,GO:0016043,GO:0033588,GO:0035265,GO:0040007,GO:0051536,GO:0090708,GO:2000025	Cell_cycle,Protein_fate,Transcription		21.9555	15.0621	10.1365	8.80463	6.6058	5.87502	5.08603	5.29185	4.58909	4.21627	3.62341	3.81119	5.09463	5.42923	27.1285		1.91208	0.906551	0.188058	-0.0062268	-0.326969	-0.433567	-0.548657	-0.518635	-0.621145	-0.675529	-0.762009	-0.734617	-0.547402	-0.498594	2.66666
TraesCS2B02G570100	AAU82109.1 ubiquitin-conjugating enzyme [Triticum aestivum]	AT5G53300	LOC_Os04g57220	Bradi5g25460	GRMZM2G102471	GO:0004842,GO:0006511,GO:0009056,GO:0016567,GO:0019538,GO:0031625,GO:0061631	Cell_cycle,Protein_fate		158.254	124.764	95.8549	78.6584	70.2398	59.3943	51.5342	43.8504	43.0406	37.491	41.6843	44.0526	50.9959	52.7663	214.532		1.62946	0.951118	0.365556	0.0172354	-0.153287	-0.372965	-0.532174	-0.687811	-0.704215	-0.816622	-0.731687	-0.683716	-0.543077	-0.507218	2.7694
TraesCS2D02G541400	AAU82109.1 ubiquitin-conjugating enzyme [Triticum aestivum]	AT5G53300	LOC_Os04g57220	Bradi5g25460	GRMZM2G102471	GO:0004842,GO:0006511,GO:0009056,GO:0016567,GO:0019538,GO:0031625,GO:0061631	Cell_cycle,Protein_fate		161.363	129.761	95.0317	81.1816	73.565	58.7393	51.8186	42.6475	42.7686	38.7132	43.2937	45.0091	50.5128	56.7047	210.375		1.6847	1.04014	0.331774	0.049278	-0.106076	-0.408471	-0.54963	-0.736689	-0.734219	-0.816935	-0.723509	-0.688521	-0.576263	-0.44997	2.68439
TraesCS2A02G539800	AAU82109.1 ubiquitin-conjugating enzyme [Triticum aestivum]	AT5G53300	LOC_Os04g57220	Bradi5g25460	GRMZM2G102471	GO:0004842,GO:0006511,GO:0009056,GO:0016567,GO:0019538,GO:0031625,GO:0061631	Cell_cycle,Protein_fate		125.776	97.2477	71.8965	57.1658	51.644	42.2271	36.6028	29.4368	28.7223	25.4308	28.2902	31.5529	35.751	40.7679	158.325		1.77596	1.03509	0.376743	-0.00579882	-0.149196	-0.393745	-0.539803	-0.725896	-0.744452	-0.829929	-0.755673	-0.670943	-0.561923	-0.431639	2.62121
TraesCS5B02G428000	XP_020156323.1 dnaJ protein homolog [Aegilops tauschii subsp. tauschii]	AT5G22060	LOC_Os03g57340	Bradi1g06340	GRMZM2G134917	GO:0005618,GO:0005730,GO:0006457,GO:0009056,GO:0009408,GO:0009506,GO:0009908,GO:0019538,GO:0031072,GO:0051082	Cell_cycle		102.721	152.147	110.937	96.9677	95.6359	112.053	113.614	111.71	90.6171	79.3729	61.7407	65.5319	85.4345	85.8427	148.38		0.0754616	2.06581	0.406328	-0.156215	-0.209845	0.451241	0.514109	0.437449	-0.411951	-0.864744	-1.57478	-1.42211	-0.620648	-0.60421	1.91411
TraesCS5A02G426100	VAI22912.1 unnamed protein product [Triticum turgidum subsp. durum]	AT5G22060	LOC_Os03g57340	Bradi1g06340	GRMZM2G134917	GO:0005618,GO:0005730,GO:0006457,GO:0009056,GO:0009408,GO:0009506,GO:0009908,GO:0019538,GO:0031072,GO:0051082	Cell_cycle		121.937	157.78	113.308	94.3345	86.5815	96.2429	102.044	101.011	79.1722	68.8195	54.1298	60.6811	83.0285	82.6815	139.513		0.945947	2.25747	0.630222	-0.0640256	-0.34771	0.00580276	0.218074	0.180261	-0.618818	-0.997627	-1.53512	-1.29541	-0.477714	-0.490412	1.58906
TraesCS5D02G434100	XP_020156323.1 dnaJ protein homolog [Aegilops tauschii subsp. tauschii]	AT5G22060	LOC_Os03g57340	Bradi1g06340	GRMZM2G134917	GO:0005618,GO:0005730,GO:0006457,GO:0009056,GO:0009408,GO:0009506,GO:0009908,GO:0019538,GO:0031072,GO:0051082	Cell_cycle		114.955	152.9	112.42	100.525	101.096	118.936	126.581	130.91	110.746	100.934	79.968	87.934	122.754	125.167	200.29		-0.148068	1.21566	-0.239154	-0.666654	-0.646144	-0.00496075	0.26979	0.425362	-0.299303	-0.651942	-1.40545	-1.11916	0.132236	0.218964	2.91882
TraesCS2B02G137400	VAH42518.1 unnamed protein product [Triticum turgidum subsp. durum]	AT1G67500	LOC_Os11g08330	Bradi1g18510	GRMZM2G081639	GO:0003676,GO:0003887,GO:0004518,GO:0006259,GO:0006260,GO:0006281,GO:0006974,GO:0007049,GO:0009056,GO:0009411,GO:0010224,GO:0016035,GO:0019985,GO:0042276,GO:0051539,GO:0071494	Cell_cycle		6.84373	3.49949	0.809061	0.248839	0.557796	1.1798	3.36754	7.58041	7.29619	4.28591	1.73376	1.68267	0.84478	0.536983	10.4837		1.10642	0.0329909	-0.830583	-1.0104	-0.911234	-0.711582	-0.00936439	1.34288	1.25165	0.285416	-0.533774	-0.550172	-0.819118	-0.917915	2.27478
TraesCS2D02G117800	SPT16427.1 unnamed protein product [Triticum aestivum]	AT1G67500	LOC_Os11g08330	Bradi1g18510	GRMZM2G081639	GO:0003676,GO:0003887,GO:0004518,GO:0006259,GO:0006260,GO:0006281,GO:0006974,GO:0007049,GO:0009056,GO:0009411,GO:0010224,GO:0016035,GO:0019985,GO:0042276,GO:0051539,GO:0071494	Cell_cycle		8.33035	5.86062	1.60477	0.629324	0.937766	1.25171	2.45983	5.03629	6.03409	4.47639	3.38537	3.01052	2.31439	1.7577	17.5441		0.974791	0.376137	-0.655469	-0.891914	-0.817149	-0.741049	-0.448206	0.176321	0.418185	0.0406018	-0.223857	-0.31472	-0.483459	-0.618398	3.20819
TraesCS5D02G389700	XP_020196793.1 deoxyhypusine synthase-like [Aegilops tauschii subsp. tauschii]	AT5G05920	LOC_Os03g52970	Bradi1g09210	GRMZM2G703077	GO:0008612,GO:0009553,GO:0034038	Cell_cycle,Metabolism,Ribosome_translation		0.0719816	19.958	11.9436	9.56485	7.36213	3.73136	1.79119	1.08016	0.761732	0.286435	0.191481	0.0321231	0.01603	0	0.0151613		-0.649654	2.82779	1.42631	1.01035	0.625164	-0.0097434	-0.349018	-0.473356	-0.529039	-0.612153	-0.628758	-0.656624	-0.659438	-0.662242	-0.65959
TraesCS3A02G386400	VAH66632.1 unnamed protein product [Triticum turgidum subsp. durum]	AT3G08910	LOC_Os01g65480	Bradi2g56620	GRMZM2G049373	GO:0006457,GO:0019538,GO:0051082,GO:0051085,GO:0051087	Cell_cycle,Hormone_defence,Ribosome_translation		2.34086	17.6517	15.5551	10.2419	8.82001	6.43589	3.06055	1.52599	1.42595	1.20046	0.973306	1.2854	1.67392	1.50447	1.55259		-0.499223	2.35745	1.96626	0.974935	0.709645	0.26482	-0.364944	-0.651261	-0.669926	-0.711996	-0.754379	-0.696148	-0.623659	-0.655275	-0.646298
TraesCS2A02G208300	XP_020201343.1 cyclin-D6-1 isoform X2 [Aegilops tauschii subsp. tauschii]	AT4G03270	LOC_Os07g37010	Bradi1g24990	GRMZM2G050933	GO:0000079,GO:0000278,GO:0000307,GO:0004672,GO:0004693,GO:0007049,GO:0007088,GO:0008284,GO:0016538,GO:0019901,GO:0045787,GO:0051301,GO:0051726	Cell_cycle,Signal_transd_communication		1.47415	5.91669	2.86536	0.467234	0.233572	0.104868	0.228979	0.147627	0.262831	0.26159	0.282241	0.115946	0.069086	0.226373	0.284285		0.40055	3.31088	1.31194	-0.259086	-0.41216	-0.496474	-0.415168	-0.468462	-0.392992	-0.393805	-0.380276	-0.489216	-0.519915	-0.416876	-0.378937
TraesCS2D02G215000	XP_020201343.1 cyclin-D6-1 isoform X2 [Aegilops tauschii subsp. tauschii]	AT4G03270	LOC_Os07g37010	Bradi1g24990	GRMZM2G050933	GO:0000079,GO:0000278,GO:0000307,GO:0004672,GO:0004693,GO:0007049,GO:0007088,GO:0008284,GO:0016538,GO:0019901,GO:0045787,GO:0051301,GO:0051726	Cell_cycle,Signal_transd_communication		2.48971	6.02187	3.91443	0.820168	0.237744	0.191766	0.0392366	0.159574	0.0675639	0.241001	0.0858185	0.0759042	0.068877	0.0804557	0.323718		0.875589	2.93486	1.70621	-0.0977629	-0.43732	-0.464125	-0.55305	-0.482893	-0.536535	-0.43542	-0.525893	-0.531673	-0.53577	-0.529019	-0.387196
TraesCS2B02G234800	SPT17379.1 unnamed protein product [Triticum aestivum]	AT4G03270	LOC_Os07g37010	Bradi1g24990	GRMZM2G050933	GO:0000079,GO:0000278,GO:0000307,GO:0004672,GO:0004693,GO:0007049,GO:0007088,GO:0008284,GO:0016538,GO:0019901,GO:0045787,GO:0051301,GO:0051726	Cell_cycle,Signal_transd_communication		2.2408	5.11654	2.44025	0.683565	0.21882	0.348437	0.259411	0.338657	0.261927	0.151017	0.0955388	0.0985387	0.108121	0.225261	0.458839		1.02174	3.16477	1.17038	-0.13872	-0.485053	-0.388461	-0.454804	-0.395749	-0.452929	-0.53558	-0.576923	-0.574687	-0.567546	-0.480253	-0.306188
TraesCS5A02G161200	VAI16528.1 unnamed protein product [Triticum turgidum subsp. durum]	AT5G03280	LOC_Os03g49400	Bradi4g08380	GRMZM2G068217	GO:0001736,GO:0001944,GO:0002237,GO:0003729,GO:0005215,GO:0005384,GO:0005789,GO:0006970,GO:0006979,GO:0008219,GO:0009408,GO:0009607,GO:0009651,GO:0009653,GO:0009723,GO:0009725,GO:0009734,GO:0009736,GO:0009753,GO:0009789,GO:0009871,GO:0009873,GO:0009926,GO:0010119,GO:0010150,GO:0010182,GO:0015086,GO:0030001,GO:0030154,GO:0031348,GO:0042742,GO:0046873,GO:0048765,GO:0050832,GO:0051301,GO:0052544,GO:…	Cell_cycle,Development,Senescence,Signal_transd_communication		27.9788	29.6843	29.957	22.6878	15.34	12.2005	10.8712	9.86937	9.21109	7.1473	7.18953	6.09034	6.17209	6.42587	15.2935		1.5847	1.78386	1.81569	0.966862	0.108836	-0.257763	-0.412992	-0.529975	-0.606843	-0.847836	-0.842905	-0.97126	-0.961714	-0.932079	0.103416
TraesCS5D02G166000	XP_020189485.1 protein ETHYLENE-INSENSITIVE 2-like [Aegilops tauschii subsp. tauschii]	AT5G03280	LOC_Os03g49400	Bradi4g08380	GRMZM2G068217	GO:0001736,GO:0001944,GO:0002237,GO:0003729,GO:0005215,GO:0005384,GO:0005789,GO:0006970,GO:0006979,GO:0008219,GO:0009408,GO:0009607,GO:0009651,GO:0009653,GO:0009723,GO:0009725,GO:0009734,GO:0009736,GO:0009753,GO:0009789,GO:0009871,GO:0009873,GO:0009926,GO:0010119,GO:0010150,GO:0010182,GO:0015086,GO:0030001,GO:0030154,GO:0031348,GO:0042742,GO:0046873,GO:0048765,GO:0050832,GO:0051301,GO:0052544,GO:…	Cell_cycle,Development,Senescence,Signal_transd_communication		30.1812	31.3319	31.9793	25.0095	16.6825	13.1503	10.418	10.7805	9.18716	7.65311	7.36483	5.86605	5.93427	6.27636	16.4865		1.59486	1.71752	1.78654	1.04356	0.155896	-0.220644	-0.511906	-0.473264	-0.643113	-0.806643	-0.837374	-0.997144	-0.989872	-0.953405	0.134997
TraesCS5B02G158500	VAI16532.1 unnamed protein product [Triticum turgidum subsp. durum]	AT5G03280	LOC_Os03g49400	Bradi4g08380	GRMZM2G068217	GO:0001736,GO:0001944,GO:0002237,GO:0003729,GO:0005215,GO:0005384,GO:0005789,GO:0006970,GO:0006979,GO:0008219,GO:0009408,GO:0009607,GO:0009651,GO:0009653,GO:0009723,GO:0009725,GO:0009734,GO:0009736,GO:0009753,GO:0009789,GO:0009871,GO:0009873,GO:0009926,GO:0010119,GO:0010150,GO:0010182,GO:0015086,GO:0030001,GO:0030154,GO:0031348,GO:0042742,GO:0046873,GO:0048765,GO:0050832,GO:0051301,GO:0052544,GO:…	Cell_cycle,Development,Senescence,Signal_transd_communication		31.0548	31.3758	30.3394	22.3685	14.3109	10.7096	9.76481	8.54222	8.20649	6.83044	5.31727	5.17872	4.81895	5.15643	15.6124		1.77346	1.80678	1.69918	0.871661	0.0351403	-0.338743	-0.436828	-0.563755	-0.598611	-0.741469	-0.898563	-0.912947	-0.950298	-0.915261	0.170253
TraesCS4D02G046400	VAI01590.1 unnamed protein product [Triticum turgidum subsp. durum]	AT5G38480	LOC_Os03g50290	Bradi1g11290	GRMZM2G078641	GO:0005618,GO:0005635,GO:0005794,GO:0006995,GO:0009409,GO:0009506,GO:0009631,GO:0009873,GO:0016036,GO:0019222,GO:0019904,GO:0045309,GO:0050826,GO:0051365	Cell_cycle,Signal_transd_communication		716.397	729.984	675.231	510.893	346.759	231.346	181.04	138.996	118.346	90.9244	79.272	82.8488	94.2233	109.174	279.978		1.7904	1.84777	1.61658	0.922703	0.229685	-0.257621	-0.470027	-0.647549	-0.73474	-0.850521	-0.89972	-0.884618	-0.836592	-0.773464	-0.0522842
TraesCS4B02G045500	VAI01590.1 unnamed protein product [Triticum turgidum subsp. durum]	AT5G38480	LOC_Os03g50290	Bradi1g11290	GRMZM2G078641	GO:0005618,GO:0005635,GO:0005794,GO:0006995,GO:0009409,GO:0009506,GO:0009631,GO:0009873,GO:0016036,GO:0019222,GO:0019904,GO:0045309,GO:0050826,GO:0051365	Cell_cycle,Signal_transd_communication		612.996	621.211	572.157	445.904	296.331	199.582	159.464	122.384	98.4455	73.5491	68.0604	70.4013	81.9462	89.7444	254.287		1.78833	1.82893	1.58652	0.962641	0.223522	-0.254565	-0.452811	-0.636041	-0.754333	-0.87736	-0.904482	-0.892915	-0.835865	-0.79733	0.0157595
TraesCS4A02G268700	P29305.1 RecName: Full=14-3-3-like protein A; Short=14-3-3A]	AT5G38480	LOC_Os03g50290	Bradi1g11290	GRMZM2G078641	GO:0005618,GO:0005635,GO:0005794,GO:0006995,GO:0009409,GO:0009506,GO:0009631,GO:0009873,GO:0016036,GO:0019222,GO:0019904,GO:0045309,GO:0050826,GO:0051365	Cell_cycle,Signal_transd_communication		686.188	688.647	631.01	490.347	327.123	220.37	174.72	136.983	113.072	84.6377	79.2846	81.9683	93.6166	107.733	285.796		1.82005	1.83107	1.57275	0.942311	0.210755	-0.267705	-0.472304	-0.641438	-0.748605	-0.876044	-0.900036	-0.888008	-0.835801	-0.772531	0.0255314
TraesCS5A02G168400	VAI31013.1 unnamed protein product [Triticum turgidum subsp. durum]	AT3G25800	LOC_Os09g07510	Bradi4g08720	GRMZM2G164352	GO:0000159,GO:0004722,GO:0005777,GO:0019888,GO:0030234,GO:0042325,GO:0046686	Cell_cycle,Signal_transd_communication		193.131	210.445	204.673	164.292	130.444	101.053	81.6597	62.5748	45.2296	32.5553	31.0721	28.8799	27.7577	32.3661	118.614		1.43899	1.69992	1.61294	1.00435	0.494243	0.0512944	-0.240987	-0.528613	-0.79002	-0.981032	-1.00339	-1.03642	-1.05334	-0.983884	0.315951
TraesCS5D02G172700	VAI31012.1 unnamed protein product [Triticum turgidum subsp. durum]	AT3G25800	LOC_Os09g07510	Bradi4g08790	GRMZM2G164352	GO:0000159,GO:0004722,GO:0005777,GO:0019888,GO:0030234,GO:0042325,GO:0046686	Cell_cycle,Signal_transd_communication		187.022	205.336	199.405	160.787	129.057	99.5528	80.1677	62.5356	47.1632	33.9206	31.8216	28.7578	28.6301	30.3458	112.431		1.42352	1.7093	1.61676	1.01414	0.519025	0.0586293	-0.243863	-0.518999	-0.758874	-0.965517	-0.998269	-1.04608	-1.04807	-1.0213	0.259591
TraesCS5B02G165200	VAI31013.1 unnamed protein product [Triticum turgidum subsp. durum]	AT3G25800	LOC_Os09g07510	Bradi4g08720	GRMZM2G164352	GO:0000159,GO:0004722,GO:0005777,GO:0019888,GO:0030234,GO:0042325,GO:0046686	Cell_cycle,Signal_transd_communication		197.363	210.661	206.242	164.286	133.011	99.8952	79.1319	59.7823	44.508	30.9728	29.2103	27.3067	26.9461	29.3164	114.731		1.48318	1.67948	1.61425	0.994896	0.533202	0.0443493	-0.262161	-0.547801	-0.773282	-0.973089	-0.999107	-1.02721	-1.03253	-0.997542	0.263363
TraesCS1B02G126500	VAH02486.1 unnamed protein product [Triticum turgidum subsp. durum]	AT3G06720	LOC_Os05g06350	Bradi2g35050	GRMZM2G009845	GO:0005215,GO:0005618,GO:0005635,GO:0005643,GO:0005654,GO:0005730,GO:0006606,GO:0006607,GO:0006886,GO:0008139,GO:0008565,GO:0061608	Cell_cycle		129.884	147.776	124.502	102.651	78.7893	64.2786	57.3401	49.3561	39.7048	31.2594	25.833	21.5699	20.7239	21.2925	86.1201		1.51718	1.94704	1.38786	0.862857	0.289535	-0.0591095	-0.225817	-0.417646	-0.649535	-0.852449	-0.982829	-1.08526	-1.10558	-1.09192	0.465669
TraesCS1D02G106200	XP_020179906.1 importin subunit alpha-1b [Aegilops tauschii subsp. tauschii]	AT3G06720	LOC_Os05g06350	Bradi2g35050	GRMZM2G009845	GO:0005215,GO:0005618,GO:0005635,GO:0005643,GO:0005654,GO:0005730,GO:0006606,GO:0006607,GO:0006886,GO:0008139,GO:0008565,GO:0061608	Cell_cycle		120.905	126.106	105.038	85.5633	69.9745	56.5992	46.9604	38.7185	30.7596	22.959	18.8985	15.7208	13.7787	16.3392	70.8094		1.72456	1.86261	1.30335	0.786344	0.372514	0.0174464	-0.238433	-0.457227	-0.668511	-0.87559	-0.983382	-1.06774	-1.11929	-1.05132	0.394679
TraesCS1A02G097400	VAH02486.1 unnamed protein product [Triticum turgidum subsp. durum]	AT3G06720	LOC_Os05g06350	Bradi2g35050	GRMZM2G009845	GO:0005215,GO:0005618,GO:0005635,GO:0005643,GO:0005654,GO:0005730,GO:0006606,GO:0006607,GO:0006886,GO:0008139,GO:0008565,GO:0061608	Cell_cycle		165.869	178.106	149.919	129.721	105.039	91.5134	76.9386	63.7584	49.8577	38.9436	31.2731	25.2366	23.0559	23.9445	104.735		1.58546	1.82205	1.2771	0.88661	0.409435	0.147949	-0.133825	-0.388636	-0.657378	-0.86838	-1.01667	-1.13338	-1.17554	-1.15836	0.403568
TraesCS6A02G378000	VAI51160.1 unnamed protein product [Triticum turgidum subsp. durum]	AT3G23340	LOC_Os02g56560	Bradi3g54860	GRMZM2G075124	GO:0004674,GO:0006897,GO:0018105,GO:0018107	Cell_cycle,Metabolism,Protein_fate,Signal_transd_communication		62.4495	80.0318	66.1581	57.567	48.3389	43.4977	37.9337	33.5709	28.9744	21.9479	23.2665	18.9	17.1431	15.5837	33.6138		1.20522	2.11923	1.39801	0.951409	0.471696	0.220029	-0.0692121	-0.296011	-0.534958	-0.900222	-0.831678	-1.05867	-1.15	-1.23106	-0.293783
TraesCS3B02G318000	XP_020157471.1 histone deacetylase 5-like [Aegilops tauschii subsp. tauschii]	AT5G61060	LOC_Os07g41090	Bradi1g22240	GRMZM2G457889	GO:0004407,GO:0016043,GO:0016575,GO:0032041	Cell_cycle,Protein_fate,Transcription		9.71781	8.58472	9.37325	8.71901	7.36889	6.57096	4.74536	3.00423	2.69784	1.63456	1.50058	1.264	1.20037	1.49083	4.96848		1.54018	1.18122	1.43102	1.22376	0.796052	0.543273	-0.0350677	-0.586651	-0.683715	-1.02055	-1.063	-1.13795	-1.1581	-1.06609	0.0356136
TraesCS1D02G240700	VAH06931.1 unnamed protein product [Triticum turgidum subsp. durum]	AT5G19420	LOC_Os05g31920	Bradi2g26807	GRMZM2G319130	GO:0003682,GO:0008270,GO:0008536	Cell_cycle		20.3864	18.9198	20.0315	19.1012	16.6069	11.705	10.3429	9.97559	8.08213	6.88414	6.33019	7.97797	6.0781	7.26784	14.596		1.5417	1.26258	1.47417	1.29711	0.822402	-0.110512	-0.369761	-0.439659	-0.800018	-1.02802	-1.13344	-0.819841	-1.18142	-0.954991	0.439699
TraesCS4B02G353600	VAI10931.1 unnamed protein product [Triticum turgidum subsp. durum]	AT3G48750	LOC_Os03g02680	Bradi1g77325	GRMZM2G008327	GO:0000003,GO:0000082,GO:0000307,GO:0000910,GO:0004672,GO:0004693,GO:0005856,GO:0006259,GO:0007049,GO:0008284,GO:0008356,GO:0009409,GO:0009555,GO:0009574,GO:0009790,GO:0009791,GO:0009793,GO:0010005,GO:0010235,GO:0010389,GO:0010444,GO:0030332,GO:0040020,GO:0042023,GO:0048229,GO:0098725,GO:1902806	Cell_cycle,Signal_transd_communication		21.1904	16.7735	16.8636	14.2942	10.4588	7.88536	5.93321	3.94751	2.34971	1.38256	1.50266	1.11067	0.865194	1.30094	6.24718		2.07418	1.40628	1.4199	1.03137	0.451401	0.062249	-0.232946	-0.533216	-0.774829	-0.921078	-0.902916	-0.962192	-0.999311	-0.93342	-0.18547
TraesCS7D02G014700	VAH99719.1 unnamed protein product [Triticum turgidum subsp. durum]	AT5G24020	LOC_Os06g01690	Bradi1g52100	GRMZM2G453388	GO:0009056,GO:0009570,GO:0009706,GO:0009898,GO:0009941,GO:0010020,GO:0016043,GO:0016887,GO:0030899,GO:0042802,GO:0042803,GO:0051782	Cell_cycle		7.83741	5.56654	5.87843	4.52099	2.91496	2.35349	1.31479	0.521253	0.329057	0.100093	0.0439783	0.0574501	0.0153834	0.167146	1.48389		2.26447	1.35116	1.4766	0.930654	0.284732	0.05892	-0.358827	-0.677978	-0.755276	-0.847361	-0.86993	-0.864512	-0.88143	-0.820394	-0.290819
TraesCS2D02G488700	XP_020165243.1 cell division protein FtsZ homolog 1, chloroplastic [Aegilops tauschii subsp. tauschii]	AT5G55280	LOC_Os04g56970	Bradi5g25300	GRMZM2G119773	GO:0003924,GO:0005198,GO:0005525,GO:0005874,GO:0007017,GO:0007049,GO:0009056,GO:0009535,GO:0009570,GO:0009579,GO:0009637,GO:0009658,GO:0009902,GO:0010020,GO:0016043,GO:0032153,GO:0042802,GO:0043572,GO:0043621,GO:0051301	Cell_cycle,Development		36.737	27.1678	26.043	26.4833	19.9216	12.7819	6.67967	3.40233	1.28361	0.310741	0.12048	0.0174078	0.0793643	0.157155	4.75859		2.08594	1.30848	1.21709	1.25286	0.71974	0.139661	-0.356127	-0.622402	-0.794542	-0.873585	-0.889043	-0.897417	-0.892384	-0.886063	-0.51221
TraesCS6D02G046900	GAY39173.1 hypothetical protein CUMW_042330 [Citrus unshiu]	AT5G52640	LOC_Os04g01740	Bradi5g02037	GRMZM5G833699	GO:0005618,GO:0009408,GO:0009607,GO:0009816,GO:0042742,GO:0046685,GO:0051082,GO:0061077	Cell_cycle,Hormone_defence,Protein_fate,Ribosome_translation		5.53377	5.45772	5.37878	4.75724	3.23412	1.90074	1.42737	0.720193	0.39073	0.26301	0.373199	0.218577	0.320622	0.497815	1.70682		1.65031	1.61327	1.57483	1.27211	0.53027	-0.119153	-0.349709	-0.694136	-0.854601	-0.916807	-0.863139	-0.938448	-0.888747	-0.802445	-0.2136
TraesCS3D02G281700	XP_020186844.1 protein STICHEL-like 3 [Aegilops tauschii subsp. tauschii]	AT4G18820	LOC_Os01g53070	Bradi2g48930	GRMZM2G124876	GO:0003689,GO:0005663,GO:0006259,GO:0006261	Cell_cycle		6.61599	6.5499	7.43255	6.23736	4.90911	3.49939	2.76851	1.66175	0.863384	0.793626	0.581077	0.322421	0.147595	0.213173	0.0690657		1.40479	1.38017	1.70892	1.26377	0.769047	0.243986	-0.0282389	-0.44046	-0.73782	-0.763802	-0.842968	-0.939307	-1.00442	-0.979997	-1.03367
TraesCS5D02G141200	ACH42256.1 disrupted meiotic cDNA 1 protein [Triticum aestivum]	AT3G22880	LOC_Os11g04954	Bradi4g42957	GRMZM2G109618	GO:0000150,GO:0000730,GO:0000794,GO:0003684,GO:0003690,GO:0003697,GO:0006259,GO:0006281,GO:0006312,GO:0007049,GO:0007131,GO:0008094,GO:0009056,GO:0016043,GO:0042148,GO:0051026,GO:0051321	Cell_cycle,Development		12.1273	10.1119	9.50607	10.5774	7.36061	6.56879	4.68006	2.67733	1.3895	0.637631	0.383939	0.172397	0.130386	0.0887571	1.85829		1.77505	1.30286	1.1609	1.41191	0.658212	0.472688	0.0301551	-0.439089	-0.740828	-0.916994	-0.976434	-1.026	-1.03584	-1.0456	-0.630992
TraesCS4A02G474300	VAH99719.1 unnamed protein product [Triticum turgidum subsp. durum]	AT5G24020	LOC_Os06g01690	Bradi1g52100	GRMZM2G453388	GO:0009056,GO:0009570,GO:0009706,GO:0009898,GO:0009941,GO:0010020,GO:0016043,GO:0016887,GO:0030899,GO:0042802,GO:0042803,GO:0051782	Cell_cycle		5.97728	4.82571	4.85875	5.40288	3.7614	2.81076	1.96052	0.957065	0.441947	0.253778	0.0673408	0.0642462	0.227859	0.242978	1.52698		1.77458	1.22992	1.24554	1.5029	0.72653	0.276906	-0.125232	-0.599838	-0.843474	-0.932472	-1.02065	-1.02212	-0.944731	-0.93758	-0.330286
TraesCS2B02G516000	XP_020165243.1 cell division protein FtsZ homolog 1, chloroplastic [Aegilops tauschii subsp. tauschii]	AT5G55280	LOC_Os04g56970	Bradi5g25300	GRMZM2G119773	GO:0003924,GO:0005198,GO:0005525,GO:0005874,GO:0007017,GO:0007049,GO:0009056,GO:0009535,GO:0009570,GO:0009579,GO:0009637,GO:0009658,GO:0009902,GO:0010020,GO:0016043,GO:0032153,GO:0042802,GO:0043572,GO:0043621,GO:0051301	Cell_cycle,Development		45.1041	34.4791	33.0729	38.5061	33.9807	26.6305	19.8886	11.3357	5.35825	1.75492	0.17637	0.0410886	0.0763597	0.0854666	6.13722		1.74369	1.08192	0.994331	1.33273	1.05088	0.593071	0.173155	-0.359553	-0.731855	-0.956286	-1.05461	-1.06303	-1.06083	-1.06027	-0.683338
TraesCS2A02G488400	XP_020165243.1 cell division protein FtsZ homolog 1, chloroplastic [Aegilops tauschii subsp. tauschii]	AT5G55280	LOC_Os04g56970	Bradi5g25300	GRMZM2G119773	GO:0003924,GO:0005198,GO:0005525,GO:0005874,GO:0007017,GO:0007049,GO:0009056,GO:0009535,GO:0009570,GO:0009579,GO:0009637,GO:0009658,GO:0009902,GO:0010020,GO:0016043,GO:0032153,GO:0042802,GO:0043572,GO:0043621,GO:0051301	Cell_cycle,Development		36.2991	27.7554	30.3113	32.5121	27.195	19.0721	13.1871	6.97693	2.7041	0.874489	0.140483	0.0553599	0.0153834	0.0737602	4.62616		1.70146	1.06516	1.25551	1.41942	1.02342	0.418471	-0.0198245	-0.482328	-0.800551	-0.936812	-0.991477	-0.997817	-1.00079	-0.996447	-0.657403
TraesCS3B02G315400	VAH79459.1 unnamed protein product [Triticum turgidum subsp. durum]	AT4G18820	LOC_Os01g53070	Bradi2g48930	GRMZM2G124876	GO:0003689,GO:0005663,GO:0006259,GO:0006261	Cell_cycle		8.59106	10.5134	12.6932	10.7151	4.93872	4.02559	3.36398	1.8784	1.15431	0.743944	0.939773	0.260371	0.0310205	0.0409366	0.035881		1.0654	1.51103	2.01631	1.55777	0.218753	0.00708108	-0.146288	-0.490659	-0.65851	-0.753636	-0.708241	-0.865733	-0.918899	-0.9166	-0.917772
TraesCS3A02G281700	XP_020186844.1 protein STICHEL-like 3 [Aegilops tauschii subsp. tauschii]	AT4G18820	LOC_Os01g53070	Bradi2g48930	GRMZM2G124876	GO:0003689,GO:0005663,GO:0006259,GO:0006261	Cell_cycle		5.46038	8.48924	10.8625	7.80628	5.17493	4.27977	4.24306	2.68546	2.24323	1.46052	1.55205	1.21025	0.625738	0.468341	0.176709		0.533803	1.49744	2.2525	1.28016	0.442986	0.158188	0.146508	-0.349047	-0.489742	-0.738764	-0.709645	-0.818388	-1.00435	-1.05443	-1.14721
TraesCS4B02G193600	AAZ41378.1 Ran-binding protein [Triticum aestivum]	AT5G58590	LOC_Os03g18180	Bradi1g65490	GRMZM2G078933	GO:0000060,GO:0005096,GO:0005643,GO:0005813,GO:0008536,GO:0051028	Cell_cycle,Signal_transd_communication		59.2074	111.346	130.162	126.3	94.5248	70.0587	50.1491	34.7082	27.8665	20.0367	15.2809	10.1865	9.32776	9.69965	23.9551		0.150514	1.38569	1.83144	1.73996	0.987191	0.407584	-0.0640792	-0.429877	-0.591959	-0.777447	-0.890115	-1.0108	-1.03115	-1.02234	-0.684621
TraesCS4D02G194600	XP_020148242.1 ran-binding protein 1 homolog a-like [Aegilops tauschii subsp. tauschii]	AT5G58590	LOC_Os03g18180	Bradi1g65490	GRMZM2G078933	GO:0000060,GO:0005096,GO:0005643,GO:0005813,GO:0008536,GO:0051028	Cell_cycle,Signal_transd_communication		56.9783	106.739	120.008	105.703	69.5203	52.3865	36.3896	27.1942	22.0417	17.8573	12.6596	8.52111	7.40148	7.93863	21.462		0.321802	1.64248	1.99465	1.61499	0.654676	0.199932	-0.224635	-0.468686	-0.605435	-0.716494	-0.854442	-0.964281	-0.993997	-0.979741	-0.620822
TraesCS6D02G362500	XP_020172994.1 casein kinase I-like [Aegilops tauschii subsp. tauschii]	AT3G23340	LOC_Os02g56560	Bradi3g54860	GRMZM2G075124	GO:0004674,GO:0006897,GO:0018105,GO:0018107	Cell_cycle,Metabolism,Protein_fate,Signal_transd_communication		45.4231	62.8589	62.2949	62.1906	53.5712	42.2699	37.8683	30.9279	24.2103	19.9549	18.4748	14.9384	12.7667	11.7501	29.8848		0.562261	1.52994	1.49864	1.49286	1.01448	0.387254	0.142967	-0.242226	-0.615052	-0.851224	-0.933374	-1.12964	-1.25017	-1.30659	-0.300116
TraesCS2A02G033700	ADF31754.1 heat shock protein 90 [Triticum aestivum]	AT5G52640	LOC_Os04g01740	Bradi5g02037	GRMZM5G833699	GO:0005618,GO:0009408,GO:0009607,GO:0009816,GO:0042742,GO:0046685,GO:0051082,GO:0061077	Cell_cycle,Hormone_defence,Protein_fate,Ribosome_translation		3.69691	5.49319	12.8671	5.7049	1.71384	1.33813	2.96345	4.54681	3.10429	1.63144	0.826571	0.247393	0.227884	0.329473	2.71756		0.171389	0.745418	3.10188	0.813075	-0.462336	-0.582401	-0.0630015	0.442987	-0.0179929	-0.488668	-0.745877	-0.930963	-0.937197	-0.904733	-0.141581
TraesCS1D02G452300	VAH23999.1 unnamed protein product [Triticum turgidum subsp. durum]	AT4G23900	LOC_Os05g51700	Bradi2g14210	GRMZM5G833747	GO:0004550,GO:0005758,GO:0006165,GO:0006183,GO:0006228,GO:0006241,GO:0008270,GO:0009543	Cell_cycle,Metabolism,Protein_fate,Transcription		6.87784	16.9745	25.8004	19.4075	10.6411	8.55391	6.79435	6.09016	5.56519	5.33182	5.02444	6.43138	6.80614	7.34028	6.1477		-0.454233	1.23939	2.71986	1.64751	0.177013	-0.173087	-0.468238	-0.58636	-0.674419	-0.713564	-0.765124	-0.529123	-0.46626	-0.376663	-0.576707
TraesCS2D02G033200	ADF31756.1 heat shock protein 90 [Triticum aestivum]	AT5G52640	LOC_Os04g01740	Bradi5g02037	GRMZM5G833699	GO:0005618,GO:0009408,GO:0009607,GO:0009816,GO:0042742,GO:0046685,GO:0051082,GO:0061077	Cell_cycle,Hormone_defence,Protein_fate,Ribosome_translation		0.240773	10.6626	28.5409	18.1211	8.03025	4.05748	2.51993	1.77858	1.11439	1.20129	0.242079	0.158173	0.294591	0.375061	0.437874		-0.622226	0.68935	2.93932	1.62799	0.358071	-0.141898	-0.335397	-0.428695	-0.512283	-0.501346	-0.622062	-0.632621	-0.615453	-0.605326	-0.597421
TraesCS1A02G444300	VAH11792.1 unnamed protein product [Triticum turgidum subsp. durum]	AT4G23900	LOC_Os05g51700	Bradi2g14210	GRMZM5G833747	GO:0004550,GO:0005758,GO:0006165,GO:0006183,GO:0006228,GO:0006241,GO:0008270,GO:0009543	Cell_cycle,Metabolism,Protein_fate,Transcription		4.93058	14.7689	28.9456	24.8645	14.4247	8.71165	7.67436	5.8502	6.04485	5.08288	4.41608	5.37754	6.23767	6.12355	5.00292		-0.67231	0.659497	2.57859	2.02614	0.6129	-0.160468	-0.300886	-0.547822	-0.521472	-0.651693	-0.741957	-0.611806	-0.49537	-0.510818	-0.662517
TraesCS3D02G379400	XP_020170706.1 dnaJ protein homolog 1-like [Aegilops tauschii subsp. tauschii]	AT3G08910	LOC_Os01g65480	Bradi2g56620	GRMZM2G049373	GO:0006457,GO:0019538,GO:0051082,GO:0051085,GO:0051087	Cell_cycle,Hormone_defence,Ribosome_translation		0.964017	10.0482	11.267	11.191	11.2251	8.26741	3.61414	2.06904	1.20222	0.831421	0.631667	0.483389	0.722361	0.805357	1.08509		-0.751696	1.29903	1.57417	1.55702	1.56472	0.897029	-0.153437	-0.502239	-0.697921	-0.781629	-0.826723	-0.860196	-0.806249	-0.787513	-0.724365
TraesCS3B02G418500	CDM85190.1 unnamed protein product [Triticum aestivum]	AT3G08910	LOC_Os01g65480	Bradi2g56620	GRMZM2G049373	GO:0006457,GO:0019538,GO:0051082,GO:0051085,GO:0051087	Cell_cycle,Hormone_defence,Ribosome_translation		1.6451	12.3113	11.8437	10.1798	9.34483	6.52099	2.77234	1.23159	1.07777	0.892935	0.704859	0.683113	0.520487	0.476696	0.438264		-0.540086	1.86238	1.75705	1.38228	1.19421	0.558161	-0.286188	-0.633226	-0.667873	-0.709505	-0.751867	-0.756766	-0.793396	-0.803259	-0.811916
TraesCS5B02G383700	VAI36474.1 unnamed protein product [Triticum turgidum subsp. durum]	AT5G05920	LOC_Os03g52970	Bradi1g09210	GRMZM2G703077	GO:0008612,GO:0009553,GO:0034038	Cell_cycle,Metabolism,Ribosome_translation		0.198099	9.52038	12.0064	15.4304	11.8654	6.90244	5.68981	4.1717	2.69408	1.33038	0.532355	0.0769625	0	0	0		-0.881976	0.946581	1.43421	2.10582	1.40655	0.433074	0.195218	-0.102557	-0.392391	-0.65988	-0.816412	-0.905737	-0.920833	-0.920833	-0.920833
TraesCS4A02G110400	EMS64622.1 Ran-binding protein 1-like protein c [Triticum urartu]	AT5G58590	LOC_Os03g18180	Bradi1g65490	GRMZM2G078933	GO:0000060,GO:0005096,GO:0005643,GO:0005813,GO:0008536,GO:0051028	Cell_cycle,Signal_transd_communication		57.1231	107.041	141.992	148.186	120.302	95.5453	63.2211	45.2522	34.3903	26.2334	19.2385	13.2589	11.1925	11.2772	29.1401		-0.0943564	0.96729	1.71062	1.84235	1.24932	0.722796	0.0353356	-0.346823	-0.577831	-0.751308	-0.900075	-1.02725	-1.07119	-1.06939	-0.68949
TraesCS5A02G161600	VAI16551.1 unnamed protein product [Triticum turgidum subsp. durum]	AT5G47820	LOC_Os09g02650	Bradi4g08420	GRMZM2G026560	GO:0003774,GO:0003777,GO:0005871,GO:0005874,GO:0007018,GO:0008017,GO:0008574,GO:0009832,GO:0010215,GO:0016043,GO:0016887,GO:0030705,GO:0055028	Cell_cycle		50.3287	138.131	178.289	180.065	150.372	108.343	88.7338	76.6973	57.5488	40.3312	25.4715	20.014	18.4268	19.5559	26.0203		-0.495112	1.045	1.74939	1.78056	1.25971	0.5225	0.178539	-0.0325891	-0.368467	-0.670476	-0.931124	-1.02685	-1.05469	-1.03489	-0.921498
TraesCS5D02G167500	XP_020148827.1 kinesin-like protein KIN-4A isoform X1 [Aegilops tauschii subsp. tauschii]	AT5G47820	LOC_Os09g02650	Bradi4g08420	GRMZM2G026560	GO:0003774,GO:0003777,GO:0005871,GO:0005874,GO:0007018,GO:0008017,GO:0008574,GO:0009832,GO:0010215,GO:0016043,GO:0016887,GO:0030705,GO:0055028	Cell_cycle		52.2115	153.715	190.924	196.252	159.66	110.668	85.6168	67.6844	48.371	34.3037	21.9146	14.7206	11.2155	10.4861	14.874		-0.39756	1.15672	1.72648	1.80807	1.24775	0.497559	0.113959	-0.160631	-0.456368	-0.671773	-0.861482	-0.97164	-1.02531	-1.03648	-0.969291
TraesCS5B02G159100	VAI30726.1 unnamed protein product [Triticum turgidum subsp. durum]	AT5G47820	LOC_Os09g02650	Bradi4g08420	GRMZM2G026560	GO:0003774,GO:0003777,GO:0005871,GO:0005874,GO:0007018,GO:0008017,GO:0008574,GO:0009832,GO:0010215,GO:0016043,GO:0016887,GO:0030705,GO:0055028	Cell_cycle		51.2994	144.437	185.837	187.206	151.821	107.937	78.9628	60.9913	43.0649	27.2878	19.2492	12.3031	9.63088	9.10007	10.9041		-0.347051	1.1198	1.77181	1.79337	1.23608	0.544955	0.0886266	-0.194411	-0.476738	-0.725215	-0.851817	-0.961213	-1.0033	-1.01166	-0.983247
TraesCS4B02G346200	VAI10752.1 unnamed protein product [Triticum turgidum subsp. durum]	AT4G22910	LOC_Os03g03150	Bradi1g76990	GRMZM2G159427	GO:0004871,GO:0005622,GO:0005834,GO:0006259,GO:0007049,GO:0009653,GO:0009825,GO:0010091,GO:0010997,GO:0016043,GO:0016049,GO:0016567,GO:0030154,GO:0042023,GO:0051301,GO:0097027,GO:1904668	Cell_cycle		7.4044	8.61432	14.5797	12.7104	10.181	8.85731	7.38094	5.92016	6.45976	5.04094	4.05465	3.57532	2.50827	2.76398	4.02941		0.134761	0.484883	2.21112	1.67018	0.938228	0.555198	0.127973	-0.29474	-0.138594	-0.549165	-0.834573	-0.973278	-1.28206	-1.20806	-0.841877
TraesCS4D02G341200	XP_020191247.1 protein FIZZY-RELATED 2-like [Aegilops tauschii subsp. tauschii]	AT4G22910	LOC_Os03g03150	Bradi1g76990	GRMZM2G159427	GO:0004871,GO:0005622,GO:0005834,GO:0006259,GO:0007049,GO:0009653,GO:0009825,GO:0010091,GO:0010997,GO:0016043,GO:0016049,GO:0016567,GO:0030154,GO:0042023,GO:0051301,GO:0097027,GO:1904668	Cell_cycle		6.44928	10.2778	15.7231	12.7506	11.454	8.65062	9.21779	8.04054	8.69001	6.28126	4.90186	5.36379	3.83904	3.8954	4.85611		-0.471638	0.673521	2.30225	1.41316	1.02534	0.186806	0.356453	0.004325	0.198587	-0.521897	-0.934488	-0.79632	-1.25239	-1.23553	-0.948174
TraesCS1B02G178500	XP_020187219.1 thioredoxin-like protein YLS8 [Aegilops tauschii subsp. tauschii]	AT5G08290	LOC_Os10g34520	Bradi2g20240	GRMZM2G108277	GO:0000278,GO:0000398,GO:0005681,GO:0005682,GO:0007049,GO:0010150,GO:0016043,GO:0046540	Cell_cycle		2.17002	4.93422	5.87247	3.2823	2.15674	2.81674	2.04749	2.07173	2.58327	1.66059	0.798621	0.402861	0.517531	0.587063	6.09794		-0.204908	1.35422	1.88343	0.422465	-0.212401	0.159868	-0.27402	-0.260349	0.0281831	-0.492246	-0.978436	-1.20166	-1.13698	-1.09776	2.0106
TraesCS1D02G135200	XP_020165710.1 protein NETWORKED 1D-like isoform X1 [Aegilops tauschii subsp. tauschii]	AT3G22790	LOC_Os10g28610	Bradi3g27007	GRMZM2G012030	GO:0005856,GO:0005884,GO:0009506,GO:0051015	Cell_cycle		15.546	35.4856	38.7547	25.3241	17.8538	14.2351	15.7129	19.0823	17.7127	13.6672	11.0386	7.59397	6.43695	6.35832	45.0042		-0.329804	1.41247	1.69812	0.52459	-0.128153	-0.444344	-0.315221	-0.0208057	-0.140475	-0.493966	-0.723646	-1.02463	-1.12573	-1.1326	2.24418
TraesCS1D02G158700	XP_020187219.1 thioredoxin-like protein YLS8 [Aegilops tauschii subsp. tauschii]	AT5G08290	LOC_Os10g34520	Bradi2g20240	GRMZM2G108277	GO:0000278,GO:0000398,GO:0005681,GO:0005682,GO:0007049,GO:0010150,GO:0016043,GO:0046540	Cell_cycle		8.2211	15.3084	19.3297	13.5059	10.2899	9.04793	9.19662	8.89852	7.05919	5.88956	4.34449	2.64903	3.01974	3.18652	18.0534		-0.19064	1.18961	1.97274	0.838567	0.21226	-0.0296148	-0.000659421	-0.0587139	-0.41692	-0.644702	-0.945603	-1.27579	-1.2036	-1.17112	1.72418
TraesCS6D02G225000	XP_020195062.1 prohibitin-3, mitochondrial-like [Aegilops tauschii subsp. tauschii]	AT5G40770	LOC_Os02g37000	Bradi3g46980	GRMZM2G410710	GO:0005730,GO:0005747,GO:0005774,GO:0007005,GO:0009651,GO:0009697,GO:0009723,GO:0009733,GO:0009791,GO:0009941,GO:0016043,GO:0016049,GO:0042742,GO:0044877,GO:0048527,GO:0051301,GO:0051782,GO:0071731	Cell_cycle		3.19924	4.62477	5.54925	4.85422	2.45537	2.79012	2.84513	3.21519	3.06976	2.04539	1.87444	1.00159	0.889498	0.936353	9.72564		-0.0330791	0.617387	1.03923	0.722087	-0.372504	-0.219756	-0.194658	-0.025801	-0.0921598	-0.559578	-0.637579	-1.03586	-1.08701	-1.06563	2.9449
TraesCS6B02G206100	BAK08166.1 predicted protein [Hordeum vulgare subsp. vulgare]	AT5G45550	LOC_Os03g38020	Bradi3g07870	GRMZM2G098819	GO:0005769,GO:0005802,GO:0007049,GO:0008283,GO:0009553,GO:0009554,GO:0009556,GO:0009705,GO:0009734,GO:0009793,GO:0010449,GO:0035265,GO:0048229,GO:0048364,GO:0051301	Cell_cycle		17.0086	29.0213	36.2624	34.3003	27.8026	22.4052	19.3286	15.0739	13.3561	10.0494	9.84205	8.22553	8.51067	10.3089	43.3253		-0.302069	0.793286	1.45355	1.27465	0.682164	0.190011	-0.0905301	-0.478488	-0.635117	-0.936631	-0.955542	-1.10294	-1.07694	-0.91297	2.09757
TraesCS6D02G165400	BAK08166.1 predicted protein [Hordeum vulgare subsp. vulgare]	AT5G45550	LOC_Os03g38020	Bradi3g07870	GRMZM2G098819	GO:0005769,GO:0005802,GO:0007049,GO:0008283,GO:0009553,GO:0009554,GO:0009556,GO:0009705,GO:0009734,GO:0009793,GO:0010449,GO:0035265,GO:0048229,GO:0048364,GO:0051301	Cell_cycle		24.2115	43.1542	53.4052	49.1871	37.4678	28.2953	23.3243	15.9162	16.0284	11.7862	12.0722	10.9779	11.5263	14.6862	52.137		-0.177435	1.05214	1.71754	1.44373	0.683032	0.0876469	-0.235027	-0.715886	-0.708603	-0.983966	-0.965402	-1.03643	-1.00083	-0.795723	1.63522
TraesCS6A02G178700	BAK08166.1 predicted protein [Hordeum vulgare subsp. vulgare]	AT5G45550	LOC_Os03g38020	Bradi3g07870	GRMZM2G098819	GO:0005769,GO:0005802,GO:0007049,GO:0008283,GO:0009553,GO:0009554,GO:0009556,GO:0009705,GO:0009734,GO:0009793,GO:0010449,GO:0035265,GO:0048229,GO:0048364,GO:0051301	Cell_cycle		22.8684	45.1839	63.2039	55.0106	40.7731	28.2387	22.0986	16.2911	15.6662	12.6271	12.4036	11.563	12.1646	16.5166	59.8616		-0.336909	0.896343	1.89221	1.43941	0.65258	-0.0401223	-0.379455	-0.7004	-0.734936	-0.902891	-0.915241	-0.961695	-0.92845	-0.687938	1.7075
TraesCS3D02G336300	EMS65000.1 Ubiquitin-conjugating enzyme E2-17 kDa [Triticum urartu]	AT3G08690	LOC_Os01g60410	Bradi2g53430	GRMZM2G132759	GO:0004842,GO:0006511,GO:0009056,GO:0016567,GO:0019538,GO:0061631	Cell_cycle,Protein_fate		67.3834	87.3257	110.654	114.984	104.775	94.1752	82.779	74.4132	75.6492	63.9879	61.7723	55.305	52.8431	53.0077	142.509		-0.604922	0.179062	1.09615	1.26637	0.865059	0.448333	0.000319463	-0.328563	-0.27997	-0.73841	-0.825508	-1.07976	-1.17654	-1.17007	2.34845
TraesCS3B02G374500	EMS65000.1 Ubiquitin-conjugating enzyme E2-17 kDa [Triticum urartu]	AT3G08690	LOC_Os01g60410	Bradi2g53430	GRMZM2G132759	GO:0004842,GO:0006511,GO:0009056,GO:0016567,GO:0019538,GO:0061631	Cell_cycle,Protein_fate		60.2711	81.3783	100.3	104.503	96.3054	85.3494	79.062	68.7026	70.2791	56.4946	56.1583	47.4352	48.2699	48.5985	138.686		-0.636026	0.211039	0.970414	1.13908	0.810088	0.370407	0.118084	-0.297657	-0.234391	-0.787585	-0.801079	-1.15115	-1.11766	-1.10447	2.5109
TraesCS3A02G342500	EMS65000.1 Ubiquitin-conjugating enzyme E2-17 kDa [Triticum urartu]	AT3G08690	LOC_Os01g60410	Bradi2g53430	GRMZM2G132759	GO:0004842,GO:0006511,GO:0009056,GO:0016567,GO:0019538,GO:0061631	Cell_cycle,Protein_fate		55.4458	75.6495	102.475	109.928	104.922	96.8629	85.0631	77.2141	78.2515	60.6068	57.4774	48.4272	48.5094	46.6427	127.759		-0.925345	-0.109063	0.974741	1.27587	1.07361	0.748014	0.271272	-0.045847	-0.00393366	-0.716825	-0.843261	-1.20891	-1.20559	-1.28101	1.99629
TraesCS7B02G239300	XP_020175915.1 ubiquitin-conjugating enzyme E2 28 [Aegilops tauschii subsp. tauschii]	AT5G53300	LOC_Os02g16040	Bradi1g39270	GRMZM2G156517	GO:0004842,GO:0006511,GO:0009056,GO:0016567,GO:0019538,GO:0031625,GO:0061631	Cell_cycle,Protein_fate		126.071	172.742	162.739	165.067	145.439	146.211	127.493	111.702	99.0683	77.2273	80.3744	81.0744	83.5059	85.8646	238.622		-0.0182932	1.03686	0.810701	0.863335	0.41959	0.437038	0.0138604	-0.343142	-0.628778	-1.12256	-1.05141	-1.03559	-0.980614	-0.927288	2.52629
TraesCS7D02G335800	XP_020175915.1 ubiquitin-conjugating enzyme E2 28 [Aegilops tauschii subsp. tauschii]	AT5G53300	LOC_Os02g16040	Bradi1g39270	GRMZM2G156517	GO:0004842,GO:0006511,GO:0009056,GO:0016567,GO:0019538,GO:0031625,GO:0061631	Cell_cycle,Protein_fate		125.198	181.439	180.446	188.671	171.75	166.09	138.337	125.932	114.588	91.6649	92.6309	100.581	109.222	107.732	262.611		-0.406317	0.822605	0.800897	0.980615	0.610881	0.487208	-0.119212	-0.390273	-0.638141	-1.13904	-1.11793	-0.944217	-0.755401	-0.787956	2.59628
TraesCS7A02G343800	XP_020175915.1 ubiquitin-conjugating enzyme E2 28 [Aegilops tauschii subsp. tauschii]	AT5G53300	LOC_Os02g16040	Bradi1g39270	GRMZM2G156517	GO:0004842,GO:0006511,GO:0009056,GO:0016567,GO:0019538,GO:0031625,GO:0061631	Cell_cycle,Protein_fate		132.35	153.866	173.239	193.972	186.008	180.884	157.934	132.011	119.389	96.2141	97.2641	103.353	113.642	111.631	251.836		-0.341554	0.163314	0.617883	1.10434	0.917476	0.797264	0.258749	-0.349492	-0.645654	-1.18944	-1.1648	-1.02194	-0.78051	-0.827697	2.46207
TraesCS4D02G036000	XP_020169722.1 protein ETHYLENE-INSENSITIVE 2-like [Aegilops tauschii subsp. tauschii]	AT5G03280	LOC_Os03g49400	Bradi1g11650	GRMZM2G068217	GO:0001736,GO:0001944,GO:0002237,GO:0003729,GO:0005215,GO:0005384,GO:0005789,GO:0006970,GO:0006979,GO:0008219,GO:0009408,GO:0009607,GO:0009651,GO:0009653,GO:0009723,GO:0009725,GO:0009734,GO:0009736,GO:0009753,GO:0009789,GO:0009871,GO:0009873,GO:0009926,GO:0010119,GO:0010150,GO:0010182,GO:0015086,GO:0030001,GO:0030154,GO:0031348,GO:0042742,GO:0046873,GO:0048765,GO:0050832,GO:0051301,GO:0052544,GO:…	Cell_cycle,Development,Senescence,Signal_transd_communication		12.3687	4.47075	8.7001	9.82428	7.06546	5.95069	5.49023	7.33094	8.93537	7.52797	10.4679	8.23447	7.81192	8.30165	5.57194		2.24569	-1.697	0.414313	0.975511	-0.401712	-0.958212	-1.18807	-0.269183	0.531758	-0.170824	1.29682	0.181866	-0.029073	0.215405	-1.14728
TraesCS2D02G063200	VAH25405.1 unnamed protein product [Triticum turgidum subsp. durum]	AT3G09100	LOC_Os12g09120	Bradi4g40600	GRMZM2G030463	GO:0004484,GO:0006259,GO:0006370,GO:0006397,GO:0009506	Cell_cycle,Transcription		40.3992	31.8673	25.0963	20.4946	19.8807	17.986	18.0635	18.0788	15.7892	13.8084	12.3045	12.8912	10.9022	11.4297	29.7959		2.49264	1.45421	0.630114	0.0700365	-0.00467939	-0.235294	-0.225856	-0.22399	-0.502663	-0.743743	-0.926787	-0.855373	-1.09746	-1.03325	1.2021
TraesCS2B02G077300	VAH41168.1 unnamed protein product [Triticum turgidum subsp. durum]	AT3G09100	LOC_Os12g09120	Bradi4g40600	GRMZM2G030463	GO:0004484,GO:0006259,GO:0006370,GO:0006397,GO:0009506	Cell_cycle,Transcription		36.3743	30.8796	23.9808	19.1818	17.983	15.6774	15.293	18.2064	14.9551	12.6794	11.5447	10.9192	10.3027	11.2389	27.9747		2.33126	1.61544	0.7167	0.091507	-0.0646636	-0.365027	-0.415112	-0.035565	-0.459125	-0.755598	-0.903423	-0.984909	-1.06522	-0.943261	1.23701
TraesCS4A02G344900	XP_020167509.1 prohibitin-1, mitochondrial-like [Aegilops tauschii subsp. tauschii]	AT5G44140	LOC_Os03g62490	Bradi1g02170	AC217358.3_FG005	GO:0005747,GO:0009506	Cell_cycle,TCA_MET		36.1498	28.5228	20.1822	14.6415	10.7975	8.82845	8.16128	7.40973	7.07966	5.2355	3.98221	3.33243	4.60229	5.39244	27.0624		2.33642	1.5746	0.741498	0.188066	-0.195894	-0.39257	-0.459211	-0.534279	-0.567248	-0.751451	-0.876636	-0.94154	-0.8147	-0.735775	1.42873
TraesCS2A02G065100	VAH25405.1 unnamed protein product [Triticum turgidum subsp. durum]	AT3G09100	LOC_Os12g09120	Bradi4g40600	GRMZM2G030463	GO:0004484,GO:0006259,GO:0006370,GO:0006397,GO:0009506	Cell_cycle,Transcription		37.7785	33.2911	26.5518	20.965	18.1298	16.3249	15.7167	15.9397	15.204	12.2272	10.4858	10.6255	10.7184	10.9855	31.8504		2.13429	1.621	0.850121	0.211084	-0.113226	-0.319677	-0.38924	-0.363731	-0.447881	-0.788383	-0.98757	-0.971597	-0.960969	-0.930418	1.4562
TraesCS3D02G489600	XP_020177529.1 uncharacterized protein LOC109763076 [Aegilops tauschii subsp. tauschii]	AT5G19420	LOC_Os01g72320	Bradi2g60830	GRMZM2G319130	GO:0003682,GO:0008270,GO:0008536	Cell_cycle		15.3192	11.3712	8.67184	5.01923	4.05344	4.76873	6.60379	5.63476	4.2709	3.02055	2.50688	2.53931	2.49922	3.34581	12.2937		2.37682	1.3559	0.65785	-0.286697	-0.536446	-0.351476	0.123062	-0.127524	-0.480212	-0.803545	-0.936378	-0.927993	-0.938359	-0.719435	1.59443
TraesCS5B02G374900	VAI21419.1 unnamed protein product [Triticum turgidum subsp. durum]	AT5G22060	LOC_Os03g44620	Bradi1g13640	GRMZM2G364069	GO:0005618,GO:0005730,GO:0006457,GO:0009056,GO:0009408,GO:0009506,GO:0009908,GO:0019538,GO:0031072,GO:0051082	Cell_cycle		148.648	91.9501	70.479	49.2789	34.4646	23.4867	17.2904	12.3123	10.8328	8.57453	9.35541	9.16159	8.90216	10.6345	103.599		2.56097	1.21713	0.708229	0.205751	-0.145374	-0.405567	-0.552431	-0.670421	-0.705486	-0.759012	-0.740503	-0.745097	-0.751246	-0.710187	1.49324
TraesCS6A02G184100	VAI45499.1 unnamed protein product [Triticum turgidum subsp. durum]	AT4G38130	LOC_Os06g38470	Bradi3g08060	GRMZM2G172883	GO:0000118,GO:0004407,GO:0009294,GO:0009405,GO:0009607,GO:0009861,GO:0016043,GO:0016573,GO:0016575,GO:0045892,GO:0045944,GO:0070822,GO:0070932,GO:0070933,GO:1902459,GO:2000026	Cell_cycle,Protein_fate,Transcription		55.6555	32.5526	24.166	17.907	13.1388	10.299	8.34633	6.88843	6.49544	5.39398	6.42915	4.70834	5.45685	8.3598	39.4228		2.6756	1.10302	0.532159	0.106116	-0.218447	-0.411748	-0.544661	-0.643898	-0.670648	-0.745623	-0.67516	-0.792293	-0.741343	-0.543744	1.57067
TraesCS6B02G212600	VAI57093.1 unnamed protein product [Triticum turgidum subsp. durum]	AT4G38130	LOC_Os06g38470	Bradi3g08060	GRMZM2G172883	GO:0000118,GO:0004407,GO:0009294,GO:0009405,GO:0009607,GO:0009861,GO:0016043,GO:0016573,GO:0016575,GO:0045892,GO:0045944,GO:0070822,GO:0070932,GO:0070933,GO:1902459,GO:2000026	Cell_cycle,Protein_fate,Transcription		52.4048	31.1009	21.3335	16.317	12.7169	9.77784	8.00387	7.17742	6.36828	5.17404	5.34084	4.30941	5.34046	7.80519	35.1806		2.73459	1.16775	0.449384	0.0804275	-0.184346	-0.400507	-0.530977	-0.59176	-0.65127	-0.739103	-0.726836	-0.802695	-0.726864	-0.54559	1.4678
TraesCS5A02G372900	VAI21419.1 unnamed protein product [Triticum turgidum subsp. durum]	AT5G22060	LOC_Os03g44620	Bradi1g13640	GRMZM2G364069	GO:0005618,GO:0005730,GO:0006457,GO:0009056,GO:0009408,GO:0009506,GO:0009908,GO:0019538,GO:0031072,GO:0051082	Cell_cycle		140.685	87.7514	63.0211	40.3533	27.3445	18.1096	13.0536	8.72342	6.771	5.72817	7.54723	7.59371	7.80218	8.82467	112.447		2.45178	1.19948	0.614415	0.078141	-0.229621	-0.448099	-0.567716	-0.670158	-0.716348	-0.741019	-0.697984	-0.696884	-0.691953	-0.667762	1.78373
TraesCS5D02G382400	XP_020184067.1 dnaJ protein homolog 2-like [Aegilops tauschii subsp. tauschii]	AT5G22060	LOC_Os03g44620	Bradi1g13640	GRMZM2G364069	GO:0005618,GO:0005730,GO:0006457,GO:0009056,GO:0009408,GO:0009506,GO:0009908,GO:0019538,GO:0031072,GO:0051082	Cell_cycle		124.669	82.0603	53.6782	31.9258	18.5583	13.066	9.88135	6.24343	5.40656	4.56005	7.07345	6.1235	6.54243	8.38904	95.331		2.47531	1.34247	0.587871	0.00953302	-0.34587	-0.491897	-0.576568	-0.67329	-0.69554	-0.718046	-0.651222	-0.676479	-0.66534	-0.616244	1.6953
TraesCS6D02G171000	XP_020174440.1 probable histone deacetylase 19 isoform X1 [Aegilops tauschii subsp. tauschii]	AT4G38130	LOC_Os06g38470	Bradi3g08060	GRMZM2G172883	GO:0000118,GO:0004407,GO:0009294,GO:0009405,GO:0009607,GO:0009861,GO:0016043,GO:0016573,GO:0016575,GO:0045892,GO:0045944,GO:0070822,GO:0070932,GO:0070933,GO:1902459,GO:2000026	Cell_cycle,Protein_fate,Transcription		45.5005	27.7964	20.3528	16.5688	11.3584	8.90102	7.00834	5.12531	3.62418	2.87193	2.7403	1.99884	2.73298	4.28183	22.5389		2.78598	1.30364	0.680388	0.363557	-0.072703	-0.278455	-0.436928	-0.594592	-0.72028	-0.783265	-0.794287	-0.856368	-0.7949	-0.665216	0.863428
TraesCS5B02G146400	VAI30245.1 unnamed protein product [Triticum turgidum subsp. durum]	AT5G27120	LOC_Os02g30790	Bradi1g35881	GRMZM2G125148	GO:0005730,GO:0009506,GO:0030515,GO:0031428,GO:0032040	Cell_cycle,Transcription		6.19484	4.02771	3.6527	2.58312	1.93013	2.15416	2.00631	1.83831	2.11981	1.70235	1.73595	1.36079	1.15436	1.09277	3.77558		2.78705	1.1574	0.875393	0.0710808	-0.419955	-0.251489	-0.362669	-0.489002	-0.277321	-0.591244	-0.565982	-0.848098	-1.00332	-1.04964	0.967801
TraesCS7D02G336500	XP_020175889.1 cyclin-dependent kinase F-1 [Aegilops tauschii subsp. tauschii]	AT4G28980	LOC_Os06g22820	Bradi1g39510	GRMZM2G009703	GO:0000079,GO:0004674,GO:0004693,GO:0007049,GO:0009653,GO:0010078,GO:0019912,GO:0030154,GO:0030234	Cell_cycle		10.8045	7.60182	6.53489	4.62885	3.57913	2.96858	3.72339	3.29087	3.58405	2.70994	2.3728	1.84406	1.59442	1.72151	7.60345		2.52232	1.27958	0.865586	0.12599	-0.281327	-0.518239	-0.225352	-0.393181	-0.279419	-0.618596	-0.749418	-0.954583	-1.05145	-1.00213	1.28021
TraesCS7D02G016900	XP_020179489.1 SKP1-like protein 1A [Aegilops tauschii subsp. tauschii]	AT5G42190	LOC_Os09g36830	Bradi4g19510	GRMZM2G101446	GO:0000003,GO:0004842,GO:0005622,GO:0006511,GO:0007059,GO:0009056,GO:0009734,GO:0009790,GO:0009791,GO:0009793,GO:0009873,GO:0016032,GO:0016567,GO:0019005,GO:0019538	Cell_cycle,Protein_fate,Transcription		21.3155	16.9427	11.7004	8.97389	6.46019	5.94249	6.90636	6.82713	6.15139	6.35139	4.45695	3.67259	3.84242	4.33976	11.9614		2.62898	1.73961	0.673382	0.118831	-0.392429	-0.497724	-0.301684	-0.317798	-0.455238	-0.414558	-0.799868	-0.959398	-0.924858	-0.823702	0.726451
TraesCS2D02G372600	SPT19140.1 unnamed protein product [Triticum aestivum]	AT5G23140	LOC_Os04g44400	Bradi5g16220	GRMZM2G320135	GO:0004252,GO:0005759,GO:0006508,GO:0008270,GO:0009532,GO:0009535,GO:0009570,GO:0009579,GO:0009840,GO:0019538,GO:0050897	Cell_cycle,Protein_fate		12.2779	9.40636	6.38899	5.44536	4.18131	2.91418	3.58319	2.74747	2.57051	2.24254	3.91345	4.72764	4.5933	6.29343	10.1815		2.35053	1.3647	0.328831	0.00488157	-0.429071	-0.864082	-0.634408	-0.921313	-0.982065	-1.09466	-0.52103	-0.241514	-0.287635	0.296026	1.6308
TraesCS1B02G443100	AAL30396.1 small Ras-related GTP-binding protein [Triticum aestivum]	AT5G55190	LOC_Os05g49890	Bradi2g15730	GRMZM2G354604	GO:0003924,GO:0005525,GO:0005622,GO:0005794,GO:0006606,GO:0009056,GO:0009506	Cell_cycle,Signal_transd_communication		462.992	410.965	231.128	120.655	83.5194	71.7161	58.702	43.5971	37.2117	33.0332	41.0435	43.7892	61.0761	85.5694	351.552		2.24767	1.88286	0.621885	-0.152726	-0.413116	-0.495879	-0.587131	-0.693043	-0.737816	-0.767115	-0.710948	-0.691696	-0.570484	-0.398742	1.46628
TraesCS1A02G413000	AAL30396.1 small Ras-related GTP-binding protein [Triticum aestivum]	AT5G55190	LOC_Os05g49890	Bradi2g15730	GRMZM2G354604	GO:0003924,GO:0005525,GO:0005622,GO:0005794,GO:0006606,GO:0009056,GO:0009506	Cell_cycle,Signal_transd_communication		595.277	520.024	307.575	155.683	103.606	87.5463	76.2733	58.4828	50.6971	43.0421	55.1838	72.5804	112.276	159.661	468.409		2.22774	1.81297	0.642037	-0.19514	-0.482169	-0.570682	-0.632814	-0.730869	-0.77378	-0.815972	-0.749052	-0.653168	-0.434381	-0.173213	1.52849
TraesCS1D02G420600	VAH11146.1 unnamed protein product [Triticum turgidum subsp. durum]	AT5G55190	LOC_Os05g49890	Bradi2g15730	GRMZM2G354604	GO:0003924,GO:0005525,GO:0005622,GO:0005794,GO:0006606,GO:0009056,GO:0009506	Cell_cycle,Signal_transd_communication		485.614	423.369	249.058	138.508	99.0323	84.121	72.7056	59.6627	50.6334	42.2145	51.057	62.4396	91.0651	125.199	417.821		2.17032	1.75094	0.576468	-0.168389	-0.434367	-0.534837	-0.611751	-0.69963	-0.760468	-0.817192	-0.757614	-0.68092	-0.488049	-0.258064	1.71355
TraesCS2B02G393400	VAH49735.1 unnamed protein product [Triticum turgidum subsp. durum]	AT5G23140	LOC_Os04g44400	Bradi5g16220	GRMZM2G320135	GO:0004252,GO:0005759,GO:0006508,GO:0008270,GO:0009532,GO:0009535,GO:0009570,GO:0009579,GO:0009840,GO:0019538,GO:0050897	Cell_cycle,Protein_fate		10.7034	10.7258	6.72147	4.97638	2.87174	2.9387	2.30266	2.62753	1.98767	2.36279	2.91682	3.02014	3.18457	5.02277	9.10309		1.99042	1.99791	0.655904	0.0710521	-0.634298	-0.611856	-0.825018	-0.716142	-0.930585	-0.804867	-0.619189	-0.584563	-0.529455	0.0865993	1.45408
TraesCS7D02G356800	XP_020163531.1 probable histone deacetylase 19 [Aegilops tauschii subsp. tauschii]	AT4G38130	LOC_Os06g38470	Bradi1g37290	GRMZM2G081474	GO:0000118,GO:0004407,GO:0009294,GO:0009405,GO:0009607,GO:0009861,GO:0016043,GO:0016573,GO:0016575,GO:0045892,GO:0045944,GO:0070822,GO:0070932,GO:0070933,GO:1902459,GO:2000026	Cell_cycle,Protein_fate,Transcription		19.0339	13.2085	7.4283	5.69672	3.99144	3.46336	2.92305	2.92626	3.75869	4.22051	3.78091	4.24773	4.93108	5.90971	19.0381		2.26216	1.16976	0.085837	-0.238873	-0.558653	-0.657681	-0.759001	-0.758399	-0.602298	-0.515698	-0.598133	-0.510593	-0.382449	-0.198933	2.26295
TraesCS7B02G240100	VAI89029.1 unnamed protein product [Triticum turgidum subsp. durum]	AT4G28980	LOC_Os06g22820	Bradi1g39510	GRMZM2G009703	GO:0000079,GO:0004674,GO:0004693,GO:0007049,GO:0009653,GO:0010078,GO:0019912,GO:0030154,GO:0030234	Cell_cycle		10.6102	7.67444	6.22186	4.65195	4.38213	3.48564	3.95547	4.32841	5.23888	5.00454	3.83057	3.44266	3.71284	3.5754	9.99283		2.3538	1.04248	0.393662	-0.307561	-0.428083	-0.828516	-0.618659	-0.452079	-0.0453988	-0.150071	-0.674444	-0.847714	-0.727031	-0.788421	2.07803
TraesCS2A02G117400	VAH26717.1 unnamed protein product [Triticum turgidum subsp. durum]	AT1G67500	LOC_Os11g08330	Bradi1g18510	GRMZM2G081639	GO:0003676,GO:0003887,GO:0004518,GO:0006259,GO:0006260,GO:0006281,GO:0006974,GO:0007049,GO:0009056,GO:0009411,GO:0010224,GO:0016035,GO:0019985,GO:0042276,GO:0051539,GO:0071494	Cell_cycle		7.20693	5.4935	1.37616	0.505027	0.514494	0.76792	0.870753	1.91043	1.95845	1.19959	0.908163	0.966061	0.69344	0.623941	7.0842		2.2083	1.46175	-0.332204	-0.71176	-0.707635	-0.597216	-0.552411	-0.0994158	-0.0784959	-0.409133	-0.536111	-0.510885	-0.629668	-0.659948	2.15483
TraesCS2A02G499400	VAH37504.1 unnamed protein product [Triticum turgidum subsp. durum]	AT4G27650	LOC_Os04g56480	Bradi5g24820	GRMZM2G044011	GO:0003747,GO:0004519,GO:0006412,GO:0006415,GO:0007049,GO:0008135,GO:0016043,GO:0032790,GO:0043022,GO:0051321,GO:0070481,GO:0070651,GO:0070966,GO:0071025	Cell_cycle,Ribosome_translation		11.366	10.2758	9.02744	6.87184	6.95324	6.84017	6.60586	6.87237	7.13005	5.82654	6.93287	5.93538	5.34324	5.88138	13.1926		1.68385	1.18713	0.618345	-0.363811	-0.326722	-0.378238	-0.484996	-0.363565	-0.24616	-0.840076	-0.336003	-0.790487	-1.06028	-0.815089	2.5161
TraesCS2D02G499500	VAH37504.1 unnamed protein product [Triticum turgidum subsp. durum]	AT4G27650	LOC_Os04g56480	Bradi5g24820	GRMZM2G044011	GO:0003747,GO:0004519,GO:0006412,GO:0006415,GO:0007049,GO:0008135,GO:0016043,GO:0032790,GO:0043022,GO:0051321,GO:0070481,GO:0070651,GO:0070966,GO:0071025	Cell_cycle,Ribosome_translation		11.4722	11.9213	9.06521	6.72921	6.48911	6.91451	6.58253	6.27244	6.73238	6.22617	6.43564	6.81794	5.97117	6.07032	14.1673		1.45308	1.63363	0.485402	-0.453734	-0.550261	-0.37924	-0.512705	-0.637368	-0.452461	-0.655973	-0.571759	-0.418065	-0.758487	-0.718627	2.53657
TraesCS2B02G527600	VAH52789.1 unnamed protein product [Triticum turgidum subsp. durum]	AT4G27650	LOC_Os04g56480	Bradi5g24820	GRMZM2G044011	GO:0003747,GO:0004519,GO:0006412,GO:0006415,GO:0007049,GO:0008135,GO:0016043,GO:0032790,GO:0043022,GO:0051321,GO:0070481,GO:0070651,GO:0070966,GO:0071025	Cell_cycle,Ribosome_translation		9.12994	10.5691	8.5428	6.34415	5.45609	6.24492	5.5422	6.73301	6.53068	6.25929	5.84536	4.76247	4.43976	4.92233	12.2294		1.02757	1.69176	0.756599	-0.25812	-0.667974	-0.303916	-0.628234	-0.078653	-0.172033	-0.297284	-0.488322	-0.988093	-1.13703	-0.914316	2.45804
TraesCS6A02G000300	CAE53885.1 putative SKP1 protein [Triticum aestivum]	AT5G42190	LOC_Os09g36830	Bradi4g19510	GRMZM2G101446	GO:0000003,GO:0004842,GO:0005622,GO:0006511,GO:0007059,GO:0009056,GO:0009734,GO:0009790,GO:0009791,GO:0009793,GO:0009873,GO:0016032,GO:0016567,GO:0019005,GO:0019538	Cell_cycle,Protein_fate,Transcription		118.035	99.0391	80.9483	71.8995	56.6294	51.1802	49.9141	51.7878	52.5148	52.787	51.7739	46.8988	43.1919	43.4795	130.425		1.90261	1.19856	0.528067	0.192697	-0.373254	-0.575216	-0.62214	-0.552695	-0.52575	-0.51566	-0.553209	-0.733895	-0.871282	-0.860623	2.36179
TraesCS6B02G004300	CAE53885.1 putative SKP1 protein [Triticum aestivum]	AT5G42190	LOC_Os09g36830	Bradi4g19510	GRMZM2G101446	GO:0000003,GO:0004842,GO:0005622,GO:0006511,GO:0007059,GO:0009056,GO:0009734,GO:0009790,GO:0009791,GO:0009793,GO:0009873,GO:0016032,GO:0016567,GO:0019005,GO:0019538	Cell_cycle,Protein_fate,Transcription		115.286	101.116	90.4905	75.4126	65.2379	56.2291	53.5237	56.4623	58.8146	55.828	59.6952	56.2404	55.0118	52.0409	126.56		1.82943	1.23244	0.784771	0.149534	-0.279131	-0.658673	-0.772654	-0.648848	-0.549746	-0.675575	-0.512645	-0.658199	-0.709959	-0.835125	2.30438
TraesCS6D02G001600	ANG83983.1 TSK1 protein [Triticum aestivum]	AT5G42190	LOC_Os09g36830	Bradi4g19510	GRMZM2G101446	GO:0000003,GO:0004842,GO:0005622,GO:0006511,GO:0007059,GO:0009056,GO:0009734,GO:0009790,GO:0009791,GO:0009793,GO:0009873,GO:0016032,GO:0016567,GO:0019005,GO:0019538	Cell_cycle,Protein_fate,Transcription		120.636	101.837	86.9772	70.509	58.0214	53.5081	55.7169	54.7943	54.1811	55.0637	51.2413	45.623	41.6404	39.1196	123.513		1.99321	1.28812	0.7308	0.113148	-0.355208	-0.524481	-0.441639	-0.47624	-0.499241	-0.466137	-0.609499	-0.820216	-0.969588	-1.06413	2.1011
TraesCS7A02G342900	VAI77058.1 unnamed protein product [Triticum turgidum subsp. durum]	AT4G28980	LOC_Os06g22820	Bradi1g39510	GRMZM2G009703	GO:0000079,GO:0004674,GO:0004693,GO:0007049,GO:0009653,GO:0010078,GO:0019912,GO:0030154,GO:0030234	Cell_cycle		14.0228	11.1284	9.39026	5.81417	4.47386	3.92013	4.54824	4.07116	4.16737	3.17149	4.14647	2.91307	2.73422	2.70075	13.5037		2.09778	1.33651	0.87933	-0.0612598	-0.41379	-0.559434	-0.394228	-0.519709	-0.494403	-0.756343	-0.499902	-0.824312	-0.871352	-0.880156	1.96127
TraesCS6B02G249300	BAK04934.1 predicted protein [Hordeum vulgare subsp. vulgare]	AT5G10810	LOC_Os02g39830	Bradi3g48520	GRMZM2G131487	GO:0006221,GO:0007049,GO:0045747	Cell_cycle		7.58151	6.41708	5.49082	4.70303	3.3118	3.1099	3.49497	3.38613	3.05814	3.23985	2.54667	2.42171	1.81883	1.88857	7.30382		1.9803	1.33917	0.829177	0.395425	-0.370581	-0.481747	-0.269731	-0.329657	-0.510243	-0.410194	-0.791859	-0.860663	-1.1926	-1.15421	1.82741
TraesCS1A02G138400	VAH03767.1 unnamed protein product [Triticum turgidum subsp. durum]	AT3G22790	LOC_Os10g28610	Bradi3g27007	GRMZM2G012030	GO:0005856,GO:0005884,GO:0009506,GO:0051015	Cell_cycle		29.0473	47.2289	44.9049	32.8237	30.2368	26.1843	26.1193	25.0023	19.5203	13.9475	10.7813	7.0176	5.86608	5.06938	31.6156		0.418499	1.83908	1.65749	0.713559	0.511438	0.194807	0.189728	0.102455	-0.325869	-0.761287	-1.00867	-1.30274	-1.39271	-1.45496	0.619169
TraesCS1A02G161900	XP_020187219.1 thioredoxin-like protein YLS8 [Aegilops tauschii subsp. tauschii]	AT5G08290	LOC_Os10g34520	Bradi2g20240	GRMZM2G108277	GO:0000278,GO:0000398,GO:0005681,GO:0005682,GO:0007049,GO:0010150,GO:0016043,GO:0046540	Cell_cycle		15.8451	28.4431	23.7072	16.8701	11.7396	10.886	9.59618	8.20575	8.00584	5.10259	3.64524	1.966	2.61574	3.4363	19.49		0.582537	2.19849	1.59103	0.714011	0.0559187	-0.0535722	-0.219019	-0.397371	-0.423014	-0.795418	-0.982353	-1.19775	-1.11441	-1.00916	1.05008
TraesCS6A02G198500	VAI46197.1 unnamed protein product [Triticum turgidum subsp. durum]	AT5G40770	LOC_Os02g37000	Bradi3g46980	GRMZM2G410710	GO:0005730,GO:0005747,GO:0005774,GO:0007005,GO:0009651,GO:0009697,GO:0009723,GO:0009733,GO:0009791,GO:0009941,GO:0016043,GO:0016049,GO:0042742,GO:0044877,GO:0048527,GO:0051301,GO:0051782,GO:0071731	Cell_cycle		18.1289	23.5017	22.1509	17.203	12.5689	11.8502	9.78979	8.46481	6.6807	5.65437	4.11664	2.9935	3.06889	3.54186	20.3153		0.965055	1.72828	1.53639	0.833533	0.17524	0.0731451	-0.219545	-0.407763	-0.661201	-0.806995	-1.02544	-1.18498	-1.17427	-1.10709	1.27564
TraesCS1B02G152200	VAH15665.1 unnamed protein product [Triticum turgidum subsp. durum]	AT3G22790	LOC_Os10g28610	Bradi3g27007	GRMZM2G012030	GO:0005856,GO:0005884,GO:0009506,GO:0051015	Cell_cycle		32.4126	45.506	41.2095	25.828	17.8875	16.2133	18.1486	18.7276	18.752	13.6756	9.96717	6.82833	5.80862	6.503	45.5761		0.821346	1.81012	1.48566	0.3241	-0.275544	-0.401973	-0.255827	-0.212103	-0.210256	-0.593615	-0.87366	-1.1107	-1.1877	-1.13526	1.81541
TraesCS6B02G243300	EMS47888.1 Cytosolic Fe-S cluster assembly factor NUBP1-like protein [Triticum urartu]	AT5G50960	LOC_Os02g38900	Bradi3g47930	GRMZM2G097190	GO:0016226,GO:0042803,GO:0051536	Cell_cycle		28.5495	23.3461	24.3124	24.181	23.5541	21.5352	23.0051	21.4636	20.0977	17.1963	14.305	10.0277	10.205	11.4202	24.2231		1.55273	0.626336	0.798366	0.774969	0.663367	0.303922	0.565628	0.291172	0.0479848	-0.468569	-0.983319	-1.74484	-1.71328	-1.49693	0.782467
TraesCS6D02G202800	BAK04934.1 predicted protein [Hordeum vulgare subsp. vulgare]	AT5G10810	LOC_Os02g39830	Bradi3g48520	GRMZM2G131487	GO:0006221,GO:0007049,GO:0045747	Cell_cycle		7.1803	6.81511	5.44684	5.68537	4.59694	4.14646	3.51652	3.82301	3.44389	2.70577	2.90715	1.76635	2.04127	1.79309	7.27052		1.61875	1.41979	0.674296	0.804256	0.211234	-0.0342068	-0.37742	-0.210436	-0.416993	-0.819152	-0.709429	-1.33098	-1.1812	-1.31642	1.66791
TraesCS7B02G234100	EMS47888.1 Cytosolic Fe-S cluster assembly factor NUBP1-like protein [Triticum urartu]	AT5G50960	LOC_Os02g38900	Bradi3g47930	GRMZM2G097190	GO:0016226,GO:0042803,GO:0051536	Cell_cycle		23.4789	20.0379	17.8697	16.412	15.5317	13.8975	14.195	14.4205	12.4655	11.5375	10.0921	8.16036	7.72946	7.88993	25.0334		1.72099	1.05528	0.635791	0.353773	0.183462	-0.132714	-0.0751426	-0.031524	-0.409748	-0.589301	-0.868932	-1.24267	-1.32603	-1.29499	2.02175
TraesCS3B02G543500	CDM86514.1 unnamed protein product [Triticum aestivum]	AT5G19420	LOC_Os01g72320	Bradi2g60830	GRMZM2G319130	GO:0003682,GO:0008270,GO:0008536	Cell_cycle		12.3185	9.41092	9.37182	7.09874	6.17677	7.50216	8.28844	6.82778	4.42977	2.81664	2.91237	3.0053	3.48948	3.86283	9.70798		2.02539	1.01652	1.00295	0.214238	-0.105667	0.354217	0.627041	0.12022	-0.711838	-1.27156	-1.23835	-1.2061	-1.0381	-0.908557	1.11959
TraesCS1B02G252700	VAH18719.1 unnamed protein product [Triticum turgidum subsp. durum]	AT5G19420	LOC_Os05g31920	Bradi2g26807	GRMZM2G319130	GO:0003682,GO:0008270,GO:0008536	Cell_cycle		25.8019	19.9669	20.381	16.1594	14.7719	9.91834	8.50929	7.83121	7.77423	6.11129	5.77488	7.93319	7.45521	7.08657	13.5743		2.31489	1.34071	1.40985	0.705018	0.473365	-0.336968	-0.572219	-0.685429	-0.694941	-0.972581	-1.02875	-0.668402	-0.748204	-0.809751	0.273414
TraesCS1A02G240600	VAH06932.1 unnamed protein product [Triticum turgidum subsp. durum]	AT5G19420	LOC_Os05g31920	Bradi2g26807	GRMZM2G319130	GO:0003682,GO:0008270,GO:0008536	Cell_cycle		24.3853	20.7563	19.7117	17.3344	17.4465	10.8024	9.28573	9.94055	9.25813	7.50276	7.0357	10.4729	8.96976	9.37331	14.9655		2.12218	1.43675	1.23944	0.790443	0.811606	-0.443283	-0.729747	-0.606068	-0.734959	-1.0665	-1.15472	-0.505526	-0.789425	-0.713205	0.343016
TraesCS7D02G155200	XP_020150256.1 uncharacterized protein LOC109735455 [Aegilops tauschii subsp. tauschii]	AT5G55190	LOC_Os05g49890	Bradi1g36820	GRMZM2G157334	GO:0003924,GO:0005525,GO:0005622,GO:0005794,GO:0006606,GO:0009056,GO:0009506	Cell_cycle,Signal_transd_communication		6.70296	5.45323	5.53691	3.59006	2.80131	1.89215	1.567	1.20344	0.91934	0.958063	0.688428	0.898476	0.833994	0.9888	4.58146		2.06703	1.44134	1.48324	0.508517	0.113617	-0.341563	-0.504358	-0.686379	-0.828617	-0.80923	-0.944227	-0.839063	-0.871346	-0.793841	1.00488
TraesCS5D02G211900	XP_020186319.1 probable ubiquitin receptor RAD23 [Aegilops tauschii subsp. tauschii]	AT5G38470	LOC_Os09g24200	Bradi4g29870	GRMZM2G105772	GO:0000502,GO:0003684,GO:0005654,GO:0006259,GO:0006289,GO:0009409,GO:0031593,GO:0043130,GO:0043161,GO:0070628	Cell_cycle		98.1203	84.1947	72.7445	57.4758	37.9044	27.2826	21.0013	16.3792	16.8818	15.8841	15.6898	16.6492	14.4283	16.9536	45.8941		2.23618	1.72531	1.30525	0.745098	0.0271046	-0.362567	-0.593002	-0.762566	-0.744128	-0.780732	-0.787858	-0.752662	-0.834138	-0.741497	0.320214
TraesCS5B02G204000	VAI32307.1 unnamed protein product [Triticum turgidum subsp. durum]	AT5G38470	LOC_Os09g24200	Bradi4g29870	GRMZM2G105772	GO:0000502,GO:0003684,GO:0005654,GO:0006259,GO:0006289,GO:0009409,GO:0031593,GO:0043130,GO:0043161,GO:0070628	Cell_cycle		117.963	97.7164	88.0219	68.7796	50.9238	31.3164	23.1182	17.3396	15.5884	13.7035	13.0383	12.5192	12.4112	13.2186	51.3716		2.20683	1.62018	1.33927	0.781704	0.264316	-0.303829	-0.54138	-0.70882	-0.759563	-0.814181	-0.833456	-0.848497	-0.851625	-0.82823	0.277289
TraesCS5A02G204200	EMS50196.1 putative DNA repair protein RAD23 [Triticum urartu]	AT5G38470	LOC_Os09g24200	Bradi4g29870	GRMZM2G105772	GO:0000502,GO:0003684,GO:0005654,GO:0006259,GO:0006289,GO:0009409,GO:0031593,GO:0043130,GO:0043161,GO:0070628	Cell_cycle		100.512	84.1254	73.3979	54.758	36.8961	24.746	19.8027	14.772	14.5458	13.5907	12.7878	13.9875	15.8128	16.0327	53.1911		2.24565	1.6699	1.29299	0.638076	0.0105013	-0.416392	-0.590074	-0.766831	-0.774778	-0.808334	-0.836544	-0.794393	-0.730262	-0.722535	0.583025
TraesCS1D02G225400	XP_020191000.1 ran-binding protein 1 homolog c-like [Aegilops tauschii subsp. tauschii]	AT5G58590	LOC_Os05g28290	Bradi2g28890	GRMZM2G111411	GO:0000060,GO:0005096,GO:0005643,GO:0005813,GO:0008536,GO:0051028	Cell_cycle,Signal_transd_communication		105.898	101.591	73.6385	40.354	26.0064	17.444	13.1799	10.9587	9.51132	8.51324	9.32901	10.1798	10.4522	13.4292	73.4716		2.07182	1.94608	1.13003	0.158332	-0.260528	-0.510497	-0.634982	-0.699827	-0.742082	-0.77122	-0.747404	-0.722565	-0.714615	-0.627705	1.12516
TraesCS4A02G167300	VAH91966.1 unnamed protein product [Triticum turgidum subsp. durum]	AT3G14290	LOC_Os11g40140	Bradi4g13740	GRMZM2G056870	GO:0000502,GO:0004175,GO:0004298,GO:0004518,GO:0004540,GO:0005622,GO:0005839,GO:0005840,GO:0006511,GO:0008233,GO:0009056,GO:0010498,GO:0010499,GO:0019538,GO:0019773,GO:0022626,GO:0043161	Cell_cycle,Development,Hormone_defence,Protein_fate		46.6635	46.7223	37.2857	22.0343	11.4794	7.61545	5.26242	4.3857	3.44562	2.23229	2.22356	1.02749	1.97551	1.96355	24.8333		1.9832	1.98684	1.40298	0.459355	-0.193697	-0.432764	-0.578349	-0.632593	-0.690758	-0.765828	-0.766368	-0.840371	-0.781715	-0.782455	0.632531
TraesCS1A02G223800	XP_020191000.1 ran-binding protein 1 homolog c-like [Aegilops tauschii subsp. tauschii]	AT5G58590	LOC_Os05g28290	Bradi2g28890	GRMZM2G111411	GO:0000060,GO:0005096,GO:0005643,GO:0005813,GO:0008536,GO:0051028	Cell_cycle,Signal_transd_communication		129.044	119.477	85.6556	55.5299	35.1926	26.073	19.6007	15.1965	12.6782	10.4843	11.5715	10.8456	10.8736	12.3759	65.0585		2.22562	1.98292	1.12495	0.360719	-0.155197	-0.386543	-0.550731	-0.662458	-0.726341	-0.781997	-0.754417	-0.77283	-0.772121	-0.734009	0.602442
TraesCS1B02G237100	VAH18281.1 unnamed protein product [Triticum turgidum subsp. durum]	AT5G58590	LOC_Os05g28290	Bradi2g28890	GRMZM2G111411	GO:0000060,GO:0005096,GO:0005643,GO:0005813,GO:0008536,GO:0051028	Cell_cycle,Signal_transd_communication		138.361	138.177	94.4764	61.0459	39.754	29.2318	22.7336	16.1891	13.2371	10.8064	11.3415	10.3261	9.7976	12.2649	68.5855		2.11816	2.11398	1.12157	0.362384	-0.121143	-0.360095	-0.507667	-0.656287	-0.723325	-0.778526	-0.766374	-0.789432	-0.801435	-0.745405	0.533602
TraesCS2D02G083900	SPT16116.1 unnamed protein product [Triticum aestivum]	AT5G58290	LOC_Os02g21970	Bradi3g10720	GRMZM2G038126	GO:0000502,GO:0005618,GO:0005622,GO:0006511,GO:0008540,GO:0009056,GO:0009506,GO:0016887,GO:0019538	Cell_cycle,Protein_fate,Signal_transd_communication		49.2493	41.1004	33.3718	27.285	19.5313	16.9997	17.6442	18.9757	16.3395	13.3379	10.3269	7.96229	9.19871	9.17638	28.5734		2.34907	1.66488	1.01597	0.504902	-0.14611	-0.358666	-0.304556	-0.192757	-0.414103	-0.666123	-0.918934	-1.11747	-1.01366	-1.01553	0.613086
TraesCS5A02G425300	BAK02870.1 predicted protein [Hordeum vulgare subsp. vulgare]	AT5G46210	LOC_Os03g57290	Bradi1g06387	AC155496.2_FG009	GO:0000003,GO:0000151,GO:0000209,GO:0004842,GO:0005622,GO:0006259,GO:0006281,GO:0006511,GO:0007049,GO:0009640,GO:0009755,GO:0009790,GO:0009791,GO:0009908,GO:0010100,GO:0010154,GO:0010182,GO:0031461,GO:0031625,GO:0048366,GO:0048367,GO:0048575,GO:0048825,GO:0061630,GO:0080008	Cell_cycle,Development,Protein_fate		49.5603	38.1171	34.0637	25.9695	21.6164	18.7332	19.4937	16.6194	15.0816	12.862	10.0947	8.7026	10.1038	9.87682	29.8742		2.42713	1.44138	1.09221	0.394959	0.0199651	-0.2284	-0.162886	-0.410489	-0.542958	-0.734157	-0.97254	-1.09246	-0.971762	-0.991311	0.731315
TraesCS5D02G433700	XP_020179303.1 cullin-4 [Aegilops tauschii subsp. tauschii]	AT5G46210	LOC_Os03g57290	Bradi1g06387	AC155496.2_FG009	GO:0000003,GO:0000151,GO:0000209,GO:0004842,GO:0005622,GO:0006259,GO:0006281,GO:0006511,GO:0007049,GO:0009640,GO:0009755,GO:0009790,GO:0009791,GO:0009908,GO:0010100,GO:0010154,GO:0010182,GO:0031461,GO:0031625,GO:0048366,GO:0048367,GO:0048575,GO:0048825,GO:0061630,GO:0080008	Cell_cycle,Development,Protein_fate		47.7527	40.6874	34.0272	27.1912	21.4968	19.7998	18.1964	17.2857	15.0564	12.6372	10.8351	10.9464	10.6002	12.1811	29.9921		2.29679	1.6688	1.07681	0.469199	-0.0369373	-0.18777	-0.330292	-0.41124	-0.609389	-0.82441	-0.984592	-0.974701	-1.00547	-0.864956	0.718162
TraesCS5B02G427400	BAK02870.1 predicted protein [Hordeum vulgare subsp. vulgare]	AT5G46210	LOC_Os03g57290	Bradi1g06387	AC155496.2_FG009	GO:0000003,GO:0000151,GO:0000209,GO:0004842,GO:0005622,GO:0006259,GO:0006281,GO:0006511,GO:0007049,GO:0009640,GO:0009755,GO:0009790,GO:0009791,GO:0009908,GO:0010100,GO:0010154,GO:0010182,GO:0031461,GO:0031625,GO:0048366,GO:0048367,GO:0048575,GO:0048825,GO:0061630,GO:0080008	Cell_cycle,Development,Protein_fate		53.4339	44.0376	37.5075	27.5473	22.574	18.9463	18.6735	16.8293	14.6976	11.3383	10.631	9.74871	9.41343	11.1715	30.2452		2.36255	1.646	1.14803	0.388485	0.00922846	-0.267413	-0.288218	-0.428857	-0.591415	-0.847591	-0.901528	-0.968809	-0.994377	-0.860311	0.594218
TraesCS2B02G100400	VAH41689.1 unnamed protein product [Triticum turgidum subsp. durum]	AT5G58290	LOC_Os02g21970	Bradi3g10720	GRMZM2G038126	GO:0000502,GO:0005618,GO:0005622,GO:0006511,GO:0008540,GO:0009056,GO:0009506,GO:0016887,GO:0019538	Cell_cycle,Protein_fate,Signal_transd_communication		50.8463	44.1569	33.0822	26.7427	21.2871	17.5841	16.387	15.6232	14.2844	12.0366	10.4479	9.6522	10.0592	10.4198	31.9244		2.31976	1.78852	0.909026	0.40558	-0.0276779	-0.321745	-0.416819	-0.477476	-0.583797	-0.762301	-0.888463	-0.951658	-0.919334	-0.890696	0.817081
TraesCS2A02G086400	SPT16116.1 unnamed protein product [Triticum aestivum]	AT5G58290	LOC_Os02g21970	Bradi3g10720	GRMZM2G038126	GO:0000502,GO:0005618,GO:0005622,GO:0006511,GO:0008540,GO:0009056,GO:0009506,GO:0016887,GO:0019538	Cell_cycle,Protein_fate,Signal_transd_communication		51.4054	44.5629	35.8909	30.3093	25.5159	20.0682	20.2891	17.6495	16.308	13.6751	12.2817	11.6501	10.9076	11.9239	33.5601		2.23954	1.68578	0.983936	0.532213	0.144275	-0.296609	-0.278732	-0.492361	-0.600929	-0.81401	-0.926783	-0.9779	-1.03799	-0.955737	0.795307
TraesCS2B02G373500	VAH49221.1 unnamed protein product [Triticum turgidum subsp. durum]	AT5G10810	LOC_Os02g39830	Bradi3g48520	GRMZM2G131487	GO:0006221,GO:0007049,GO:0045747	Cell_cycle		6.56335	6.72386	4.94249	3.90306	3.61117	2.75417	2.39402	2.47989	2.19973	1.6784	1.46353	1.55911	1.16881	1.92466	5.10352		1.87876	1.96926	0.964842	0.378761	0.214182	-0.269038	-0.472112	-0.423693	-0.581658	-0.875613	-0.996768	-0.942875	-1.16294	-0.736755	1.05564
TraesCS6A02G219900	BAK04934.1 predicted protein [Hordeum vulgare subsp. vulgare]	AT5G10810	LOC_Os02g39830	Bradi3g48520	GRMZM2G131487	GO:0006221,GO:0007049,GO:0045747	Cell_cycle		5.77073	5.32246	4.36485	3.46924	2.5963	2.34691	1.87065	1.58497	1.39132	0.91547	1.36702	0.911192	0.8409	0.762509	3.31045		2.07523	1.79467	1.19533	0.634784	0.0884352	-0.0676494	-0.365728	-0.544525	-0.665727	-0.963549	-0.680935	-0.966227	-1.01022	-1.05928	0.535402
TraesCS2B02G499600	XP_020151649.1 26S protease regulatory subunit 6B homolog [Aegilops tauschii subsp. tauschii]	AT5G58290	LOC_Os02g21970	Bradi3g10720	GRMZM2G038126	GO:0000502,GO:0005618,GO:0005622,GO:0006511,GO:0008540,GO:0009056,GO:0009506,GO:0016887,GO:0019538	Cell_cycle,Protein_fate,Signal_transd_communication		47.7554	45.6145	38.3482	32.9211	24.4592	22.1344	19.3465	16.2167	13.7123	11.4709	11.5202	10.5736	11.9072	13.4238	34.7106		1.9202	1.74996	1.17215	0.740589	0.0677112	-0.117148	-0.33884	-0.587719	-0.786862	-0.965094	-0.961177	-1.03645	-0.9304	-0.809803	0.882889
TraesCS2D02G476000	XP_020151649.1 26S protease regulatory subunit 6B homolog [Aegilops tauschii subsp. tauschii]	AT5G58290	LOC_Os02g21970	Bradi3g10720	GRMZM2G038126	GO:0000502,GO:0005618,GO:0005622,GO:0006511,GO:0008540,GO:0009056,GO:0009506,GO:0016887,GO:0019538	Cell_cycle,Protein_fate,Signal_transd_communication		52.8433	53.0403	43.4044	36.1641	26.7396	23.5582	20.883	18.3911	15.2785	12.6862	12.7459	12.0333	11.8593	14.2261	32.2604		1.92019	1.93414	1.25145	0.738478	0.0707577	-0.154643	-0.34418	-0.520733	-0.741258	-0.924914	-0.920691	-0.971176	-0.983504	-0.815814	0.461903
TraesCS2A02G475900	VAH36918.1 unnamed protein product [Triticum turgidum subsp. durum]	AT5G58290	LOC_Os02g21970	Bradi3g10720	GRMZM2G038126	GO:0000502,GO:0005618,GO:0005622,GO:0006511,GO:0008540,GO:0009056,GO:0009506,GO:0016887,GO:0019538	Cell_cycle,Protein_fate,Signal_transd_communication		56.5678	56.2278	48.1153	39.7021	30.0418	24.0324	21.6976	18.1446	15.2303	13.3401	13.2283	13.0113	12.8198	14.1456	35.9287		1.874	1.85209	1.3294	0.787336	0.164916	-0.222278	-0.372708	-0.601631	-0.7894	-0.911188	-0.918386	-0.932372	-0.944708	-0.859289	0.54421
TraesCS3B02G561200	CDM86645.1 unnamed protein product [Triticum aestivum]	AT5G10270	LOC_Os01g72790	Bradi2g61310	GRMZM2G019267	GO:0000307,GO:0000790,GO:0004693,GO:0008353,GO:0009607,GO:0009615,GO:0032968,GO:0048366,GO:0070816	Cell_cycle		44.384	47.3016	47.4497	37.0095	31.3274	24.8829	15.8507	10.5085	6.18184	4.93028	5.08551	5.82363	7.55302	9.65801	35.0178		1.37618	1.55715	1.56634	0.918755	0.566302	0.166564	-0.393688	-0.725056	-0.993429	-1.07106	-1.06143	-1.01565	-0.908377	-0.777809	0.795212
TraesCSU02G058100	XP_020153572.1 cyclin-dependent kinase C-2 [Aegilops tauschii subsp. tauschii]	AT5G10270	LOC_Os01g72790	Bradi2g61310	GRMZM2G019267	GO:0000307,GO:0000790,GO:0004693,GO:0008353,GO:0009607,GO:0009615,GO:0032968,GO:0048366,GO:0070816	Cell_cycle		29.2525	28.1437	29.4303	25.3971	21.3191	15.4096	11.2294	8.43974	6.56993	4.00174	4.8267	4.80779	5.31014	6.35828	25.422		1.43544	1.32328	1.45342	1.04547	0.632976	0.0352386	-0.387584	-0.669754	-0.858883	-1.11865	-1.03521	-1.03712	-0.986309	-0.880291	1.04798
TraesCS3A02G498200	VAH69538.1 unnamed protein product [Triticum turgidum subsp. durum]	AT5G10270	LOC_Os01g72790	Bradi2g61310	GRMZM2G019267	GO:0000307,GO:0000790,GO:0004693,GO:0008353,GO:0009607,GO:0009615,GO:0032968,GO:0048366,GO:0070816	Cell_cycle		31.1426	32.6789	32.5341	28.2206	21.633	18.476	11.9227	9.54309	6.93628	4.58597	4.9512	5.70305	6.60628	7.12628	28.8207		1.31964	1.46026	1.447	1.05218	0.449202	0.160239	-0.439597	-0.65741	-0.896018	-1.11115	-1.07772	-1.0089	-0.926223	-0.878626	1.10711
TraesCS6B02G228900	VAI57831.1 unnamed protein product [Triticum turgidum subsp. durum]	AT5G40770	LOC_Os02g37000	Bradi3g46980	GRMZM2G410710	GO:0005730,GO:0005747,GO:0005774,GO:0007005,GO:0009651,GO:0009697,GO:0009723,GO:0009733,GO:0009791,GO:0009941,GO:0016043,GO:0016049,GO:0042742,GO:0044877,GO:0048527,GO:0051301,GO:0051782,GO:0071731	Cell_cycle		19.7302	21.3323	17.9704	13.4242	9.84224	8.55692	7.00498	5.99185	4.67379	3.34661	2.64735	1.76744	1.868	2.13312	16.8424		1.56823	1.80553	1.30758	0.634227	0.103697	-0.086675	-0.316538	-0.466595	-0.661818	-0.85839	-0.96196	-1.09229	-1.07739	-1.03812	1.14051
TraesCS6D02G185000	VAI57831.1 unnamed protein product [Triticum turgidum subsp. durum]	AT5G40770	LOC_Os02g37000	Bradi3g46980	GRMZM2G410710	GO:0005730,GO:0005747,GO:0005774,GO:0007005,GO:0009651,GO:0009697,GO:0009723,GO:0009733,GO:0009791,GO:0009941,GO:0016043,GO:0016049,GO:0042742,GO:0044877,GO:0048527,GO:0051301,GO:0051782,GO:0071731	Cell_cycle		15.0444	17.9954	15.9198	10.5281	7.1418	7.57985	6.06858	4.97334	4.20529	3.29697	2.49415	1.80602	2.02923	1.86049	13.0839		1.38291	1.93124	1.54557	0.543727	-0.0854785	-0.00408294	-0.284892	-0.4884	-0.631112	-0.799888	-0.94906	-1.07692	-1.03545	-1.0668	1.01863
TraesCS4D02G102300	XP_020156223.1 phosphatidylinositol 4-kinase beta 1-like [Aegilops tauschii subsp. tauschii]	AT5G64070	LOC_Os11g10420	Bradi4g22690	GRMZM2G176698	GO:0004430,GO:0006629,GO:0006661,GO:0009653,GO:0009856,GO:0009860,GO:0016043,GO:0016049,GO:0017137,GO:0030154,GO:0030659,GO:0035619,GO:0043424,GO:0046854,GO:0048015,GO:0048768	Cell_cycle,Signal_transd_communication		26.1956	27.4939	27.6567	22.4228	17.7233	13.8583	11.5482	10.4772	9.84876	6.75949	8.08241	7.64619	6.32073	7.40275	25.2743		1.36013	1.52144	1.54165	0.891424	0.307593	-0.172569	-0.459561	-0.592617	-0.670687	-1.05448	-0.890128	-0.944322	-1.10899	-0.974565	1.24568
TraesCS4A02G201300	VAH92919.1 unnamed protein product [Triticum turgidum subsp. durum]	AT5G64070	LOC_Os11g10420	Bradi4g22690	GRMZM2G176698	GO:0004430,GO:0006629,GO:0006661,GO:0009653,GO:0009856,GO:0009860,GO:0016043,GO:0016049,GO:0017137,GO:0030154,GO:0030659,GO:0035619,GO:0043424,GO:0046854,GO:0048015,GO:0048768	Cell_cycle,Signal_transd_communication		26.0967	28.3001	29.2484	21.2544	16.6302	13.2338	10.9153	12.1276	10.1971	8.88397	7.5246	7.93032	7.43661	8.63678	27.8332		1.27157	1.54236	1.6589	0.676472	0.10818	-0.309228	-0.594149	-0.445172	-0.682414	-0.843796	-1.01086	-0.960994	-1.02167	-0.874175	1.48498
TraesCS4B02G105400	VAI03352.1 unnamed protein product [Triticum turgidum subsp. durum]	AT5G64070	LOC_Os11g10420	Bradi4g22690	GRMZM2G176698	GO:0004430,GO:0006629,GO:0006661,GO:0009653,GO:0009856,GO:0009860,GO:0016043,GO:0016049,GO:0017137,GO:0030154,GO:0030659,GO:0035619,GO:0043424,GO:0046854,GO:0048015,GO:0048768	Cell_cycle,Signal_transd_communication		21.8439	24.9264	26.9931	20.2012	15.8892	12.3642	11.042	10.0201	9.49547	7.82874	7.53379	7.37606	6.82507	7.42041	24.3638		1.06048	1.49236	1.78191	0.830313	0.226182	-0.267706	-0.45295	-0.59613	-0.669634	-0.903155	-0.94448	-0.966579	-1.04378	-0.960365	1.41353
TraesCS6A02G251400	VAI47870.1 unnamed protein product [Triticum turgidum subsp. durum]	AT3G48150	LOC_Os02g43920	Bradi3g50600	GRMZM2G170591	GO:0005680,GO:0007049,GO:0016567,GO:0030071,GO:0031347,GO:0051301	Cell_cycle		8.63174	4.92468	0.677272	0.151316	0.0804812	0.0614808	0.0864066	0.0629668	0.137267	0.0495156	0.0858681	0.0592343	0.11027	0.132063	1.42899		3.20025	1.62261	-0.184998	-0.408834	-0.438979	-0.447066	-0.436458	-0.446433	-0.414813	-0.452158	-0.436687	-0.448022	-0.426302	-0.417027	0.134915
TraesCS6D02G233200	XP_020194851.1 anaphase-promoting complex subunit 8 [Aegilops tauschii subsp. tauschii]	AT3G48150	LOC_Os02g43920	Bradi3g50600	GRMZM2G170591	GO:0005680,GO:0007049,GO:0016567,GO:0030071,GO:0031347,GO:0051301	Cell_cycle		8.48288	4.72601	0.774664	0.222385	0.172332	0.0688797	0.066105	0.0207291	0.0790323	0.129551	0.0952839	0.0931416	0.0314135	0.276397	0.825662		3.23835	1.59693	-0.129457	-0.370754	-0.392623	-0.437822	-0.439035	-0.45886	-0.433386	-0.411314	-0.426286	-0.427222	-0.454192	-0.347155	-0.107175
TraesCS6B02G273900	XP_020194851.1 anaphase-promoting complex subunit 8 [Aegilops tauschii subsp. tauschii]	AT3G48150	LOC_Os02g43920	Bradi3g50600	GRMZM2G170591	GO:0005680,GO:0007049,GO:0016567,GO:0030071,GO:0031347,GO:0051301	Cell_cycle		12.0463	6.81141	1.25605	0.459681	0.152572	0.46721	0.552491	0.313036	0.166522	0.14712	0.0370049	0.188623	0.204093	0.237774	1.18978		3.23033	1.60916	-0.111258	-0.357882	-0.45299	-0.355551	-0.32914	-0.403296	-0.44867	-0.454678	-0.488779	-0.441825	-0.437034	-0.426604	-0.131782
TraesCS3B02G363200	VAH80823.1 unnamed protein product [Triticum turgidum subsp. durum]	AT5G06150	LOC_Os01g59120	Bradi2g52760	GRMZM2G073003	GO:0000079,GO:0000278,GO:0000307,GO:0004672,GO:0007049,GO:0007088,GO:0008284,GO:0009651,GO:0010332,GO:0016538,GO:0019901,GO:0030234,GO:0045787,GO:0051301,GO:0051726	Cell_cycle		109.949	66.4793	17.7631	1.33128	0.374451	0.458892	0.331122	0.141746	0.217625	0.287861	0.0536985	0.174796	0.0846284	0.110259	0.258119		3.14308	1.73086	0.148207	-0.385617	-0.416702	-0.413958	-0.418109	-0.424262	-0.421796	-0.419515	-0.427122	-0.423188	-0.426117	-0.425284	-0.420481
TraesCS3A02G333000	VAH65071.1 unnamed protein product [Triticum turgidum subsp. durum]	AT5G06150	LOC_Os01g59120	Bradi2g52760	GRMZM2G073003	GO:0000079,GO:0000278,GO:0000307,GO:0004672,GO:0007049,GO:0007088,GO:0008284,GO:0009651,GO:0010332,GO:0016538,GO:0019901,GO:0030234,GO:0045787,GO:0051301,GO:0051726	Cell_cycle		120.589	77.1872	19.7103	1.6552	0.224346	0.313431	0.0731638	0.119374	0.101638	0.113939	0.0464207	0.134753	0.0536329	0.0470595	0.303615		3.08704	1.82159	0.145749	-0.38068	-0.422399	-0.419802	-0.426807	-0.42546	-0.425977	-0.425618	-0.427587	-0.425012	-0.427377	-0.427568	-0.420088
TraesCS1B02G321000	VAH20555.1 unnamed protein product [Triticum turgidum subsp. durum]	AT3G11520	LOC_Os05g41390	Bradi2g21330	GRMZM2G034647	GO:0000079,GO:0000278,GO:0000307,GO:0004672,GO:0007049,GO:0007088,GO:0008284,GO:0010583,GO:0016538,GO:0019901,GO:0030234,GO:0045787,GO:0051301,GO:0051726	Cell_cycle		15.617	9.89627	2.54115	0.430579	0.213772	0.110177	0.0395351	0.0410723	0.0142513	0	0	0	0	0.0137728	0.0330066		3.09866	1.80351	0.138351	-0.33947	-0.388554	-0.412007	-0.428	-0.427652	-0.433724	-0.436951	-0.436951	-0.436951	-0.436951	-0.433833	-0.429478
TraesCS1A02G323500	VAH09007.1 unnamed protein product [Triticum turgidum subsp. durum]	AT4G32700	LOC_Os12g19370	Bradi4g08150	GRMZM2G141948	GO:0003887,GO:0006260,GO:0006261,GO:0006310,GO:0007049,GO:0008409,GO:0009640,GO:0009933,GO:0010468,GO:0051301,GO:1902749,GO:1990067,GO:2000011	Cell_cycle		21.946	13.3962	3.90484	1.78114	0.858641	0.617149	0.361767	0.237165	0.27384	0.17969	0.199173	0.331078	0.326787	0.449883	0.940278		3.14178	1.71995	0.141564	-0.211603	-0.365014	-0.405173	-0.447643	-0.468364	-0.462265	-0.477922	-0.474682	-0.452746	-0.45346	-0.432989	-0.351437
TraesCS1D02G324400	XP_020200124.1 helicase and polymerase-containing protein TEBICHI [Aegilops tauschii subsp. tauschii]	AT4G32700	LOC_Os12g19370	Bradi4g08150	GRMZM2G141948	GO:0003887,GO:0006260,GO:0006261,GO:0006310,GO:0007049,GO:0008409,GO:0009640,GO:0009933,GO:0010468,GO:0051301,GO:1902749,GO:1990067,GO:2000011	Cell_cycle		14.3856	8.18311	2.41091	0.959743	0.517676	0.453782	0.120803	0.191516	0.252788	0.162392	0.187262	0.122219	0.061832	0.0962161	0.354893		3.20706	1.61422	0.131877	-0.240792	-0.354318	-0.370726	-0.456238	-0.438078	-0.422343	-0.445557	-0.439171	-0.455874	-0.471382	-0.462552	-0.396122
TraesCS3D02G326600	XP_020146674.1 cyclin-B1-1-like isoform X1 [Aegilops tauschii subsp. tauschii]	AT5G06150	LOC_Os01g59120	Bradi2g52760	GRMZM2G073003	GO:0000079,GO:0000278,GO:0000307,GO:0004672,GO:0007049,GO:0007088,GO:0008284,GO:0009651,GO:0010332,GO:0016538,GO:0019901,GO:0030234,GO:0045787,GO:0051301,GO:0051726	Cell_cycle		89.6456	48.9835	15.5304	3.08885	1.04005	0.660701	0.292613	0.147627	0.0804779	0.0697467	0.0397518	0.0236808	0.0152441	0.0926227	0.164727		3.22749	1.566	0.199075	-0.309297	-0.393013	-0.408514	-0.423554	-0.429479	-0.432222	-0.432661	-0.433886	-0.434543	-0.434888	-0.431726	-0.42878
TraesCS7A02G204800	XP_020183739.1 ribonucleoside-diphosphate reductase small chain [Aegilops tauschii subsp. tauschii]	AT3G27060	LOC_Os06g14620	Bradi1g44090	GRMZM2G155546	GO:0004748,GO:0006259,GO:0006260,GO:0006281,GO:0007049,GO:0008219,GO:0009186,GO:0009263,GO:0012501,GO:0051726	Cell_cycle,Development,Metabolism		117.686	92.5703	10.3699	1.66885	0.985966	1.57206	1.93429	2.42967	2.50263	2.89091	3.10196	1.73285	2.38633	3.65474	3.59611		2.88091	2.16508	-0.177723	-0.425711	-0.445174	-0.42847	-0.418146	-0.404027	-0.401948	-0.390881	-0.384866	-0.423887	-0.405262	-0.369111	-0.370782
TraesCS7B02G394500	VAI80521.1 unnamed protein product [Triticum turgidum subsp. durum]	AT5G22880	LOC_Os01g05630	Bradi1g47980	GRMZM2G163939	GO:0000786,GO:0005730,GO:0006259,GO:0016043,GO:0046982	Cell_cycle		58.1516	43.4357	6.79931	1.44847	1.04152	0.967765	1.35305	0.916634	0.706637	0.673407	0.370399	0.257731	0.078071	0.137995	0.670066		2.93647	2.07824	-0.0583927	-0.370453	-0.394187	-0.398488	-0.376018	-0.40147	-0.413717	-0.415655	-0.433326	-0.439897	-0.450375	-0.44688	-0.41585
TraesCS5A02G142600	VAI15904.1 unnamed protein product [Triticum turgidum subsp. durum]	AT3G25100	LOC_Os12g03130	Bradi4g43950	AC197146.3_FG001	GO:0000727,GO:0003682,GO:0003688,GO:0003697,GO:0005656,GO:0006259,GO:0006267,GO:0006270,GO:0006279,GO:0031261,GO:0031298,GO:0031938,GO:0043138,GO:0048229,GO:0051301,GO:1900087,GO:1902977	Cell_cycle		19.0183	12.727	1.72567	0.181466	0.175116	0.613577	1.48959	1.07464	0.0942843	0.031767	0.0139467	0	0	0.0166027	0.0151613		3.05967	1.89585	-0.13926	-0.424919	-0.426094	-0.344984	-0.182932	-0.259693	-0.441047	-0.452612	-0.455908	-0.458488	-0.458488	-0.455417	-0.455684
TraesCS5A02G161000	VAI16523.1 unnamed protein product [Triticum turgidum subsp. durum]	AT4G34160	LOC_Os09g02360	Bradi4g08357	GRMZM2G107377	GO:0000079,GO:0000082,GO:0000278,GO:0000307,GO:0004672,GO:0007049,GO:0007088,GO:0008284,GO:0009735,GO:0009741,GO:0009744,GO:0010444,GO:0010583,GO:0016538,GO:0019901,GO:0042127,GO:0045787,GO:0048316,GO:0051301,GO:0051726	Cell_cycle,Senescence		15.1617	9.50149	0.280077	0.119622	0.0159049	0.0825954	0.0413687	0.254784	0.275172	0.439946	0.521828	0.0667683	0.0926684	0.141479	0.125914		3.13661	1.80709	-0.358912	-0.396601	-0.420963	-0.405298	-0.414981	-0.364853	-0.360064	-0.32136	-0.302127	-0.409015	-0.402932	-0.391467	-0.395123
TraesCS5B02G158400	VAI30686.1 unnamed protein product [Triticum turgidum subsp. durum]	AT4G34160	LOC_Os09g02360	Bradi4g08357	GRMZM2G107377	GO:0000079,GO:0000082,GO:0000278,GO:0000307,GO:0004672,GO:0007049,GO:0007088,GO:0008284,GO:0009735,GO:0009741,GO:0009744,GO:0010444,GO:0010583,GO:0016538,GO:0019901,GO:0042127,GO:0045787,GO:0048316,GO:0051301,GO:0051726	Cell_cycle,Senescence		14.5713	9.11843	0.493168	0.0772031	0.0302191	0	0	0.0835029	0.220852	0.381908	0.211134	0.0498837	0.061255	0.0741419	0.281522		3.13665	1.80676	-0.296845	-0.398294	-0.409753	-0.417123	-0.417123	-0.396757	-0.363259	-0.32398	-0.36563	-0.404957	-0.402183	-0.39904	-0.348463
TraesCS3A02G075800	VAH56882.1 unnamed protein product [Triticum turgidum subsp. durum]	AT5G22880	LOC_Os01g05900	Bradi2g00510	GRMZM2G163939	GO:0000786,GO:0005730,GO:0006259,GO:0016043,GO:0046982	Cell_cycle		313.797	198.759	28.2998	3.15906	2.37919	2.68738	3.10198	4.5196	5.56127	6.85734	7.03523	9.74551	7.18826	5.08936	8.73406		3.12652	1.81067	-0.139104	-0.426672	-0.435592	-0.432067	-0.427325	-0.41111	-0.399194	-0.38437	-0.382335	-0.351334	-0.380584	-0.404592	-0.362903
TraesCS5B02G141300	VAI30126.1 unnamed protein product [Triticum turgidum subsp. durum]	AT3G25100	LOC_Os12g03130	Bradi4g43950	AC197146.3_FG001	GO:0000727,GO:0003682,GO:0003688,GO:0003697,GO:0005656,GO:0006259,GO:0006267,GO:0006270,GO:0006279,GO:0031261,GO:0031298,GO:0031938,GO:0043138,GO:0048229,GO:0051301,GO:1900087,GO:1902977	Cell_cycle		19.6914	13.6897	1.26492	0.163748	0.0721713	0.2044	0.338078	0.140211	0.028936	0	0	0	0	0	0.0138131		3.02242	1.97495	-0.193537	-0.385723	-0.401706	-0.378628	-0.355297	-0.389831	-0.409251	-0.414302	-0.414302	-0.414302	-0.414302	-0.414302	-0.411891
TraesCS5D02G149500	XP_020172744.1 cell division control protein 45 homolog [Aegilops tauschii subsp. tauschii]	AT3G25100	LOC_Os12g03130	Bradi4g43950	AC197146.3_FG001	GO:0000727,GO:0003682,GO:0003688,GO:0003697,GO:0005656,GO:0006259,GO:0006267,GO:0006270,GO:0006279,GO:0031261,GO:0031298,GO:0031938,GO:0043138,GO:0048229,GO:0051301,GO:1900087,GO:1902977	Cell_cycle		18.6321	12.1475	1.61897	0.123037	0.0151095	0.123968	0.605162	0.523661	0.126226	0.0557282	0	0.0118404	0	0	0		3.08917	1.86521	-0.122042	-0.404399	-0.42477	-0.404223	-0.313398	-0.328781	-0.403797	-0.417103	-0.427622	-0.425387	-0.427622	-0.427622	-0.427622
TraesCS4B02G129200	XP_020187916.1 cell division control protein 45 homolog [Aegilops tauschii subsp. tauschii]	AT3G25100	LOC_Os11g03430	Bradi4g43950	AC197146.3_FG001	GO:0000727,GO:0003682,GO:0003688,GO:0003697,GO:0005656,GO:0006259,GO:0006267,GO:0006270,GO:0006279,GO:0031261,GO:0031298,GO:0031938,GO:0043138,GO:0048229,GO:0051301,GO:1900087,GO:1902977	Cell_cycle		8.23914	4.75806	0.999092	0.332456	0.533378	0.759215	1.56337	0.650937	0.642933	0.436753	0.285144	0.208735	0.0619016	0.0599874	0.100984		3.19872	1.59201	-0.142949	-0.450638	-0.357902	-0.253666	0.117495	-0.303642	-0.307336	-0.402499	-0.472475	-0.507742	-0.575513	-0.576397	-0.557474
TraesCS7B02G394800	VAI80524.1 unnamed protein product [Triticum turgidum subsp. durum]	AT5G22880	LOC_Os01g05900	Bradi1g47980	GRMZM2G401147	GO:0000786,GO:0005730,GO:0006259,GO:0016043,GO:0046982	Cell_cycle		95.7594	65.95	16.101	10.8831	10.8978	11.4034	10.9491	8.40031	6.08631	5.4791	2.43255	1.11814	0.526557	0.523758	1.03521		3.02063	1.88453	-0.0153211	-0.214187	-0.213629	-0.194359	-0.211673	-0.308813	-0.397004	-0.420146	-0.536256	-0.586351	-0.608898	-0.609004	-0.589512
TraesCS7B02G112000	XP_020183739.1 ribonucleoside-diphosphate reductase small chain [Aegilops tauschii subsp. tauschii]	AT3G27060	LOC_Os06g14620	Bradi1g44090	GRMZM2G155546	GO:0004748,GO:0006259,GO:0006260,GO:0006281,GO:0007049,GO:0008219,GO:0009186,GO:0009263,GO:0012501,GO:0051726	Cell_cycle,Development,Metabolism		105.767	106.604	14.6435	2.55318	1.71237	1.59045	1.47503	1.41546	1.76238	2.51773	2.33478	1.51203	1.42431	1.61644	3.04929		2.52715	2.55087	-0.0573401	-0.40025	-0.424098	-0.427556	-0.43083	-0.432519	-0.42268	-0.401256	-0.406445	-0.42978	-0.432268	-0.426819	-0.38618
TraesCS7D02G207800	XP_020183739.1 ribonucleoside-diphosphate reductase small chain [Aegilops tauschii subsp. tauschii]	AT3G27060	LOC_Os06g14620	Bradi1g44090	GRMZM2G155546	GO:0004748,GO:0006259,GO:0006260,GO:0006281,GO:0007049,GO:0008219,GO:0009186,GO:0009263,GO:0012501,GO:0051726	Cell_cycle,Development,Metabolism		78.8063	71.3641	7.80246	1.18043	0.581658	0.442534	0.261714	0.222926	0.291085	0.416881	0.76859	0.59963	0.514894	0.886461	4.25919		2.6859	2.39012	-0.136089	-0.399277	-0.423075	-0.428604	-0.435791	-0.437332	-0.434623	-0.429624	-0.415645	-0.42236	-0.425728	-0.410961	-0.276914
TraesCS1D02G309400	XP_020166533.1 cyclin-B1-5-like [Aegilops tauschii subsp. tauschii]	AT5G06150	LOC_Os05g41390	Bradi2g21330	GRMZM2G034647	GO:0000079,GO:0000278,GO:0000307,GO:0004672,GO:0007049,GO:0007088,GO:0008284,GO:0009651,GO:0010332,GO:0016538,GO:0019901,GO:0030234,GO:0045787,GO:0051301,GO:0051726	Cell_cycle		16.0712	10.9172	2.74547	0.267975	0.0318904	0.027582	0.0196183	0.028354	0.0287193	0.0404623	0.092537	0.0436107	0.107913	0.0303754	0.1505		3.0251	1.91389	0.152053	-0.382101	-0.433001	-0.43393	-0.435647	-0.433763	-0.433685	-0.431153	-0.419925	-0.430474	-0.41661	-0.433327	-0.407428
TraesCS3A02G527600	VAH70205.1 unnamed protein product [Triticum turgidum subsp. durum]	AT5G13840	LOC_Os01g74146	Bradi2g62140	GRMZM2G159427	GO:0004871,GO:0005622,GO:0005834,GO:0007049,GO:0010997,GO:0016567,GO:0051301,GO:0097027,GO:1904668	Cell_cycle		26.7555	18.5803	5.21576	0.418757	0.104419	0.105371	0.0533541	0	0	0	0.0160848	0	0	0.0386768	0		2.99097	1.94317	0.230259	-0.384563	-0.424852	-0.42473	-0.431396	-0.438235	-0.438235	-0.438235	-0.436173	-0.438235	-0.438235	-0.433278	-0.438235
TraesCS1B02G320900	VAH20557.1 unnamed protein product [Triticum turgidum subsp. durum]	AT5G06150	LOC_Os05g41390	Bradi2g21330	GRMZM2G034647	GO:0000079,GO:0000278,GO:0000307,GO:0004672,GO:0007049,GO:0007088,GO:0008284,GO:0009651,GO:0010332,GO:0016538,GO:0019901,GO:0030234,GO:0045787,GO:0051301,GO:0051726	Cell_cycle		29.5532	21.5385	5.35638	0.26923	0.0473977	0.0196043	0.0403026	0.0136908	0.0498797	0	0	0	0	0	0		2.94166	2.02646	0.178577	-0.402335	-0.427667	-0.430841	-0.428477	-0.431516	-0.427384	-0.433079	-0.433079	-0.433079	-0.433079	-0.433079	-0.433079
TraesCS3D02G195200	XP_020201067.1 cyclin-B1-3-like [Aegilops tauschii subsp. tauschii]	AT5G06150	LOC_Os01g17402	Bradi2g10890	GRMZM2G005619	GO:0000079,GO:0000278,GO:0000307,GO:0004672,GO:0007049,GO:0007088,GO:0008284,GO:0009651,GO:0010332,GO:0016538,GO:0019901,GO:0030234,GO:0045787,GO:0051301,GO:0051726	Cell_cycle		8.26772	5.79479	2.18353	0.140267	0.0159049	0.0614055	0.032285	0	0.0142513	0.0177486	0	0	0.0240451	0	0.0278742		2.95033	1.93168	0.444133	-0.397524	-0.448751	-0.430009	-0.442004	-0.455303	-0.449432	-0.447992	-0.455303	-0.455303	-0.445398	-0.455303	-0.443821
TraesCS1A02G309800	XP_020166554.1 cyclin-B1-5-like [Aegilops tauschii subsp. tauschii]	AT3G11520	LOC_Os05g41390	Bradi2g21330	GRMZM2G034647	GO:0000079,GO:0000278,GO:0000307,GO:0004672,GO:0007049,GO:0007088,GO:0008284,GO:0010583,GO:0016538,GO:0019901,GO:0030234,GO:0045787,GO:0051301,GO:0051726	Cell_cycle		33.6211	28.6092	7.48648	0.644268	0.134241	0.0418011	0.0569351	0.0287398	0.0360616	0.0202311	0	0	0	0.00830133	0		2.73794	2.26326	0.262725	-0.385302	-0.433607	-0.442362	-0.440928	-0.443599	-0.442905	-0.444404	-0.446321	-0.446321	-0.446321	-0.445534	-0.446321
TraesCS3D02G533000	XP_020198802.1 protein FIZZY-RELATED 3 [Aegilops tauschii subsp. tauschii]	AT5G13840	LOC_Os01g74146	Bradi2g62140	GRMZM2G159427	GO:0004871,GO:0005622,GO:0005834,GO:0007049,GO:0010997,GO:0016567,GO:0051301,GO:0097027,GO:1904668	Cell_cycle		28.4587	22.0293	6.16996	0.599176	0.0964667	0.105999	0.0123681	0.0140766	0.0242683	0	0.032474	0.0710423	0.01603	0	0.129106		2.85902	2.11204	0.269467	-0.377757	-0.436163	-0.435055	-0.445933	-0.445735	-0.444551	-0.44737	-0.443597	-0.439117	-0.445508	-0.44737	-0.432371
TraesCS3B02G595600	VAH86406.1 unnamed protein product [Triticum turgidum subsp. durum]	AT5G13840	LOC_Os01g74146	Bradi2g62140	GRMZM2G159427	GO:0004871,GO:0005622,GO:0005834,GO:0007049,GO:0010997,GO:0016567,GO:0051301,GO:0097027,GO:1904668	Cell_cycle		27.7187	21.0817	5.08059	0.472271	0.0574192	0.122811	0.0413687	0.0293264	0.0387363	0.0140185	0	0.0236808	0	0	0		2.89182	2.09455	0.172407	-0.381171	-0.431005	-0.42315	-0.432933	-0.43438	-0.433249	-0.436219	-0.437903	-0.435058	-0.437903	-0.437903	-0.437903
TraesCS1D02G309300	XP_020166554.1 cyclin-B1-5-like [Aegilops tauschii subsp. tauschii]	AT3G11520	LOC_Os05g41390	Bradi2g21330	GRMZM2G034647	GO:0000079,GO:0000278,GO:0000307,GO:0004672,GO:0007049,GO:0007088,GO:0008284,GO:0010583,GO:0016538,GO:0019901,GO:0030234,GO:0045787,GO:0051301,GO:0051726	Cell_cycle		34.3924	27.1792	6.60731	0.295725	0.0565433	0.056599	0.0290006	0.0570938	0	0.031767	0	0.0236808	0	0.00830133	0.0635648		2.84209	2.15428	0.192669	-0.409166	-0.431973	-0.431968	-0.434599	-0.43192	-0.437365	-0.434335	-0.437365	-0.435106	-0.437365	-0.436573	-0.431303
TraesCS7B02G156700	XP_020173313.1 tryptophan--tRNA ligase, cytoplasmic-like isoform X1 [Aegilops tauschii subsp. tauschii]	AT3G04600	LOC_Os12g35570	Bradi4g05570	GRMZM2G002687	GO:0004812,GO:0004830,GO:0006412,GO:0006418,GO:0006436	Cell_cycle,Ribosome_translation		7.68249	5.98041	2.7741	1.053	0.800464	1.71959	2.77536	2.96868	1.55517	1.14469	0.461308	0.531227	0.497501	0.464338	1.9225		2.70986	1.87535	0.303346	-0.540486	-0.664299	-0.213666	0.303962	0.398745	-0.294277	-0.495532	-0.830583	-0.796302	-0.812838	-0.829097	-0.114181
TraesCS1B02G254800	VAH18783.1 unnamed protein product [Triticum turgidum subsp. durum]	AT5G10270	LOC_Os01g72790	Bradi2g26680	GRMZM2G019267	GO:0000307,GO:0000790,GO:0004693,GO:0008353,GO:0009607,GO:0009615,GO:0032968,GO:0048366,GO:0070816	Cell_cycle		37.7078	20.8074	12.2405	10.1074	8.74523	8.65381	8.01928	7.91331	6.87234	5.47177	5.51502	4.35998	4.87096	5.10578	18.1162		3.14338	1.15673	0.149681	-0.101059	-0.261184	-0.27193	-0.346519	-0.358977	-0.481342	-0.645981	-0.640896	-0.776671	-0.716605	-0.689003	0.84038
TraesCS1A02G243300	VAH07000.1 unnamed protein product [Triticum turgidum subsp. durum]	AT5G10270	LOC_Os01g72790	Bradi2g26680	GRMZM2G019267	GO:0000307,GO:0000790,GO:0004693,GO:0008353,GO:0009607,GO:0009615,GO:0032968,GO:0048366,GO:0070816	Cell_cycle		40.8645	19.8958	11.3491	8.46844	6.43504	7.12087	6.65495	6.71503	5.51358	4.92683	4.41298	2.90259	3.23143	4.27282	17.1723		3.24761	1.04155	0.142382	-0.160684	-0.374611	-0.302457	-0.351476	-0.345155	-0.471555	-0.533286	-0.587346	-0.746249	-0.711653	-0.602092	0.755024
TraesCS3A02G006400	VAH55697.1 unnamed protein product [Triticum turgidum subsp. durum]	AT4G05440	0	Bradi2g01010	GRMZM2G180605	GO:0007049,GO:0010197	Cell_cycle		5.59988	2.5523	1.13791	0.806435	0.484592	0.388717	0.395949	0.34433	0.283489	0.175429	0.38521	0.27272	0.225919	0.226101	2.49749		3.18642	1.05127	0.0603513	-0.171878	-0.397361	-0.464532	-0.459465	-0.49563	-0.538255	-0.613962	-0.466989	-0.545799	-0.578588	-0.578461	1.01288
TraesCS1D02G243300	XP_020194283.1 cyclin-dependent kinase C-2-like [Aegilops tauschii subsp. tauschii]	AT5G10270	LOC_Os01g72790	Bradi2g26680	GRMZM2G019267	GO:0000307,GO:0000790,GO:0004693,GO:0008353,GO:0009607,GO:0009615,GO:0032968,GO:0048366,GO:0070816	Cell_cycle		38.0934	18.4645	10.1538	6.5691	5.68364	5.9687	5.85811	5.43805	4.93268	4.91266	4.17035	3.8872	3.17523	4.07422	17.0858		3.23842	1.03601	0.103518	-0.29869	-0.398041	-0.366056	-0.378465	-0.425598	-0.482301	-0.484547	-0.567837	-0.599607	-0.679492	-0.578623	0.881308
TraesCS6A02G250800	VAI47856.1 unnamed protein product [Triticum turgidum subsp. durum]	AT5G22060	LOC_Os02g43930	Bradi3g50610	GRMZM2G118731	GO:0005618,GO:0005730,GO:0006457,GO:0009056,GO:0009408,GO:0009506,GO:0009908,GO:0019538,GO:0031072,GO:0051082	Cell_cycle		150.714	73.8035	50.8275	35.9595	32.4768	26.2582	22.1729	21.5915	21.9618	17.2899	18.0958	21.6827	21.9775	24.2765	84.9217		3.09496	0.913421	0.261716	-0.160008	-0.258794	-0.435183	-0.551061	-0.567553	-0.557047	-0.689564	-0.666706	-0.564965	-0.556603	-0.491394	1.22879
TraesCS6D02G232600	VAI47856.1 unnamed protein product [Triticum turgidum subsp. durum]	AT5G22060	LOC_Os02g43930	Bradi3g50610	GRMZM2G118731	GO:0005618,GO:0005730,GO:0006457,GO:0009056,GO:0009408,GO:0009506,GO:0009908,GO:0019538,GO:0031072,GO:0051082	Cell_cycle		63.4137	33.7738	23.9539	17.9282	16.3444	14.1784	12.7157	12.1861	11.0981	9.74112	9.48426	12.4251	11.157	12.0784	33.5805		3.13394	1.01365	0.311175	-0.119874	-0.233172	-0.388115	-0.49275	-0.530637	-0.608467	-0.705536	-0.72391	-0.513534	-0.604252	-0.538337	0.999818
TraesCS6A02G181100	AYA60746.1 histone deacetylase 6 protein A [Triticum aestivum]	AT5G63110	LOC_Os08g25570	Bradi3g22370	GRMZM2G136067	GO:0000003,GO:0000118,GO:0004407,GO:0009651,GO:0009737,GO:0009790,GO:0009791,GO:0009793,GO:0009941,GO:0010228,GO:0010431,GO:0016043,GO:0016441,GO:0016458,GO:0016575,GO:0040029,GO:0045944,GO:0070932,GO:0070933	Cell_cycle,Protein_fate,Senescence,Transcription		37.9316	15.2225	11.1963	8.61543	7.02622	5.40883	5.05212	5.09121	4.45947	4.2908	4.76917	3.73808	4.08765	4.35887	13.181		3.41427	0.737848	0.263329	-0.0408392	-0.228139	-0.41876	-0.4608	-0.456193	-0.530648	-0.550527	-0.494147	-0.615669	-0.574469	-0.542505	0.497249
TraesCS6D02G168400	AYA60746.1 histone deacetylase 6 protein A [Triticum aestivum]	AT5G63110	LOC_Os08g25570	Bradi3g22370	GRMZM2G136067	GO:0000003,GO:0000118,GO:0004407,GO:0009651,GO:0009737,GO:0009790,GO:0009791,GO:0009793,GO:0009941,GO:0010228,GO:0010431,GO:0016043,GO:0016441,GO:0016458,GO:0016575,GO:0040029,GO:0045944,GO:0070932,GO:0070933	Cell_cycle,Protein_fate,Senescence,Transcription		39.6196	15.8923	12.2543	10.0763	7.35274	7.13112	6.43105	6.11257	6.60083	6.93745	7.34778	5.61042	5.17675	6.20481	16.4621		3.41641	0.621699	0.193204	-0.063331	-0.384128	-0.410231	-0.492688	-0.530199	-0.47269	-0.433042	-0.384712	-0.589345	-0.640424	-0.519335	0.688816
TraesCS6B02G274600	VAI47856.1 unnamed protein product [Triticum turgidum subsp. durum]	AT5G22060	LOC_Os02g43930	Bradi3g50610	GRMZM2G118731	GO:0005618,GO:0005730,GO:0006457,GO:0009056,GO:0009408,GO:0009506,GO:0009908,GO:0019538,GO:0031072,GO:0051082	Cell_cycle		207.071	100.749	61.887	46.2824	39.7983	31.3138	24.611	21.4487	19.7634	16.6285	16.5703	16.6648	16.2823	17.7751	74.1901		3.24882	1.08546	0.294724	-0.0227882	-0.154723	-0.327359	-0.463743	-0.528086	-0.562379	-0.626165	-0.627349	-0.625427	-0.63321	-0.602834	0.545057
TraesCS6B02G210200	AYA60747.1 histone deacetylase 6 protein B [Triticum aestivum]	AT5G63110	LOC_Os08g25570	Bradi3g22370	GRMZM2G136067	GO:0000003,GO:0000118,GO:0004407,GO:0009651,GO:0009737,GO:0009790,GO:0009791,GO:0009793,GO:0009941,GO:0010228,GO:0010431,GO:0016043,GO:0016441,GO:0016458,GO:0016575,GO:0040029,GO:0045944,GO:0070932,GO:0070933	Cell_cycle,Protein_fate,Senescence,Transcription		41.6222	20.7232	13.7447	9.66562	6.93052	6.39927	5.04936	4.39832	4.67966	4.44859	4.42077	3.61805	3.63025	4.40657	15.0974		3.23976	1.10386	0.390649	-0.0262323	-0.305762	-0.360056	-0.498018	-0.564555	-0.535802	-0.559417	-0.56226	-0.644299	-0.643052	-0.563711	0.528895
TraesCS4B02G210800	AIU41377.1 type 1 protein phosphatase [Triticum turgidum subsp. durum]	AT2G39840	LOC_Os03g16110	Bradi1g66970	GRMZM2G160237	GO:0000164,GO:0004722,GO:0006470,GO:0010161,GO:0040008	Cell_cycle,Metabolism,Protein_fate,Ribosome_translation,Signal_transd_communication		54.1143	27.887	19.7387	16.9266	14.878	12.2528	12.1894	11.5214	10.2375	8.65042	8.77382	9.6823	9.2666	9.71106	18.2027		3.33925	1.02511	0.306163	0.0580364	-0.12272	-0.354353	-0.359944	-0.418888	-0.532167	-0.672203	-0.661315	-0.581156	-0.617835	-0.578619	0.170632
TraesCS4D02G211500	XP_020184026.1 serine/threonine-protein phosphatase PP1 [Aegilops tauschii subsp. tauschii]	AT2G39840	LOC_Os03g16110	Bradi1g66970	GRMZM2G160237	GO:0000164,GO:0004722,GO:0006470,GO:0010161,GO:0040008	Cell_cycle,Metabolism,Protein_fate,Ribosome_translation,Signal_transd_communication		58.7038	29.6252	21.9542	16.8837	15.2809	13.7999	12.5616	13.0695	12.8863	10.2049	9.27083	10.2471	9.25954	9.29701	18.3301		3.36424	0.994323	0.36913	-0.0441169	-0.174746	-0.295445	-0.396367	-0.354973	-0.369901	-0.588435	-0.664565	-0.584996	-0.665486	-0.662432	0.0737707
TraesCS4A02G093600	XP_020184026.1 serine/threonine-protein phosphatase PP1 [Aegilops tauschii subsp. tauschii]	AT2G39840	LOC_Os03g16110	Bradi1g66970	GRMZM2G160237	GO:0000164,GO:0004722,GO:0006470,GO:0010161,GO:0040008	Cell_cycle,Metabolism,Protein_fate,Ribosome_translation,Signal_transd_communication		58.9114	30.2603	19.8124	16.4769	14.1831	12.0587	11.5745	11.0978	11.6561	10.0965	9.73477	10.8425	10.0287	10.2076	20.0552		3.3681	1.05829	0.216004	-0.0529006	-0.237826	-0.409089	-0.448124	-0.486554	-0.441548	-0.56728	-0.596443	-0.50714	-0.572744	-0.558328	0.235576
TraesCS2D02G131200	SPT16555.1 unnamed protein product [Triticum aestivum]	AT5G60990	LOC_Os03g46610	Bradi1g18930	GRMZM2G075027	GO:0003723,GO:0008026	Cell_cycle,Transcription		24.24	14.5532	6.41993	4.45942	4.86821	5.94173	5.29205	5.02404	3.46776	2.04877	1.80481	1.38341	0.844694	1.34516	8.8044		3.06826	1.43582	0.065176	-0.265213	-0.196323	-0.0154103	-0.124896	-0.170062	-0.432329	-0.671461	-0.712574	-0.783589	-0.874374	-0.790034	0.467013
TraesCS1B02G329500	VAH20711.1 unnamed protein product [Triticum turgidum subsp. durum]	AT5G61070	LOC_Os07g41090	Bradi1g22240	GRMZM2G457889	GO:0004402,GO:0004407,GO:0006338,GO:0010053,GO:0016043,GO:0016575,GO:0032041,GO:0045604	Cell_cycle,Protein_fate,Transcription		5.65382	3.94282	2.2115	1.18952	1.03992	1.2564	1.11061	1.23205	1.22824	0.586251	0.657278	0.684173	0.525099	0.645549	2.29425		2.91783	1.68107	0.429606	-0.309115	-0.417252	-0.260778	-0.366155	-0.278378	-0.281127	-0.745182	-0.693841	-0.6744	-0.789384	-0.702319	0.489422
TraesCS3D02G115500	XP_020189886.1 polynucleotide 5'-hydroxyl-kinase NOL9-like [Aegilops tauschii subsp. tauschii]	AT5G11010	LOC_Os01g08850	Bradi2g05357	GRMZM2G083763	GO:0000448,GO:0005730	Cell_cycle		9.13947	6.28778	3.39586	1.46046	1.72988	1.31624	1.15897	1.35166	0.830519	0.636755	0.477442	0.31641	0.382822	0.321744	2.87265		2.90721	1.7275	0.531153	-0.269499	-0.158041	-0.329159	-0.394218	-0.314506	-0.530096	-0.610253	-0.676159	-0.742776	-0.715302	-0.740569	0.314709
TraesCS3A02G113200	VAH57920.1 unnamed protein product [Triticum turgidum subsp. durum]	AT5G11010	LOC_Os01g08850	Bradi2g05357	GRMZM2G083763	GO:0000448,GO:0005730	Cell_cycle		10.3219	7.30842	3.74783	2.27908	1.99262	1.72536	1.49063	1.65657	1.03699	1.09231	0.946535	0.620389	0.66748	0.528789	3.85283		2.87873	1.7527	0.422234	-0.126585	-0.233626	-0.333493	-0.421201	-0.359197	-0.59071	-0.570041	-0.624511	-0.74638	-0.728784	-0.780608	0.46147
TraesCS2D02G341600	ADB92637.1 putative histone acetyltransferase ELP3 [Hordeum vulgare]	AT5G50320	LOC_Os04g40840	Bradi5g13790	GRMZM2G100872	GO:0002098,GO:0002926,GO:0004402,GO:0005719,GO:0008283,GO:0009294,GO:0009734,GO:0010928,GO:0016043,GO:0033588,GO:0035265,GO:0040007,GO:0051536,GO:0090708,GO:2000025	Cell_cycle,Protein_fate,Transcription		25.1026	15.5425	7.52759	4.15661	2.91794	2.08432	2.17958	1.86233	1.4236	1.46554	1.95852	1.21428	1.79957	2.33243	13.415		2.87968	1.46331	0.275877	-0.223546	-0.40706	-0.530564	-0.516451	-0.563452	-0.628451	-0.622238	-0.549202	-0.659463	-0.57275	-0.493805	1.14812
TraesCS2A02G320900	ADB92637.1 putative histone acetyltransferase ELP3 [Hordeum vulgare]	AT5G50320	LOC_Os04g40840	Bradi5g13790	GRMZM2G100872	GO:0002098,GO:0002926,GO:0004402,GO:0005719,GO:0008283,GO:0009294,GO:0009734,GO:0010928,GO:0016043,GO:0033588,GO:0035265,GO:0040007,GO:0051536,GO:0090708,GO:2000025	Cell_cycle,Protein_fate,Transcription		24.1777	14.0877	6.77131	3.69538	2.58317	2.22602	1.57614	1.6672	1.38107	1.1782	1.58666	1.10232	1.00175	1.69409	11.8204		2.96834	1.39815	0.259578	-0.219094	-0.392175	-0.447754	-0.548888	-0.534717	-0.579245	-0.610816	-0.547251	-0.622624	-0.638274	-0.530533	1.0453
TraesCS1D02G317100	XP_020162617.1 histone deacetylase 5-like [Aegilops tauschii subsp. tauschii]	AT5G61070	LOC_Os07g41090	Bradi1g22240	GRMZM2G457889	GO:0004402,GO:0004407,GO:0006338,GO:0010053,GO:0016043,GO:0016575,GO:0032041,GO:0045604	Cell_cycle,Protein_fate,Transcription		6.9348	4.35129	2.48033	2.21274	1.82935	1.74759	1.20392	1.27192	1.504	1.09001	1.00823	1.06843	1.207	1.31609	4.09889		2.91909	1.31899	0.16022	-0.00551088	-0.242965	-0.293603	-0.63032	-0.588205	-0.44447	-0.700872	-0.751522	-0.714237	-0.628417	-0.56085	1.16267
TraesCS7B02G261800	XP_020163531.1 probable histone deacetylase 19 [Aegilops tauschii subsp. tauschii]	AT4G38130	LOC_Os06g38470	Bradi1g37290	GRMZM2G081474	GO:0000118,GO:0004407,GO:0009294,GO:0009405,GO:0009607,GO:0009861,GO:0016043,GO:0016573,GO:0016575,GO:0045892,GO:0045944,GO:0070822,GO:0070932,GO:0070933,GO:1902459,GO:2000026	Cell_cycle,Protein_fate,Transcription		20.131	14.9979	8.91638	5.71077	4.43281	4.44263	3.87915	3.88136	4.07175	3.49868	3.10026	2.51201	2.50912	3.71514	13.1899		2.62907	1.63177	0.450193	-0.172624	-0.420918	-0.419009	-0.528488	-0.528059	-0.491068	-0.60241	-0.679818	-0.794109	-0.794671	-0.560353	1.2805
TraesCS2B02G150800	VAH42818.1 unnamed protein product [Triticum turgidum subsp. durum]	AT5G60990	LOC_Os03g46610	Bradi1g18930	GRMZM2G075027	GO:0003723,GO:0008026	Cell_cycle,Transcription		27.9815	16.4428	6.41636	2.91287	2.23091	2.39334	1.55742	1.38147	0.562391	0.529387	1.00893	0.752405	0.76147	1.40101	9.72356		3.07694	1.5273	0.180763	-0.289752	-0.381339	-0.359524	-0.471788	-0.495417	-0.605419	-0.609852	-0.545449	-0.5799	-0.578683	-0.492793	0.624916
TraesCS2A02G128700	VAH27023.1 unnamed protein product [Triticum turgidum subsp. durum]	AT5G60990	LOC_Os03g46610	Bradi1g18930	GRMZM2G075027	GO:0003723,GO:0008026	Cell_cycle,Transcription		22.0931	12.3378	5.63396	2.54569	2.55627	3.05715	2.39649	1.9178	0.969359	0.94024	1.11151	0.658787	0.898254	1.11095	8.75553		3.09389	1.3817	0.205076	-0.336959	-0.335101	-0.24719	-0.363145	-0.447163	-0.613627	-0.618738	-0.588678	-0.668137	-0.626107	-0.588777	0.752958
TraesCS3B02G429700	VAH82789.1 unnamed protein product [Triticum turgidum subsp. durum]	AT5G16270	LOC_Os01g67250	Bradi2g57657	GRMZM2G093119	GO:0000775,GO:0003682,GO:0006302,GO:0007049,GO:0007062,GO:0016043,GO:0051301,GO:0070601	Cell_cycle		114.026	69.3908	43.3949	30.0353	27.1657	25.0774	24.8589	25.4249	28.399	21.6149	20.7864	22.3081	20.9744	20.6629	57.5549		3.0979	1.30787	0.26535	-0.270416	-0.385498	-0.469245	-0.478008	-0.45531	-0.336039	-0.608104	-0.641329	-0.580304	-0.633789	-0.646284	0.833211
TraesCS3D02G391700	XP_020200509.1 sister chromatid cohesion 1 protein 4 isoform X1 [Aegilops tauschii subsp. tauschii]	AT5G16270	LOC_Os01g67250	Bradi2g57657	GRMZM2G421829	GO:0000775,GO:0003682,GO:0006302,GO:0007049,GO:0007062,GO:0016043,GO:0051301,GO:0070601	Cell_cycle		114.976	68.9444	38.9177	26.7594	25.4272	24.1019	23.0695	26.0836	26.1598	21.4227	19.3528	21.2452	20.9622	20.7134	54.7166		3.14947	1.3248	0.134547	-0.347407	-0.400213	-0.452751	-0.493672	-0.374194	-0.371173	-0.558951	-0.641002	-0.56599	-0.577208	-0.587067	0.760813
TraesCS3A02G397800	VAH66952.1 unnamed protein product [Triticum turgidum subsp. durum]	AT5G16270	LOC_Os01g67250	Bradi2g57657	GRMZM2G093119	GO:0000775,GO:0003682,GO:0006302,GO:0007049,GO:0007062,GO:0016043,GO:0051301,GO:0070601	Cell_cycle		108.756	64.5437	39.1318	26.5642	23.2774	21.3829	21.0979	22.5165	22.5991	17.5377	18.2502	18.0678	17.7832	17.1345	47.2876		3.15915	1.33002	0.278696	-0.241244	-0.377223	-0.455602	-0.46739	-0.408704	-0.405286	-0.614683	-0.585207	-0.592753	-0.604528	-0.631362	0.616112
TraesCS7A02G365600	VAI77718.1 unnamed protein product [Triticum turgidum subsp. durum]	AT4G38130	LOC_Os06g38470	Bradi1g37290	GRMZM2G081474	GO:0000118,GO:0004407,GO:0009294,GO:0009405,GO:0009607,GO:0009861,GO:0016043,GO:0016573,GO:0016575,GO:0045892,GO:0045944,GO:0070822,GO:0070932,GO:0070933,GO:1902459,GO:2000026	Cell_cycle,Protein_fate,Transcription		20.2964	14.3208	6.96957	4.1104	3.27896	2.30482	1.79938	2.40253	1.84508	2.15777	1.98801	1.99063	1.86033	2.09148	8.89663		2.8664	1.74019	0.354707	-0.184156	-0.340858	-0.524453	-0.619712	-0.506037	-0.611099	-0.552166	-0.584162	-0.583668	-0.608226	-0.564661	0.717899
TraesCS7A02G295800	VAI75556.1 unnamed protein product [Triticum turgidum subsp. durum]	AT3G54670	LOC_Os12g44390	Bradi3g12830	GRMZM5G899800	GO:0005215,GO:0005622,GO:0007049,GO:0007059,GO:0007062,GO:0008278,GO:0016043	Cell_cycle		84.0527	50.262	35.1517	23.3751	18.4796	15.248	13.1145	15.143	15.6278	14.2929	14.8129	15.7099	15.0686	16.3573	39.7044		3.07783	1.2937	0.495878	-0.125924	-0.384406	-0.555032	-0.667682	-0.560574	-0.534981	-0.60546	-0.578002	-0.530642	-0.564504	-0.496459	0.736257
TraesCS7B02G185100	VAI87626.1 unnamed protein product [Triticum turgidum subsp. durum]	AT3G54670	LOC_Os12g44390	Bradi3g12830	GRMZM5G899800	GO:0005215,GO:0005622,GO:0007049,GO:0007059,GO:0007062,GO:0008278,GO:0016043	Cell_cycle		84.3674	46.4761	33.0454	20.059	14.8053	11.0472	10.1221	12.3356	13.4894	11.7636	12.355	12.0395	10.9935	11.176	34.612		3.14697	1.21711	0.533064	-0.128352	-0.395935	-0.587337	-0.634457	-0.521719	-0.462952	-0.550853	-0.520729	-0.5368	-0.590075	-0.580781	0.612851
TraesCS7D02G289400	XP_020201610.1 structural maintenance of chromosomes protein 1 [Aegilops tauschii subsp. tauschii]	AT3G54670	LOC_Os12g44390	Bradi3g12830	GRMZM2G416069	GO:0005215,GO:0005622,GO:0007049,GO:0007059,GO:0007062,GO:0008278,GO:0016043	Cell_cycle		80.3148	49.8508	33.3084	24.3314	19.3537	15.8246	15.755	18.0541	18.878	18.4043	17.5328	16.7726	15.3564	15.0298	40.1136		3.07321	1.33052	0.384211	-0.129319	-0.414068	-0.61595	-0.619929	-0.488409	-0.441283	-0.468379	-0.518235	-0.561717	-0.642731	-0.661417	0.773502
TraesCS4A02G495700	VAI00111.1 unnamed protein product [Triticum turgidum subsp. durum]	AT5G14620	LOC_Os05g04330	Bradi2g38577	GRMZM2G065599	GO:0003886,GO:0005654,GO:0006259,GO:0006306,GO:0008170,GO:0009008,GO:0016458,GO:0040029,GO:0050832,GO:0051567	Cell_cycle,Transcription		5.3832	3.16847	2.08608	1.38732	1.10919	0.698963	0.814972	1.33838	0.985952	0.866769	1.01271	0.38361	0.334643	0.351819	1.10151		3.12519	1.38684	0.537273	-0.0111839	-0.229493	-0.551479	-0.460423	-0.0496018	-0.326221	-0.419767	-0.305221	-0.799	-0.837434	-0.823953	-0.235523
TraesCS7D02G336800	XP_020175906.1 uncharacterized protein LOC109761500 isoform X2 [Aegilops tauschii subsp. tauschii]	AT3G05060	LOC_Os12g20410	Bradi1g35881	GRMZM2G125148	GO:0005730,GO:0030515,GO:0031428,GO:0032040	Cell_cycle,Transcription		15.7234	9.34597	7.27209	5.29769	4.48601	4.48855	3.72148	2.95766	2.42096	2.64612	2.31473	1.65243	1.33184	1.16841	4.76758		3.018	1.28149	0.716787	0.179176	-0.0418382	-0.0411462	-0.250013	-0.457994	-0.604132	-0.542823	-0.633058	-0.813396	-0.900691	-0.945193	0.0348311
TraesCS5B02G383900	ACP28133.1 deoxyhypusine synthase [Triticum aestivum]	AT5G05920	LOC_Os03g52970	Bradi1g09210	GRMZM2G703077	GO:0008612,GO:0009553,GO:0034038	Cell_cycle,Metabolism,Ribosome_translation		5.40636	4.51026	2.40597	1.92111	1.57716	0.997399	0.930165	0.725811	0.979274	0.656986	0.737029	0.307059	0.372221	0.187042	1.75334		2.61058	2.00167	0.571795	0.242331	0.00861713	-0.385334	-0.43102	-0.569879	-0.39765	-0.616646	-0.562257	-0.854423	-0.810146	-0.935976	0.128333
TraesCS5D02G390100	EMS56183.1 Deoxyhypusine synthase [Triticum urartu]	AT5G05920	LOC_Os03g52970	Bradi1g09210	GRMZM2G703077	GO:0008612,GO:0009553,GO:0034038	Cell_cycle,Metabolism,Ribosome_translation		7.74446	6.30123	3.38912	2.87807	2.51983	2.69777	2.144	2.28522	2.66599	1.81747	1.76913	1.18455	0.740883	0.69365	3.13783		2.67502	1.89454	0.319703	0.0433274	-0.150402	-0.0541765	-0.353647	-0.277275	-0.0713622	-0.530231	-0.556374	-0.872511	-1.11244	-1.13798	0.183807
TraesCS7B02G068100	VAI83960.1 unnamed protein product [Triticum turgidum subsp. durum]	AT3G18190	LOC_Os02g22780	Bradi3g11280	GRMZM2G122767	GO:0005832,GO:0046686	Cell_cycle,Protein_fate,Ribosome_translation		90.9992	61.9485	29.4464	12.398	5.50349	3.76525	2.12644	1.66254	0.995079	0.851491	1.1372	1.52792	1.46999	2.18039	11.9554		2.95331	1.82146	0.55514	-0.109086	-0.377702	-0.445426	-0.509276	-0.52735	-0.553355	-0.558949	-0.547818	-0.532595	-0.534852	-0.507174	-0.126328
TraesCS7D02G164400	XP_020190428.1 T-complex protein 1 subunit delta [Aegilops tauschii subsp. tauschii]	AT3G18190	LOC_Os02g22780	Bradi3g11280	GRMZM2G122767	GO:0005832,GO:0046686	Cell_cycle,Protein_fate,Ribosome_translation		87.9845	62.9496	30.5055	13.0568	6.18833	4.05554	2.7657	1.42497	0.779615	0.845445	1.36865	0.732246	0.917308	1.55292	11.3032		2.88328	1.89298	0.609581	-0.0806401	-0.352336	-0.436703	-0.487725	-0.54076	-0.566289	-0.563685	-0.542989	-0.568163	-0.560842	-0.535699	-0.150007
TraesCS1D02G352300	XP_020160820.1 protein STICHEL-like 4 [Aegilops tauschii subsp. tauschii]	AT4G18820	LOC_Os05g45340	Bradi2g19020	GRMZM2G124876	GO:0003689,GO:0005622,GO:0005663,GO:0006259,GO:0006261	Cell_cycle		30.6368	20.235	10.316	4.40104	2.81416	1.20066	0.764602	0.684469	0.537116	0.465334	0.431482	0.376964	0.181018	0.214394	2.07651		2.9761	1.76753	0.615062	-0.0721921	-0.256568	-0.444039	-0.494703	-0.504014	-0.521134	-0.529474	-0.533408	-0.539742	-0.562509	-0.558631	-0.342275
TraesCS7B02G249200	VAI89282.1 unnamed protein product [Triticum turgidum subsp. durum]	AT5G17690	LOC_Os10g17770	Bradi3g24710	GRMZM2G117100	GO:0000003,GO:0000791,GO:0003682,GO:0003935,GO:0005622,GO:0005720,GO:0006325,GO:0006342,GO:0009648,GO:0009653,GO:0009791,GO:0009825,GO:0009908,GO:0009910,GO:0010016,GO:0010048,GO:0016043,GO:0016049,GO:0030154,GO:0035064,GO:0040029,GO:0043565,GO:0045814,GO:0045857,GO:0045892,GO:0048573	Cell_cycle,Development,Senescence		26.0777	15.3905	8.63305	5.1202	4.47274	2.89104	2.78835	2.47809	1.30761	1.39409	1.36141	1.25851	1.26491	1.50991	6.19903		3.10702	1.4952	0.476067	-0.0537325	-0.15138	-0.389929	-0.405416	-0.452208	-0.628738	-0.615694	-0.620623	-0.636143	-0.635178	-0.598227	0.108974
TraesCS7D02G345200	XP_020175612.1 probable chromo domain-containing protein LHP1 [Aegilops tauschii subsp. tauschii]	AT5G17690	LOC_Os10g17770	Bradi3g24710	GRMZM2G117100	GO:0000003,GO:0000791,GO:0003682,GO:0003935,GO:0005622,GO:0005720,GO:0006325,GO:0006342,GO:0009648,GO:0009653,GO:0009791,GO:0009825,GO:0009908,GO:0009910,GO:0010016,GO:0010048,GO:0016043,GO:0016049,GO:0030154,GO:0035064,GO:0040029,GO:0043565,GO:0045814,GO:0045857,GO:0045892,GO:0048573	Cell_cycle,Development,Senescence		30.2808	17.8314	9.93678	6.17347	4.30447	3.60637	2.89029	2.27351	1.48503	1.37605	1.64264	1.10441	0.97205	1.56388	7.01267		3.10057	1.50004	0.48509	0.0012707	-0.239014	-0.328763	-0.420823	-0.500118	-0.601487	-0.615498	-0.581225	-0.650421	-0.667437	-0.59135	0.109159
TraesCS7A02G337900	VAI76894.1 unnamed protein product [Triticum turgidum subsp. durum]	AT5G17690	LOC_Os10g17770	Bradi3g24710	GRMZM2G117100	GO:0000003,GO:0000791,GO:0003682,GO:0003935,GO:0005622,GO:0005720,GO:0006325,GO:0006342,GO:0009648,GO:0009653,GO:0009791,GO:0009825,GO:0009908,GO:0009910,GO:0010016,GO:0010048,GO:0016043,GO:0016049,GO:0030154,GO:0035064,GO:0040029,GO:0043565,GO:0045814,GO:0045857,GO:0045892,GO:0048573	Cell_cycle,Development,Senescence		28.5387	15.3522	8.75278	5.59238	3.95345	3.00015	2.15832	1.53913	1.19112	1.12105	0.960534	0.855485	0.892477	1.30208	6.05414		3.18011	1.36642	0.458726	0.0240399	-0.201381	-0.3325	-0.448286	-0.53345	-0.581316	-0.590954	-0.613031	-0.62748	-0.622392	-0.566055	0.087551
TraesCS1B02G237300	VAH18289.1 unnamed protein product [Triticum turgidum subsp. durum]	AT3G51800	LOC_Os05g28280	Bradi2g28680	AC233895.1_FG001	GO:0000055,GO:0001558,GO:0003723,GO:0005730,GO:0006364,GO:0006508,GO:0008235,GO:0009734,GO:0009735,GO:0019538,GO:0044843,GO:0051302	Cell_cycle,Transcription		310.941	181.103	79.4961	46.8054	34.4596	26.7172	21.1382	15.8406	11.4404	6.80296	8.32408	6.86793	6.34813	9.5211	46.9411		3.15756	1.56084	0.311293	-0.0907297	-0.242556	-0.337771	-0.40638	-0.471529	-0.525641	-0.582671	-0.563965	-0.581872	-0.588265	-0.549244	-0.0890611
TraesCS1A02G224000	VAH06475.1 unnamed protein product [Triticum turgidum subsp. durum]	AT3G51800	LOC_Os05g28280	Bradi2g28680	AC233895.1_FG001	GO:0000055,GO:0001558,GO:0003723,GO:0005730,GO:0006364,GO:0006508,GO:0008235,GO:0009734,GO:0009735,GO:0019538,GO:0044843,GO:0051302	Cell_cycle,Transcription		296.09	178.691	75.9127	46.8883	34.7772	28.0882	20.1406	15.4568	11.0063	7.91605	9.07001	7.36644	6.2146	9.08796	45.7049		3.12538	1.61706	0.296595	-0.0763044	-0.231904	-0.317842	-0.419952	-0.480128	-0.537307	-0.57701	-0.562184	-0.584071	-0.59887	-0.561954	-0.0915074
TraesCS1D02G225600	XP_020191236.1 ERBB-3 BINDING PROTEIN 1 [Aegilops tauschii subsp. tauschii]	AT3G51800	LOC_Os05g28280	Bradi2g28680	AC233895.1_FG001	GO:0000055,GO:0001558,GO:0003723,GO:0005730,GO:0006364,GO:0006508,GO:0008235,GO:0009734,GO:0009735,GO:0019538,GO:0044843,GO:0051302	Cell_cycle,Transcription		303.544	185.611	81.7923	48.813	34.1838	27.0023	20.6482	15.4081	10.2799	7.63388	9.34468	6.84452	6.5841	9.34731	50.211		3.1028	1.63359	0.340216	-0.0706405	-0.252891	-0.342358	-0.421517	-0.486798	-0.550685	-0.583649	-0.562336	-0.593483	-0.596727	-0.562303	-0.0532232
TraesCS4A02G247000	VAH94561.1 unnamed protein product [Triticum turgidum subsp. durum]	AT5G27620	LOC_Os03g52750	Bradi1g09370	GRMZM2G361662	GO:0000307,GO:0004672,GO:0004693,GO:0007049,GO:0009414,GO:0009637,GO:0010119,GO:0016538,GO:0045737,GO:0045944,GO:0051301,GO:0051726,GO:0072593,GO:1901409,GO:1990069,GO:2000070	Cell_cycle		14.4537	9.07737	4.03296	1.5661	0.859683	0.9881	0.691547	0.953122	0.778754	0.528769	0.560358	0.354544	0.329906	0.277675	2.5018		3.07955	1.69096	0.388106	-0.249029	-0.431481	-0.398314	-0.474907	-0.407348	-0.452383	-0.516949	-0.50879	-0.561947	-0.568311	-0.581801	-0.00735929
TraesCS2B02G344800	VAH48555.1 unnamed protein product [Triticum turgidum subsp. durum]	AT5G40770	LOC_Os02g37000	Bradi5g12530	GRMZM2G107114	GO:0005730,GO:0005747,GO:0005774,GO:0007005,GO:0009651,GO:0009697,GO:0009723,GO:0009733,GO:0009791,GO:0009941,GO:0016043,GO:0016049,GO:0042742,GO:0044877,GO:0048527,GO:0051301,GO:0051782,GO:0071731	Cell_cycle		56.4635	36.1896	13.9495	6.03852	2.60046	2.28158	1.6552	1.21564	1.25418	1.38944	0.889781	0.587666	0.895866	0.827777	12.2528		3.03918	1.73461	0.30351	-0.205542	-0.426773	-0.447292	-0.487598	-0.515883	-0.513403	-0.504699	-0.536851	-0.556291	-0.536459	-0.540841	0.194329
TraesCS4D02G066900	VAH94561.1 unnamed protein product [Triticum turgidum subsp. durum]	AT5G27620	LOC_Os03g52750	Bradi1g09370	GRMZM2G361662	GO:0000307,GO:0004672,GO:0004693,GO:0007049,GO:0009414,GO:0009637,GO:0010119,GO:0016538,GO:0045737,GO:0045944,GO:0051301,GO:0051726,GO:0072593,GO:1901409,GO:1990069,GO:2000070	Cell_cycle		14.2774	9.03416	4.52335	1.65456	0.935791	0.825274	0.759166	0.506258	0.597337	0.301157	0.475913	0.400892	0.295443	0.363902	3.13213		3.02936	1.67624	0.512139	-0.228207	-0.4137	-0.442221	-0.459281	-0.524549	-0.501044	-0.577479	-0.53238	-0.551741	-0.578954	-0.561287	0.153106
TraesCS3A02G172000	EMS47918.1 Importin subunit alpha-1a [Triticum urartu]	AT3G06720	LOC_Os01g14950	Bradi2g08960	GRMZM2G091119	GO:0005215,GO:0005618,GO:0005635,GO:0005643,GO:0005654,GO:0005730,GO:0006606,GO:0006607,GO:0006886,GO:0008139,GO:0008565,GO:0061608	Cell_cycle		195.536	113.632	56.5904	28.6857	18.569	14.514	12.5356	11.22	9.23623	7.59162	8.06607	6.55906	6.13496	7.43252	41.2153		3.14042	1.52983	0.408151	-0.140578	-0.339515	-0.419253	-0.458159	-0.484028	-0.523038	-0.555378	-0.546049	-0.575683	-0.584022	-0.558507	0.105808
TraesCS3D02G178500	EMS47918.1 Importin subunit alpha-1a [Triticum urartu]	AT3G06720	LOC_Os01g14950	Bradi2g08960	GRMZM2G091119	GO:0005215,GO:0005618,GO:0005635,GO:0005643,GO:0005654,GO:0005730,GO:0006606,GO:0006607,GO:0006886,GO:0008139,GO:0008565,GO:0061608	Cell_cycle		207.092	115.66	55.4528	27.5064	18.7578	14.2061	11.9875	11.2383	9.76378	8.08827	9.52472	7.22358	6.99837	7.99568	45.776		3.1841	1.47097	0.342904	-0.180714	-0.344631	-0.429915	-0.471484	-0.485521	-0.513148	-0.544541	-0.517627	-0.560742	-0.564962	-0.546276	0.161595
TraesCSU02G072700	VAI21524.1 unnamed protein product [Triticum turgidum subsp. durum]	AT5G58230	LOC_Os03g43890	Bradi1g13930	GRMZM2G320606	GO:0000003,GO:0005622,GO:0005677,GO:0006259,GO:0006260,GO:0006349,GO:0007049,GO:0008283,GO:0009555,GO:0009790,GO:0009791,GO:0009793,GO:0009908,GO:0009909,GO:0010026,GO:0010214,GO:0016043,GO:0030154,GO:0031507,GO:0040029,GO:0045787,GO:0048316,GO:0048366,GO:0070828,GO:0080008,GO:2000653	Cell_cycle,Development,Hormone_defence,Protein_fate,Transcription		54.4124	31.1224	13.6265	7.70109	5.26707	4.3427	3.82857	3.52132	3.2729	3.28509	3.3437	2.40272	2.82483	2.68656	11.5168		3.19529	1.5117	0.24695	-0.181387	-0.357338	-0.424159	-0.461324	-0.483535	-0.501492	-0.500611	-0.496375	-0.564396	-0.533883	-0.543878	0.0944418
TraesCS4B02G067900	VAI02250.1 unnamed protein product [Triticum turgidum subsp. durum]	AT5G27620	LOC_Os03g52750	Bradi1g09370	GRMZM2G361662	GO:0000307,GO:0004672,GO:0004693,GO:0007049,GO:0009414,GO:0009637,GO:0010119,GO:0016538,GO:0045737,GO:0045944,GO:0051301,GO:0051726,GO:0072593,GO:1901409,GO:1990069,GO:2000070	Cell_cycle		14.6351	8.25567	3.8074	1.6056	1.15969	0.733268	0.581065	0.600094	0.591326	0.560524	0.611359	0.511318	0.294796	0.660554	3.51916		3.16285	1.49439	0.331003	-0.244849	-0.361472	-0.472997	-0.512804	-0.507827	-0.51012	-0.518176	-0.504881	-0.531046	-0.587674	-0.492015	0.255618
TraesCS2B02G375700	VAH49269.1 unnamed protein product [Triticum turgidum subsp. durum]	AT5G17410	LOC_Os04g42330	Bradi2g57060	GRMZM2G071518	GO:0000922,GO:0000923,GO:0000930,GO:0005200,GO:0005635,GO:0005813,GO:0005816,GO:0005856,GO:0005938,GO:0008275,GO:0016043,GO:0031122,GO:0033566,GO:0043015,GO:0048229,GO:0051011,GO:0051321,GO:0051415,GO:0055028,GO:0090063,GO:0090307	Cell_cycle		33.9914	21.6289	12.5884	8.17154	5.61835	3.96088	3.37852	3.38951	3.34713	2.85627	2.72906	2.79735	2.7582	3.38041	10.8299		3.01497	1.57567	0.523132	0.00890445	-0.288349	-0.481319	-0.54912	-0.547841	-0.552774	-0.609922	-0.624733	-0.616782	-0.62134	-0.5489	0.318404
TraesCS7D02G371400	XP_020196493.1 crooked neck-like protein 1 [Aegilops tauschii subsp. tauschii]	AT5G41770	LOC_Os05g22260	Bradi1g38380	GRMZM2G100448	GO:0000245,GO:0000398,GO:0000974,GO:0005622,GO:0006396,GO:0071013,GO:0071014	Cell_cycle,Transcription		47.5046	29.981	18.677	11.5518	7.56731	5.71832	5.52498	4.59899	3.6584	3.98612	3.38358	3.26331	4.22119	4.60922	13.8408		3.01243	1.55815	0.620036	0.0287148	-0.301955	-0.455402	-0.471447	-0.548295	-0.626354	-0.599157	-0.649162	-0.659143	-0.579649	-0.547446	0.218678
TraesCS7B02G276500	BAJ93990.1 predicted protein [Hordeum vulgare subsp. vulgare]	AT5G41770	LOC_Os05g22260	Bradi1g38380	GRMZM2G100448	GO:0000245,GO:0000398,GO:0000974,GO:0005622,GO:0006396,GO:0071013,GO:0071014	Cell_cycle,Transcription		48.7346	30.3226	19.1762	11.8042	8.44655	6.64556	4.90083	4.91028	4.03224	2.81015	3.20894	2.81672	2.96349	4.69386	13.6283		3.01356	1.53243	0.635764	0.0427346	-0.227368	-0.372247	-0.512599	-0.511839	-0.582472	-0.680781	-0.648701	-0.680253	-0.668446	-0.529249	0.189472
TraesCS2D02G355300	SPT18963.1 unnamed protein product [Triticum aestivum]	AT5G17410	LOC_Os04g42330	Bradi2g57060	GRMZM2G071518	GO:0000922,GO:0000923,GO:0000930,GO:0005200,GO:0005635,GO:0005813,GO:0005816,GO:0005856,GO:0005938,GO:0008275,GO:0016043,GO:0031122,GO:0033566,GO:0043015,GO:0048229,GO:0051011,GO:0051321,GO:0051415,GO:0055028,GO:0090063,GO:0090307	Cell_cycle		31.6578	21.8079	13.008	8.13261	5.48743	3.97901	3.21169	3.4029	3.33011	2.37721	3.22544	3.60148	3.40311	3.50348	12.2384		2.88321	1.67473	0.595077	-0.00308741	-0.327623	-0.51269	-0.606832	-0.583373	-0.592303	-0.709214	-0.605145	-0.559009	-0.583347	-0.571033	0.500645
TraesCS2A02G356400	VAH33875.1 unnamed protein product [Triticum turgidum subsp. durum]	AT5G17410	LOC_Os04g42330	Bradi2g57060	GRMZM2G071518	GO:0000922,GO:0000923,GO:0000930,GO:0005200,GO:0005635,GO:0005813,GO:0005816,GO:0005856,GO:0005938,GO:0008275,GO:0016043,GO:0031122,GO:0033566,GO:0043015,GO:0048229,GO:0051011,GO:0051321,GO:0051415,GO:0055028,GO:0090063,GO:0090307	Cell_cycle		31.0187	22.2624	13.2388	8.67953	5.20633	3.92468	3.81035	2.7412	2.71033	1.8938	2.63953	2.38573	2.23099	2.28137	10.2087		2.82213	1.76322	0.671979	0.120613	-0.299408	-0.454401	-0.468226	-0.59752	-0.601254	-0.699998	-0.609816	-0.640509	-0.659221	-0.653128	0.305538
TraesCS7A02G351600	VAI77286.1 unnamed protein product [Triticum turgidum subsp. durum]	AT5G41770	LOC_Os05g22260	Bradi1g38380	GRMZM2G100448	GO:0000245,GO:0000398,GO:0000974,GO:0005622,GO:0006396,GO:0071013,GO:0071014	Cell_cycle,Transcription		40.7801	25.4841	19.3335	11.8574	8.3047	6.22725	5.51101	4.32148	3.79163	3.48697	3.37458	3.09555	3.02189	3.73004	11.99		2.94281	1.46662	0.873027	0.151527	-0.191342	-0.391834	-0.460957	-0.575757	-0.626892	-0.656294	-0.667141	-0.694069	-0.701178	-0.632835	0.164322
TraesCS5B02G146300	VAI30245.1 unnamed protein product [Triticum turgidum subsp. durum]	AT3G05060	LOC_Os02g30790	Bradi1g35881	GRMZM2G125148	GO:0005730,GO:0030515,GO:0031428,GO:0032040	Cell_cycle,Transcription		24.0502	15.9122	11.9403	6.61528	4.84874	4.52919	4.07208	3.45363	3.13342	2.77228	2.4202	2.02622	1.61973	1.94872	8.19163		2.87897	1.54382	0.892174	0.0185434	-0.27128	-0.323706	-0.398701	-0.500166	-0.5527	-0.611949	-0.669714	-0.734351	-0.80104	-0.747065	0.277162
TraesCS6B02G159800	VAI55623.1 unnamed protein product [Triticum turgidum subsp. durum]	AT3G11830	LOC_Os06g47320	Bradi3g04430	GRMZM2G009871	GO:0005832,GO:0046686	Cell_cycle,Development,Protein_fate,Ribosome_translation		188.795	136.154	61.5647	20.92	7.52456	3.85165	1.58299	1.04765	0.598306	0.540564	0.695348	0.89168	1.32567	2.33853	31.6385		2.87427	1.91763	0.562146	-0.176481	-0.419912	-0.486659	-0.527887	-0.537615	-0.545781	-0.54683	-0.544018	-0.54045	-0.532563	-0.514156	0.0183053
TraesCS2D02G325800	SPT18666.1 unnamed protein product [Triticum aestivum]	AT5G40770	LOC_Os02g37000	Bradi5g12530	GRMZM2G107114	GO:0005730,GO:0005747,GO:0005774,GO:0007005,GO:0009651,GO:0009697,GO:0009723,GO:0009733,GO:0009791,GO:0009941,GO:0016043,GO:0016049,GO:0042742,GO:0044877,GO:0048527,GO:0051301,GO:0051782,GO:0071731	Cell_cycle		71.8173	50.0119	23.2142	9.91048	4.65345	2.90814	2.80494	2.0607	1.90237	2.2556	1.25016	0.764722	1.66378	1.0105	15.2747		2.91835	1.8407	0.51632	-0.141166	-0.400976	-0.487231	-0.492331	-0.529113	-0.536938	-0.519481	-0.569171	-0.593162	-0.548729	-0.581015	0.123939
TraesCS6A02G131400	VAI44053.1 unnamed protein product [Triticum turgidum subsp. durum]	AT3G11830	LOC_Os06g47320	Bradi3g04430	GRMZM2G009871	GO:0005832,GO:0046686	Cell_cycle,Development,Protein_fate,Ribosome_translation		184.055	142.291	68.0532	24.4578	10.7455	5.69314	3.17609	1.71416	1.04444	0.875434	1.09073	1.30703	2.02671	3.53623	32.7365		2.77067	2.00874	0.654345	-0.141009	-0.391175	-0.48335	-0.529272	-0.555943	-0.568161	-0.571245	-0.567317	-0.563371	-0.550241	-0.522701	0.0100278
TraesCS6D02G121300	XP_020201624.1 T-complex protein 1 subunit eta [Aegilops tauschii subsp. tauschii]	AT3G11830	LOC_Os06g47320	Bradi3g04430	GRMZM2G009871	GO:0005832,GO:0046686	Cell_cycle,Development,Protein_fate,Ribosome_translation		183.512	146.879	67.2095	20.903	6.56131	4.09742	1.84229	0.876078	0.408745	0.342687	0.47174	0.678671	1.05979	2.01761	32.9496		2.72918	2.07225	0.64358	-0.186814	-0.443998	-0.488181	-0.528622	-0.545948	-0.554329	-0.555513	-0.553199	-0.549488	-0.542654	-0.525478	0.029212
TraesCS7A02G426400	XP_020190428.1 T-complex protein 1 subunit delta [Aegilops tauschii subsp. tauschii]	AT3G18190	LOC_Os02g22780	Bradi3g11280	GRMZM2G122767	GO:0005832,GO:0046686	Cell_cycle,Protein_fate,Ribosome_translation		116.652	85.2942	46.8708	23.6171	13.9077	10.8091	7.81304	5.45412	3.41064	2.75753	3.78634	2.87492	2.74942	3.49649	21.8604		2.82398	1.87412	0.710236	0.00586196	-0.288245	-0.382105	-0.472858	-0.544312	-0.606211	-0.625994	-0.594831	-0.622438	-0.62624	-0.603611	-0.0473522
TraesCS2A02G337100	VAH33139.1 unnamed protein product [Triticum turgidum subsp. durum]	AT5G40770	LOC_Os02g37000	Bradi5g12530	GRMZM2G107114	GO:0005730,GO:0005747,GO:0005774,GO:0007005,GO:0009651,GO:0009697,GO:0009723,GO:0009733,GO:0009791,GO:0009941,GO:0016043,GO:0016049,GO:0042742,GO:0044877,GO:0048527,GO:0051301,GO:0051782,GO:0071731	Cell_cycle		58.6924	48.3506	23.7991	11.9291	6.90942	4.0726	3.45974	2.57433	2.67058	3.40002	1.40612	0.908714	1.86608	1.6396	18.782		2.64488	2.05019	0.63839	-0.0441801	-0.332828	-0.495955	-0.531197	-0.582111	-0.576576	-0.534631	-0.649287	-0.67789	-0.622838	-0.635861	0.349887
TraesCS3B02G130200	CDM81640.1 unnamed protein product [Triticum aestivum]	AT5G11010	LOC_Os01g08850	Bradi2g05357	GRMZM2G083763	GO:0000448,GO:0005730	Cell_cycle		8.86822	6.91713	2.65523	1.55514	1.27537	1.1601	0.837595	0.784982	0.418081	0.518481	0.679868	0.293388	0.23176	0.324953	2.45452		2.80919	2.01903	0.293035	-0.152481	-0.265785	-0.312466	-0.443074	-0.464382	-0.612971	-0.57231	-0.506951	-0.663469	-0.688427	-0.650686	0.21175
TraesCS6A02G078200	XP_020169584.1 cyclin-dependent kinase A-2 [Aegilops tauschii subsp. tauschii]	AT3G48750	LOC_Os02g03060	Bradi3g02270	GRMZM2G174596	GO:0000003,GO:0000082,GO:0000307,GO:0000910,GO:0004672,GO:0004693,GO:0005856,GO:0006259,GO:0007049,GO:0008284,GO:0008356,GO:0009409,GO:0009555,GO:0009574,GO:0009790,GO:0009791,GO:0009793,GO:0010005,GO:0010235,GO:0010389,GO:0010444,GO:0030332,GO:0040020,GO:0042023,GO:0048229,GO:0098725,GO:1902806	Cell_cycle,Signal_transd_communication		19.9005	13.7946	14.6154	13.84	10.5396	8.7989	8.86948	8.56752	10.034	9.4317	10.1603	10.2264	9.39486	9.44122	10.3664		2.92023	0.871158	1.1466	0.886389	-0.221185	-0.80536	-0.781676	-0.88301	-0.390871	-0.593001	-0.348475	-0.326312	-0.605362	-0.589804	-0.279324
TraesCS6B02G105100	XP_020169584.1 cyclin-dependent kinase A-2 [Aegilops tauschii subsp. tauschii]	AT3G48750	LOC_Os02g03060	Bradi3g02270	GRMZM2G174596	GO:0000003,GO:0000082,GO:0000307,GO:0000910,GO:0004672,GO:0004693,GO:0005856,GO:0006259,GO:0007049,GO:0008284,GO:0008356,GO:0009409,GO:0009555,GO:0009574,GO:0009790,GO:0009791,GO:0009793,GO:0010005,GO:0010235,GO:0010389,GO:0010444,GO:0030332,GO:0040020,GO:0042023,GO:0048229,GO:0098725,GO:1902806	Cell_cycle,Signal_transd_communication		22.0687	15.5851	17.9803	17.2577	11.7183	8.87965	7.12668	6.53283	7.90107	7.5651	6.91455	7.51249	7.95893	7.72971	10.2098		2.34706	0.989086	1.49076	1.33941	0.179186	-0.415351	-0.782504	-0.906885	-0.620311	-0.690679	-0.826934	-0.701697	-0.608192	-0.656203	-0.136755
TraesCS7A02G017400	VAI68506.1 unnamed protein product [Triticum turgidum subsp. durum]	AT5G24020	LOC_Os06g01690	Bradi1g52100	GRMZM2G453388	GO:0009056,GO:0009570,GO:0009706,GO:0009898,GO:0009941,GO:0010020,GO:0016043,GO:0016887,GO:0030899,GO:0042802,GO:0042803,GO:0051782	Cell_cycle		10.806	8.56236	6.62662	4.80616	2.73634	1.74052	0.930255	0.260657	0.20026	0.153327	0.0488136	0.0118404	0.0232591	0.144691	1.1451		2.43434	1.77308	1.20256	0.666015	0.0559775	-0.237521	-0.476329	-0.67368	-0.691481	-0.705314	-0.736117	-0.747014	-0.743648	-0.707859	-0.413009
TraesCS4D02G347600	XP_020152726.1 cyclin-dependent kinase A-1 [Aegilops tauschii subsp. tauschii]	AT3G48750	LOC_Os03g02680	Bradi1g77325	GRMZM2G008327	GO:0000003,GO:0000082,GO:0000307,GO:0000910,GO:0004672,GO:0004693,GO:0005856,GO:0006259,GO:0007049,GO:0008284,GO:0008356,GO:0009409,GO:0009555,GO:0009574,GO:0009790,GO:0009791,GO:0009793,GO:0010005,GO:0010235,GO:0010389,GO:0010444,GO:0030332,GO:0040020,GO:0042023,GO:0048229,GO:0098725,GO:1902806	Cell_cycle,Signal_transd_communication		19.5506	16.7939	14.6226	11.9866	8.19913	4.85288	3.34805	2.42379	1.39008	0.758321	0.845297	0.851976	0.714132	0.899414	4.42276		2.13512	1.69717	1.35225	0.933479	0.331785	-0.199812	-0.438875	-0.585706	-0.749924	-0.850288	-0.836471	-0.83541	-0.857308	-0.827873	-0.268142
TraesCS5A02G521700	VAI25284.1 unnamed protein product [Triticum turgidum subsp. durum]	AT3G48750	LOC_Os03g02680	Bradi1g77325	GRMZM2G008327	GO:0000003,GO:0000082,GO:0000307,GO:0000910,GO:0004672,GO:0004693,GO:0005856,GO:0006259,GO:0007049,GO:0008284,GO:0008356,GO:0009409,GO:0009555,GO:0009574,GO:0009790,GO:0009791,GO:0009793,GO:0010005,GO:0010235,GO:0010389,GO:0010444,GO:0030332,GO:0040020,GO:0042023,GO:0048229,GO:0098725,GO:1902806	Cell_cycle,Signal_transd_communication		24.366	20.3505	15.4639	12.9618	9.56823	6.09359	4.48288	2.90186	1.78139	1.37912	1.24985	0.9081	1.01173	1.29834	5.84567		2.31407	1.76924	1.10621	0.766722	0.306283	-0.165161	-0.383704	-0.598221	-0.750248	-0.804828	-0.822367	-0.868737	-0.854676	-0.815788	-0.1988
TraesCS7A02G313900	VAI76244.1 unnamed protein product [Triticum turgidum subsp. durum]	AT4G24790	LOC_Os08g02670	Bradi3g13990	GRMZM2G302160	GO:0003689,GO:0005622,GO:0005663,GO:0006259,GO:0006261	Cell_cycle		9.541	7.74738	6.39851	4.95179	3.7235	2.49189	2.14772	2.34004	2.18034	1.81955	1.35099	1.38948	0.751735	0.929897	0.658852		2.39697	1.71593	1.20377	0.654453	0.188071	-0.279566	-0.410246	-0.337224	-0.397864	-0.534853	-0.712763	-0.698151	-0.9403	-0.872652	-0.975568
TraesCS5D02G065600	XP_020189113.1 protein NETWORKED 1D-like [Aegilops tauschii subsp. tauschii]	AT3G22790	LOC_Os12g41200	Bradi4g02420	GRMZM2G092947	GO:0005856,GO:0005884,GO:0009506,GO:0051015	Cell_cycle		76.3867	51.4899	43.2659	35.4406	29.4388	19.1856	14.0915	11.7591	6.87898	5.49073	3.2575	1.98501	1.47945	1.2683	2.13238		2.57306	1.43217	1.0553	0.696716	0.421682	-0.048167	-0.2816	-0.388485	-0.612113	-0.675729	-0.778066	-0.836377	-0.859544	-0.86922	-0.829624
TraesCS5A02G054300	VAI13173.1 unnamed protein product [Triticum turgidum subsp. durum]	AT3G22790	LOC_Os12g41200	Bradi4g02420	GRMZM2G092947	GO:0005856,GO:0005884,GO:0009506,GO:0051015	Cell_cycle		60.3322	43.666	39.2006	32.988	27.6427	19.7234	16.2185	12.6001	8.29771	5.22357	3.60575	2.16622	1.80717	1.41405	4.48373		2.36058	1.4173	1.16456	0.812945	0.510408	0.0621853	-0.136185	-0.340977	-0.584488	-0.758479	-0.850045	-0.93152	-0.951842	-0.974092	-0.800353
TraesCS4B02G090000	VAI02879.1 unnamed protein product [Triticum turgidum subsp. durum]	AT2G02480	LOC_Os12g10670	Bradi4g21057	GRMZM2G136665	GO:0003689,GO:0003887,GO:0005663,GO:0006261,GO:0009653,GO:0010026,GO:0010091,GO:0016043,GO:0030154	Cell_cycle		50.1217	32.5243	20.5706	13.702	9.06935	5.21172	3.31164	1.52664	1.40835	0.799505	0.677019	0.993708	0.773799	1.10374	2.29968		2.8986	1.63963	0.784421	0.293021	-0.0384114	-0.314398	-0.450335	-0.57804	-0.586503	-0.630061	-0.638824	-0.616168	-0.631901	-0.608295	-0.522734
TraesCS4D02G086000	XP_020153661.1 protein STICHEL-like [Aegilops tauschii subsp. tauschii]	AT2G02480	LOC_Os12g10670	Bradi4g21057	GRMZM2G136665	GO:0003689,GO:0003887,GO:0005663,GO:0006261,GO:0009653,GO:0010026,GO:0010091,GO:0016043,GO:0030154	Cell_cycle		43.6817	31.0512	19.4538	13.8913	8.65579	5.27405	3.48093	1.76878	1.27969	0.453619	0.495612	0.67049	0.514825	0.767492	1.51742		2.75901	1.75815	0.839161	0.398385	-0.0164813	-0.284454	-0.426542	-0.562214	-0.60097	-0.666429	-0.663101	-0.649244	-0.661579	-0.641557	-0.582132
TraesCS5B02G062100	VAI27515.1 unnamed protein product [Triticum turgidum subsp. durum]	AT3G22790	LOC_Os12g41200	Bradi4g02420	GRMZM2G092947	GO:0005856,GO:0005884,GO:0009506,GO:0051015	Cell_cycle		95.2307	62.1978	47.2587	30.9779	19.6642	12.9354	10.6164	8.88891	5.94554	3.87974	2.33768	1.3535	0.9924	1.36201	2.67407		2.80248	1.56502	1.00538	0.395478	-0.0283524	-0.28042	-0.367293	-0.432009	-0.542272	-0.61966	-0.677428	-0.714297	-0.727824	-0.713978	-0.664826
TraesCS4A02G226500	VAH93792.1 unnamed protein product [Triticum turgidum subsp. durum]	AT2G02480	LOC_Os12g10670	Bradi4g21057	GRMZM2G136665	GO:0003689,GO:0003887,GO:0005663,GO:0006261,GO:0009653,GO:0010026,GO:0010091,GO:0016043,GO:0030154	Cell_cycle		40.2542	24.5517	14.6492	10.8154	8.84789	6.22456	4.95037	2.85133	2.22002	1.4656	1.24634	1.48728	0.857279	1.26735	1.51367		3.00266	1.53112	0.603116	0.243836	0.059454	-0.186389	-0.305799	-0.502508	-0.561671	-0.63237	-0.652918	-0.630339	-0.689379	-0.650949	-0.627866
TraesCS4B02G366100	VAI11227.1 unnamed protein product [Triticum turgidum subsp. durum]	AT2G29570	LOC_Os02g56130	Bradi3g54630	GRMZM2G030523	GO:0006259,GO:0006272,GO:0006275,GO:0006298,GO:0019985,GO:0030234,GO:0030337,GO:0042276,GO:0043626	Cell_cycle,Transcription		21.5332	18.1972	11.3191	6.43373	4.39463	3.32043	1.68477	0.907465	0.504493	0.369761	0.521212	0.617711	0.948189	0.881504	3.19827		2.53688	2.02535	0.970668	0.221564	-0.0911047	-0.255821	-0.506627	-0.625817	-0.687608	-0.708267	-0.685044	-0.670247	-0.619573	-0.629798	-0.274551
TraesCS7D02G310800	XP_020175382.1 protein STICHEL-like 2 [Aegilops tauschii subsp. tauschii]	AT4G24790	LOC_Os08g02670	Bradi3g13990	GRMZM2G302160	GO:0003689,GO:0005622,GO:0005663,GO:0006259,GO:0006261	Cell_cycle		14.5416	13.1752	7.43467	5.02668	2.9501	1.53567	1.06494	0.921056	1.28207	0.934565	0.884992	0.66725	0.484595	0.272397	0.112461		2.4572	2.15532	0.88711	0.355127	-0.103638	-0.416121	-0.520116	-0.551903	-0.472145	-0.548918	-0.55987	-0.607975	-0.648327	-0.695207	-0.730541
TraesCS3A02G139200	VAH58748.1 unnamed protein product [Triticum turgidum subsp. durum]	AT2G42810	LOC_Os05g11550	Bradi2g06390	GRMZM2G126435	GO:0004721,GO:0004722,GO:0005635,GO:0005783,GO:0006470,GO:0006913,GO:0009506,GO:0010017,GO:0010019,GO:0016607,GO:0030176,GO:0031965,GO:0046686,GO:0046906,GO:1902325	Cell_cycle,Metabolism,Protein_fate,Signal_transd_communication,Transcription		52.378	45.86	32.315	22.719	18.6977	16.4641	13.7008	11.0704	7.39495	5.28429	5.44789	3.71887	3.51583	4.08591	17.6634		2.36578	1.9255	1.01056	0.362366	0.090735	-0.0601398	-0.246791	-0.424476	-0.672744	-0.815315	-0.804264	-0.921056	-0.934772	-0.896263	0.0208729
TraesCS5A02G093900	XP_020173585.1 tryptophan--tRNA ligase, cytoplasmic-like [Aegilops tauschii subsp. tauschii]	AT3G04600	LOC_Os12g35570	Bradi4g05570	GRMZM2G002687	GO:0004812,GO:0004830,GO:0006412,GO:0006418,GO:0006436	Cell_cycle,Ribosome_translation		38.8612	34.7703	24.6158	20.147	15.8986	14.2216	11.8577	10.0435	7.87687	6.06359	4.79778	3.72819	2.99183	3.63106	13.6993		2.28674	1.90719	0.965088	0.550485	0.15633	0.000737874	-0.218579	-0.386891	-0.587908	-0.75614	-0.873579	-0.972812	-1.04113	-0.981824	-0.0477135
TraesCS5D02G106300	XP_020173585.1 tryptophan--tRNA ligase, cytoplasmic-like [Aegilops tauschii subsp. tauschii]	AT3G04600	LOC_Os12g35570	Bradi4g05570	GRMZM2G002687	GO:0004812,GO:0004830,GO:0006412,GO:0006418,GO:0006436	Cell_cycle,Ribosome_translation		38.1146	33.285	24.3204	18.8712	14.7226	12.8269	10.9255	8.39664	7.11636	4.50058	3.42297	2.6251	2.0166	2.5253	12.8296		2.30292	1.85829	1.03299	0.531322	0.149389	-0.0251366	-0.20019	-0.433001	-0.550868	-0.791685	-0.890893	-0.964347	-1.02037	-0.973535	-0.0248893
TraesCS5A02G380300	VAI21698.1 unnamed protein product [Triticum turgidum subsp. durum]	AT5G05920	LOC_Os03g52970	Bradi1g09210	GRMZM2G703077	GO:0008612,GO:0009553,GO:0034038	Cell_cycle,Metabolism,Ribosome_translation		7.20708	5.87129	4.39998	3.78656	3.03238	2.04825	1.77038	1.45719	1.66573	1.20191	1.39099	0.640439	0.552363	0.522284	2.76864		2.41457	1.72135	0.957799	0.639461	0.248069	-0.262654	-0.406855	-0.56939	-0.461165	-0.701869	-0.603742	-0.99325	-1.03896	-1.05457	0.111199
TraesCS3B02G156800	CDM82128.1 unnamed protein product [Triticum aestivum]	AT2G42810	LOC_Os05g11550	Bradi2g06390	GRMZM2G126435	GO:0004721,GO:0004722,GO:0005635,GO:0005783,GO:0006470,GO:0006913,GO:0009506,GO:0010017,GO:0010019,GO:0016607,GO:0030176,GO:0031965,GO:0046686,GO:0046906,GO:1902325	Cell_cycle,Metabolism,Protein_fate,Signal_transd_communication,Transcription		60.1209	47.8196	31.6077	22.5757	19.0051	17.7054	15.07	11.8659	8.19717	6.02948	7.51417	5.15709	4.31993	4.89402	23.701		2.57897	1.80674	0.789021	0.222031	-0.00212256	-0.0837112	-0.249153	-0.450293	-0.6806	-0.816678	-0.723475	-0.871444	-0.923997	-0.887958	0.292671
TraesCS3D02G139500	XP_020188446.1 serine/threonine-protein phosphatase 5 [Aegilops tauschii subsp. tauschii]	AT2G42810	LOC_Os05g11550	Bradi2g06390	GRMZM2G126435	GO:0004721,GO:0004722,GO:0005635,GO:0005783,GO:0006470,GO:0006913,GO:0009506,GO:0010017,GO:0010019,GO:0016607,GO:0030176,GO:0031965,GO:0046686,GO:0046906,GO:1902325	Cell_cycle,Metabolism,Protein_fate,Signal_transd_communication,Transcription		59.602	47.7714	33.1352	24.0892	19.7845	17.9103	16.0075	11.4893	8.6962	6.97145	7.5677	5.83933	5.1408	5.95109	26.8709		2.52176	1.77242	0.845372	0.272404	-0.00024922	-0.118964	-0.239482	-0.525662	-0.702575	-0.811819	-0.774052	-0.883526	-0.927771	-0.876447	0.448598
TraesCS5B02G100000	XP_020173585.1 tryptophan--tRNA ligase, cytoplasmic-like [Aegilops tauschii subsp. tauschii]	AT3G04600	LOC_Os12g35570	Bradi4g05570	GRMZM2G002687	GO:0004812,GO:0004830,GO:0006412,GO:0006418,GO:0006436	Cell_cycle,Ribosome_translation		41.3708	35.6542	24.6492	19.2959	13.147	13.1991	10.0698	9.48216	7.08441	4.69719	4.59688	3.16743	2.46584	3.01196	17.2075		2.37506	1.8801	0.92724	0.463738	-0.0686539	-0.0641494	-0.335093	-0.385972	-0.593577	-0.800271	-0.808956	-0.932722	-0.993468	-0.946184	0.282916
TraesCS2D02G291000	XP_020159174.1 histone deacetylase 9 isoform X1 [Aegilops tauschii subsp. tauschii]	AT3G44680	LOC_Os04g33480	Bradi5g09190	GRMZM2G119703	GO:0000118,GO:0004407,GO:0010187,GO:0016043,GO:0016575,GO:0043565,GO:0045944,GO:0070822,GO:0070932,GO:0070933,GO:1900055,GO:1990619	Cell_cycle,Protein_fate,Transcription		9.73856	7.16487	6.15231	5.94593	5.0975	4.63603	4.76284	5.27274	4.9555	4.38336	3.75245	2.71504	1.69141	1.72188	3.95871		2.49284	1.19461	0.683847	0.579744	0.151777	-0.0810016	-0.0170308	0.240172	0.0801498	-0.208454	-0.5267	-1.04999	-1.56634	-1.55097	-0.422655
TraesCS2A02G293200	VAH32170.1 unnamed protein product [Triticum turgidum subsp. durum]	AT3G44680	LOC_Os04g33480	Bradi5g09190	GRMZM2G119703	GO:0000118,GO:0004407,GO:0010187,GO:0016043,GO:0016575,GO:0043565,GO:0045944,GO:0070822,GO:0070932,GO:0070933,GO:1900055,GO:1990619	Cell_cycle,Protein_fate,Transcription		10.0317	5.85785	4.64753	4.56761	3.83138	3.98315	3.52481	3.73963	3.53445	3.00612	2.0049	2.06523	1.42874	1.45664	4.09139		3.02573	0.982299	0.389761	0.350632	-0.00980572	0.0644976	-0.159898	-0.0547272	-0.155178	-0.413834	-0.904001	-0.874468	-1.18608	-1.17242	0.11749
TraesCS2B02G309700	VAH47608.1 unnamed protein product [Triticum turgidum subsp. durum]	AT3G44680	LOC_Os04g33480	Bradi5g09190	GRMZM2G119703	GO:0000118,GO:0004407,GO:0010187,GO:0016043,GO:0016575,GO:0043565,GO:0045944,GO:0070822,GO:0070932,GO:0070933,GO:1900055,GO:1990619	Cell_cycle,Protein_fate,Transcription		8.32359	5.14463	4.528	4.09075	3.55415	4.31423	4.06068	3.98553	3.84335	2.81613	2.48132	1.86537	1.60304	1.41965	3.8524		2.80954	0.867113	0.490334	0.223165	-0.104712	0.359714	0.204791	0.158874	0.0719958	-0.555662	-0.760238	-1.1366	-1.29689	-1.40894	0.0775229
TraesCS5D02G248300	XP_020193562.1 DNA (cytosine-5)-methyltransferase DRM2-like [Aegilops tauschii subsp. tauschii]	AT5G14620	LOC_Os03g02010	Bradi4g05680	GRMZM2G137366	GO:0003886,GO:0005654,GO:0006259,GO:0006306,GO:0008170,GO:0009008,GO:0016043,GO:0016458,GO:0040029,GO:0050832,GO:0051567	Cell_cycle,Transcription		14.5913	6.15248	5.64596	4.77509	5.22398	4.45775	4.73393	4.37266	3.51219	3.90352	2.80754	2.44443	2.3314	1.95261	5.00441		3.39224	0.47038	0.295003	-0.00652966	0.148895	-0.116406	-0.0207794	-0.145868	-0.443798	-0.308304	-0.687778	-0.813499	-0.852635	-0.983789	0.0728699
TraesCS5A02G241800	XP_020193562.1 DNA (cytosine-5)-methyltransferase DRM2-like [Aegilops tauschii subsp. tauschii]	AT5G14620	LOC_Os03g02010	Bradi4g05680	GRMZM2G137366	GO:0003886,GO:0005654,GO:0006259,GO:0006306,GO:0008170,GO:0009008,GO:0016043,GO:0016458,GO:0040029,GO:0050832,GO:0051567	Cell_cycle,Transcription		16.2026	7.79874	6.99163	5.54868	4.82236	5.16669	4.39212	4.28932	4.0986	4.15047	2.92529	3.34531	2.38268	2.57013	5.05722		3.35042	0.76405	0.515655	0.071572	-0.151961	-0.045989	-0.284369	-0.316009	-0.374705	-0.358741	-0.735801	-0.606536	-0.902796	-0.845107	-0.0796789
TraesCS5B02G239800	VAI33158.1 unnamed protein product [Triticum turgidum subsp. durum]	AT5G14620	LOC_Os03g02010	Bradi4g05680	GRMZM2G137366	GO:0003886,GO:0005654,GO:0006259,GO:0006306,GO:0008170,GO:0009008,GO:0016043,GO:0016458,GO:0040029,GO:0050832,GO:0051567	Cell_cycle,Transcription		12.7151	5.87657	6.78219	5.11688	6.09659	4.81171	4.69094	4.0982	4.47914	3.29983	3.13728	2.8052	2.22268	2.13076	4.30805		3.16166	0.416825	0.78032	0.111906	0.505135	-0.0105823	-0.0590589	-0.296968	-0.144069	-0.617414	-0.682658	-0.815947	-1.04975	-1.08665	-0.212742
TraesCS3B02G252000	CDM83395.1 unnamed protein product [Triticum aestivum]	AT3G12670	LOC_Os01g43020	Bradi2g43640	GRMZM2G153058	GO:0000003,GO:0003883,GO:0009790,GO:0009791,GO:0009793,GO:0044210,GO:0046686	Cell_cycle,Cell_wall,Metabolism,Transcription		47.8474	20.8652	21.7349	21.6619	15.8686	10.8937	8.73507	6.55449	4.53919	3.03021	3.19707	1.64841	1.41876	1.01817	3.56838		2.98125	0.767813	0.839161	0.833169	0.357928	-0.0501808	-0.227262	-0.406142	-0.571464	-0.695251	-0.681562	-0.808605	-0.827443	-0.860305	-0.651103
TraesCS3D02G231000	XP_020159633.1 CTP synthase-like [Aegilops tauschii subsp. tauschii]	AT3G12670	LOC_Os01g43020	Bradi2g43640	GRMZM2G153058	GO:0000003,GO:0003883,GO:0009790,GO:0009791,GO:0009793,GO:0044210,GO:0046686	Cell_cycle,Cell_wall,Metabolism,Transcription		45.3635	18.1177	18.3313	18.8765	14.1554	9.67989	7.87093	6.17541	3.41828	2.50706	1.66337	0.860047	0.616991	0.512105	4.33765		3.07648	0.695042	0.713717	0.761373	0.34872	-0.042466	-0.200579	-0.348777	-0.589766	-0.669412	-0.743155	-0.81337	-0.834614	-0.843782	-0.509408
TraesCS3D02G188800	XP_020183761.1 DNA gyrase subunit B, chloroplastic/mitochondrial [Aegilops tauschii subsp. tauschii]	AT5G04130	LOC_Os01g16290	Bradi2g10040	GRMZM2G111014	GO:0003916,GO:0003918,GO:0005622,GO:0005694,GO:0006259,GO:0006265,GO:0009056,GO:0034335	Cell_cycle,Transcription		79.5601	25.5552	21.4172	24.0408	16.7368	11.3324	6.26167	3.77999	1.23751	0.305338	0.185226	0.236167	0.131032	0.480202	8.20433		3.34152	0.618131	0.40946	0.541762	0.173436	-0.099102	-0.354811	-0.479959	-0.608173	-0.655181	-0.661238	-0.658669	-0.663971	-0.646363	-0.256846
TraesCS3A02G184800	VAH76000.1 unnamed protein product [Triticum turgidum subsp. durum]	AT5G04130	LOC_Os01g16290	Bradi2g10040	GRMZM2G111014	GO:0003916,GO:0003918,GO:0005622,GO:0005694,GO:0006259,GO:0006265,GO:0009056,GO:0034335	Cell_cycle,Transcription		73.3397	24.4809	21.3388	23.3696	18.2745	11.612	8.90009	4.77195	2.10586	0.41793	0.279593	0.306195	0.192586	0.466809	8.6153		3.29112	0.615942	0.443905	0.555094	0.276125	-0.0886718	-0.237156	-0.463185	-0.609162	-0.701582	-0.709156	-0.707699	-0.71392	-0.698905	-0.252749
TraesCS3B02G214600	VAH76000.1 unnamed protein product [Triticum turgidum subsp. durum]	AT5G04130	LOC_Os01g16290	Bradi2g10040	GRMZM2G111014	GO:0003916,GO:0003918,GO:0005622,GO:0005694,GO:0006259,GO:0006265,GO:0009056,GO:0034335	Cell_cycle,Transcription		71.6851	26.1639	22.4154	24.296	18.1393	11.5296	7.84263	4.22316	1.56866	0.312792	0.232412	0.183453	0.216631	0.344928	8.72057		3.22782	0.71584	0.508992	0.612767	0.273023	-0.0917177	-0.295171	-0.494903	-0.641385	-0.710687	-0.715122	-0.717824	-0.715993	-0.708913	-0.246725
TraesCS1A02G005800	VAH00162.1 unnamed protein product [Triticum turgidum subsp. durum]	AT5G61960	LOC_Os05g01240	Bradi2g39990	GRMZM2G156956	GO:0000381,GO:0000395,GO:0003676,GO:0003723,GO:0003729,GO:0007049,GO:0016607,GO:0040007,GO:0045292,GO:0045836,GO:0048507,GO:0051321	Cell_cycle		63.7254	31.3844	25.3142	25.8724	30.764	33.4401	40.803	40.6262	29.4532	21.194	18.6177	16.7586	11.175	11.0101	18.2929		2.72741	0.265584	-0.196484	-0.153995	0.21836	0.422071	0.982541	0.969083	0.118581	-0.510119	-0.706225	-0.847747	-1.27278	-1.28533	-0.730953
TraesCS1D02G002500	XP_020165036.1 protein MEI2-like 3 [Aegilops tauschii subsp. tauschii]	AT5G61960	LOC_Os05g01240	Bradi2g39990	GRMZM2G156956	GO:0000381,GO:0000395,GO:0003676,GO:0003723,GO:0003729,GO:0007049,GO:0016607,GO:0040007,GO:0045292,GO:0045836,GO:0048507,GO:0051321	Cell_cycle		82.0185	38.3593	33.821	30.0116	35.4753	41.8662	52.0525	49.7836	39.2617	27.4988	24.4482	17.3775	12.2679	11.977	22.0752		2.73672	0.219465	-0.0422041	-0.261842	0.0531799	0.421658	1.00897	0.878153	0.271493	-0.406719	-0.582611	-0.990284	-1.28489	-1.30166	-0.71943
TraesCS1B02G008000	VAH12067.1 unnamed protein product [Triticum turgidum subsp. durum]	AT5G61960	LOC_Os05g01240	Bradi2g39990	GRMZM2G156956	GO:0000381,GO:0000395,GO:0003676,GO:0003723,GO:0003729,GO:0007049,GO:0016607,GO:0040007,GO:0045292,GO:0045836,GO:0048507,GO:0051321	Cell_cycle		90.5693	47.0335	38.3103	40.2033	52.1499	57.8721	62.2526	57.5258	46.9789	35.5538	28.444	23.0277	17.0943	17.2714	29.2812		2.51246	0.217642	-0.242167	-0.142386	0.487333	0.788958	1.01986	0.770705	0.214766	-0.387469	-0.76223	-1.04773	-1.36049	-1.35115	-0.7181
TraesCS5B02G513500	VAI39582.1 unnamed protein product [Triticum turgidum subsp. durum]	AT5G26680	LOC_Os05g46270	Bradi1g02697	GRMZM2G121262	GO:0004518,GO:0005654,GO:0005730,GO:0006259,GO:0006281,GO:0009411,GO:0017108,GO:0045145,GO:0048256,GO:0051908	Cell_cycle		18.4551	7.86687	10.7418	14.5517	12.4767	11.8507	10.1796	7.55765	5.78849	3.94837	3.75851	2.06749	1.30593	1.73056	3.99115		2.14551	0.0231515	0.599409	1.36309	0.947164	0.821688	0.486735	-0.0388306	-0.393451	-0.762294	-0.800351	-1.13931	-1.29196	-1.20684	-0.753719
TraesCS5D02G514000	XP_020196748.1 flap endonuclease 1-B-like [Aegilops tauschii subsp. tauschii]	AT5G26680	LOC_Os05g46270	Bradi1g02697	GRMZM2G121262	GO:0004518,GO:0005654,GO:0005730,GO:0006259,GO:0006281,GO:0009411,GO:0017108,GO:0045145,GO:0048256,GO:0051908	Cell_cycle		18.4055	8.85793	10.3603	13.2739	10.7585	9.42629	9.17719	6.83814	4.58835	3.57704	2.71444	2.02403	1.01593	1.25431	4.38608		2.35483	0.364305	0.677521	1.28496	0.760538	0.482801	0.430868	-0.0567879	-0.525833	-0.736675	-0.916513	-1.06045	-1.27062	-1.22093	-0.568002
TraesCS4A02G359000	VAI39582.1 unnamed protein product [Triticum turgidum subsp. durum]	AT5G26680	LOC_Os05g46270	Bradi1g02697	GRMZM2G398668	GO:0004518,GO:0005654,GO:0005730,GO:0006259,GO:0006281,GO:0009411,GO:0017108,GO:0045145,GO:0048256,GO:0051908	Cell_cycle		15.0344	5.68159	8.42789	9.78959	8.17255	7.4004	6.9748	5.88422	4.34025	2.55034	2.09591	0.905781	0.671315	0.803852	2.7479		2.47054	0.0642001	0.770779	1.12112	0.705084	0.506422	0.396924	0.116334	-0.280904	-0.741418	-0.858335	-1.16454	-1.22486	-1.19076	-0.690588
TraesCS2A02G506300	VAH37735.1 unnamed protein product [Triticum turgidum subsp. durum]	AT4G34210	LOC_Os08g03990	Bradi3g15125	GRMZM2G456564	GO:0004842,GO:0006511,GO:0016567	Cell_cycle,Protein_fate		12.4339	6.58685	5.37302	6.17585	6.10588	6.47112	5.21069	3.98905	2.78267	2.6619	2.42957	1.12604	0.600473	0.67152	3.90323		2.71448	0.730303	0.318389	0.59083	0.567086	0.691028	0.263302	-0.15126	-0.560641	-0.601625	-0.680467	-1.12282	-1.30117	-1.27706	-0.18038
TraesCS3B02G289200	VAH78636.1 unnamed protein product [Triticum turgidum subsp. durum]	AT1G07370	LOC_Os02g56130	Bradi3g54630	GRMZM2G030523	GO:0005730,GO:0006259,GO:0006272,GO:0006275,GO:0006298,GO:0019985,GO:0030234,GO:0030337,GO:0043626,GO:0051726	Cell_cycle,Transcription		16.0393	12.1173	9.5134	9.51746	11.0509	10.0291	7.54436	5.99029	5.11214	4.43811	4.36168	4.93391	4.21904	4.84035	5.71234		2.4387	1.29252	0.531526	0.532713	0.980851	0.682245	-0.0439224	-0.498094	-0.754731	-0.951713	-0.974052	-0.80682	-1.01574	-0.834161	-0.579323
TraesCS1B02G364000	VAH21563.1 unnamed protein product [Triticum turgidum subsp. durum]	AT4G18820	LOC_Os05g45340	Bradi2g19020	GRMZM2G124876	GO:0003689,GO:0005622,GO:0005663,GO:0006259,GO:0006261	Cell_cycle		19.4389	11.2507	9.1067	10.3813	11.1107	8.35782	4.70956	2.93979	2.47225	1.52551	1.21615	0.581622	0.47048	0.420024	1.75304		2.5253	1.01855	0.62401	0.858561	0.992773	0.486203	-0.185135	-0.510801	-0.596835	-0.771051	-0.827977	-0.944741	-0.965193	-0.974478	-0.729182
TraesCS1D02G100000	XP_020196551.1 ATP-dependent DNA helicase Q-like SIM isoform X1 [Aegilops tauschii subsp. tauschii]	AT5G27680	LOC_Os05g05810	Bradi2g35707	GRMZM2G090963	GO:0000287,GO:0000400,GO:0000403,GO:0000405,GO:0000724,GO:0000731,GO:0000781,GO:0001302,GO:0003676,GO:0003682,GO:0005654,GO:0005657,GO:0005662,GO:0005694,GO:0005813,GO:0006281,GO:0006284,GO:0006310,GO:0006979,GO:0007569,GO:0008026,GO:0008340,GO:0008408,GO:0009267,GO:0009378,GO:0010225,GO:0010259,GO:0030145,GO:0031297,GO:0032389,GO:0032508,GO:0035861,GO:0042803,GO:0042981,GO:0043138,GO:0043140,GO:…	Cell_cycle		7.38903	3.81718	0.973905	0.673166	1.7238	2.48598	2.72337	3.10352	2.42577	1.4239	1.23076	1.1132	0.914005	0.739292	2.58378		3.1077	0.959674	-0.750198	-0.931055	-0.299229	0.159124	0.301887	0.530501	0.122915	-0.479584	-0.595731	-0.666432	-0.78622	-0.891288	0.217941
TraesCS1B02G119200	VAH14550.1 unnamed protein product [Triticum turgidum subsp. durum]	AT5G27680	LOC_Os05g05810	Bradi2g35707	GRMZM2G090963	GO:0000287,GO:0000400,GO:0000403,GO:0000405,GO:0000724,GO:0000731,GO:0000781,GO:0001302,GO:0003676,GO:0003682,GO:0005654,GO:0005657,GO:0005662,GO:0005694,GO:0005813,GO:0006281,GO:0006284,GO:0006310,GO:0006979,GO:0007569,GO:0008026,GO:0008340,GO:0008408,GO:0009267,GO:0009378,GO:0010225,GO:0010259,GO:0030145,GO:0031297,GO:0032389,GO:0032508,GO:0035861,GO:0042803,GO:0042981,GO:0043138,GO:0043140,GO:…	Cell_cycle		7.32225	3.70408	0.878617	0.722939	1.31425	2.33994	3.00639	3.35534	2.84428	1.58302	1.40266	2.00407	1.38757	1.37739	2.78157		3.10168	0.820994	-0.960017	-1.05815	-0.685422	-0.0388837	0.381208	0.60117	0.279025	-0.516	-0.629692	-0.250595	-0.639202	-0.645618	0.239498
TraesCS6B02G146100	VAI55355.1 unnamed protein product [Triticum turgidum subsp. durum]	AT5G22750	LOC_Os02g32570	Bradi3g44690	GRMZM2G015190	GO:0000724,GO:0003676,GO:0004386,GO:0006325,GO:0008270,GO:0009294,GO:0036297,GO:0045003	Cell_cycle,Transcription		20.5501	7.44098	1.19258	0.514537	0.487059	0.626626	1.03327	2.07529	2.37061	2.05513	1.68855	1.80701	0.943086	0.96768	5.97178		3.45173	0.826328	-0.425052	-0.560846	-0.566349	-0.538397	-0.456958	-0.24827	-0.189127	-0.252308	-0.325723	-0.302	-0.475019	-0.470094	0.532087
TraesCS7B02G335900	VAI91392.1 unnamed protein product [Triticum turgidum subsp. durum]	AT5G44750	LOC_Os06g47580	Bradi1g33560	GRMZM2G067735	GO:0003684,GO:0003887,GO:0006259,GO:0006281,GO:0006974,GO:0010224,GO:0042276	Cell_cycle		5.85011	2.19862	0.356929	0.131571	0.16812	0.126875	0.344087	0.411001	0.550674	0.50214	0.316446	0.316977	0.070056	0.356252	1.4828		3.4561	0.917526	-0.362842	-0.519515	-0.494106	-0.52278	-0.37177	-0.325251	-0.228148	-0.26189	-0.390987	-0.390618	-0.562281	-0.363313	0.419878
TraesCS1A02G091400	VAH02294.1 unnamed protein product [Triticum turgidum subsp. durum]	AT5G27680	LOC_Os05g05810	Bradi2g35707	GRMZM2G090963	GO:0000287,GO:0000400,GO:0000403,GO:0000405,GO:0000724,GO:0000731,GO:0000781,GO:0001302,GO:0003676,GO:0003682,GO:0005654,GO:0005657,GO:0005662,GO:0005694,GO:0005813,GO:0006281,GO:0006284,GO:0006310,GO:0006979,GO:0007569,GO:0008026,GO:0008340,GO:0008408,GO:0009267,GO:0009378,GO:0010225,GO:0010259,GO:0030145,GO:0031297,GO:0032389,GO:0032508,GO:0035861,GO:0042803,GO:0042981,GO:0043138,GO:0043140,GO:…	Cell_cycle		8.28951	3.82583	0.941294	0.278292	0.303594	0.38961	0.778913	0.910305	0.828093	0.693286	1.05831	1.16539	0.813088	0.824949	2.93948		3.31334	1.10158	-0.327709	-0.656227	-0.64369	-0.601069	-0.408169	-0.343064	-0.3838	-0.450597	-0.269726	-0.216671	-0.391235	-0.385358	0.662395
TraesCS6D02G107900	XP_020158013.1 putative SWI/SNF-related matrix-associated actin-dependent regulator of chromatin subfamily A member 3-like 2 isoform X1 [Aegilops tauschii subsp. tauschii]	AT5G22750	LOC_Os02g32570	Bradi3g44690	GRMZM2G015190	GO:0000724,GO:0003676,GO:0004386,GO:0006325,GO:0008270,GO:0009294,GO:0036297,GO:0045003	Cell_cycle,Transcription		21.8662	9.35213	1.47688	0.729359	0.815616	0.940282	0.881355	1.40085	1.75088	1.50792	1.48119	1.25291	0.785576	0.801267	4.00126		3.43905	1.12484	-0.331521	-0.469759	-0.453808	-0.430753	-0.441651	-0.345581	-0.28085	-0.325781	-0.330724	-0.37294	-0.459363	-0.456461	0.135308
TraesCS1B02G102200	VAH14133.1 unnamed protein product [Triticum turgidum subsp. durum]	AT5G45400	LOC_Os05g02040	Bradi2g38877	GRMZM2G076329	GO:0000723,GO:0000724,GO:0000784,GO:0003676,GO:0003684,GO:0003697,GO:0005662,GO:0006259,GO:0006260,GO:0006261,GO:0006268,GO:0006281,GO:0006289,GO:0006310,GO:0007004,GO:0043047,GO:0043565,GO:0051321	Cell_cycle		35.7796	14.7398	2.18447	0.666295	0.735928	1.06832	1.40271	1.45747	1.80856	1.54274	2.17363	2.64122	1.74519	1.47233	6.60489		3.44902	1.08617	-0.323857	-0.494354	-0.486534	-0.449205	-0.411651	-0.405502	-0.366073	-0.395926	-0.325074	-0.272561	-0.373189	-0.403833	0.172576
TraesCS6A02G117900	VAI43757.1 unnamed protein product [Triticum turgidum subsp. durum]	AT5G22750	LOC_Os02g32570	Bradi3g44690	GRMZM2G015190	GO:0000724,GO:0003676,GO:0004386,GO:0006325,GO:0008270,GO:0009294,GO:0036297,GO:0045003	Cell_cycle,Transcription		29.3131	11.1526	1.3789	0.520422	0.596763	0.655793	0.743068	1.29906	1.93432	2.05774	1.86152	1.80682	1.4131	0.718254	4.43832		3.49648	0.988709	-0.360931	-0.479477	-0.468935	-0.460784	-0.448732	-0.371956	-0.284233	-0.26719	-0.294286	-0.301839	-0.356207	-0.452158	0.0615427
TraesCS3B02G564100	VAH85715.1 unnamed protein product [Triticum turgidum subsp. durum]	AT4G09140	LOC_Os01g72880	Bradi2g61370	GRMZM2G133952	GO:0000003,GO:0000790,GO:0000795,GO:0003697,GO:0005712,GO:0006259,GO:0006298,GO:0006312,GO:0007049,GO:0009056,GO:0009555,GO:0009791,GO:0009845,GO:0010154,GO:0016887,GO:0030674,GO:0030983,GO:0032300,GO:0032389,GO:0048316	Cell_cycle		24.2773	8.86671	2.9547	1.72038	1.23816	1.55867	2.16723	2.30669	3.1806	2.72186	2.84532	2.37567	1.52637	1.5417	5.53737		3.52699	0.803357	-0.241522	-0.459671	-0.544899	-0.488253	-0.380696	-0.356048	-0.201596	-0.282672	-0.260853	-0.343857	-0.49396	-0.491252	0.214935
TraesCS1D02G331500	XP_020157500.1 serine/threonine-protein kinase ATM isoform X1 [Aegilops tauschii subsp. tauschii]	AT3G48190	LOC_Os01g01689	Bradi2g00627	AC234199.1_FG003	GO:0000003,GO:0000285,GO:0004674,GO:0006259,GO:0006281,GO:0006303,GO:0006629,GO:0006974,GO:0007049,GO:0007129,GO:0008380,GO:0009506,GO:0010212,GO:0010332,GO:0016043,GO:0032204,GO:0032504,GO:0033044,GO:0043247,GO:0045003,GO:0051321,GO:2001020	Cell_cycle,Hormone_defence		46.2903	14.1433	2.8461	0.73655	0.617923	0.559168	0.676854	1.45365	2.25183	1.97387	2.33805	2.20866	1.60394	1.35114	12.461		3.5021	0.700816	-0.283615	-0.467441	-0.477778	-0.482898	-0.472643	-0.404953	-0.3354	-0.359621	-0.327887	-0.339162	-0.391857	-0.413885	0.554224
TraesCS1A02G329400	VAH09135.1 unnamed protein product [Triticum turgidum subsp. durum]	AT3G48190	LOC_Os01g01689	Bradi2g00627	AC234199.1_FG003	GO:0000003,GO:0000285,GO:0004674,GO:0006259,GO:0006281,GO:0006303,GO:0006629,GO:0006974,GO:0007049,GO:0007129,GO:0008380,GO:0009506,GO:0010212,GO:0010332,GO:0016043,GO:0032204,GO:0032504,GO:0033044,GO:0043247,GO:0045003,GO:0051321,GO:2001020	Cell_cycle,Hormone_defence		46.405	15.0833	2.79765	0.674056	0.574577	0.544344	0.566094	1.3432	1.78969	1.89284	1.58926	2.38686	1.8017	1.49279	13.8972		3.45612	0.764354	-0.291471	-0.473972	-0.482522	-0.48512	-0.483251	-0.416466	-0.378095	-0.36923	-0.39532	-0.326774	-0.377063	-0.403611	0.662419
TraesCS1B02G342800	VAH21014.1 unnamed protein product [Triticum turgidum subsp. durum]	AT3G48190	LOC_Os01g01689	Bradi2g00627	AC234199.1_FG003	GO:0000003,GO:0000285,GO:0004674,GO:0006259,GO:0006281,GO:0006303,GO:0006629,GO:0006974,GO:0007049,GO:0007129,GO:0008380,GO:0009506,GO:0010212,GO:0010332,GO:0016043,GO:0032204,GO:0032504,GO:0033044,GO:0043247,GO:0045003,GO:0051321,GO:2001020	Cell_cycle,Hormone_defence		41.8234	14.6715	2.66298	0.775559	0.554534	0.553669	0.759015	1.16182	1.89342	2.39033	2.38824	2.32937	1.56273	1.46825	11.7321		3.4512	0.851237	-0.298645	-0.479376	-0.500541	-0.500624	-0.48096	-0.442389	-0.372334	-0.324752	-0.324952	-0.33059	-0.404	-0.413047	0.569779
TraesCS7D02G426800	XP_020198163.1 DNA repair protein REV1 isoform X1 [Aegilops tauschii subsp. tauschii]	AT5G44750	LOC_Os06g47580	Bradi1g33560	GRMZM2G067735	GO:0003684,GO:0003887,GO:0006259,GO:0006281,GO:0006974,GO:0010224,GO:0042276	Cell_cycle		8.458	2.69229	0.389398	0.174965	0.396961	0.339127	0.386205	0.569873	0.824839	0.811646	0.830638	0.771321	0.343026	0.405765	2.85953		3.45588	0.652522	-0.467173	-0.571434	-0.463496	-0.491616	-0.468726	-0.379424	-0.255456	-0.261871	-0.252636	-0.281477	-0.48972	-0.459215	0.733839
TraesCS5D02G166500	XP_020155978.1 structural maintenance of chromosomes protein 6B-like [Aegilops tauschii subsp. tauschii]	AT5G61460	LOC_Os09g03370	Bradi4g08527	GRMZM2G025340	GO:0000724,GO:0004871,GO:0006259,GO:0006302,GO:0007049,GO:0007059,GO:0007062,GO:0010165,GO:0016043,GO:0030915	Cell_cycle		50.5249	16.6268	4.39794	2.24983	2.14431	1.90591	1.90185	2.34804	2.11057	2.16654	3.3624	3.79246	3.65396	4.29693	18.5893		3.41747	0.692978	-0.289893	-0.462542	-0.471024	-0.490185	-0.490511	-0.45465	-0.473735	-0.469237	-0.373122	-0.338557	-0.349689	-0.298011	0.850707
TraesCS3A02G164200	VAH59554.1 unnamed protein product [Triticum turgidum subsp. durum]	AT3G05840	LOC_Os01g14860	Bradi2g08890	GRMZM5G835235	GO:0004672,GO:0004674,GO:0009653,GO:0009933,GO:0016310,GO:0046777	Cell_cycle,Development,Metabolism,Protein_fate,Signal_transd_communication		159.452	62.2938	26.0424	21.7319	25.4238	34.4115	33.1225	32.7268	30.1775	22.6938	24.0534	23.4813	23.1339	25.2448	65.0138		3.46149	0.631816	-0.423989	-0.549529	-0.442004	-0.180243	-0.217784	-0.229307	-0.303555	-0.521513	-0.481918	-0.498579	-0.508698	-0.447219	0.711034
TraesCS7A02G436200	VAI79374.1 unnamed protein product [Triticum turgidum subsp. durum]	AT5G44750	LOC_Os06g47580	Bradi1g33560	GRMZM2G367857	GO:0003684,GO:0003887,GO:0006259,GO:0006281,GO:0006974,GO:0010224,GO:0042276	Cell_cycle		7.19504	2.37514	0.812876	0.807045	0.718919	1.09707	1.06758	1.72078	1.85492	1.48728	1.76613	1.50959	0.530303	0.654622	3.59308		3.29905	0.344744	-0.612825	-0.616399	-0.670415	-0.438633	-0.456707	-0.0563376	0.0258859	-0.19946	-0.0285379	-0.18578	-0.786025	-0.709825	1.09127
TraesCS5A02G162400	XP_020155978.1 structural maintenance of chromosomes protein 6B-like [Aegilops tauschii subsp. tauschii]	AT5G61460	LOC_Os09g03370	Bradi4g08527	GRMZM2G025340	GO:0000724,GO:0004871,GO:0006259,GO:0006302,GO:0007049,GO:0007059,GO:0007062,GO:0010165,GO:0016043,GO:0030915	Cell_cycle		52.8746	18.8406	8.82808	5.33192	5.66837	5.37786	6.11507	7.39789	7.47834	7.3752	8.47125	8.4189	8.02548	7.97569	28.5881		3.27661	0.517911	-0.293676	-0.577065	-0.549793	-0.573341	-0.513585	-0.409603	-0.403082	-0.411442	-0.322599	-0.326843	-0.358732	-0.362768	1.30801
TraesCS1B02G298500	VAH20081.1 unnamed protein product [Triticum turgidum subsp. durum]	AT5G40820	LOC_Os06g50910	Bradi1g30007	GRMZM2G128938	GO:0000003,GO:0000077,GO:0000723,GO:0004674,GO:0006259,GO:0006281,GO:0006282,GO:0006303,GO:0007004,GO:0007049,GO:0009506,GO:0010044,GO:0010332,GO:0016043,GO:0031347,GO:0032204,GO:0032504,GO:0033044,GO:0043247,GO:0051321	Cell_cycle		5.99315	1.97862	0.694902	0.321971	0.368844	0.286945	0.280115	0.401725	0.732325	0.754738	0.796083	1.06214	0.532635	0.590084	3.241		3.22038	0.521806	-0.341108	-0.591792	-0.560284	-0.615336	-0.619928	-0.538181	-0.315952	-0.300886	-0.273094	-0.0942525	-0.450183	-0.411566	1.37038
TraesCS7A02G295900	VAI75662.1 unnamed protein product [Triticum turgidum subsp. durum]	AT1G50840	LOC_Os08g07840	Bradi3g15620	GRMZM2G480171	GO:0003887,GO:0006259,GO:0006260,GO:0006261,GO:0006264,GO:0008409,GO:0016043,GO:0033259	Cell_cycle		24.724	6.99648	2.64857	1.95817	1.02636	0.684068	0.646192	0.577752	0.584971	0.58183	0.445581	0.201986	0.195824	0.169131	10.0359		3.3711	0.564381	-0.124003	-0.233311	-0.38084	-0.435034	-0.441031	-0.451866	-0.450724	-0.451221	-0.472793	-0.51136	-0.512335	-0.516562	1.0456
TraesCS5B02G159900	VAI30766.1 unnamed protein product [Triticum turgidum subsp. durum]	AT5G61460	LOC_Os09g03370	Bradi4g08527	GRMZM2G025340	GO:0000724,GO:0004871,GO:0006259,GO:0006302,GO:0007049,GO:0007059,GO:0007062,GO:0010165,GO:0016043,GO:0030915	Cell_cycle		61.738	23.8945	10.936	6.46051	5.8463	4.49859	5.18811	5.20727	5.37444	4.96227	6.41243	4.99433	5.01731	5.50946	28.9861		3.28851	0.769454	-0.0931248	-0.391039	-0.431924	-0.521634	-0.475736	-0.474461	-0.463333	-0.490769	-0.39424	-0.488635	-0.487106	-0.454346	1.10838
TraesCS4D02G105000	XP_020164269.1 mRNA-capping enzyme-like [Aegilops tauschii subsp. tauschii]	AT3G09100	LOC_Os11g11070	Bradi4g22137	GRMZM2G030463	GO:0004484,GO:0006259,GO:0006370,GO:0006397,GO:0009506	Cell_cycle,Transcription		28.7323	11.8925	4.94322	2.4081	1.57207	1.35137	1.44312	2.10561	2.87437	2.69287	2.79121	2.96571	2.61619	3.32404	12.6626		3.28157	0.890069	-0.0968257	-0.456849	-0.575577	-0.60692	-0.59389	-0.499807	-0.390633	-0.416407	-0.402442	-0.37766	-0.427297	-0.326772	0.999437
TraesCS4B02G107900	VAI03434.1 unnamed protein product [Triticum turgidum subsp. durum]	AT3G09100	LOC_Os11g11070	Bradi4g22137	GRMZM2G030463	GO:0004484,GO:0006259,GO:0006370,GO:0006397,GO:0009506	Cell_cycle,Transcription		28.0654	12.0891	5.08721	2.52152	1.68687	1.41253	1.99847	2.34672	2.69093	2.90673	3.19592	2.90294	2.48468	3.30276	12.6404		3.26131	0.932821	-0.0876826	-0.461622	-0.583269	-0.623254	-0.537855	-0.487099	-0.436931	-0.405479	-0.363331	-0.406032	-0.466991	-0.347759	1.01317
TraesCS4A02G204100	VAH93318.1 unnamed protein product [Triticum turgidum subsp. durum]	AT3G09100	LOC_Os11g11070	Bradi4g22137	GRMZM2G030463	GO:0004484,GO:0006259,GO:0006370,GO:0006397,GO:0009506	Cell_cycle,Transcription		29.5529	12.9214	5.7458	3.21738	2.38655	2.44492	2.96371	2.75058	4.01961	3.55802	3.98451	4.24074	3.69952	4.38205	15.1294		3.21403	0.871578	-0.139062	-0.495173	-0.612191	-0.60397	-0.530901	-0.560919	-0.382185	-0.447196	-0.387128	-0.35104	-0.427267	-0.331137	1.18256
TraesCS3D02G265000	XP_020179121.1 DNA ligase 6 isoform X1 [Aegilops tauschii subsp. tauschii]	AT1G66730	LOC_Os01g49180	Bradi2g46780	GRMZM2G427067	GO:0003910,GO:0006259,GO:0006260,GO:0006273,GO:0006281,GO:0006303,GO:0006310,GO:0009791,GO:0009845	Cell_cycle		6.78077	2.45381	1.90882	1.59825	1.14983	1.17487	1.139	1.48048	1.79735	2.05217	2.43282	2.19268	1.67034	1.65243	2.4583		3.52597	0.245876	-0.167258	-0.402692	-0.742616	-0.723636	-0.750832	-0.491967	-0.251759	-0.0585943	0.229963	0.0479267	-0.34804	-0.361621	0.249281
TraesCS3A02G264800	VAH63180.1 unnamed protein product [Triticum turgidum subsp. durum]	AT1G66730	LOC_Os01g49180	Bradi2g46780	GRMZM2G427067	GO:0003910,GO:0006259,GO:0006260,GO:0006273,GO:0006281,GO:0006303,GO:0006310,GO:0009791,GO:0009845	Cell_cycle		10.8059	3.73458	2.41852	1.93152	1.49835	2.04513	1.63084	1.86144	1.63615	2.63556	2.73364	2.88057	2.21325	2.02422	3.91295		3.55276	0.362599	-0.231127	-0.450835	-0.646256	-0.399581	-0.586484	-0.48245	-0.584091	-0.133211	-0.0889651	-0.02268	-0.323734	-0.409013	0.443072
TraesCS5B02G331700	VAI35231.1 unnamed protein product [Triticum turgidum subsp. durum]	AT5G42190	LOC_Os09g36830	Bradi4g19510	GRMZM2G101446	GO:0000003,GO:0004842,GO:0005622,GO:0006511,GO:0007059,GO:0009056,GO:0009734,GO:0009790,GO:0009791,GO:0009793,GO:0009873,GO:0016032,GO:0016567,GO:0019005,GO:0019538	Cell_cycle,Protein_fate,Transcription		14.8123	2.81554	1.35478	0.521439	0.363276	0.492124	0.476684	0.181082	0.212817	0.231954	0.310085	0.0934944	0.320045	0.61012	4.06892		3.57325	0.281157	-0.119698	-0.34838	-0.391783	-0.356425	-0.360662	-0.441779	-0.433071	-0.42782	-0.406379	-0.465815	-0.403646	-0.324045	0.625102
TraesCS5A02G331300	EMS52877.1 SKP1-like protein 1B [Triticum urartu]	AT5G42190	LOC_Os09g36830	Bradi4g19510	GRMZM2G101446	GO:0000003,GO:0004842,GO:0005622,GO:0006511,GO:0007059,GO:0009056,GO:0009734,GO:0009790,GO:0009791,GO:0009793,GO:0009873,GO:0016032,GO:0016567,GO:0019005,GO:0019538	Cell_cycle,Protein_fate,Transcription		14.7364	1.83889	0.720443	0.533428	0.567735	0.674933	0.537139	0.181468	0.391845	0.358664	0.301887	0.293343	0.541252	0.816129	3.86935		3.62297	0.0227118	-0.289495	-0.341699	-0.332122	-0.302199	-0.340663	-0.439946	-0.381221	-0.390483	-0.406332	-0.408717	-0.339515	-0.262785	0.589501
TraesCS1D02G096600	VAH02657.1 unnamed protein product [Triticum turgidum subsp. durum]	AT4G19130	LOC_Os05g02040	Bradi2g38877	GRMZM2G076329	GO:0000723,GO:0000724,GO:0000784,GO:0003676,GO:0003684,GO:0003697,GO:0005662,GO:0006259,GO:0006261,GO:0006268,GO:0006281,GO:0006289,GO:0007004,GO:0043047,GO:0043565,GO:0051321	Cell_cycle		5.29128	0.994278	0.66273	0.578729	0.564117	0.204978	0.202966	0.119073	0.177665	0.318454	0.42522	0.361399	0.369175	0.467274	1.81127		3.53965	0.12531	-0.138134	-0.204881	-0.216491	-0.501858	-0.503457	-0.570118	-0.523561	-0.411692	-0.326857	-0.377568	-0.371389	-0.293441	0.774484
TraesCS6D02G147500	XP_020162912.1 DNA (cytosine-5)-methyltransferase DRM2-like [Aegilops tauschii subsp. tauschii]	AT5G14620	LOC_Os03g02010	Bradi4g05680	GRMZM2G137366	GO:0003886,GO:0005654,GO:0006259,GO:0006306,GO:0008170,GO:0009008,GO:0016043,GO:0016458,GO:0040029,GO:0050832,GO:0051567	Cell_cycle,Transcription		16.0553	2.99317	2.89535	2.04837	1.72512	1.31221	1.41081	1.14499	1.50745	1.48222	1.09618	0.836058	0.804169	0.66771	1.97994		3.67975	0.125853	0.0992372	-0.131204	-0.219153	-0.331495	-0.304668	-0.376992	-0.278376	-0.285239	-0.390272	-0.461045	-0.469722	-0.506849	-0.149822
TraesCS6A02G163300	VAI44929.1 unnamed protein product [Triticum turgidum subsp. durum]	AT5G14620	LOC_Os03g02010	Bradi4g05680	GRMZM2G137366	GO:0003886,GO:0005654,GO:0006259,GO:0006306,GO:0008170,GO:0009008,GO:0016043,GO:0016458,GO:0040029,GO:0050832,GO:0051567	Cell_cycle,Transcription		9.87885	2.2989	1.84482	1.47444	1.79419	2.08202	1.152	1.04653	1.14415	0.929927	0.783651	0.664229	0.591951	0.575474	1.50851		3.63374	0.202605	-0.00293797	-0.170593	-0.0258539	0.104435	-0.316549	-0.364289	-0.320102	-0.417073	-0.483286	-0.537343	-0.570061	-0.577519	-0.155173
TraesCS5A02G246800	VAI18506.1 unnamed protein product [Triticum turgidum subsp. durum]	AT5G10440	LOC_Os09g29100	Bradi4g32556	GRMZM2G140633	GO:0000079,GO:0000278,GO:0000307,GO:0004672,GO:0004693,GO:0007049,GO:0007088,GO:0008284,GO:0009791,GO:0010440,GO:0016538,GO:0019901,GO:0045787,GO:0051301,GO:0051726	Cell_cycle		19.6795	2.07323	1.6391	1.87406	1.78191	2.15804	1.73563	1.22272	1.00137	0.661945	0.18935	0.104812	0.0152441	0.0133911	0.0265261		3.68908	-0.0435075	-0.135546	-0.0857326	-0.105269	-0.0255284	-0.11508	-0.22382	-0.270746	-0.342706	-0.442898	-0.46082	-0.479809	-0.480202	-0.477417
TraesCS5A02G247000	VAI18511.1 unnamed protein product [Triticum turgidum subsp. durum]	AT5G10440	LOC_Os09g29100	Bradi4g32556	GRMZM2G140633	GO:0000079,GO:0000278,GO:0000307,GO:0004672,GO:0004693,GO:0007049,GO:0007088,GO:0008284,GO:0009791,GO:0010440,GO:0016538,GO:0019901,GO:0045787,GO:0051301,GO:0051726	Cell_cycle		9.38288	0.466121	0.445754	0.536107	0.859839	1.08189	1.14998	0.630602	0.417782	0.152443	0.184918	0.103583	0.10133	0.0267821	0.0278742		3.69599	-0.253221	-0.262242	-0.222225	-0.0788448	0.0195032	0.0496572	-0.180373	-0.274631	-0.392148	-0.377765	-0.413789	-0.414786	-0.447803	-0.44732
TraesCS7B02G121400	XP_020174430.1 telomerase reverse transcriptase [Aegilops tauschii subsp. tauschii]	AT5G16850	LOC_Os12g19549	Bradi1g43520	GRMZM2G167338	GO:0000333,GO:0000723,GO:0000781,GO:0003720,GO:0003721,GO:0006259,GO:0007000,GO:0007004,GO:0010073,GO:0010449,GO:0016043,GO:0019827,GO:0042162,GO:0050000,GO:0051276,GO:0070034	Cell_cycle		5.4285	0.707355	0.0269947	0.0237708	0	0	0.0123681	0.0439896	0.0868079	0.0379797	0.0139467	0.104197	0.085116	0.0342411	0		3.71162	0.198674	-0.307573	-0.309972	-0.32766	-0.32766	-0.318457	-0.294928	-0.263067	-0.299399	-0.317282	-0.250128	-0.264326	-0.302181	-0.32766
TraesCS1A02G104500	VAH02657.1 unnamed protein product [Triticum turgidum subsp. durum]	AT5G45400	LOC_Os05g02040	Bradi2g38877	GRMZM2G076329	GO:0000723,GO:0000724,GO:0000784,GO:0003676,GO:0003684,GO:0003697,GO:0005662,GO:0006259,GO:0006260,GO:0006261,GO:0006268,GO:0006281,GO:0006289,GO:0006310,GO:0007004,GO:0043047,GO:0043565,GO:0051321	Cell_cycle		26.487	1.4538	0.412367	0.168871	0.291867	0.0481932	0.0145003	0.0555348	0.014468	0.0557282	0.1414	0.0958341	0.359309	0.154025	0.584267		3.73621	-0.0868483	-0.245895	-0.283082	-0.264298	-0.301512	-0.306657	-0.300391	-0.306662	-0.300361	-0.287277	-0.294236	-0.253998	-0.285349	-0.219643
TraesCS5B02G243900	VAI33240.1 unnamed protein product [Triticum turgidum subsp. durum]	AT5G10440	LOC_Os09g29100	Bradi4g32556	GRMZM2G140633	GO:0000079,GO:0000278,GO:0000307,GO:0004672,GO:0004693,GO:0007049,GO:0007088,GO:0008284,GO:0009791,GO:0010440,GO:0016538,GO:0019901,GO:0045787,GO:0051301,GO:0051726	Cell_cycle		19.5785	1.37245	0.596606	0.771777	0.707745	1.22682	0.614035	0.255556	0.180556	0.152264	0.0700877	0.0143625	0.0153834	0	0		3.72649	-0.0690679	-0.230813	-0.194294	-0.207643	-0.0994268	-0.22718	-0.301915	-0.317551	-0.323449	-0.340581	-0.352198	-0.351985	-0.355193	-0.355193
TraesCS5B02G244100	VAI33243.1 unnamed protein product [Triticum turgidum subsp. durum]	AT5G10440	LOC_Os09g29100	Bradi4g32556	GRMZM2G140633	GO:0000079,GO:0000278,GO:0000307,GO:0004672,GO:0004693,GO:0007049,GO:0007088,GO:0008284,GO:0009791,GO:0010440,GO:0016538,GO:0019901,GO:0045787,GO:0051301,GO:0051726	Cell_cycle		8.58813	0.560901	0.260364	0.361589	0.446381	0.288606	0.21804	0.226816	0.0915072	0.0202311	0.0221413	0.0262029	0	0.0166027	0.0138131		3.72925	-0.0864436	-0.229302	-0.181185	-0.14088	-0.215877	-0.24942	-0.245248	-0.309567	-0.343447	-0.342539	-0.340609	-0.353064	-0.345172	-0.346498
TraesCS1A02G427100	XP_020176509.1 CTP synthase-like isoform X2 [Aegilops tauschii subsp. tauschii]	AT3G12670	LOC_Os01g43020	Bradi2g14730	GRMZM2G153058	GO:0000003,GO:0003883,GO:0009790,GO:0009791,GO:0009793,GO:0044210,GO:0046686	Cell_cycle,Cell_wall,Metabolism,Transcription		76.3896	33.8177	16.334	12.3065	9.25147	8.77664	7.94862	6.1004	3.31893	2.25014	2.02256	0.867967	0.608767	0.594932	6.02845		3.37146	1.12701	0.205238	-0.00709611	-0.168163	-0.193196	-0.236851	-0.334292	-0.480935	-0.537284	-0.549282	-0.610154	-0.623819	-0.624549	-0.338085
TraesCS1D02G436900	XP_020176509.1 CTP synthase-like isoform X2 [Aegilops tauschii subsp. tauschii]	AT3G12670	LOC_Os01g43020	Bradi2g14730	GRMZM2G153058	GO:0000003,GO:0003883,GO:0009790,GO:0009791,GO:0009793,GO:0044210,GO:0046686	Cell_cycle,Cell_wall,Metabolism,Transcription		67.5103	28.0931	13.4729	11.5639	8.92833	8.86696	7.58132	5.86853	3.17181	2.27018	1.90204	0.796278	0.320553	0.484562	4.53216		3.4043	1.0287	0.14758	0.0325281	-0.126313	-0.130012	-0.207494	-0.310721	-0.473246	-0.527586	-0.549773	-0.616415	-0.645086	-0.635201	-0.391261
TraesCS5D02G410900	XP_020165996.1 QWRF motif-containing protein 2-like [Aegilops tauschii subsp. tauschii]	AT1G49890	LOC_Os03g55470	Bradi1g07760	GRMZM2G105025	GO:0005813,GO:0005880,GO:0007098,GO:0008017,GO:0051225	Cell_cycle		8.67334	3.75829	2.60014	1.58434	1.43578	1.41987	1.10405	0.722393	0.503589	0.30267	0.373755	0.142502	0.161844	0.311837	0.477035		3.32928	1.02517	0.482244	0.00605147	-0.0635917	-0.0710468	-0.219102	-0.398016	-0.500589	-0.594777	-0.561453	-0.669861	-0.660794	-0.590479	-0.513037
TraesCS7D02G153500	XP_020167822.1 origin of replication complex subunit 1-like [Aegilops tauschii subsp. tauschii]	AT4G14700	LOC_Os06g08790	Bradi1g47050	GRMZM2G455243	GO:0000003,GO:0000278,GO:0000784,GO:0000808,GO:0003682,GO:0003688,GO:0005622,GO:0005664,GO:0006259,GO:0006260,GO:0006270,GO:0010385,GO:0033314	Cell_cycle,Transcription		86.6981	43.2223	19.6277	14.2769	11.8126	8.91669	7.5162	5.36028	4.75568	4.19954	2.51726	1.3751	0.746844	0.621953	2.03158		3.28704	1.31463	0.24419	0.00143757	-0.110364	-0.241746	-0.305284	-0.403093	-0.430523	-0.455754	-0.532076	-0.583893	-0.612396	-0.618062	-0.55411
TraesCS7B02G214800	VAI88323.1 unnamed protein product [Triticum turgidum subsp. durum]	AT4G24790	LOC_Os08g02670	Bradi3g13990	GRMZM2G302160	GO:0003689,GO:0005622,GO:0005663,GO:0006259,GO:0006261	Cell_cycle		17.4887	8.07757	4.30573	1.88921	1.41504	1.25291	0.758996	0.97169	0.580471	0.839616	0.817506	0.633695	0.279831	0.12169	0.109599		3.34191	1.22435	0.375666	-0.168067	-0.274758	-0.311238	-0.422371	-0.374514	-0.46254	-0.404231	-0.409206	-0.450564	-0.530186	-0.565769	-0.568489
TraesCS4B02G227800	VAI07828.1 unnamed protein product [Triticum turgidum subsp. durum]	AT5G66130	LOC_Os03g13850	Bradi1g68237	GRMZM2G051138	GO:0000077,GO:0000790,GO:0003682,GO:0003689,GO:0006259,GO:0006281,GO:0006282,GO:0007049,GO:0031347,GO:0033314	Cell_cycle		5.50524	2.57824	1.91215	1.10506	1.00947	0.862546	1.12091	1.14091	1.00373	0.925857	0.613498	0.652879	0.427908	0.537851	0.731717		3.37548	1.0024	0.462362	-0.191993	-0.269494	-0.38861	-0.179141	-0.162924	-0.274142	-0.33728	-0.590528	-0.558599	-0.740996	-0.651859	-0.494681
TraesCS3D02G373200	VAH66414.1 unnamed protein product [Triticum turgidum subsp. durum]	AT5G67100	LOC_Os01g64820	Bradi2g56160	GRMZM2G149802	GO:0001882,GO:0003688,GO:0003887,GO:0005658,GO:0006259,GO:0006272,GO:0006273,GO:0006303,GO:0007049,GO:0009653,GO:0009908,GO:0009910,GO:0009965,GO:0017076,GO:0046982,GO:0051539,GO:0071897,GO:1902975,GO:1902981	Cell_cycle		11.0298	5.63245	2.61279	2.4217	1.55999	1.22657	0.630369	0.856406	0.690934	0.562395	0.600673	0.588392	0.522377	0.490926	1.60113		3.28625	1.30696	0.19961	0.129536	-0.186464	-0.308731	-0.527368	-0.444477	-0.505157	-0.552295	-0.538257	-0.542761	-0.56697	-0.578503	-0.171377
TraesCSU02G005900	XP_020153982.1 replication protein A 70 kDa DNA-binding subunit C-like [Aegilops tauschii subsp. tauschii]	AT5G45400	LOC_Os05g02040	Bradi2g38877	GRMZM2G076329	GO:0000723,GO:0000724,GO:0000784,GO:0003676,GO:0003684,GO:0003697,GO:0005662,GO:0006259,GO:0006260,GO:0006261,GO:0006268,GO:0006281,GO:0006289,GO:0006310,GO:0007004,GO:0043047,GO:0043565,GO:0051321	Cell_cycle		37.5913	14.4658	7.61889	5.20045	4.09796	2.36404	0.848132	0.395365	0.167095	0.257508	0.0746186	0.0791319	0.0938224	0.13187	1.64541		3.42477	0.994528	0.274997	0.0208454	-0.0950142	-0.27723	-0.436535	-0.484116	-0.508105	-0.498604	-0.517823	-0.517349	-0.515805	-0.511807	-0.35275
TraesCS1B02G040800	VAH12638.1 unnamed protein product [Triticum turgidum subsp. durum]	AT5G45400	LOC_Os05g02040	Bradi2g38877	GRMZM2G076329	GO:0000723,GO:0000724,GO:0000784,GO:0003676,GO:0003684,GO:0003697,GO:0005662,GO:0006259,GO:0006260,GO:0006261,GO:0006268,GO:0006281,GO:0006289,GO:0006310,GO:0007004,GO:0043047,GO:0043565,GO:0051321	Cell_cycle		20.0833	7.23294	3.65875	3.00393	2.48229	1.29593	0.463546	0.268861	0.154155	0.0404623	0.0464207	0.0236808	0.0620409	0.0437665	2.25687		3.45184	0.894068	0.182647	0.0523091	-0.0515191	-0.287657	-0.453338	-0.492089	-0.514921	-0.537551	-0.536365	-0.540891	-0.533255	-0.536893	-0.0963882
TraesCS1D02G086400	XP_020147861.1 replication protein A 70 kDa DNA-binding subunit C-like [Aegilops tauschii subsp. tauschii]	AT5G45400	LOC_Os05g02040	Bradi2g38877	GRMZM2G076329	GO:0000723,GO:0000724,GO:0000784,GO:0003676,GO:0003684,GO:0003697,GO:0005662,GO:0006259,GO:0006260,GO:0006261,GO:0006268,GO:0006281,GO:0006289,GO:0006310,GO:0007004,GO:0043047,GO:0043565,GO:0051321	Cell_cycle		20.5975	8.64481	2.12147	1.20163	1.80542	2.86463	2.04673	1.37712	1.24249	0.842617	0.91686	1.14909	0.62736	0.71281	2.76572		3.46299	1.07541	-0.227639	-0.41138	-0.290772	-0.0791927	-0.24257	-0.376326	-0.403219	-0.483094	-0.468264	-0.421875	-0.526092	-0.509023	-0.0989504
TraesCS6D02G302200	XP_020161524.1 replication factor C subunit 3 [Aegilops tauschii subsp. tauschii]	AT1G77470	LOC_Os02g53500	Bradi3g57410	GRMZM2G126292	GO:0003689,GO:0005622,GO:0005663,GO:0006261,GO:0009056,GO:0016887,GO:0031348	Cell_cycle		38.9066	16.0772	3.59546	1.45799	0.840235	0.774138	0.332188	0.262201	0.222298	0.0350462	0.141552	0.0866071	0.102693	0.247872	2.64426		3.44345	1.16649	-0.0784241	-0.291612	-0.353225	-0.359818	-0.403897	-0.410877	-0.414857	-0.433533	-0.422911	-0.428391	-0.426786	-0.412306	-0.173295
TraesCS2A02G401300	VAH35078.1 unnamed protein product [Triticum turgidum subsp. durum]	AT1G63160	LOC_Os04g48060	Bradi5g18710	AC235534.1_FG001	GO:0003689,GO:0005622,GO:0005663,GO:0006259,GO:0006261,GO:0009056,GO:0016887	Cell_cycle		36.104	14.4044	3.24858	0.882499	0.332141	0.371591	0.126411	0.198555	0.231628	0.212247	0.232358	0.207395	0.266895	0.360227	3.18244		3.45893	1.11923	-0.0836175	-0.338734	-0.398075	-0.393822	-0.420258	-0.412479	-0.408913	-0.411003	-0.408834	-0.411526	-0.40511	-0.395047	-0.0907487
TraesCS2B02G419300	VAH50352.1 unnamed protein product [Triticum turgidum subsp. durum]	AT1G63160	LOC_Os04g48060	Bradi5g18710	AC235534.1_FG001	GO:0003689,GO:0005622,GO:0005663,GO:0006259,GO:0006261,GO:0009056,GO:0016887	Cell_cycle		42.0741	16.6218	3.64695	0.840407	0.571004	0.301932	0.236786	0.170972	0.0892659	0.112247	0.0547675	0.0380433	0.100405	0.292593	2.41903		3.46579	1.1178	-0.0791258	-0.33803	-0.362883	-0.387705	-0.393715	-0.399786	-0.407323	-0.405203	-0.410506	-0.412049	-0.406296	-0.388566	-0.192402
TraesCS1B02G377800	VAH21899.1 unnamed protein product [Triticum turgidum subsp. durum]	AT5G26680	LOC_Os05g46270	Bradi2g18290	GRMZM2G121262	GO:0004518,GO:0005654,GO:0005730,GO:0006259,GO:0006281,GO:0009411,GO:0017108,GO:0045145,GO:0048256,GO:0051908	Cell_cycle		71.2504	28.0981	7.08809	1.44694	0.487334	0.435791	0.199766	0.260449	0.2852	0.19495	0.27033	0.342319	0.427794	0.414257	4.97941		3.46291	1.10983	-0.0358432	-0.343454	-0.395781	-0.398591	-0.411462	-0.408153	-0.406803	-0.411724	-0.407614	-0.403688	-0.399027	-0.399765	-0.150829
TraesCS6B02G353100	VAI61248.1 unnamed protein product [Triticum turgidum subsp. durum]	AT1G77470	LOC_Os02g53500	Bradi3g57410	GRMZM2G126292	GO:0003689,GO:0005622,GO:0005663,GO:0006261,GO:0009056,GO:0016887,GO:0031348	Cell_cycle		40.0223	16.5582	4.04475	1.94147	1.42042	1.3228	1.05783	0.804614	0.479671	0.258577	0.313798	0.303923	0.31295	0.365505	4.34102		3.44309	1.14266	-0.0841614	-0.290367	-0.341451	-0.351023	-0.377	-0.401825	-0.433683	-0.455359	-0.449945	-0.450913	-0.450028	-0.444876	-0.0551157
TraesCS7A02G395200	VAI78465.1 unnamed protein product [Triticum turgidum subsp. durum]	AT4G12740	LOC_Os12g10850	Bradi4g40140	GRMZM2G425986	GO:0000701,GO:0006259,GO:0006281,GO:0006284,GO:0006298,GO:0032357,GO:0034039,GO:0035485	Cell_cycle,Metabolism		6.9368	2.81779	0.667513	0.406981	0.152653	0.134539	0.198336	0.12943	0.184212	0.117564	0.117425	0.1976	0.138958	0.255168	0.858143		3.45914	1.10377	-0.125818	-0.274798	-0.42023	-0.430588	-0.394107	-0.433509	-0.402183	-0.440294	-0.440374	-0.394527	-0.428061	-0.361609	-0.0168107
TraesCS1A02G172100	XP_020160393.1 DNA ligase 1 isoform X2 [Aegilops tauschii subsp. tauschii]	AT1G08130	LOC_Os10g34750	Bradi3g29530	GRMZM2G071304	GO:0000012,GO:0003910,GO:0005730,GO:0006259,GO:0006260,GO:0006273,GO:0006302,GO:0006310,GO:0007049,GO:0051301,GO:0071897,GO:0080111	Cell_cycle		87.4853	34.7733	9.27576	5.06272	3.33667	2.1873	1.66323	1.06955	0.772068	0.609156	0.75368	0.562509	0.387927	0.629334	4.42796		3.46654	1.10221	-0.0414448	-0.230415	-0.307834	-0.359388	-0.382894	-0.409523	-0.422866	-0.430174	-0.423691	-0.432266	-0.440096	-0.429268	-0.258886
TraesCS1D02G287700	XP_020176783.1 probable DNA helicase MCM8 [Aegilops tauschii subsp. tauschii]	AT3G09660	LOC_Os05g38850	Bradi2g22907	GRMZM2G163658	GO:0000724,GO:0004386,GO:0006259,GO:0006270,GO:0007140,GO:0007143,GO:0008094,GO:0009056,GO:0009555	Cell_cycle		8.45141	3.36012	0.999855	0.406	0.499385	0.351608	0.241818	0.284304	0.282947	0.289893	0.320212	0.224065	0.18148	0.416815	0.703528		3.4853	1.06023	-0.0640047	-0.346868	-0.302387	-0.372776	-0.425071	-0.404834	-0.40548	-0.402172	-0.38773	-0.433527	-0.45381	-0.341717	-0.20515
TraesCS4D02G094700	XP_020149913.1 DNA polymerase delta catalytic subunit [Aegilops tauschii subsp. tauschii]	AT5G63960	LOC_Os11g08330	Bradi4g23600	GRMZM2G115245	GO:0003676,GO:0003887,GO:0004518,GO:0006259,GO:0006260,GO:0006261,GO:0006287,GO:0006297,GO:0007049,GO:0008296,GO:0009056,GO:0043625,GO:0045004,GO:0051539	Cell_cycle		87.0993	29.3935	2.98027	0.276752	0.158536	0.249951	0.117028	0.238269	0.310004	0.190417	0.250578	0.278131	0.319418	0.384645	5.27981		3.5378	0.940369	-0.248532	-0.370222	-0.375543	-0.371428	-0.377411	-0.371954	-0.368725	-0.374108	-0.3714	-0.37016	-0.368301	-0.365365	-0.145026
TraesCS4A02G220100	XP_020149913.1 DNA polymerase delta catalytic subunit [Aegilops tauschii subsp. tauschii]	AT5G63960	LOC_Os11g08330	Bradi4g23600	GRMZM2G115245	GO:0003676,GO:0003887,GO:0004518,GO:0006259,GO:0006260,GO:0006261,GO:0006287,GO:0006297,GO:0007049,GO:0008296,GO:0009056,GO:0043625,GO:0045004,GO:0051539	Cell_cycle		88.5287	29.7793	2.79235	0.271146	0.280889	0.40856	0.388442	0.700985	0.660407	0.247393	0.344339	0.319388	0.347184	0.378711	4.03		3.54195	0.937498	-0.258874	-0.370643	-0.370211	-0.364551	-0.365443	-0.351587	-0.353386	-0.371696	-0.367398	-0.368504	-0.367272	-0.365874	-0.204007
TraesCS7D02G390800	XP_020198341.1 adenine DNA glycosylase [Aegilops tauschii subsp. tauschii]	AT4G12740	LOC_Os12g10850	Bradi4g40140	GRMZM2G425986	GO:0000701,GO:0006259,GO:0006281,GO:0006284,GO:0006298,GO:0032357,GO:0034039,GO:0035485	Cell_cycle,Metabolism		6.974	2.17061	0.268946	0.185328	0.0406383	0.16577	0.032285	0.0586528	0.0601133	0.0404623	0.0150158	0.0696312	0.0152441	0.141016	0.484719		3.57078	0.830508	-0.25437	-0.302074	-0.384617	-0.313231	-0.389383	-0.37434	-0.373507	-0.384718	-0.399235	-0.368077	-0.399104	-0.327353	-0.131275
TraesCS1B02G379200	VAH21870.1 unnamed protein product [Triticum turgidum subsp. durum]	AT3G05060	LOC_Os03g22730	Bradi1g18440	GRMZM2G125148	GO:0005730,GO:0030515,GO:0031428,GO:0032040	Cell_cycle,Transcription		394.025	125.364	19.845	5.48406	4.09277	3.57102	1.33648	0.766421	0.467738	0.729122	0.679815	0.463277	0.720445	1.22873	24.9848		3.55895	0.866382	-0.191145	-0.335073	-0.349017	-0.354246	-0.376641	-0.382354	-0.385347	-0.382728	-0.383222	-0.385392	-0.382815	-0.377721	-0.139633
TraesCS2D02G199500	SPT17213.1 unnamed protein product [Triticum aestivum]	AT5G67630	LOC_Os06g08770	Bradi1g23490	GRMZM2G058087	GO:0000492,GO:0000812,GO:0003678,GO:0004003,GO:0005730,GO:0006338,GO:0006357,GO:0016573,GO:0031011,GO:0035267,GO:0043141,GO:0097255	Cell_cycle,Transcription		54.1042	17.6198	3.86731	1.88686	1.1507	1.24508	0.629559	0.880663	0.92332	0.859735	0.724509	0.724509	0.681434	0.649036	4.80725		3.55689	0.856363	-0.16158	-0.30817	-0.36266	-0.355674	-0.401234	-0.382648	-0.37949	-0.384197	-0.394206	-0.394206	-0.397394	-0.399792	-0.0920062
TraesCS1B02G184700	XP_020160393.1 DNA ligase 1 isoform X2 [Aegilops tauschii subsp. tauschii]	AT1G08130	LOC_Os10g34750	Bradi3g29530	GRMZM2G071304	GO:0000012,GO:0003910,GO:0005730,GO:0006259,GO:0006260,GO:0006273,GO:0006302,GO:0006310,GO:0007049,GO:0051301,GO:0071897,GO:0080111	Cell_cycle		75.5965	26.6985	6.50242	3.52436	2.16768	1.30031	0.917033	0.777719	0.479423	0.499657	0.863265	0.304581	0.539148	0.474624	5.0138		3.5218	0.959901	-0.0982285	-0.254257	-0.325338	-0.370782	-0.390863	-0.398162	-0.41379	-0.41273	-0.39368	-0.422951	-0.410661	-0.414042	-0.176222
TraesCS2B02G139100	VAH42546.1 unnamed protein product [Triticum turgidum subsp. durum]	AT3G05060	LOC_Os03g22730	Bradi1g18440	GRMZM2G125148	GO:0005730,GO:0030515,GO:0031428,GO:0032040	Cell_cycle,Transcription		70.5892	24.5359	6.86921	3.18062	2.06045	1.40161	0.959531	0.378063	0.159721	0.116601	0.189145	0.0829151	0.147341	0.349832	7.13588		3.51678	0.934196	-0.0565188	-0.263368	-0.326185	-0.363132	-0.387922	-0.42053	-0.432774	-0.435192	-0.431124	-0.437081	-0.433468	-0.422113	-0.0415648
TraesCS7D02G178200	XP_020149929.1 probable DNA helicase MCM9 [Aegilops tauschii subsp. tauschii]	AT2G14050	LOC_Os06g11500	Bradi1g45695	GRMZM2G139894	GO:0006259,GO:0006270,GO:0008094,GO:0009056	Cell_cycle		9.66763	3.43794	0.741271	0.519487	0.597322	0.458603	0.397719	0.270798	0.441693	0.112074	0.0970679	0.14324	0.00801502	0.132987	1.11675		3.52301	0.928196	-0.195031	-0.287409	-0.254989	-0.312769	-0.338129	-0.390994	-0.319812	-0.457106	-0.463357	-0.444125	-0.500449	-0.448396	-0.0386373
TraesCS1A02G085000	VAH02051.1 unnamed protein product [Triticum turgidum subsp. durum]	AT5G45400	LOC_Os05g02040	Bradi2g38877	GRMZM2G076329	GO:0000723,GO:0000724,GO:0000784,GO:0003676,GO:0003684,GO:0003697,GO:0005662,GO:0006259,GO:0006260,GO:0006261,GO:0006268,GO:0006281,GO:0006289,GO:0006310,GO:0007004,GO:0043047,GO:0043565,GO:0051321	Cell_cycle		23.4632	9.28121	1.49694	0.529281	0.823171	0.824091	0.800106	0.616748	0.661348	0.327255	0.388718	0.337601	0.364668	0.30873	1.92565		3.48153	1.09087	-0.221328	-0.384447	-0.334906	-0.334751	-0.338794	-0.369703	-0.362184	-0.418503	-0.408142	-0.416759	-0.412196	-0.421626	-0.149061
TraesCS1A02G361200	VAH09930.1 unnamed protein product [Triticum turgidum subsp. durum]	AT5G26680	LOC_Os05g46270	Bradi2g18290	GRMZM2G121262	GO:0004518,GO:0005654,GO:0005730,GO:0006259,GO:0006281,GO:0009411,GO:0017108,GO:0045145,GO:0048256,GO:0051908	Cell_cycle		70.8104	25.2112	5.64555	1.23316	0.583283	0.351382	0.21418	0.294776	0.408974	0.250406	0.325402	0.391771	0.34134	0.349559	4.43737		3.51435	0.987539	-0.0966617	-0.341167	-0.377179	-0.390029	-0.397632	-0.393166	-0.386838	-0.395625	-0.391469	-0.387791	-0.390586	-0.39013	-0.163611
TraesCS2A02G119400	VAH26756.1 unnamed protein product [Triticum turgidum subsp. durum]	AT3G05060	LOC_Os03g22730	Bradi1g18440	GRMZM2G125148	GO:0005730,GO:0030515,GO:0031428,GO:0032040	Cell_cycle,Transcription		375.644	134.736	21.0401	6.01452	3.47546	2.71997	1.5283	0.512578	0.740577	0.603814	0.772965	0.736461	0.59306	1.23234	23.7579		3.51277	1.00438	-0.179441	-0.335891	-0.362329	-0.370195	-0.382603	-0.393179	-0.390805	-0.392229	-0.390468	-0.390848	-0.392341	-0.385684	-0.151144
TraesCS6A02G322400	VAI49795.1 unnamed protein product [Triticum turgidum subsp. durum]	AT1G77470	LOC_Os02g53500	Bradi3g57410	GRMZM2G126292	GO:0003689,GO:0005622,GO:0005663,GO:0006261,GO:0009056,GO:0016887,GO:0031348	Cell_cycle		62.7706	22.4422	4.41568	1.71052	1.21529	1.1748	0.785673	0.770882	0.425346	0.189627	0.290584	0.343168	0.240238	0.525765	5.21244		3.51548	0.98093	-0.151998	-0.322011	-0.353135	-0.35568	-0.380136	-0.381065	-0.402781	-0.417596	-0.411251	-0.407946	-0.414415	-0.39647	-0.101923
TraesCS1D02G365600	XP_020180102.1 flap endonuclease 1-A [Aegilops tauschii subsp. tauschii]	AT5G26680	LOC_Os05g46270	Bradi2g18290	GRMZM2G121262	GO:0004518,GO:0005654,GO:0005730,GO:0006259,GO:0006281,GO:0009411,GO:0017108,GO:0045145,GO:0048256,GO:0051908	Cell_cycle		78.7247	26.8124	4.90564	0.739076	0.489444	0.304461	0.0548029	0.245878	0.197272	0.169395	0.416463	0.478345	0.195938	0.482544	5.21479		3.53269	0.941064	-0.152586	-0.360594	-0.373057	-0.382292	-0.394755	-0.385216	-0.387643	-0.389035	-0.3767	-0.373611	-0.387709	-0.373401	-0.137153
TraesCS2D02G120400	SPT16447.1 unnamed protein product [Triticum aestivum]	AT3G05060	LOC_Os03g22730	Bradi1g18440	GRMZM2G125148	GO:0005730,GO:0030515,GO:0031428,GO:0032040	Cell_cycle,Transcription		400.451	133.936	21.4038	6.17957	4.13706	3.28447	1.45453	0.876673	0.595313	0.583065	0.976877	0.613563	0.478679	1.51449	24.8248		3.54112	0.922209	-0.183595	-0.333196	-0.353266	-0.361644	-0.379626	-0.385305	-0.388069	-0.38819	-0.38432	-0.38789	-0.389215	-0.379037	-0.149978
TraesCS3B02G224600	VAH76446.1 unnamed protein product [Triticum turgidum subsp. durum]	AT2G16440	LOC_Os01g36390	Bradi2g40600	GRMZM2G066101	GO:0000347,GO:0000790,GO:0003678,GO:0006259,GO:0006268,GO:0006270,GO:0007049,GO:0008094,GO:0008283,GO:0009056,GO:0042555	Cell_cycle		312.833	100.107	9.19183	0.609493	0.259492	0.31849	0.215353	0.0870993	0.134586	0.0532457	0.0629621	0.0825299	0.00762204	0.0166027	0.610165		3.55746	0.897738	-0.238985	-0.346291	-0.350667	-0.349929	-0.351219	-0.352823	-0.352229	-0.353246	-0.353124	-0.35288	-0.353816	-0.353704	-0.346283
TraesCS6A02G360600	VAI50769.1 unnamed protein product [Triticum turgidum subsp. durum]	AT2G07690	LOC_Os02g55410	Bradi3g54190	GRMZM2G075978	GO:0000347,GO:0000790,GO:0003688,GO:0004386,GO:0006259,GO:0006268,GO:0006270,GO:0007049,GO:0008094,GO:0008283,GO:0009056,GO:0042555	Cell_cycle		218.418	71.6123	4.87036	0.369106	0.149189	0.100803	0.117922	0.00703831	0.014468	0.0495156	0.121853	0.0174078	0	0.0332053	0.186505		3.5488	0.926577	-0.265562	-0.345962	-0.349891	-0.350755	-0.350449	-0.35243	-0.352297	-0.351671	-0.350379	-0.352244	-0.352555	-0.351962	-0.349224
TraesCS6D02G344100	EMS51670.1 DNA replication licensing factor mcm5-A [Triticum urartu]	AT2G07690	LOC_Os02g55410	Bradi3g54190	GRMZM2G075978	GO:0000347,GO:0000790,GO:0003688,GO:0004386,GO:0006259,GO:0006268,GO:0006270,GO:0007049,GO:0008094,GO:0008283,GO:0009056,GO:0042555	Cell_cycle		264.449	86.1068	5.30447	0.35452	0.295676	0.229	0.171533	0.105575	0.0937169	0.0354971	0.0893795	0.0554511	0.01603	0.0415066	0.251832		3.55142	0.919065	-0.273587	-0.346649	-0.347517	-0.348502	-0.34935	-0.350323	-0.350498	-0.351358	-0.350562	-0.351063	-0.351645	-0.351269	-0.348165
TraesCS1D02G264100	XP_020166634.1 DNA replication licensing factor MCM2 [Aegilops tauschii subsp. tauschii]	AT1G44900	LOC_Os11g29380	Bradi4g19207	GRMZM2G139894	GO:0000347,GO:0000790,GO:0004386,GO:0006259,GO:0006268,GO:0006270,GO:0007049,GO:0008094,GO:0008283,GO:0009056,GO:0009653,GO:0009790,GO:0010082,GO:0016032,GO:0040007,GO:0042127,GO:0042555,GO:0048364,GO:1905775	Cell_cycle,Transcription		414.752	134.894	10.802	1.02554	0.559304	0.381103	0.240558	0.153508	0.223094	0.0228927	0.0898362	0.0414414	0.0320601	0.0599874	0.780442		3.55185	0.916246	-0.25241	-0.344482	-0.348873	-0.350551	-0.351875	-0.352695	-0.352039	-0.353925	-0.353294	-0.35375	-0.353839	-0.353576	-0.346791
TraesCS5D02G165900	XP_020189484.1 cyclin-D3-2-like [Aegilops tauschii subsp. tauschii]	AT3G50070	LOC_Os09g02360	Bradi4g08357	GRMZM2G107377	GO:0000079,GO:0000278,GO:0000307,GO:0004672,GO:0004693,GO:0007049,GO:0007088,GO:0008284,GO:0010444,GO:0016538,GO:0019901,GO:0042127,GO:0045787,GO:0048316,GO:0051301,GO:0051726	Cell_cycle		20.3707	6.79095	0.336327	0.0599736	0.0151095	0	0.0123681	0	0.0603299	0.0583836	0	0	0.0153834	0	0.128363		3.54332	0.944372	-0.290942	-0.343832	-0.352418	-0.35531	-0.352943	-0.35531	-0.343764	-0.344136	-0.35531	-0.35531	-0.352366	-0.35531	-0.330743
TraesCS5D02G310000	XP_020180586.1 sister chromatid cohesion 1 protein 3-like [Aegilops tauschii subsp. tauschii]	AT3G59550	LOC_Os08g16610	Bradi3g19347	GRMZM2G074818	GO:0000278,GO:0000798,GO:0003682,GO:0005730,GO:0006302,GO:0007049,GO:0007062,GO:0009555,GO:0009561,GO:0016043,GO:0051301	Cell_cycle		13.345	4.39381	0.190829	0.0299868	0	0.0392087	0	0.0140766	0.014468	0	0	0	0	0	0		3.54738	0.932474	-0.295342	-0.342329	-0.351089	-0.339635	-0.351089	-0.346977	-0.346862	-0.351089	-0.351089	-0.351089	-0.351089	-0.351089	-0.351089
TraesCS3A02G200400	VAH60904.1 unnamed protein product [Triticum turgidum subsp. durum]	AT2G16440	LOC_Os01g36390	Bradi2g40600	GRMZM2G066101	GO:0000347,GO:0000790,GO:0003678,GO:0006259,GO:0006268,GO:0006270,GO:0007049,GO:0008094,GO:0008283,GO:0009056,GO:0042555	Cell_cycle		325.167	109.832	9.81062	0.671657	0.556717	0.21327	0.180637	0.283585	0.0932836	0.0354971	0.128827	0.0497925	0.0466575	0.049808	0.852596		3.5377	0.958004	-0.240248	-0.349732	-0.351109	-0.355223	-0.355614	-0.354381	-0.356661	-0.357353	-0.356235	-0.357182	-0.357219	-0.357182	-0.347564
TraesCS3D02G203400	XP_020154645.1 DNA replication licensing factor MCM4 [Aegilops tauschii subsp. tauschii]	AT2G16440	LOC_Os01g36390	Bradi2g40600	GRMZM2G066101	GO:0000347,GO:0000790,GO:0003678,GO:0006259,GO:0006268,GO:0006270,GO:0007049,GO:0008094,GO:0008283,GO:0009056,GO:0042555	Cell_cycle		282.834	95.9257	8.3391	0.689055	0.237582	0.250768	0.170593	0.100296	0.136579	0.0903234	0.0958963	0.067553	0.0388962	0.049808	0.819321		3.53614	0.962853	-0.243007	-0.34833	-0.354546	-0.354364	-0.355468	-0.356436	-0.355936	-0.356573	-0.356496	-0.356887	-0.357281	-0.357131	-0.346537
TraesCS5A02G088400	VAI14130.1 unnamed protein product [Triticum turgidum subsp. durum]	AT4G02060	LOC_Os12g37400	Bradi4g04730	GRMZM2G065205	GO:0000347,GO:0000790,GO:0003678,GO:0006259,GO:0006268,GO:0006270,GO:0007049,GO:0008094,GO:0008283,GO:0009056,GO:0010182,GO:0042555	Cell_cycle		293.089	103.815	8.6814	0.576335	0.379816	0.203896	0.214565	0.136861	0.0513253	0.0431239	0.152037	0.0855163	0.0320601	0.0299937	0.492076		3.51855	1.01386	-0.245043	-0.352298	-0.354898	-0.357226	-0.357085	-0.358114	-0.359245	-0.359354	-0.357913	-0.358793	-0.3595	-0.359528	-0.353413
TraesCS1A02G299500	VAH20309.1 unnamed protein product [Triticum turgidum subsp. durum]	AT5G46280	LOC_Os05g39850	Bradi2g22360	GRMZM2G162445	GO:0000347,GO:0000790,GO:0004386,GO:0006259,GO:0006268,GO:0006270,GO:0007049,GO:0008094,GO:0008283,GO:0009056,GO:0042555	Cell_cycle		399.126	139.996	11.559	1.40272	0.494216	0.495622	0.299052	0.134808	0.238797	0.0734768	0.0795035	0.0525762	0.0473042	0.0913146	0.846947		3.52278	1.00198	-0.247448	-0.346248	-0.355086	-0.355072	-0.356984	-0.358582	-0.357571	-0.359179	-0.35912	-0.359382	-0.359433	-0.359005	-0.351655
TraesCS6A02G373400	VAI51053.1 unnamed protein product [Triticum turgidum subsp. durum]	AT2G29570	LOC_Os02g56130	Bradi3g54630	GRMZM2G030523	GO:0006259,GO:0006272,GO:0006275,GO:0006298,GO:0019985,GO:0030234,GO:0030337,GO:0042276,GO:0043626	Cell_cycle,Transcription		63.7078	22.3092	1.62379	0.105401	0.0485908	0.117501	0	0.0287398	0	0.0202311	0.0163892	0.0230664	0	0.00669553	0.302067		3.52353	1.00074	-0.259815	-0.352344	-0.355806	-0.351606	-0.358767	-0.357015	-0.358767	-0.357534	-0.357768	-0.357361	-0.358767	-0.358359	-0.340359
TraesCS6B02G393500	VAI50769.1 unnamed protein product [Triticum turgidum subsp. durum]	AT2G07690	LOC_Os02g55410	Bradi3g54190	GRMZM2G075978	GO:0000347,GO:0000790,GO:0003688,GO:0004386,GO:0006259,GO:0006268,GO:0006270,GO:0007049,GO:0008094,GO:0008283,GO:0009056,GO:0042555	Cell_cycle		273.178	95.5889	6.78006	0.45618	0.26975	0.28142	0.122273	0.0833022	0.0814903	0.0354971	0.0971175	0.0706895	0.0480901	0.0332053	0.269363		3.52364	1.0006	-0.261123	-0.350967	-0.353616	-0.35345	-0.355711	-0.356265	-0.356291	-0.356944	-0.356069	-0.356444	-0.356765	-0.356977	-0.353621
TraesCS5B02G332200	VAI35235.1 unnamed protein product [Triticum turgidum subsp. durum]	AT5G58230	LOC_Os09g36900	Bradi4g36580	GRMZM2G032711	GO:0005622,GO:0005677,GO:0006260,GO:0006349,GO:0008283,GO:0009555,GO:0009793,GO:0009908,GO:0009909,GO:0010026,GO:0010214,GO:0031507,GO:0045787,GO:0048316,GO:0048366,GO:0070828,GO:0080008,GO:2000653	Cell_cycle,Development,Hormone_defence,Protein_fate,Transcription		43.009	15.1438	2.14919	0.802577	0.463673	0.317359	0.259603	0.132393	0.0861579	0.0342496	0.127453	0.0435195	0.0713492	0.108274	1.21797		3.52367	0.989439	-0.192374	-0.314843	-0.345665	-0.358972	-0.364225	-0.375794	-0.379999	-0.38472	-0.376243	-0.383877	-0.381346	-0.377988	-0.277065
TraesCS5D02G337800	XP_020151149.1 histone-binding protein MSI1-like [Aegilops tauschii subsp. tauschii]	AT5G58230	LOC_Os09g36900	Bradi4g36580	GRMZM2G032711	GO:0005622,GO:0005677,GO:0006260,GO:0006349,GO:0008283,GO:0009555,GO:0009793,GO:0009908,GO:0009909,GO:0010026,GO:0010214,GO:0031507,GO:0045787,GO:0048316,GO:0048366,GO:0070828,GO:0080008,GO:2000653	Cell_cycle,Development,Hormone_defence,Protein_fate,Transcription		35.826	12.7246	1.77769	0.373782	0.230627	0.273858	0.244526	0.141083	0.057222	0.0767559	0.0782858	0.0932328	0.0779317	0.0852731	0.900012		3.51982	1.00203	-0.191061	-0.344071	-0.359674	-0.354962	-0.358159	-0.369433	-0.378573	-0.376444	-0.376277	-0.374648	-0.376316	-0.375515	-0.286718
TraesCS1B02G298100	VAH20069.1 unnamed protein product [Triticum turgidum subsp. durum]	AT3G09660	LOC_Os05g38850	Bradi2g22907	GRMZM2G163658	GO:0000724,GO:0004386,GO:0006259,GO:0006270,GO:0007140,GO:0007143,GO:0008094,GO:0009056,GO:0009555	Cell_cycle		9.9127	3.70673	0.83268	0.318317	0.223747	0.138263	0.261053	0.157297	0.246139	0.218905	0.190518	0.156036	0.110778	0.122807	0.293822		3.50585	1.0297	-0.117027	-0.322255	-0.359988	-0.394095	-0.345103	-0.386501	-0.351054	-0.36192	-0.373246	-0.387004	-0.405062	-0.400262	-0.332029
TraesCS4A02G064900	VAH88288.1 unnamed protein product [Triticum turgidum subsp. durum]	AT2G01630	LOC_Os03g12140	Bradi1g69610	GRMZM2G111324	GO:0004553,GO:0005975,GO:0031225,GO:0042973,GO:0046658	Cell_cycle		40.9262	14.5293	2.32607	0.522704	0.543567	0.189124	0.188849	0.304623	0.278279	0.128137	0.13682	0	0.0634735	0.0137728	0.0844749		3.51881	1.0023	-0.161079	-0.333	-0.331011	-0.364801	-0.364827	-0.35379	-0.356302	-0.370615	-0.369787	-0.382831	-0.37678	-0.381518	-0.374778
TraesCS4D02G241900	XP_020192543.1 glucan endo-1,3-beta-glucosidase 3 [Aegilops tauschii subsp. tauschii]	AT2G01630	LOC_Os03g12140	Bradi1g69610	GRMZM2G111324	GO:0004553,GO:0005975,GO:0031225,GO:0042973,GO:0046658	Cell_cycle		35.741	11.7146	2.13256	0.639236	0.410115	0.232988	0.139759	0.30572	0.232532	0.226989	0.120735	0.0118404	0.0153834	0	0.0955918		3.55003	0.907136	-0.146891	-0.311157	-0.33636	-0.355844	-0.366099	-0.347843	-0.355894	-0.356504	-0.368192	-0.38017	-0.37978	-0.381473	-0.370958
TraesCS1B02G309300	VAH20309.1 unnamed protein product [Triticum turgidum subsp. durum]	AT5G46280	LOC_Os05g39850	Bradi2g22360	GRMZM2G162445	GO:0000347,GO:0000790,GO:0004386,GO:0006259,GO:0006268,GO:0006270,GO:0007049,GO:0008094,GO:0008283,GO:0009056,GO:0042555	Cell_cycle		399.45	150.649	11.3913	0.849342	0.363709	0.365298	0.176009	0.113593	0.240784	0.031767	0.0791991	0.169228	0.0561052	0.0520678	0.665049		3.49086	1.09032	-0.253292	-0.355005	-0.359691	-0.359675	-0.361502	-0.362104	-0.360877	-0.362893	-0.362436	-0.361567	-0.362658	-0.362697	-0.356783
TraesCS5D02G100800	EMS64030.1 Protein PROLIFERA [Triticum urartu]	AT4G02060	LOC_Os12g37400	Bradi4g04730	GRMZM2G065205	GO:0000347,GO:0000790,GO:0003678,GO:0006259,GO:0006268,GO:0006270,GO:0007049,GO:0008094,GO:0008283,GO:0009056,GO:0010182,GO:0042555	Cell_cycle		309.951	118.003	9.74283	0.787055	0.235674	0.286681	0.146519	0.189178	0.248559	0.0228927	0.0242794	0.0793934	0.01603	0.0220741	0.537369		3.48636	1.10146	-0.243649	-0.354922	-0.361773	-0.361139	-0.362881	-0.362351	-0.361613	-0.364417	-0.3644	-0.363715	-0.364502	-0.364427	-0.358025
TraesCS5B02G303500	VAI34682.1 unnamed protein product [Triticum turgidum subsp. durum]	AT3G59550	LOC_Os08g16610	Bradi3g19347	GRMZM2G074818	GO:0000278,GO:0000798,GO:0003682,GO:0005730,GO:0006302,GO:0007049,GO:0007062,GO:0009555,GO:0009561,GO:0016043,GO:0051301	Cell_cycle		10.2531	3.84791	0.224646	0.0156845	0	0	0.0177847	0	0.0142513	0	0	0	0	0	0		3.49305	1.08595	-0.275682	-0.35421	-0.360105	-0.360105	-0.353421	-0.360105	-0.354749	-0.360105	-0.360105	-0.360105	-0.360105	-0.360105	-0.360105
TraesCS1D02G298400	XP_020200847.1 DNA replication licensing factor MCM3 [Aegilops tauschii subsp. tauschii]	AT5G46280	LOC_Os05g39850	Bradi2g22360	GRMZM2G162445	GO:0000347,GO:0000790,GO:0004386,GO:0006259,GO:0006268,GO:0006270,GO:0007049,GO:0008094,GO:0008283,GO:0009056,GO:0042555	Cell_cycle		338.297	131.846	11.1564	1.05129	0.301484	0.384892	0.144023	0.227202	0.133357	0.0734768	0.152034	0.0404742	0.0320601	0.024904	0.741447		3.47509	1.13045	-0.240205	-0.354968	-0.363483	-0.362536	-0.365272	-0.364327	-0.365393	-0.366073	-0.365181	-0.366448	-0.366543	-0.366624	-0.358487
TraesCS5A02G303200	VAI19888.1 unnamed protein product [Triticum turgidum subsp. durum]	AT3G59550	LOC_Os08g16610	Bradi3g19347	GRMZM2G074818	GO:0000278,GO:0000798,GO:0003682,GO:0005730,GO:0006302,GO:0007049,GO:0007062,GO:0009555,GO:0009561,GO:0016043,GO:0051301	Cell_cycle		10.6482	4.09986	0.290755	0	0	0	0	0	0.0142513	0	0	0	0	0	0		3.48065	1.11743	-0.257235	-0.362166	-0.362166	-0.362166	-0.362166	-0.362166	-0.357022	-0.362166	-0.362166	-0.362166	-0.362166	-0.362166	-0.362166
TraesCS2A02G364000	BAJ99542.1 predicted protein [Hordeum vulgare subsp. vulgare]	AT2G29570	LOC_Os02g56130	Bradi3g54630	GRMZM2G030523	GO:0006259,GO:0006272,GO:0006275,GO:0006298,GO:0019985,GO:0030234,GO:0030337,GO:0042276,GO:0043626	Cell_cycle,Transcription		268.744	115.198	8.39736	0.95926	0.323313	0.252014	0.0631192	0.12855	0.164865	0.0753356	0.121853	0.164863	0.110061	0.0839397	2.54225		3.42492	1.25415	-0.255768	-0.360925	-0.369916	-0.370924	-0.373595	-0.37267	-0.372156	-0.373422	-0.372764	-0.372156	-0.372931	-0.3733	-0.338546
TraesCS2D02G361800	BAJ99542.1 predicted protein [Hordeum vulgare subsp. vulgare]	AT2G29570	LOC_Os02g56130	Bradi3g54630	GRMZM2G030523	GO:0006259,GO:0006272,GO:0006275,GO:0006298,GO:0019985,GO:0030234,GO:0030337,GO:0042276,GO:0043626	Cell_cycle,Transcription		265.69	110.39	7.64164	0.713918	0.356235	0.351746	0.283571	0.0571941	0.0556622	0.0860749	0.146338	0.125265	0.103156	0.242131	3.02883		3.4426	1.21253	-0.262926	-0.362406	-0.367543	-0.367607	-0.368586	-0.371837	-0.371859	-0.371422	-0.370557	-0.370859	-0.371177	-0.369181	-0.329165
TraesCS3D02G373300	XP_020168395.1 DNA polymerase alpha catalytic subunit [Aegilops tauschii subsp. tauschii]	AT5G67100	LOC_Os01g64820	Bradi2g56160	GRMZM2G149802	GO:0001882,GO:0003688,GO:0003887,GO:0005658,GO:0006259,GO:0006272,GO:0006273,GO:0006303,GO:0007049,GO:0009653,GO:0009908,GO:0009910,GO:0009965,GO:0017076,GO:0046982,GO:0051539,GO:0071897,GO:1902975,GO:1902981	Cell_cycle		114.838	47.5454	4.1473	0.449643	0.230425	0.129278	0.0994561	0.0214082	0.0801529	0.0780034	0.0566011	0.0785175	0.0701703	0.124604	1.83256		3.44459	1.20544	-0.238629	-0.361669	-0.368963	-0.372329	-0.373321	-0.375918	-0.373963	-0.374035	-0.374747	-0.374018	-0.374296	-0.372484	-0.315652
TraesCS5B02G094600	VAI28468.1 unnamed protein product [Triticum turgidum subsp. durum]	AT4G02060	LOC_Os12g37400	Bradi4g04730	GRMZM2G065205	GO:0000347,GO:0000790,GO:0003678,GO:0006259,GO:0006268,GO:0006270,GO:0007049,GO:0008094,GO:0008283,GO:0009056,GO:0010182,GO:0042555	Cell_cycle		373.931	153.291	13.43	0.907165	0.350904	0.216605	0.149803	0.196216	0.124461	0.0457855	0.0406686	0.0778708	0.0240451	0.0718821	0.905078		3.44892	1.19539	-0.233082	-0.360984	-0.366666	-0.368037	-0.36872	-0.368246	-0.368978	-0.369782	-0.369834	-0.369454	-0.370004	-0.369515	-0.361006
TraesCS3B02G137500	VAH73754.1 unnamed protein product [Triticum turgidum subsp. durum]	AT5G22110	LOC_Os05g06840	Bradi3g37840	GRMZM2G154267	GO:0003887,GO:0006259,GO:0006261,GO:0007049,GO:0008622,GO:0009793,GO:0042276,GO:0051781,GO:0070182	Cell_cycle		25.307	10.535	1.00115	0.116252	0.0159049	0.0393979	0.0268684	0.0639392	0.147164	0.0202311	0.0532419	0	0	0	0.0430355		3.44121	1.2132	-0.224751	-0.358216	-0.373351	-0.369808	-0.371698	-0.366107	-0.353554	-0.372699	-0.36772	-0.37575	-0.37575	-0.37575	-0.369259
TraesCS3B02G412600	VAH82256.1 unnamed protein product [Triticum turgidum subsp. durum]	AT5G67100	LOC_Os01g64820	Bradi2g56160	GRMZM2G149802	GO:0001882,GO:0003688,GO:0003887,GO:0005658,GO:0006259,GO:0006272,GO:0006273,GO:0006303,GO:0007049,GO:0009653,GO:0009908,GO:0009910,GO:0009965,GO:0017076,GO:0046982,GO:0051539,GO:0071897,GO:1902975,GO:1902981	Cell_cycle		119.803	47.9666	5.0047	0.429613	0.15766	0.0913907	0.0965564	0.0494689	0.035845	0.0602549	0.198458	0.0573265	0.0928524	0.246185	2.38878		3.46208	1.1598	-0.217096	-0.363724	-0.37244	-0.374564	-0.374398	-0.375907	-0.376344	-0.375561	-0.371132	-0.375655	-0.374517	-0.369603	-0.300934
TraesCS3A02G380100	VAH66414.1 unnamed protein product [Triticum turgidum subsp. durum]	AT5G67100	LOC_Os01g64820	Bradi2g56160	GRMZM2G149802	GO:0001882,GO:0003688,GO:0003887,GO:0005658,GO:0006259,GO:0006272,GO:0006273,GO:0006303,GO:0007049,GO:0009653,GO:0009908,GO:0009910,GO:0009965,GO:0017076,GO:0046982,GO:0051539,GO:0071897,GO:1902975,GO:1902981	Cell_cycle		137.52	55.4985	6.80562	0.848695	0.418823	0.26948	0.0887301	0.128357	0.12001	0.179505	0.200086	0.164739	0.0779317	0.344197	2.6028		3.45796	1.16761	-0.192084	-0.358425	-0.370429	-0.374599	-0.379646	-0.378539	-0.378773	-0.377111	-0.376537	-0.377524	-0.379948	-0.372512	-0.309443
TraesCS3B02G412700	CBH32591.1 unnamed protein product, partial [Triticum aestivum]	AT5G67100	LOC_Os01g64820	Bradi2g56160	GRMZM2G149802	GO:0001882,GO:0003688,GO:0003887,GO:0005658,GO:0006259,GO:0006272,GO:0006273,GO:0006303,GO:0007049,GO:0009653,GO:0009908,GO:0009910,GO:0009965,GO:0017076,GO:0046982,GO:0051539,GO:0071897,GO:1902975,GO:1902981	Cell_cycle		42.2642	16.5461	1.76151	0.119784	0.0477551	0.0196043	0.0217504	0.036658	0.0142513	0.00887428	0.0662718	0.0146241	0.0233288	0.0151877	0.788076		3.47314	1.13164	-0.214412	-0.363883	-0.37044	-0.373003	-0.372808	-0.371451	-0.373491	-0.37398	-0.368755	-0.373457	-0.372664	-0.373406	-0.303038
TraesCS2B02G382000	BAJ99542.1 predicted protein [Hordeum vulgare subsp. vulgare]	AT2G29570	LOC_Os02g56130	Bradi3g54630	GRMZM2G030523	GO:0006259,GO:0006272,GO:0006275,GO:0006298,GO:0019985,GO:0030234,GO:0030337,GO:0042276,GO:0043626	Cell_cycle,Transcription		220.518	91.1225	7.5297	0.599988	0.432221	0.232485	0.17697	0.249104	0.186447	0.113667	0.287073	0.653193	0.390539	0.758162	6.11292		3.44622	1.20043	-0.25041	-0.370682	-0.373594	-0.37706	-0.378024	-0.376772	-0.37786	-0.379123	-0.376113	-0.369759	-0.374317	-0.367937	-0.275
TraesCS2B02G360100	VAH48857.1 unnamed protein product [Triticum turgidum subsp. durum]	AT4G24790	LOC_Os12g19180	Bradi5g13680	GRMZM2G026580	GO:0003689,GO:0005622,GO:0005663,GO:0006259,GO:0006261	Cell_cycle		32.3538	8.28054	4.60435	0.996606	0.213886	0.130285	0.0838035	0.0555348	0.0485365	0.0835924	0.0244316	0.023328	0.01603	0.0271638	0.137775		3.59638	0.632967	0.180429	-0.263684	-0.360037	-0.370329	-0.37605	-0.37953	-0.380392	-0.376076	-0.383359	-0.383495	-0.384393	-0.383023	-0.369407
TraesCS2A02G322600	VAH33461.1 unnamed protein product [Triticum turgidum subsp. durum]	AT4G24790	LOC_Os12g19180	Bradi5g13680	GRMZM2G026580	GO:0003689,GO:0005622,GO:0005663,GO:0006259,GO:0006261	Cell_cycle		38.0148	14.1753	4.09155	1.74233	0.511435	0.111184	0.0642714	0.0995244	0.164432	0.112877	0.113762	0.0760866	0.0953943	0.0437665	0.085823		3.48693	1.04547	0.0127721	-0.227817	-0.353875	-0.394866	-0.39967	-0.39606	-0.389413	-0.394693	-0.394602	-0.39846	-0.396483	-0.40177	-0.397463
TraesCS2D02G340400	XP_020172458.1 protein STICHEL-like 2 [Aegilops tauschii subsp. tauschii]	AT4G24790	LOC_Os12g19180	Bradi5g13680	GRMZM2G026580	GO:0003689,GO:0005622,GO:0005663,GO:0006259,GO:0006261	Cell_cycle		25.2267	9.57429	3.59264	2.38872	1.09027	0.537978	0.303659	0.269247	0.160523	0.284298	0.302602	0.295604	0.100012	0.0970584	0.246576		3.47157	1.03071	0.0979253	-0.0898163	-0.292298	-0.378423	-0.414963	-0.420329	-0.437283	-0.417982	-0.415127	-0.416219	-0.44672	-0.44718	-0.423864
TraesCS1A02G032700	XP_020153982.1 replication protein A 70 kDa DNA-binding subunit C-like [Aegilops tauschii subsp. tauschii]	AT5G45400	LOC_Os05g02040	Bradi2g38877	GRMZM2G076329	GO:0000723,GO:0000724,GO:0000784,GO:0003676,GO:0003684,GO:0003697,GO:0005662,GO:0006259,GO:0006260,GO:0006261,GO:0006268,GO:0006281,GO:0006289,GO:0006310,GO:0007004,GO:0043047,GO:0043565,GO:0051321	Cell_cycle		18.3277	6.30633	2.60178	0.978066	0.939451	0.624033	0.16296	0.0903483	0.0429707	0.116422	0.0625055	0.0292482	0.0152441	0.0409366	0.510368		3.51432	0.917883	0.117758	-0.232938	-0.241278	-0.309403	-0.408988	-0.424671	-0.434903	-0.419039	-0.430684	-0.437867	-0.440892	-0.435343	-0.333953
TraesCS7B02G098700	VAI84640.1 unnamed protein product [Triticum turgidum subsp. durum]	AT1G10520	LOC_Os06g13020	Bradi1g44820	GRMZM5G833563	GO:0003887,GO:0005622,GO:0006259,GO:0006260,GO:0006281,GO:0006289,GO:0006302,GO:0006303,GO:0010224,GO:0016829,GO:0071897	Cell_cycle		8.62447	2.71092	1.17814	0.843171	0.448928	0.385546	0.322211	0.0916988	0.335036	0.233189	0.167156	0.1614	0.202039	0.221199	0.74861		3.5647	0.758852	0.0315793	-0.127354	-0.314414	-0.344487	-0.374538	-0.483911	-0.368453	-0.416777	-0.448108	-0.450839	-0.431557	-0.422466	-0.172221
TraesCS7A02G193400	VAI72472.1 unnamed protein product [Triticum turgidum subsp. durum]	AT1G10520	LOC_Os06g13020	Bradi1g44820	GRMZM5G833563	GO:0003887,GO:0005622,GO:0006259,GO:0006260,GO:0006281,GO:0006289,GO:0006302,GO:0006303,GO:0010224,GO:0016829,GO:0071897	Cell_cycle		8.91071	2.48694	0.777525	0.565611	0.269115	0.228182	0.100139	0.0551489	0.0772559	0.0177486	0.102565	0.0430876	0	0.0536736	0.701737		3.59556	0.690787	-0.0821952	-0.178021	-0.312094	-0.330603	-0.388503	-0.408847	-0.398851	-0.425759	-0.387406	-0.414301	-0.433785	-0.409514	-0.116466
TraesCS7B02G081900	VAI84260.1 unnamed protein product [Triticum turgidum subsp. durum]	AT2G14050	LOC_Os06g11500	Bradi1g45695	GRMZM2G139894	GO:0006259,GO:0006270,GO:0008094,GO:0009056	Cell_cycle		5.47964	1.54365	0.468222	0.421522	0.28502	0.0783677	0.109116	0.12963	0.139248	0.0400175	0.0471853	0	0	0.0516861	0.550058		3.59146	0.680882	-0.114374	-0.148908	-0.249848	-0.402663	-0.379926	-0.364756	-0.357644	-0.431023	-0.425722	-0.460615	-0.460615	-0.422394	-0.0538587
TraesCS7D02G383200	XP_020166115.1 replication factor C subunit 1 [Aegilops tauschii subsp. tauschii]	AT5G22010	LOC_Os11g36390	Bradi4g16040	GRMZM2G093217	GO:0000003,GO:0000712,GO:0003689,GO:0005622,GO:0005663,GO:0006260,GO:0006281,GO:0006974,GO:0009056,GO:0009737,GO:0016043,GO:0031935,GO:0040029,GO:0051321,GO:0051570	Cell_cycle,Protein_fate		91.8414	36.1729	18.5641	11.9495	9.1649	8.50445	7.45261	6.06398	5.68941	4.26837	4.8838	3.36846	3.21662	3.71502	14.8256		3.47091	0.946125	0.147493	-0.152507	-0.278799	-0.308753	-0.356459	-0.419439	-0.436427	-0.500877	-0.472964	-0.541691	-0.548578	-0.525973	-0.0220641
TraesCS7B02G289500	VAI90334.1 unnamed protein product [Triticum turgidum subsp. durum]	AT5G22010	LOC_Os11g36390	Bradi4g16040	GRMZM2G093217	GO:0000003,GO:0000712,GO:0003689,GO:0005622,GO:0005663,GO:0006260,GO:0006281,GO:0006974,GO:0009056,GO:0009737,GO:0016043,GO:0031935,GO:0040029,GO:0051321,GO:0051570	Cell_cycle,Protein_fate		95.2663	38.0319	17.0514	10.8291	9.19683	7.42818	7.25332	6.69051	6.10871	5.40047	6.20268	4.80572	4.45788	4.4852	14.3133		3.48799	0.974719	0.0534265	-0.219809	-0.291484	-0.369149	-0.376828	-0.401542	-0.42709	-0.45819	-0.422963	-0.484307	-0.499581	-0.498381	-0.0668101
TraesCS7A02G386700	VAI78211.1 unnamed protein product [Triticum turgidum subsp. durum]	AT5G22010	LOC_Os11g36390	Bradi4g16040	GRMZM2G093217	GO:0000003,GO:0000712,GO:0003689,GO:0005622,GO:0005663,GO:0006260,GO:0006281,GO:0006974,GO:0009056,GO:0009737,GO:0016043,GO:0031935,GO:0040029,GO:0051321,GO:0051570	Cell_cycle,Protein_fate		100.918	38.5986	17.5025	12.8656	10.9151	9.09697	8.3476	8.69087	7.49942	7.09569	8.12941	6.31221	5.47283	5.42083	16.55		3.51971	0.888307	-0.00247118	-0.198261	-0.280621	-0.357393	-0.389035	-0.37454	-0.424849	-0.441896	-0.398248	-0.474979	-0.510421	-0.512617	-0.0426908
TraesCS1D02G172600	XP_020160393.1 DNA ligase 1 isoform X2 [Aegilops tauschii subsp. tauschii]	AT1G08130	LOC_Os10g34750	Bradi3g29530	GRMZM2G071304	GO:0000012,GO:0003910,GO:0005730,GO:0006259,GO:0006260,GO:0006273,GO:0006302,GO:0006310,GO:0007049,GO:0051301,GO:0071897,GO:0080111	Cell_cycle		75.0489	28.97	9.2013	6.07911	3.42228	2.34991	1.73111	1.13637	1.08019	0.942197	0.925108	0.732873	0.584468	0.928813	9.72859		3.46845	1.02934	-0.017086	-0.182354	-0.322989	-0.379754	-0.412509	-0.443991	-0.446964	-0.454269	-0.455173	-0.465349	-0.473204	-0.454977	0.0108254
TraesCS4D02G228700	XP_020154891.1 cell cycle checkpoint protein RAD17 isoform X1 [Aegilops tauschii subsp. tauschii]	AT5G66130	LOC_Os03g13850	Bradi1g68237	GRMZM2G051138	GO:0000077,GO:0000790,GO:0003682,GO:0003689,GO:0006259,GO:0006281,GO:0006282,GO:0007049,GO:0031347,GO:0033314	Cell_cycle		5.04175	1.83834	0.876457	0.771213	0.776364	0.531397	0.321826	0.545015	0.460835	0.373312	0.333394	0.219838	0.232134	0.121308	1.08255		3.49874	0.791543	-0.0213463	-0.110288	-0.105935	-0.312956	-0.490064	-0.301447	-0.372588	-0.446553	-0.480287	-0.576254	-0.565862	-0.659521	0.152821
TraesCS1A02G288700	VAH08244.1 unnamed protein product [Triticum turgidum subsp. durum]	AT3G09660	LOC_Os05g38850	Bradi2g22907	GRMZM2G163658	GO:0000724,GO:0004386,GO:0006259,GO:0006270,GO:0007140,GO:0007143,GO:0008094,GO:0009056,GO:0009555	Cell_cycle		7.76378	2.93993	1.78443	1.8396	1.43768	1.16201	1.48541	0.870476	0.680013	0.46337	0.572578	0.558679	0.573538	0.563763	1.18027		3.47855	0.759857	0.10862	0.139717	-0.086805	-0.242172	-0.0599046	-0.40648	-0.513824	-0.635923	-0.574374	-0.582207	-0.573833	-0.579342	-0.23188
TraesCS7A02G176900	VAI72072.1 unnamed protein product [Triticum turgidum subsp. durum]	AT2G14050	LOC_Os06g11500	Bradi1g45695	GRMZM2G139894	GO:0006259,GO:0006270,GO:0008094,GO:0009056	Cell_cycle		8.75247	2.97412	1.25767	1.06113	0.951414	0.956502	1.09929	1.07281	0.931458	0.372868	0.147	0.00718126	0.0233984	0.0352743	0.646922		3.51861	0.771014	-0.045154	-0.138611	-0.19078	-0.18836	-0.120466	-0.133055	-0.200269	-0.465878	-0.573277	-0.639761	-0.63205	-0.626403	-0.335565
TraesCS4A02G141500	KQK21686.1 hypothetical protein BRADI_1g62430v3 [Brachypodium distachyon]	AT5G27120	LOC_Os03g22730	Bradi1g62430	GRMZM2G125148	GO:0005730,GO:0009506,GO:0030515,GO:0031428,GO:0032040	Cell_cycle,Transcription		13.4821	3.79674	0.654339	0.307141	0.118733	0.122811	0.0290006	0.0711704	0.0605465	0.06149	0.109535	0.0317703	0.0320601	0.113279	1.04271		3.59638	0.728714	-0.201699	-0.304498	-0.360282	-0.359075	-0.386851	-0.374365	-0.377511	-0.377231	-0.363006	-0.386031	-0.385945	-0.361897	-0.0867076
TraesCS3A02G500600	VAH69607.1 unnamed protein product [Triticum turgidum subsp. durum]	AT4G09140	LOC_Os01g72880	Bradi2g61370	GRMZM2G133952	GO:0000003,GO:0000790,GO:0000795,GO:0003697,GO:0005712,GO:0006259,GO:0006298,GO:0006312,GO:0007049,GO:0009056,GO:0009555,GO:0009791,GO:0009845,GO:0010154,GO:0016887,GO:0030674,GO:0030983,GO:0032300,GO:0032389,GO:0048316	Cell_cycle		21.9014	5.43161	0.708914	0.190609	0.0402406	0.0285889	0.0537368	0.0556352	0.0714675	0.0672641	0.0694789	0.117208	0.0625483	0.159115	1.64007		3.62599	0.619209	-0.242982	-0.337605	-0.365057	-0.367184	-0.362593	-0.362247	-0.359356	-0.360124	-0.359719	-0.351006	-0.360985	-0.343355	-0.0729868
TraesCS7A02G140800	VAI71066.1 unnamed protein product [Triticum turgidum subsp. durum]	AT4G09140	LOC_Os01g72880	Bradi2g61370	GRMZM2G133952	GO:0000003,GO:0000790,GO:0000795,GO:0003697,GO:0005712,GO:0006259,GO:0006298,GO:0006312,GO:0007049,GO:0009056,GO:0009555,GO:0009791,GO:0009845,GO:0010154,GO:0016887,GO:0030674,GO:0030983,GO:0032300,GO:0032389,GO:0048316	Cell_cycle		27.0317	7.08105	0.942439	0.150218	0.0633429	0.0698866	0.0823547	0.056021	0.114655	0.0495156	0.0622011	0.0934944	0.0937777	0.128467	2.62882		3.60789	0.664556	-0.241078	-0.357955	-0.370772	-0.369807	-0.367967	-0.371852	-0.363202	-0.372812	-0.370941	-0.366324	-0.366282	-0.361164	0.00771459
TraesCS7A02G543400	VAI81608.1 unnamed protein product [Triticum turgidum subsp. durum]	AT5G40820	LOC_Os06g50910	Bradi1g30007	GRMZM2G128938	GO:0000003,GO:0000077,GO:0000723,GO:0004674,GO:0006259,GO:0006281,GO:0006282,GO:0006303,GO:0007004,GO:0007049,GO:0009506,GO:0010044,GO:0010332,GO:0016043,GO:0031347,GO:0032204,GO:0032504,GO:0033044,GO:0043247,GO:0051321	Cell_cycle		17.5555	4.59747	0.87284	0.0581032	0.0318099	0.0369947	0.0145003	0.12865	0.265696	0.366031	0.341182	0.761938	0.598787	0.467575	1.65674		3.61581	0.63249	-0.22503	-0.412606	-0.41866	-0.417466	-0.422645	-0.396364	-0.364812	-0.341712	-0.347433	-0.250563	-0.288125	-0.318334	-0.0445526
TraesCS7D02G529300	XP_020154442.1 serine/threonine-protein kinase ATR [Aegilops tauschii subsp. tauschii]	AT5G40820	LOC_Os06g50910	Bradi1g30007	GRMZM2G128938	GO:0000003,GO:0000077,GO:0000723,GO:0004674,GO:0006259,GO:0006281,GO:0006282,GO:0006303,GO:0007004,GO:0007049,GO:0009506,GO:0010044,GO:0010332,GO:0016043,GO:0031347,GO:0032204,GO:0032504,GO:0033044,GO:0043247,GO:0051321	Cell_cycle		22.6636	6.91227	0.759189	0.0282791	0	0.0221968	0.0371044	0.112443	0.467598	0.425039	0.749146	0.48639	0.50871	0.489649	1.95292		3.57567	0.799745	-0.284638	-0.413449	-0.418433	-0.414521	-0.411894	-0.398617	-0.336026	-0.343527	-0.286408	-0.332715	-0.328781	-0.33214	-0.0742614
TraesCS7B02G465500	VAI93822.1 unnamed protein product [Triticum turgidum subsp. durum]	AT5G40820	LOC_Os06g50910	Bradi1g30007	GRMZM2G128938	GO:0000003,GO:0000077,GO:0000723,GO:0004674,GO:0006259,GO:0006281,GO:0006282,GO:0006303,GO:0007004,GO:0007049,GO:0009506,GO:0010044,GO:0010332,GO:0016043,GO:0031347,GO:0032204,GO:0032504,GO:0033044,GO:0043247,GO:0051321	Cell_cycle		29.4702	10.2853	1.58712	0.0629008	0	0.0688044	0.0479376	0.22836	0.696614	0.493099	1.26416	1.67964	0.926847	0.993798	3.5925		3.52103	0.927293	-0.248677	-0.454746	-0.46325	-0.453948	-0.456769	-0.432377	-0.36907	-0.396585	-0.292339	-0.236168	-0.337943	-0.328892	0.0224452
TraesCS2B02G219100	SPT17213.1 unnamed protein product [Triticum aestivum]	AT5G67630	LOC_Os06g08770	Bradi1g23490	GRMZM2G058087	GO:0000492,GO:0000812,GO:0003678,GO:0004003,GO:0005730,GO:0006338,GO:0006357,GO:0016573,GO:0031011,GO:0035267,GO:0043141,GO:0097255	Cell_cycle,Transcription		50.745	17.1482	3.72235	0.968074	0.294367	0.239884	0.138779	0.120153	0.146374	0.415713	0.365355	0.201736	0.295145	0.49964	4.94767		3.53047	0.917583	-0.126578	-0.340784	-0.393179	-0.397417	-0.40528	-0.406729	-0.404689	-0.383742	-0.387659	-0.400384	-0.393119	-0.377215	-0.0312823
TraesCS3D02G507500	XP_020171032.1 DNA mismatch repair protein MLH1-like [Aegilops tauschii subsp. tauschii]	AT4G09140	LOC_Os01g72880	Bradi2g61370	GRMZM2G133952	GO:0000003,GO:0000790,GO:0000795,GO:0003697,GO:0005712,GO:0006259,GO:0006298,GO:0006312,GO:0007049,GO:0009056,GO:0009555,GO:0009791,GO:0009845,GO:0010154,GO:0016887,GO:0030674,GO:0030983,GO:0032300,GO:0032389,GO:0048316	Cell_cycle		40.8855	12.9803	2.99339	0.695672	0.23651	0.238059	0.268024	0.213511	0.0833692	0.177022	0.273689	0.333615	0.179262	0.385595	5.00042		3.54615	0.839173	-0.12962	-0.352513	-0.397055	-0.396904	-0.393998	-0.399286	-0.41191	-0.402825	-0.393448	-0.387635	-0.402608	-0.382593	0.0650741
TraesCS2D02G552400	SPT20817.1 unnamed protein product [Triticum aestivum]	AT3G18630	LOC_Os04g57730	Bradi5g25880	GRMZM2G040627	GO:0004844,GO:0006259,GO:0006281,GO:0097510	Cell_cycle		11.4652	3.42327	0.293454	0.0942699	0.101514	0.32419	0.200256	0.392664	0.387597	0.556694	0.418707	0.21044	0.392942	0.118181	0.243768		3.59429	0.76702	-0.333316	-0.403342	-0.400795	-0.32251	-0.366081	-0.298437	-0.300219	-0.24077	-0.289281	-0.362501	-0.29834	-0.394936	-0.350784
TraesCS7D02G216200	XP_020174430.1 telomerase reverse transcriptase [Aegilops tauschii subsp. tauschii]	AT5G16850	LOC_Os12g19549	Bradi1g43520	GRMZM2G167338	GO:0000333,GO:0000723,GO:0000781,GO:0003720,GO:0003721,GO:0006259,GO:0007000,GO:0007004,GO:0010073,GO:0010449,GO:0016043,GO:0019827,GO:0042162,GO:0050000,GO:0051276,GO:0070034	Cell_cycle		12.3749	3.64383	0.386593	0.0934161	0.0494668	0.0147979	0.0684305	0.0580662	0.021702	0.0451617	0.0812876	0.341704	0.323066	0.140906	0.0416874		3.5888	0.790087	-0.254003	-0.34798	-0.362067	-0.37318	-0.355989	-0.359311	-0.370967	-0.363447	-0.351867	-0.268392	-0.274367	-0.332757	-0.364561
TraesCS1A02G264000	VAH19376.1 unnamed protein product [Triticum turgidum subsp. durum]	AT1G44900	LOC_Os11g29380	Bradi4g19207	GRMZM2G139894	GO:0000347,GO:0000790,GO:0004386,GO:0006259,GO:0006268,GO:0006270,GO:0007049,GO:0008094,GO:0008283,GO:0009056,GO:0009653,GO:0009790,GO:0010082,GO:0016032,GO:0040007,GO:0042127,GO:0042555,GO:0048364,GO:1905775	Cell_cycle,Transcription		399.686	121.941	8.56245	0.580635	0.425104	0.393687	0.110672	0.271871	0.280532	0.0280369	0.200596	0.113072	0.01603	0.0133911	0.665351		3.57368	0.847831	-0.264886	-0.343221	-0.344748	-0.345056	-0.347834	-0.346252	-0.346167	-0.348645	-0.346951	-0.34781	-0.348762	-0.348788	-0.34239
TraesCS1B02G274600	VAH19376.1 unnamed protein product [Triticum turgidum subsp. durum]	AT1G44900	LOC_Os11g29380	Bradi4g19207	GRMZM2G139894	GO:0000347,GO:0000790,GO:0004386,GO:0006259,GO:0006268,GO:0006270,GO:0007049,GO:0008094,GO:0008283,GO:0009056,GO:0009653,GO:0009790,GO:0010082,GO:0016032,GO:0040007,GO:0042127,GO:0042555,GO:0048364,GO:1905775	Cell_cycle,Transcription		479.835	147.106	11.1166	1.01013	0.6448	0.369162	0.235228	0.28205	0.338188	0.0583898	0.127149	0.0640638	0.0641202	0.063199	0.963014		3.57214	0.852442	-0.259129	-0.341739	-0.344725	-0.346978	-0.348073	-0.34769	-0.347231	-0.349518	-0.348956	-0.349472	-0.349471	-0.349479	-0.342124
TraesCS2A02G551200	XP_020160742.1 uracil-DNA glycosylase, mitochondrial [Aegilops tauschii subsp. tauschii]	AT3G18630	LOC_Os04g57730	Bradi5g25880	GRMZM2G040627	GO:0004844,GO:0006259,GO:0006281,GO:0097510	Cell_cycle		9.33657	2.84613	0.215245	0.157822	0.0888717	0.0713969	0.104852	0.237991	0.126123	0.126889	0.143793	0.0497925	0.0789713	0.0847031	0.242804		3.58243	0.817385	-0.303418	-0.327881	-0.357255	-0.3647	-0.350447	-0.293728	-0.341385	-0.341059	-0.333858	-0.373904	-0.361473	-0.359031	-0.291677
TraesCS2B02G582400	SPT20817.1 unnamed protein product [Triticum aestivum]	AT3G18630	LOC_Os04g57730	Bradi5g25880	GRMZM2G040627	GO:0004844,GO:0006259,GO:0006281,GO:0097510	Cell_cycle		10.5554	3.16235	0.128292	0.0156845	0.0696643	0.0270033	0.0250349	0.0351916	0.0728048	0.0899778	0.0628099	0	0.0557122	0.0868789	0.202866		3.58258	0.818642	-0.315667	-0.357767	-0.337586	-0.353535	-0.354271	-0.350474	-0.336412	-0.329992	-0.340149	-0.363631	-0.342802	-0.33115	-0.287788
TraesCS7D02G194700	XP_020154193.1 DNA polymerase lambda [Aegilops tauschii subsp. tauschii]	AT1G10520	LOC_Os06g13020	Bradi1g44820	GRMZM5G833563	GO:0003887,GO:0005622,GO:0006259,GO:0006260,GO:0006281,GO:0006289,GO:0006302,GO:0006303,GO:0010224,GO:0016829,GO:0071897	Cell_cycle		7.67651	1.53657	0.637001	0.371505	0.12366	0.0889875	0.0764482	0.134909	0.0918322	0.0977836	0.0843424	0.113333	0.124196	0.101115	0.522059		3.66726	0.399777	-0.0789468	-0.220235	-0.352131	-0.370583	-0.377256	-0.346145	-0.369069	-0.365902	-0.373055	-0.357627	-0.351846	-0.364129	-0.140115
TraesCS5A02G331900	VAI20541.1 unnamed protein product [Triticum turgidum subsp. durum]	AT5G58230	LOC_Os09g36900	Bradi4g36580	GRMZM2G032711	GO:0005622,GO:0005677,GO:0006260,GO:0006349,GO:0008283,GO:0009555,GO:0009793,GO:0009908,GO:0009909,GO:0010026,GO:0010214,GO:0031507,GO:0045787,GO:0048316,GO:0048366,GO:0070828,GO:0080008,GO:2000653	Cell_cycle,Development,Hormone_defence,Protein_fate,Transcription		49.7186	11.0747	1.66207	0.505592	0.254207	0.385332	0.345624	0.149287	0.140477	0.122541	0.202072	0.17175	0.0705633	0.148854	1.47422		3.65267	0.53603	-0.223105	-0.316375	-0.336649	-0.326074	-0.329277	-0.345111	-0.345822	-0.347268	-0.340854	-0.3433	-0.35146	-0.345146	-0.238255
TraesCS4B02G242300	VAI08243.1 unnamed protein product [Triticum turgidum subsp. durum]	AT2G01630	LOC_Os03g12140	Bradi1g69610	GRMZM2G111324	GO:0004553,GO:0005975,GO:0031225,GO:0042973,GO:0046658	Cell_cycle		44.0799	10.1518	1.72161	0.492626	0.42602	0.247937	0.219384	0.504166	0.252349	0.145255	0.121039	0.0464856	0.01603	0.0166027	0.100736		3.64596	0.567081	-0.197936	-0.309463	-0.315508	-0.331668	-0.334259	-0.308416	-0.331268	-0.340986	-0.343184	-0.349949	-0.352713	-0.352661	-0.345026
TraesCS3D02G507800	VAH85716.1 unnamed protein product [Triticum turgidum subsp. durum]	AT4G09140	LOC_Os01g72880	Bradi2g61370	GRMZM2G133952	GO:0000003,GO:0000790,GO:0000795,GO:0003697,GO:0005712,GO:0006259,GO:0006298,GO:0006312,GO:0007049,GO:0009056,GO:0009555,GO:0009791,GO:0009845,GO:0010154,GO:0016887,GO:0030674,GO:0030983,GO:0032300,GO:0032389,GO:0048316	Cell_cycle		18.4379	4.176	0.509532	0.193044	0.122036	0.0598952	0.173303	0.219276	0.249674	0.192461	0.219682	0.196248	0.0961803	0.28165	2.0778		3.63904	0.517119	-0.28547	-0.354749	-0.370293	-0.383895	-0.35907	-0.349007	-0.342353	-0.354877	-0.348918	-0.354048	-0.375953	-0.335353	0.0578242
TraesCS5D02G212500	XP_020186317.1 DNA mismatch repair protein MSH6 [Aegilops tauschii subsp. tauschii]	AT4G02070	LOC_Os09g24220	Bradi4g29887	GRMZM2G421541	GO:0000400,GO:0000710,GO:0003684,GO:0006259,GO:0006290,GO:0006298,GO:0007049,GO:0007095,GO:0008094,GO:0009056,GO:0009411,GO:0016043,GO:0032137,GO:0032143,GO:0032300,GO:0032301,GO:0032405,GO:0032876,GO:0035064,GO:0036297,GO:0043111,GO:0043531,GO:0043570,GO:0045910,GO:0051096	Cell_cycle		25.1739	4.94444	0.331065	0.0685883	0.0712954	0.0846845	0	0.0504413	0.0431873	0.0158835	0.139365	0.0743815	0.118723	0.0739511	1.28175		3.6697	0.443327	-0.292457	-0.334319	-0.333888	-0.331752	-0.345258	-0.337214	-0.33837	-0.342725	-0.323031	-0.333395	-0.326323	-0.333464	-0.140834
TraesCS5A02G206300	XP_020186317.1 DNA mismatch repair protein MSH6 [Aegilops tauschii subsp. tauschii]	AT4G02070	LOC_Os09g24220	Bradi4g29887	GRMZM2G421541	GO:0000400,GO:0000710,GO:0003684,GO:0006259,GO:0006290,GO:0006298,GO:0007049,GO:0007095,GO:0008094,GO:0009056,GO:0009411,GO:0016043,GO:0032137,GO:0032143,GO:0032300,GO:0032301,GO:0032405,GO:0032876,GO:0035064,GO:0036297,GO:0043111,GO:0043531,GO:0043570,GO:0045910,GO:0051096	Cell_cycle		26.4377	4.91809	0.316028	0.1451	0.0729668	0.108088	0.0573199	0.0629668	0.153289	0.14339	0.16008	0.144286	0.227054	0.250132	2.13738		3.67298	0.390831	-0.311073	-0.337142	-0.348144	-0.342787	-0.350531	-0.349669	-0.335894	-0.337403	-0.334858	-0.337267	-0.324643	-0.321123	-0.0332805
TraesCS7A02G214100	VAI73023.1 unnamed protein product [Triticum turgidum subsp. durum]	AT5G16850	LOC_Os12g19549	Bradi1g43520	GRMZM2G167338	GO:0000333,GO:0000723,GO:0000781,GO:0003720,GO:0003721,GO:0006259,GO:0007000,GO:0007004,GO:0010073,GO:0010449,GO:0016043,GO:0019827,GO:0042162,GO:0050000,GO:0051276,GO:0070034	Cell_cycle		13.7699	3.43868	0.396512	0.185003	0.0159049	0.0392087	0.0802226	0.100111	0.151837	0.183408	0.309066	1.29697	1.52249	1.14454	0.181001		3.61265	0.565597	-0.33165	-0.394032	-0.443905	-0.437032	-0.424935	-0.419069	-0.403813	-0.394502	-0.357441	-0.0660722	0.000441958	-0.111029	-0.395212
TraesCS2D02G531600	XP_020162748.1 double-strand break repair protein MRE11 [Aegilops tauschii subsp. tauschii]	AT5G54260	LOC_Os04g54340	Bradi5g23230	GRMZM2G106056	GO:0000014,GO:0000723,GO:0000784,GO:0000785,GO:0000791,GO:0000795,GO:0003691,GO:0004518,GO:0004519,GO:0004722,GO:0005622,GO:0006259,GO:0006284,GO:0006302,GO:0007062,GO:0007095,GO:0008408,GO:0030145,GO:0030870,GO:0031860,GO:0035861,GO:0042138,GO:0043047,GO:0051321,GO:0097552	Cell_cycle		23.4362	9.59464	2.45339	1.08997	1.07623	0.629997	0.756221	0.936367	0.591192	0.577469	0.707309	0.601814	0.397027	0.58347	4.55502		3.43445	1.08539	-0.126553	-0.357939	-0.360271	-0.436002	-0.41458	-0.384008	-0.442587	-0.444916	-0.422881	-0.440785	-0.475539	-0.443898	0.230116
TraesCS2B02G559100	CAJ15651.1 meiotic recombination 11 [Triticum turgidum]	AT5G54260	LOC_Os04g54340	Bradi5g23230	GRMZM2G106056	GO:0000014,GO:0000723,GO:0000784,GO:0000785,GO:0000791,GO:0000795,GO:0003691,GO:0004518,GO:0004519,GO:0004722,GO:0005622,GO:0006259,GO:0006284,GO:0006302,GO:0007062,GO:0007095,GO:0008408,GO:0030145,GO:0030870,GO:0031860,GO:0035861,GO:0042138,GO:0043047,GO:0051321,GO:0097552	Cell_cycle		22.9604	9.50036	2.24918	1.01183	0.677215	0.60249	0.621367	0.926497	0.788236	0.531345	0.583724	0.7721	0.355658	0.598467	4.29877		3.43203	1.1062	-0.146759	-0.360566	-0.418386	-0.431298	-0.428037	-0.375312	-0.399203	-0.443592	-0.434541	-0.401991	-0.47395	-0.431994	0.207398
TraesCS2A02G528700	CAJ15650.1 meiotic recombination 11 [Triticum turgidum]	AT5G54260	LOC_Os04g54340	Bradi5g23230	GRMZM2G106056	GO:0000014,GO:0000723,GO:0000784,GO:0000785,GO:0000791,GO:0000795,GO:0003691,GO:0004518,GO:0004519,GO:0004722,GO:0005622,GO:0006259,GO:0006284,GO:0006302,GO:0007062,GO:0007095,GO:0008408,GO:0030145,GO:0030870,GO:0031860,GO:0035861,GO:0042138,GO:0043047,GO:0051321,GO:0097552	Cell_cycle		29.8383	10.8866	2.61703	0.847964	0.836777	0.690131	0.391834	0.698214	0.74082	0.470466	0.641034	0.535848	0.318309	0.705542	5.13614		3.4892	0.960274	-0.143222	-0.379287	-0.38078	-0.400348	-0.440153	-0.39927	-0.393584	-0.429661	-0.4069	-0.420936	-0.449965	-0.398292	0.192929
TraesCS5A02G429500	EMS62020.1 Replication factor C subunit 3 [Triticum urartu]	AT5G27740	LOC_Os03g57870	Bradi1g06060	GRMZM5G897818	GO:0000003,GO:0003689,GO:0005663,GO:0006261,GO:0009790,GO:0009791,GO:0009793	Cell_cycle		55.5593	21.7157	3.95163	1.262	0.782984	0.653162	0.606121	0.454504	0.97758	0.997382	1.59322	1.00195	0.826671	1.14998	8.35489		3.46391	1.06655	-0.19179	-0.382313	-0.416245	-0.425441	-0.428773	-0.439513	-0.402461	-0.401058	-0.358851	-0.400735	-0.41315	-0.390248	0.120121
TraesCS5B02G431500	EMS62020.1 Replication factor C subunit 3 [Triticum urartu]	AT5G27740	LOC_Os03g57870	Bradi1g06060	GRMZM5G897818	GO:0000003,GO:0003689,GO:0005663,GO:0006261,GO:0009790,GO:0009791,GO:0009793	Cell_cycle		64.2474	27.5352	4.48748	1.79028	1.18461	0.980362	0.837957	0.878286	0.593656	0.469861	1.12102	0.93495	0.970455	1.43389	9.87086		3.41359	1.19258	-0.201756	-0.364931	-0.401573	-0.413929	-0.422545	-0.420105	-0.437324	-0.444814	-0.40542	-0.416677	-0.414529	-0.386492	0.123926
TraesCS5D02G437600	EMS62020.1 Replication factor C subunit 3 [Triticum urartu]	AT5G27740	LOC_Os03g57870	Bradi1g06060	GRMZM5G897818	GO:0000003,GO:0003689,GO:0005663,GO:0006261,GO:0009790,GO:0009791,GO:0009793	Cell_cycle		52.1369	21.3546	4.12837	1.36372	0.980478	0.577929	0.601196	0.431151	0.357101	0.457602	0.709751	0.558385	0.41144	0.732866	7.87008		3.4343	1.13407	-0.153168	-0.359758	-0.388396	-0.418477	-0.416738	-0.429445	-0.434978	-0.427468	-0.408626	-0.419937	-0.430918	-0.406899	0.126434
TraesCS5D02G385600	XP_020151053.1 histone-binding protein MSI1 homolog [Aegilops tauschii subsp. tauschii]	AT5G58230	LOC_Os03g43890	Bradi1g13930	GRMZM2G320606	GO:0000003,GO:0005622,GO:0005677,GO:0006259,GO:0006260,GO:0006349,GO:0007049,GO:0008283,GO:0009555,GO:0009790,GO:0009791,GO:0009793,GO:0009908,GO:0009909,GO:0010026,GO:0010214,GO:0016043,GO:0030154,GO:0031507,GO:0040029,GO:0045787,GO:0048316,GO:0048366,GO:0070828,GO:0080008,GO:2000653	Cell_cycle,Development,Hormone_defence,Protein_fate,Transcription		39.5589	18.6603	5.54437	3.2377	1.81956	1.50405	1.47671	1.19723	1.574	1.27502	1.61465	1.54361	1.01177	1.59706	8.43034		3.3481	1.2629	-0.0457621	-0.275914	-0.417412	-0.448893	-0.451621	-0.479506	-0.441914	-0.471745	-0.437858	-0.444946	-0.498011	-0.439612	0.242191
TraesCS5B02G378700	VAI21524.1 unnamed protein product [Triticum turgidum subsp. durum]	AT5G58230	LOC_Os03g43890	Bradi1g13930	GRMZM2G320606	GO:0000003,GO:0005622,GO:0005677,GO:0006259,GO:0006260,GO:0006349,GO:0007049,GO:0008283,GO:0009555,GO:0009790,GO:0009791,GO:0009793,GO:0009908,GO:0009909,GO:0010026,GO:0010214,GO:0016043,GO:0030154,GO:0031507,GO:0040029,GO:0045787,GO:0048316,GO:0048366,GO:0070828,GO:0080008,GO:2000653	Cell_cycle,Development,Hormone_defence,Protein_fate,Transcription		60.5166	29.8883	8.2754	3.84517	1.88478	1.28841	1.16254	1.31823	1.20205	0.978201	2.09723	1.28387	1.72636	1.84194	12.6963		3.30295	1.35185	-0.0249476	-0.307164	-0.432046	-0.470036	-0.478054	-0.468136	-0.475537	-0.489797	-0.418512	-0.470325	-0.442138	-0.434774	0.256674
TraesCS6D02G357100	XP_020157011.1 ribonucleoside-diphosphate reductase large subunit-like [Aegilops tauschii subsp. tauschii]	AT2G21790	LOC_Os02g56100	Bradi3g54557	GRMZM2G304362	GO:0004748,GO:0005971,GO:0006259,GO:0006260,GO:0009202,GO:0009263,GO:0046686	Cell_cycle,Development,Metabolism		23.5542	11.465	1.66261	0.78242	0.431749	0.276375	0.245676	0.220056	0.159288	0.303911	0.423539	0.41939	0.139694	0.489837	5.28024		3.30076	1.35398	-0.224533	-0.366274	-0.422744	-0.447765	-0.452708	-0.456834	-0.46662	-0.443331	-0.424066	-0.424734	-0.469775	-0.41339	0.358029
TraesCS6B02G410800	XP_020157011.1 ribonucleoside-diphosphate reductase large subunit-like [Aegilops tauschii subsp. tauschii]	AT2G21790	LOC_Os02g56100	Bradi3g54557	GRMZM2G304362	GO:0004748,GO:0005971,GO:0006259,GO:0006260,GO:0009202,GO:0009263,GO:0046686	Cell_cycle,Development,Metabolism		31.4331	15.236	2.50104	0.964378	0.617479	0.756055	0.474359	0.545231	0.262372	0.248979	0.384042	0.600415	0.62017	0.48747	5.81418		3.32518	1.3574	-0.189764	-0.376452	-0.418597	-0.401762	-0.435985	-0.427374	-0.461739	-0.463366	-0.446957	-0.42067	-0.41827	-0.434392	0.212749
TraesCS6A02G373000	VAI51019.1 unnamed protein product [Triticum turgidum subsp. durum]	AT2G21790	LOC_Os02g56100	Bradi3g54557	GRMZM2G304362	GO:0004748,GO:0005971,GO:0006259,GO:0006260,GO:0009202,GO:0009263,GO:0046686	Cell_cycle,Development,Metabolism		25.2316	11.8506	1.12708	0.158386	0.210503	0.0876664	0.0782818	0.084375	0.151187	0.113315	0.249056	0.199737	0.179655	0.238728	3.64464		3.35242	1.34304	-0.267284	-0.41275	-0.404924	-0.42337	-0.424779	-0.423864	-0.413831	-0.419518	-0.399134	-0.40654	-0.409556	-0.400685	0.11077
TraesCS7B02G297100	VAI90575.1 unnamed protein product [Triticum turgidum subsp. durum]	AT4G12740	LOC_Os12g10850	Bradi4g40140	GRMZM2G425986	GO:0000701,GO:0006259,GO:0006281,GO:0006284,GO:0006298,GO:0032357,GO:0034039,GO:0035485	Cell_cycle,Metabolism		7.4223	3.50814	0.635756	0.457643	0.150105	0.131946	0.228489	0.156811	0.219082	0.108523	0.334209	0.13998	0.325842	0.313552	1.01761		3.37155	1.3135	-0.196775	-0.290425	-0.452127	-0.461675	-0.410913	-0.448601	-0.41586	-0.473991	-0.355327	-0.457451	-0.359726	-0.366188	0.00400365
TraesCS6B02G315600	VAI60356.1 unnamed protein product [Triticum turgidum subsp. durum]	AT4G26600	LOC_Os09g37860	Bradi3g56470	GRMZM2G005256	GO:0003723,GO:0005730	Cell_cycle		99.4128	43.3833	10.3639	3.16013	1.97016	1.48726	0.780406	0.433783	0.350429	0.50445	0.661596	0.776054	0.886443	1.4535	13.3783		3.39887	1.22193	-0.0609831	-0.340876	-0.38711	-0.405873	-0.433336	-0.446804	-0.450042	-0.444058	-0.437953	-0.433505	-0.429216	-0.407184	0.0561367
TraesCS2A02G188100	SPT17213.1 unnamed protein product [Triticum aestivum]	AT5G67630	LOC_Os06g08770	Bradi1g23490	GRMZM2G058087	GO:0000492,GO:0000812,GO:0003678,GO:0004003,GO:0005730,GO:0006338,GO:0006357,GO:0016573,GO:0031011,GO:0035267,GO:0043141,GO:0097255	Cell_cycle,Transcription		60.6483	27.3851	7.45133	1.6631	0.928916	0.595431	0.3794	0.270605	0.343645	0.409062	0.550989	0.697354	0.471959	0.660554	6.85578		3.37934	1.27278	0.0103793	-0.356189	-0.402684	-0.423804	-0.437485	-0.444375	-0.439749	-0.435607	-0.426618	-0.417349	-0.431623	-0.41968	-0.0273365
TraesCS6A02G286600	VAI48921.1 unnamed protein product [Triticum turgidum subsp. durum]	AT4G26600	LOC_Os09g37860	Bradi3g56470	GRMZM2G005256	GO:0003723,GO:0005730	Cell_cycle		104.462	49.9622	11.6881	4.51196	2.74693	2.36465	1.21999	0.554816	0.429792	0.521754	0.621235	0.455267	0.636713	1.19612	15.6442		3.33624	1.34533	-0.052834	-0.314981	-0.379458	-0.393423	-0.435238	-0.459537	-0.464104	-0.460745	-0.457111	-0.463174	-0.456545	-0.43611	0.0916841
TraesCS6D02G267300	XP_020173269.1 25S rRNA (cytosine-C(5))-methyltransferase nop2-like [Aegilops tauschii subsp. tauschii]	AT4G26600	LOC_Os09g37860	Bradi3g56470	GRMZM2G005256	GO:0003723,GO:0005730	Cell_cycle		97.9931	47.0692	11.4932	4.52384	2.50544	1.93085	1.31605	0.657211	0.549878	0.453533	0.787018	0.573668	0.774236	1.44713	14.3995		3.33449	1.34989	-0.0365695	-0.30818	-0.38684	-0.409233	-0.433193	-0.458869	-0.463052	-0.466807	-0.45381	-0.462125	-0.454308	-0.428084	0.0766948
TraesCS4B02G198400	VAI07059.1 unnamed protein product [Triticum turgidum subsp. durum]	AT5G02820	LOC_Os03g17610	Bradi1g65870	GRMZM2G052581	GO:0000228,GO:0000706,GO:0000737,GO:0003918,GO:0006259,GO:0006265,GO:0007131,GO:0009056,GO:0009957,GO:0016889,GO:0030154,GO:0042138,GO:0042802	Cell_cycle,Hormone_defence		18.1694	8.52745	3.53338	0.875837	0.838126	0.247748	0.146328	0.112536	0.0841649	0.0420554	0.0934503	0.0918805	0.100037	0.174684	1.13577		3.33587	1.31184	0.26349	-0.294381	-0.302297	-0.426229	-0.447519	-0.454612	-0.460568	-0.469408	-0.458619	-0.458948	-0.457236	-0.441566	-0.239815
TraesCS1D02G454400	VAH11863.1 unnamed protein product [Triticum turgidum subsp. durum]	AT5G03740	LOC_Os05g51830	Bradi2g14120	GRMZM2G100146	GO:0003676,GO:0004407,GO:0005730,GO:0006325,GO:0008270,GO:0009414,GO:0009651,GO:0009737,GO:0016043,GO:0043565,GO:0045892	Cell_cycle,Transcription		725.615	309.38	114.782	56.0089	42.0465	36.0828	22.9734	16.7206	8.69129	6.14736	8.16498	5.38708	4.91188	6.25056	60.2626		3.41638	1.16178	0.10772	-0.210631	-0.286261	-0.318564	-0.389572	-0.423441	-0.466933	-0.480713	-0.469784	-0.484831	-0.487405	-0.480154	-0.18759
TraesCS7B02G055600	XP_020167822.1 origin of replication complex subunit 1-like [Aegilops tauschii subsp. tauschii]	AT4G14700	LOC_Os06g08790	Bradi1g47050	GRMZM2G455243	GO:0000003,GO:0000278,GO:0000784,GO:0000808,GO:0003682,GO:0003688,GO:0005622,GO:0005664,GO:0006259,GO:0006260,GO:0006270,GO:0010385,GO:0033314	Cell_cycle,Transcription		106.391	46.8818	15.4858	6.98245	4.59343	3.66676	2.85869	3.33853	2.73489	2.29789	1.86548	1.5674	1.59379	1.3702	2.70289		3.40927	1.2223	0.0684943	-0.244007	-0.331804	-0.365859	-0.395556	-0.377922	-0.400106	-0.416166	-0.432057	-0.443012	-0.442041	-0.450258	-0.401282
TraesCS7A02G151700	XP_020167822.1 origin of replication complex subunit 1-like [Aegilops tauschii subsp. tauschii]	AT4G14700	LOC_Os06g08790	Bradi1g47050	GRMZM2G455243	GO:0000003,GO:0000278,GO:0000784,GO:0000808,GO:0003682,GO:0003688,GO:0005622,GO:0005664,GO:0006259,GO:0006260,GO:0006270,GO:0010385,GO:0033314	Cell_cycle,Transcription		85.7952	41.4758	13.6996	7.46078	5.21156	5.03969	3.49371	2.09924	1.40328	0.982987	0.858528	0.622972	0.468515	0.595393	2.23997		3.33829	1.34878	0.101891	-0.178172	-0.27914	-0.286855	-0.356255	-0.418853	-0.450096	-0.468963	-0.47455	-0.485124	-0.492057	-0.486362	-0.412536
TraesCS4A02G105600	EMS66959.1 DNA topoisomerase 6 subunit A [Triticum urartu]	AT5G02820	LOC_Os03g17610	Bradi1g65870	GRMZM2G052581	GO:0000228,GO:0000706,GO:0000737,GO:0003918,GO:0006259,GO:0006265,GO:0007131,GO:0009056,GO:0009957,GO:0016889,GO:0030154,GO:0042138,GO:0042802	Cell_cycle,Hormone_defence		16.2111	8.52888	3.03208	1.50008	1.02143	0.869907	0.602414	0.446779	0.355649	0.266111	0.204058	0.133969	0.148127	0.117145	1.08151		3.27028	1.46414	0.171815	-0.188367	-0.300901	-0.336525	-0.399414	-0.436005	-0.45743	-0.478481	-0.49307	-0.509548	-0.506219	-0.513504	-0.286775
TraesCS4D02G199200	XP_020153770.1 DNA topoisomerase 6 subunit A3 [Aegilops tauschii subsp. tauschii]	AT5G02820	LOC_Os03g17610	Bradi1g65870	GRMZM2G052581	GO:0000228,GO:0000706,GO:0000737,GO:0003918,GO:0006259,GO:0006265,GO:0007131,GO:0009056,GO:0009957,GO:0016889,GO:0030154,GO:0042138,GO:0042802	Cell_cycle,Hormone_defence		13.5767	6.68911	1.96035	0.692104	0.432308	0.429787	0.260071	0.1888	0.13549	0.0552773	0.0708523	0.150036	0.0320601	0.0798017	1.51349		3.32079	1.38666	0.0587653	-0.297375	-0.370329	-0.371037	-0.418695	-0.438709	-0.453679	-0.476204	-0.47183	-0.449594	-0.482724	-0.469317	-0.0667182
TraesCS5D02G127000	XP_020175406.1 DEAD-box ATP-dependent RNA helicase 27 [Aegilops tauschii subsp. tauschii]	AT3G18600	LOC_Os03g58810	Bradi4g41160	GRMZM5G897976	GO:0003723,GO:0005730,GO:0008026	Cell_cycle		105.032	48.3151	17.1436	7.10535	5.86109	4.23962	2.793	2.03737	1.23993	0.940308	1.63277	1.22331	1.11227	1.65746	14.2659		3.36271	1.26052	0.105155	-0.266913	-0.313031	-0.373131	-0.42675	-0.454757	-0.484314	-0.49542	-0.469754	-0.48493	-0.489046	-0.468838	-0.00150698
TraesCS5B02G120400	VAI29354.1 unnamed protein product [Triticum turgidum subsp. durum]	AT3G18600	LOC_Os03g58810	Bradi4g41160	GRMZM5G897976	GO:0003723,GO:0005730,GO:0008026	Cell_cycle		89.8783	45.0338	14.8474	6.21638	4.88308	4.05062	2.15164	1.53112	0.880164	1.19168	1.42327	0.673411	0.756017	1.55904	13.7895		3.29908	1.38485	0.0963172	-0.272108	-0.329022	-0.364556	-0.445616	-0.472103	-0.49989	-0.486593	-0.476707	-0.508716	-0.50519	-0.470912	0.0511597
TraesCS5A02G114200	VAI15036.1 unnamed protein product [Triticum turgidum subsp. durum]	AT3G18600	LOC_Os03g58810	Bradi4g41160	GRMZM5G897976	GO:0003723,GO:0005730,GO:0008026	Cell_cycle		110.83	55.5715	20.1418	8.73522	6.41369	5.51141	3.29448	2.04779	1.29381	1.49169	1.79241	1.00629	1.16617	1.96984	15.711		3.29775	1.38019	0.150719	-0.245107	-0.325668	-0.356978	-0.433909	-0.477171	-0.503336	-0.496469	-0.486033	-0.513313	-0.507765	-0.479876	-0.00303429
TraesCS4A02G090100	VAH89107.1 unnamed protein product [Triticum turgidum subsp. durum]	AT1G04730	LOC_Os03g15810	Bradi1g67210	GRMZM2G093217	GO:0005622,GO:0005657,GO:0007049,GO:0007062,GO:0009056,GO:0016043,GO:0016887	Cell_cycle,Protein_fate		38.7858	20.5208	3.20867	0.689451	0.288955	0.264484	0.0965564	0.0708771	0.102753	0.024134	0.031405	0.0174078	0.0467969	0.0668738	0.710257		3.27955	1.54114	-0.106567	-0.346338	-0.384456	-0.386785	-0.402768	-0.405212	-0.402178	-0.409661	-0.408969	-0.410301	-0.407504	-0.405593	-0.344358
TraesCS3A02G118400	VAH58070.1 unnamed protein product [Triticum turgidum subsp. durum]	AT5G22110	LOC_Os05g06840	Bradi3g37840	GRMZM2G154267	GO:0003887,GO:0006259,GO:0006261,GO:0007049,GO:0008622,GO:0009793,GO:0042276,GO:0051781,GO:0070182	Cell_cycle		27.1234	13.6669	1.37158	0.175778	0.0536788	0.131606	0.0462953	0.0355852	0.0085713	0	0.0323218	0.0523146	0	0.0437665	0.0608808		3.31859	1.47859	-0.202635	-0.366145	-0.38284	-0.372184	-0.38385	-0.385314	-0.389008	-0.39018	-0.38576	-0.383027	-0.39018	-0.384195	-0.381855
TraesCS6B02G055300	VAI54567.1 unnamed protein product [Triticum turgidum subsp. durum]	AT5G22880	LOC_Os08g38300	Bradi1g47980	GRMZM2G163939	GO:0000786,GO:0005730,GO:0006259,GO:0016043,GO:0046982	Cell_cycle		116.705	59.0315	8.00945	0.684455	0.414968	0.330393	0.219001	0.155746	0.100409	0.149782	0.106788	0.0698136	0.01603	0.0275456	0.0695616		3.31359	1.4813	-0.13968	-0.372396	-0.380958	-0.383645	-0.387184	-0.389193	-0.390952	-0.389383	-0.390749	-0.391924	-0.393632	-0.393266	-0.391932
TraesCS6B02G411100	BAJ99542.1 predicted protein [Hordeum vulgare subsp. vulgare]	AT2G29570	LOC_Os02g56130	Bradi3g54630	GRMZM2G030523	GO:0006259,GO:0006272,GO:0006275,GO:0006298,GO:0019985,GO:0030234,GO:0030337,GO:0042276,GO:0043626	Cell_cycle,Transcription		65.4649	36.7035	3.40066	0.252245	0.293929	0.78789	0.945456	0.338086	0.198349	0.115353	0.108317	0.0317703	0.0460109	0.0202774	0.633308		3.23544	1.63587	-0.216269	-0.391369	-0.38905	-0.361579	-0.352816	-0.386595	-0.394366	-0.398982	-0.399373	-0.40363	-0.402838	-0.404269	-0.370176
TraesCS6B02G055500	VAI54567.1 unnamed protein product [Triticum turgidum subsp. durum]	AT5G22880	LOC_Os08g38300	Bradi1g47980	GRMZM2G163939	GO:0000786,GO:0005730,GO:0006259,GO:0016043,GO:0046982	Cell_cycle		94.5788	52.1861	6.28262	0.445334	0.216232	0.181574	0.0860218	0.049276	0.0601133	0.0418826	0.0464207	0	0	0	0.0885192		3.24501	1.61306	-0.154044	-0.378757	-0.387576	-0.388911	-0.392589	-0.394004	-0.393586	-0.394288	-0.394114	-0.395901	-0.395901	-0.395901	-0.392493
TraesCS4A02G058000	VAH88188.1 unnamed protein product [Triticum turgidum subsp. durum]	AT5G08020	LOC_Os03g11540	Bradi1g69980	GRMZM2G086934	GO:0000723,GO:0000724,GO:0000784,GO:0003676,GO:0003684,GO:0003697,GO:0005662,GO:0006259,GO:0006260,GO:0006261,GO:0006268,GO:0006281,GO:0006289,GO:0006310,GO:0007004,GO:0010224,GO:0043047,GO:0043565,GO:0051321	Cell_cycle		222.289	118.375	8.55149	0.716434	0.369957	0.295779	0.168845	0.0428164	0.0313939	0.0140185	0.0327784	0.0292482	0	0.00688639	0.202204		3.27609	1.56435	-0.244732	-0.373796	-0.379503	-0.380725	-0.382816	-0.384892	-0.38508	-0.385367	-0.385058	-0.385116	-0.385598	-0.385484	-0.382267
TraesCS1B02G336400	VAH20870.1 unnamed protein product [Triticum turgidum subsp. durum]	AT4G32700	LOC_Os12g19370	Bradi4g08150	GRMZM2G141948	GO:0003887,GO:0006260,GO:0006261,GO:0006310,GO:0007049,GO:0008409,GO:0009640,GO:0009933,GO:0010468,GO:0051301,GO:1902749,GO:1990067,GO:2000011	Cell_cycle		25.2104	12.8193	3.59393	1.75874	1.41136	1.29649	0.943132	0.927592	0.719671	1.06507	1.35501	2.30332	1.39512	1.51512	1.5546		3.33869	1.4012	-0.041278	-0.32823	-0.382547	-0.400508	-0.455759	-0.458189	-0.490699	-0.436692	-0.391356	-0.243079	-0.385085	-0.366323	-0.360149
TraesCS5D02G121100	AKP94156.1 CYCLIN-A2-1 [Triticum aestivum]	AT5G11300	LOC_Os12g31810	Bradi4g06827	GRMZM2G017081	GO:0000079,GO:0000278,GO:0000307,GO:0004672,GO:0007049,GO:0007088,GO:0008283,GO:0008284,GO:0010389,GO:0016538,GO:0019901,GO:0030234,GO:0045787,GO:0051301,GO:0051726,GO:2000123	Cell_cycle		29.3724	14.2305	3.53007	0.316894	0.00795247	0	0	0.0073316	0.0142513	0.0505778	0.0081946	0	0.01603	0	0.036679		3.33307	1.40675	0.0454603	-0.363313	-0.402616	-0.403628	-0.403628	-0.402695	-0.401815	-0.397193	-0.402585	-0.403628	-0.401588	-0.403628	-0.398961
TraesCS5B02G114300	VAI29182.1 unnamed protein product [Triticum turgidum subsp. durum]	AT5G11300	LOC_Os12g31810	Bradi4g06827	GRMZM2G017081	GO:0000079,GO:0000278,GO:0000307,GO:0004672,GO:0007049,GO:0007088,GO:0008283,GO:0008284,GO:0010389,GO:0016538,GO:0019901,GO:0030234,GO:0045787,GO:0051301,GO:0051726,GO:2000123	Cell_cycle		31.285	15.0234	3.62621	0.237698	0.00795247	0.0629911	0.0247363	0.0849537	0.00712567	0	0	0	0	0.0232982	0.0767703		3.34049	1.39495	0.03137	-0.374035	-0.401522	-0.394937	-0.399514	-0.392309	-0.401621	-0.402473	-0.402473	-0.402473	-0.402473	-0.399686	-0.393288
TraesCS4D02G123200	XP_020187916.1 cell division control protein 45 homolog [Aegilops tauschii subsp. tauschii]	AT3G25100	LOC_Os11g03430	Bradi4g43950	AC197146.3_FG001	GO:0000727,GO:0003682,GO:0003688,GO:0003697,GO:0005656,GO:0006259,GO:0006267,GO:0006270,GO:0006279,GO:0031261,GO:0031298,GO:0031938,GO:0043138,GO:0048229,GO:0051301,GO:1900087,GO:1902977	Cell_cycle		7.71583	3.70225	0.660137	0.212835	0.256473	0.287373	0.52283	0.494134	0.191916	0.148189	0.122873	0.0759042	0.0628269	0.0765901	0.00690657		3.36247	1.36215	-0.154002	-0.376933	-0.355184	-0.339783	-0.222435	-0.236737	-0.387358	-0.409151	-0.421768	-0.445177	-0.451695	-0.444835	-0.479565
TraesCS6D02G357600	XP_020165262.1 proliferating cell nuclear antigen-like [Aegilops tauschii subsp. tauschii]	AT2G29570	LOC_Os02g56130	Bradi3g54630	GRMZM2G030523	GO:0006259,GO:0006272,GO:0006275,GO:0006298,GO:0019985,GO:0030234,GO:0030337,GO:0042276,GO:0043626	Cell_cycle,Transcription		52.8207	25.7341	2.60562	0.188901	0.607741	0.418739	0.192133	0.0576804	0.0171426	0.0228927	0	0.0143625	0.0156371	0	0.378581		3.34352	1.42812	-0.207379	-0.378275	-0.348657	-0.362022	-0.378046	-0.387554	-0.390421	-0.390014	-0.391633	-0.390617	-0.390527	-0.391633	-0.364862
TraesCS7D02G130500	XP_020174017.1 ribonucleoside-diphosphate reductase large subunit isoform X2 [Aegilops tauschii subsp. tauschii]	AT2G21790	LOC_Os06g07210	Bradi1g48170	GRMZM2G304362	GO:0004748,GO:0005971,GO:0006259,GO:0006260,GO:0009202,GO:0009263,GO:0046686	Cell_cycle,Development,Metabolism		263.453	128.559	11.762	1.99027	2.13043	2.00041	1.2286	1.03902	0.636609	0.451556	0.458303	0.441163	0.473779	0.78837	3.13273		3.34411	1.42901	-0.229153	-0.367883	-0.365894	-0.367739	-0.378697	-0.381388	-0.387101	-0.389728	-0.389633	-0.389876	-0.389413	-0.384947	-0.351664
TraesCS7A02G131200	XP_020174017.1 ribonucleoside-diphosphate reductase large subunit isoform X2 [Aegilops tauschii subsp. tauschii]	AT2G21790	LOC_Os06g07210	Bradi1g48170	GRMZM2G304362	GO:0004748,GO:0005971,GO:0006259,GO:0006260,GO:0009202,GO:0009263,GO:0046686	Cell_cycle,Development,Metabolism		321.773	153.971	11.671	1.22452	0.951971	1.14686	0.668796	0.509537	0.265836	0.2032	0.220451	0.177579	0.227561	0.407399	3.71078		3.35642	1.4051	-0.24968	-0.37116	-0.37433	-0.372063	-0.377623	-0.379475	-0.382309	-0.383037	-0.382836	-0.383335	-0.382754	-0.380662	-0.342248
TraesCS7B02G031500	VAI83076.1 unnamed protein product [Triticum turgidum subsp. durum]	AT2G21790	LOC_Os06g07210	Bradi1g48170	GRMZM2G304362	GO:0004748,GO:0005971,GO:0006259,GO:0006260,GO:0009202,GO:0009263,GO:0046686	Cell_cycle,Development,Metabolism		251.259	119.314	9.22559	0.655566	0.366337	0.830533	0.394435	0.168171	0.240421	0.0982346	0.140331	0.244165	0.237123	0.227785	4.48361		3.36147	1.39373	-0.24806	-0.375868	-0.380182	-0.373259	-0.379763	-0.383137	-0.38206	-0.38418	-0.383552	-0.382004	-0.382109	-0.382248	-0.318779
TraesCS4D02G246300	XP_020197717.1 replication protein A 70 kDa DNA-binding subunit B-like [Aegilops tauschii subsp. tauschii]	AT5G08020	LOC_Os03g11540	Bradi1g69980	GRMZM2G086934	GO:0000723,GO:0000724,GO:0000784,GO:0003676,GO:0003684,GO:0003697,GO:0005662,GO:0006259,GO:0006260,GO:0006261,GO:0006268,GO:0006281,GO:0006289,GO:0006310,GO:0007004,GO:0010224,GO:0043047,GO:0043565,GO:0051321	Cell_cycle		224.294	104.816	6.33853	0.267284	0.192058	0.312802	0.0991575	0.0705838	0.0313939	0.0457855	0.127453	0.0177606	0.0320601	0.00688639	0.144379		3.37112	1.37562	-0.269143	-0.370545	-0.371801	-0.369784	-0.373353	-0.37383	-0.374484	-0.374244	-0.37288	-0.374712	-0.374473	-0.374894	-0.372597
TraesCS4B02G246900	VAI08353.1 unnamed protein product [Triticum turgidum subsp. durum]	AT5G08020	LOC_Os03g11540	Bradi1g69980	GRMZM2G086934	GO:0000723,GO:0000724,GO:0000784,GO:0003676,GO:0003684,GO:0003697,GO:0005662,GO:0006259,GO:0006260,GO:0006261,GO:0006268,GO:0006281,GO:0006289,GO:0006310,GO:0007004,GO:0010224,GO:0043047,GO:0043565,GO:0051321	Cell_cycle		329.262	153.495	12.4728	1.05304	0.290189	0.46843	0.126238	0.086806	0.235754	0.0990311	0.0327784	0.0706895	0.0795036	0.124332	0.409372		3.37257	1.3702	-0.236362	-0.366458	-0.375149	-0.373118	-0.377016	-0.377466	-0.375769	-0.377326	-0.378081	-0.377649	-0.377549	-0.377038	-0.373791
TraesCS3D02G120300	XP_020191587.1 DNA polymerase epsilon subunit B [Aegilops tauschii subsp. tauschii]	AT5G22110	LOC_Os05g06840	Bradi3g37840	GRMZM2G154267	GO:0003887,GO:0006259,GO:0006261,GO:0007049,GO:0008622,GO:0009793,GO:0042276,GO:0051781,GO:0070182	Cell_cycle		22.4208	10.1575	0.771168	0.0573307	0.0226643	0.0973933	0.0306428	0.0146632	0.0431873	0	0.00697337	0.0323847	0	0.0271638	0.0457195		3.39155	1.32974	-0.248384	-0.368401	-0.37423	-0.361665	-0.372888	-0.375575	-0.370779	-0.37804	-0.376868	-0.372595	-0.37804	-0.373473	-0.370353
TraesCS3A02G391800	XP_020176009.1 structural maintenance of chromosomes protein 2-1-like [Aegilops tauschii subsp. tauschii]	AT5G62410	LOC_Os01g67740	Bradi2g57967	GRMZM2G006452	GO:0000796,GO:0005215,GO:0005622,GO:0016043,GO:0030261,GO:0051301,GO:0051321	Cell_cycle		124.276	54.0484	6.82654	0.49068	0.222513	0.155778	0.0816714	0.0641321	0.124894	0.121924	0.095744	0.0743815	0.0392892	0.0978219	0.570968		3.41491	1.26963	-0.172884	-0.366429	-0.374621	-0.37666	-0.378923	-0.379459	-0.377603	-0.377694	-0.378494	-0.379146	-0.380218	-0.37843	-0.363977
TraesCS3B02G423800	CDM84860.1 unnamed protein product [Triticum aestivum]	AT5G62410	LOC_Os01g67740	Bradi2g57967	GRMZM2G006452	GO:0000796,GO:0005215,GO:0005622,GO:0016043,GO:0030261,GO:0051301,GO:0051321	Cell_cycle		116.442	53.207	6.08145	0.681238	0.319579	0.168601	0.166627	0.15996	0.0812736	0.0672641	0.199219	0.0657688	0	0.191559	1.71759		3.38582	1.33644	-0.190839	-0.365854	-0.377574	-0.382467	-0.382531	-0.382748	-0.385298	-0.385752	-0.381475	-0.3858	-0.387932	-0.381723	-0.332267
TraesCS3D02G384700	XP_020176009.1 structural maintenance of chromosomes protein 2-1-like [Aegilops tauschii subsp. tauschii]	AT5G62410	LOC_Os01g67740	Bradi2g57967	GRMZM2G006452	GO:0000796,GO:0005215,GO:0005622,GO:0016043,GO:0030261,GO:0051301,GO:0051321	Cell_cycle		119.445	54.7456	6.62191	0.436068	0.158853	0.205217	0.0984762	0.0997173	0.128684	0.100445	0.0955918	0.0497925	0.134823	0.0166027	1.41509		3.38311	1.34118	-0.177628	-0.372856	-0.381605	-0.380142	-0.383511	-0.383471	-0.382557	-0.383448	-0.383602	-0.385047	-0.382363	-0.386095	-0.341958
TraesCS1B02G387100	VAH57601.1 unnamed protein product [Triticum turgidum subsp. durum]	AT5G22880	LOC_Os01g05630	Bradi1g47980	GRMZM2G163939	GO:0000786,GO:0005730,GO:0006259,GO:0016043,GO:0046982	Cell_cycle		169.801	80.5953	13.907	5.66663	3.66776	2.40435	2.52288	2.01337	1.77615	1.64656	1.15893	0.434584	0.419918	0.598141	3.62301		3.36486	1.36977	-0.12171	-0.306007	-0.350712	-0.378968	-0.376317	-0.387712	-0.393018	-0.395916	-0.406822	-0.423022	-0.42335	-0.419364	-0.351713
TraesCS4B02G214100	VAI07447.1 unnamed protein product [Triticum turgidum subsp. durum]	AT1G04730	LOC_Os03g15810	Bradi1g67210	GRMZM2G093217	GO:0005622,GO:0005657,GO:0007049,GO:0007062,GO:0009056,GO:0016043,GO:0016887	Cell_cycle,Protein_fate		35.5416	16.9042	3.06071	0.415387	0.298418	0.146983	0.109991	0.0273816	0.0716842	0.0140185	0.00697337	0.033293	0.01603	0.0538645	0.447432		3.35589	1.38483	-0.0792288	-0.358994	-0.371364	-0.38738	-0.391292	-0.400029	-0.395343	-0.401442	-0.402187	-0.399404	-0.401229	-0.397228	-0.355605
TraesCS4D02G214800	XP_020153472.1 chromosome transmission fidelity protein 18 homolog [Aegilops tauschii subsp. tauschii]	AT1G04730	LOC_Os03g15810	Bradi1g67210	GRMZM2G093217	GO:0005622,GO:0005657,GO:0007049,GO:0007062,GO:0009056,GO:0016043,GO:0016887	Cell_cycle,Protein_fate		33.5535	15.3545	2.76291	0.650575	0.426505	0.439427	0.207317	0.0290331	0.0945068	0.055901	0.0899884	0.0564506	0.0613943	0.132063	0.630939		3.38431	1.32559	-0.0988035	-0.337757	-0.363105	-0.361643	-0.3879	-0.408068	-0.400661	-0.405028	-0.401172	-0.404966	-0.404407	-0.396413	-0.339979

## Sheet: Transcription
									Average RPM of triplicate samples																Z score values
Wheat gene ID	Top hit genes in NCBI nr	Closest homolog in Arabidopsis	Closest homologue in rice	Closest homologue in Brachypodium	Closest homologue in maize	GO	Functional classification		1	2	3	4	5	6	7	8	9	10	11	12	13	14	15		1	2	3	4	5	6	7	8	9	10	11	12	13	14	15		Localisation
TraesCS3A02G105000	VAH57688.1 unnamed protein product [Triticum turgidum subsp. durum]	AT3G09360	LOC_Os05g23940	Bradi1g57222	GRMZM2G109651	GO:0000126,GO:0000995,GO:0006383,GO:0006412,GO:0008135,GO:0017025,GO:0070897	Transcription		21.0188	13.7889	8.41212	3.95097	2.75357	2.30812	2.16962	1.94894	2.22865	1.6241	3.0625	1.76009	2.41619	2.08992	10.7059		2.84384	1.5317	0.555879	-0.253765	-0.47108	-0.551924	-0.57706	-0.61711	-0.566347	-0.676067	-0.415013	-0.651385	-0.53231	-0.591525	0.972169		other
TraesCS2D02G341600	ADB92637.1 putative histone acetyltransferase ELP3 [Hordeum vulgare]	AT5G50320	LOC_Os04g40840	Bradi5g13790	GRMZM2G100872	GO:0002098,GO:0002926,GO:0004402,GO:0005719,GO:0008283,GO:0009294,GO:0009734,GO:0010928,GO:0016043,GO:0033588,GO:0035265,GO:0040007,GO:0051536,GO:0090708,GO:2000025	Cell_cycle,Protein_fate,Transcription		25.1026	15.5425	7.52759	4.15661	2.91794	2.08432	2.17958	1.86233	1.4236	1.46554	1.95852	1.21428	1.79957	2.33243	13.415		2.87968	1.46331	0.275877	-0.223546	-0.40706	-0.530564	-0.516451	-0.563452	-0.628451	-0.622238	-0.549202	-0.659463	-0.57275	-0.493805	1.14812		other
TraesCS2A02G320900	ADB92637.1 putative histone acetyltransferase ELP3 [Hordeum vulgare]	AT5G50320	LOC_Os04g40840	Bradi5g13790	GRMZM2G100872	GO:0002098,GO:0002926,GO:0004402,GO:0005719,GO:0008283,GO:0009294,GO:0009734,GO:0010928,GO:0016043,GO:0033588,GO:0035265,GO:0040007,GO:0051536,GO:0090708,GO:2000025	Cell_cycle,Protein_fate,Transcription		24.1777	14.0877	6.77131	3.69538	2.58317	2.22602	1.57614	1.6672	1.38107	1.1782	1.58666	1.10232	1.00175	1.69409	11.8204		2.96834	1.39815	0.259578	-0.219094	-0.392175	-0.447754	-0.548888	-0.534717	-0.579245	-0.610816	-0.547251	-0.622624	-0.638274	-0.530533	1.0453		other
TraesCS3D02G107200	VAH57687.1 unnamed protein product [Triticum turgidum subsp. durum]	AT3G09360	LOC_Os05g23940	Bradi1g57222	GRMZM2G109651	GO:0000126,GO:0000995,GO:0006383,GO:0006412,GO:0008135,GO:0017025,GO:0070897	Transcription		17.677	11.8651	5.22581	2.81261	1.84727	1.59911	1.484	1.81119	1.78467	1.5059	1.78293	1.5753	1.65861	1.90392	9.63698		2.83204	1.60361	0.200326	-0.309733	-0.51377	-0.566221	-0.590551	-0.521394	-0.527001	-0.585922	-0.527369	-0.571253	-0.553646	-0.501795	1.13268		other
TraesCS5D02G344400	XP_020199031.1 protein CHROMATIN REMODELING 35-like [Aegilops tauschii subsp. tauschii]	AT2G16390	LOC_Os07g25390	Bradi3g19890	GRMZM2G393742	GO:0000419,GO:0003676,GO:0004386,GO:0006306,GO:0030422,GO:0031618,GO:0032776,GO:0035563,GO:0050832,GO:0060964,GO:0060966,GO:0060968,GO:0070829,GO:0071360,GO:0080188,GO:0090577,GO:1900111,GO:1900368,GO:1900370	Transcription		20.2113	13.3361	7.42582	3.80889	3.09926	2.87427	3.53312	3.38979	4.49205	4.14426	3.9216	3.59174	2.9759	3.22957	10.4745		2.95039	1.51964	0.28967	-0.463032	-0.61071	-0.657531	-0.520422	-0.55025	-0.320863	-0.393239	-0.439577	-0.508223	-0.636381	-0.583591	0.924122		other
TraesCS7D02G001500	XP_020201202.1 WD repeat-containing protein 89 homolog [Aegilops tauschii subsp. tauschii]	AT2G47790	LOC_Os12g19590	Bradi5g01990	GRMZM2G150631	GO:0005622,GO:0010029,GO:0040008,GO:0080008	Transcription		19.503	12.681	7.37518	3.7988	4.01046	3.76673	3.20306	3.83982	3.52571	4.17808	3.67909	3.26865	3.85163	3.38192	9.7548		3.00711	1.48923	0.308679	-0.487066	-0.439972	-0.494202	-0.619618	-0.477939	-0.547828	-0.402677	-0.513701	-0.605025	-0.475312	-0.579822	0.838144		other
TraesCS2A02G204300	VAH29012.1 unnamed protein product [Triticum turgidum subsp. durum]	AT4G32010	LOC_Os07g37610	Bradi1g24720	GRMZM2G008356	GO:0000003,GO:0008270,GO:0009791,GO:0010030,GO:0043565,GO:2000034	Transcription		42.5499	24.4903	15.5604	7.35449	6.08403	5.35316	6.88704	7.21965	7.57762	6.00604	5.61464	5.86093	5.77275	5.14954	22.8704		3.00628	1.25076	0.382708	-0.414969	-0.538467	-0.609512	-0.460409	-0.428076	-0.393279	-0.546048	-0.584095	-0.560154	-0.568725	-0.629306	1.09329		other
TraesCS2D02G111300	SPT16375.1 unnamed protein product [Triticum aestivum]	AT3G59600	LOC_Os06g48230	Bradi1g33850	GRMZM2G034326	GO:0000418,GO:0000419,GO:0001054,GO:0001055,GO:0001056,GO:0003899,GO:0005654,GO:0005665,GO:0005666,GO:0005736	Transcription		42.7746	25.0413	12.9928	6.56709	4.56532	4.55796	5.05456	5.32458	5.13121	3.38359	3.99253	3.04188	2.82144	3.84787	21.0901		2.99828	1.37539	0.272754	-0.315309	-0.498504	-0.499177	-0.45373	-0.429019	-0.446716	-0.606652	-0.550924	-0.637924	-0.658098	-0.564162	1.01379		other
TraesCS2B02G347300	VAH48597.1 unnamed protein product [Triticum turgidum subsp. durum]	AT4G11130	LOC_Os04g39160	Bradi5g12757	GRMZM2G042443	GO:0003723,GO:0003968,GO:0005654,GO:0005730,GO:0007267,GO:0010495,GO:0016441,GO:0016458,GO:0030422,GO:0031380,GO:0040029,GO:0050832,GO:0070919	Transcription		9.81815	6.11272	3.40588	0.978264	0.416443	0.28746	0.52929	0.851521	0.737139	1.34405	1.67171	0.832445	0.701828	0.976521	4.78607		2.89327	1.48044	0.448361	-0.477256	-0.691471	-0.740651	-0.648444	-0.525582	-0.569194	-0.337789	-0.212857	-0.532855	-0.582658	-0.477921	0.974609		other
TraesCS4B02G104600	VAI03325.1 unnamed protein product [Triticum turgidum subsp. durum]	AT3G09360	LOC_Os05g23940	Bradi1g57222	GRMZM2G109651	GO:0000126,GO:0000995,GO:0006383,GO:0006412,GO:0008135,GO:0017025,GO:0070897	Transcription		5.26053	3.22798	1.49996	0.388897	0.114401	0.11428	0.0664898	0.189271	0.140591	0.134349	0.192196	0.357078	0.164132	0.346811	3.11448		2.77635	1.44536	0.313793	-0.413768	-0.593518	-0.593596	-0.624891	-0.54449	-0.576367	-0.580455	-0.542574	-0.434604	-0.560952	-0.441327	1.37104		other
TraesCS7B02G143000	VAI86086.1 unnamed protein product [Triticum turgidum subsp. durum]	AT2G33620	LOC_Os08g40150	Bradi3g40180	GRMZM2G124638		Transcription		25.4366	15.9162	7.22423	2.34402	1.21516	1.67505	0.435719	0.342856	0.402199	0.288213	0.5996	0.872206	1.32863	2.74811	15.5598		2.74087	1.45823	0.287189	-0.370301	-0.522388	-0.46043	-0.6274	-0.639911	-0.631916	-0.647272	-0.605321	-0.568593	-0.507101	-0.315861	1.4102		other
TraesCS7D02G247300	XP_020156036.1 AT-hook motif nuclear-localized protein 10-like [Aegilops tauschii subsp. tauschii]	AT2G33620	LOC_Os08g40150	Bradi3g40180	GRMZM2G124638		Transcription		37.5533	25.5869	9.20091	3.31528	2.55188	3.95334	2.34973	1.32266	1.2816	2.25292	4.37129	2.95848	4.57926	4.03363	23.174		2.72428	1.59967	0.0597	-0.493438	-0.565182	-0.433472	-0.584181	-0.680706	-0.684565	-0.593279	-0.394193	-0.52697	-0.374647	-0.425926	1.3729		other
TraesCS7A02G248500	VAI74001.1 unnamed protein product [Triticum turgidum subsp. durum]	AT2G33620	LOC_Os08g40150	Bradi3g40180	GRMZM2G124638		Transcription		41.6333	30.6077	13.2581	3.86632	2.42387	5.73128	2.65083	0.992627	1.18761	1.31567	3.65105	3.01433	2.89927	3.238	28.2941		2.55219	1.67235	0.28785	-0.461612	-0.576719	-0.312788	-0.558608	-0.690932	-0.675372	-0.665153	-0.47879	-0.529601	-0.538783	-0.511751	1.48772		other
TraesCS1D02G185100	XP_020192177.1 DNA excision repair protein ERCC-1 [Aegilops tauschii subsp. tauschii]	AT3G05210	LOC_Os10g37490	Bradi3g31120	GRMZM2G073510	GO:0000014,GO:0000110,GO:0000710,GO:0000724,GO:0003684,GO:0003697,GO:0004518,GO:0004519,GO:0006259,GO:0006281,GO:0006284,GO:0006294,GO:0006296,GO:0006312,GO:0010213,GO:0010224,GO:0010332,GO:0016043,GO:0017108,GO:0070522,GO:0070914	Transcription		7.30452	3.71744	2.12821	1.79275	1.6796	1.68016	1.79612	1.32888	1.17742	1.49685	1.51839	1.52432	1.553	1.5593	4.91104		3.0253	0.837395	-0.131945	-0.336553	-0.405568	-0.405231	-0.334499	-0.619487	-0.71187	-0.517039	-0.503898	-0.500285	-0.482788	-0.478949	1.56542		other
TraesCS2B02G504000	VAH52302.1 unnamed protein product [Triticum turgidum subsp. durum]	AT3G21820	LOC_Os04g53700	Bradi5g22730	GRMZM2G164277	GO:0018024	Transcription		13.8502	6.8455	2.33616	1.67569	1.33938	1.02761	0.862676	0.422253	0.554566	0.467433	0.636096	0.562724	0.722127	1.42236	7.96014		2.99437	1.11119	-0.10113	-0.278695	-0.369111	-0.452929	-0.497271	-0.615677	-0.580105	-0.60353	-0.558186	-0.577912	-0.535057	-0.346804	1.41085		other
TraesCS2A02G009400	VAH24295.1 unnamed protein product [Triticum turgidum subsp. durum]	AT3G61860	LOC_Os04g02870	Bradi5g01430	GRMZM2G052166	GO:0000381,GO:0000398,GO:0003676,GO:0003723,GO:0005654,GO:0005681,GO:0008380,GO:0016607,GO:0045292	Transcription		13.0369	6.62682	3.88055	2.55383	2.00012	1.67763	1.83304	1.64948	1.85529	1.55355	1.40844	1.37407	1.99699	2.22996	8.50495		2.94647	0.97044	0.123855	-0.285132	-0.455822	-0.555235	-0.507327	-0.563914	-0.500469	-0.593486	-0.638216	-0.648812	-0.456786	-0.384971	1.54941		other
TraesCS7D02G505400	XP_020151712.1 transcription initiation factor TFIID subunit 1-like isoform X2 [Aegilops tauschii subsp. tauschii]	AT1G32750	LOC_Os06g43790	Bradi1g30648	GRMZM2G042231	GO:0001075,GO:0004402,GO:0005669,GO:0009294,GO:0016043,GO:0017025,GO:0043565,GO:0045944	Transcription		16.4731	8.47564	5.8918	3.32121	3.28091	3.26022	3.20745	3.75012	3.39249	3.21662	3.63747	3.69051	2.37716	3.07423	10.7706		3.01052	0.877046	0.18776	-0.497992	-0.508742	-0.514263	-0.528339	-0.383572	-0.478978	-0.525893	-0.413623	-0.399473	-0.749835	-0.563879	1.48926		other
TraesCS7B02G431700	VAI93219.1 unnamed protein product [Triticum turgidum subsp. durum]	AT3G19040	LOC_Os06g43790	Bradi1g30648	GRMZM2G042231	GO:0001075,GO:0003712,GO:0004402,GO:0005669,GO:0009416,GO:0016043,GO:0016573,GO:0017025,GO:0043565,GO:0045944	Transcription		16.4785	9.64508	6.93178	4.48224	3.74298	4.05316	4.16506	4.39608	4.35977	4.4502	4.26735	4.4422	3.46631	3.23579	11.8105		2.87513	1.00102	0.256883	-0.414921	-0.617667	-0.532597	-0.50191	-0.438551	-0.448508	-0.423708	-0.473854	-0.425903	-0.693547	-0.756767	1.5949		other
TraesCS6B02G328400	VAI60601.1 unnamed protein product [Triticum turgidum subsp. durum]	AT1G14790	LOC_Os02g50330	Bradi3g59910	GRMZM2G481730	GO:0003676,GO:0003723,GO:0003968,GO:0009607,GO:0009615,GO:0009751,GO:0010025,GO:0016441,GO:0030422,GO:0031380,GO:0040029,GO:0060148,GO:0070919	Transcription		13.5015	6.73559	3.2052	1.47879	0.635654	0.728462	0.930935	0.960222	1.09581	0.893201	0.826465	0.704194	0.565089	0.736378	9.20909		2.8367	1.04091	0.103891	-0.354326	-0.578109	-0.553476	-0.499736	-0.491963	-0.455976	-0.509751	-0.527464	-0.559917	-0.596838	-0.551375	1.69742		other
TraesCS3D02G364200	XP_020149396.1 uncharacterized protein LOC109734602 [Aegilops tauschii subsp. tauschii]	AT1G19485	LOC_Os01g63910	Bradi2g55477	GRMZM2G396231	GO:0000127,GO:0000995,GO:0005622,GO:0006383,GO:0080008	Transcription		29.6961	17.5938	6.74051	3.08434	2.9546	3.9323	5.68083	4.65536	4.54762	3.32504	4.53429	4.03275	3.16131	4.08931	16.9371		2.96988	1.33848	-0.124532	-0.617385	-0.634873	-0.503079	-0.267378	-0.40561	-0.420134	-0.584938	-0.421932	-0.489539	-0.607009	-0.481915	1.24996		other
TraesCS3B02G165500	VAH74554.1 unnamed protein product [Triticum turgidum subsp. durum]	AT4G18465	LOC_Os01g11370	Bradi2g06800	GRMZM2G305060	GO:0003723,GO:0003724,GO:0009506,GO:0034459	Transcription		15.7331	8.9646	2.8927	1.24673	0.742777	0.776238	0.608213	0.44218	0.481448	0.425211	0.598276	0.653035	0.648677	1.02442	7.51986		2.99854	1.42311	0.00982309	-0.373292	-0.490591	-0.482803	-0.521912	-0.560558	-0.551418	-0.564507	-0.524225	-0.511479	-0.512493	-0.425035	1.08684		other
TraesCS6D02G245300	XP_020165187.1 growth-regulating factor 4-like [Aegilops tauschii subsp. tauschii]	AT3G13960	LOC_Os04g51190	Bradi3g52547	GRMZM2G034876	GO:0048366	Development,Transcription		10.1169	5.19491	1.50505	0.293936	0.0494668	0.1022	0.42721	0.722038	0.455169	0.402312	0.28433	0.310287	0.339584	0.881779	4.67391		3.08144	1.27579	-0.0778559	-0.522157	-0.611841	-0.592496	-0.473265	-0.365106	-0.463008	-0.482399	-0.525681	-0.516158	-0.505411	-0.306504	1.08466		other
TraesCS3A02G442000	VAH68163.1 unnamed protein product [Triticum turgidum subsp. durum]	AT5G62000	LOC_Os01g70270	Bradi2g59480	GRMZM2G338259	GO:0000003,GO:0008285,GO:0009734,GO:0009737,GO:0009838,GO:0009908,GO:0009911,GO:0010047,GO:0010150,GO:0010227,GO:0043565,GO:0045892,GO:0048481,GO:1903288	Hormone_defence,Senescence,Signal_transd_communication,Transcription		213.184	108.46	54.0097	24.2874	12.2907	12.3089	18.721	27.2826	27.5787	21.691	22.1036	23.5941	26.1395	28.2189	117.013		3.05128	1.10355	0.0908399	-0.461957	-0.685083	-0.684744	-0.565486	-0.40625	-0.400743	-0.510247	-0.502573	-0.474853	-0.427512	-0.388837	1.26262		other
TraesCS2D02G211600	XP_020159271.1 B3 domain-containing protein Os07g0563300-like isoform X2 [Aegilops tauschii subsp. tauschii]	AT4G32010	LOC_Os07g37610	Bradi1g24720	GRMZM2G008356	GO:0000003,GO:0008270,GO:0009791,GO:0010030,GO:0043565,GO:2000034	Transcription		46.976	22.2752	13.2471	7.40528	4.62779	4.02138	6.63948	7.0551	6.62395	5.19603	5.95435	6.10643	5.99137	6.96633	27.6112		3.06835	0.914975	0.127918	-0.381364	-0.623501	-0.676366	-0.448125	-0.411892	-0.449479	-0.573962	-0.507854	-0.494595	-0.504627	-0.419631	1.38016		other
TraesCS2B02G231800	XP_020159271.1 B3 domain-containing protein Os07g0563300-like isoform X2 [Aegilops tauschii subsp. tauschii]	AT2G30470	LOC_Os07g37610	Bradi1g24720	GRMZM2G008356	GO:0000003,GO:0008270,GO:0009737,GO:0009744,GO:0009791,GO:0010030,GO:0045892,GO:2000034	Hormone_defence,Transcription		40.1302	21.2366	12.7361	7.59184	6.67126	7.48595	8.73257	8.74048	8.94877	7.18181	6.85612	7.81652	7.38278	9.38553	23.5728		3.10669	0.997744	0.0489046	-0.525305	-0.628062	-0.537124	-0.397974	-0.397092	-0.373842	-0.571073	-0.607427	-0.500226	-0.548641	-0.32509	1.25852		mit
TraesCS5A02G020700	VAI12411.1 unnamed protein product [Triticum turgidum subsp. durum]	AT4G35040	LOC_Os06g50310	Bradi1g30140	GRMZM2G000171	GO:0010043,GO:0043565,GO:0071294	Transcription		6.16439	3.89284	3.3963	2.28404	1.85625	2.24561	2.0981	2.52421	2.35731	2.15608	2.14696	2.51917	1.96563	2.22066	4.09271		3.01634	0.982999	0.538525	-0.457095	-0.840024	-0.491499	-0.623536	-0.242109	-0.391508	-0.571639	-0.579796	-0.246618	-0.742118	-0.51383	1.16191		other
TraesCS6A02G329200	VAI49942.1 unnamed protein product [Triticum turgidum subsp. durum]	AT1G77800	LOC_Os02g52960	Bradi3g57770	GRMZM2G368206	GO:0009506	Signal_transd_communication,Transcription		26.1966	16.9093	12.6659	9.46759	8.63269	8.43925	7.81245	9.90068	10.4215	8.84467	9.18341	8.97448	8.18133	8.4333	15.3603		3.13398	1.18076	0.28833	-0.384301	-0.559889	-0.60057	-0.732393	-0.293217	-0.183678	-0.515306	-0.444066	-0.488006	-0.654814	-0.601822	0.854988		other
TraesCS2A02G302100	VAH32377.1 unnamed protein product [Triticum turgidum subsp. durum]	AT1G76710	LOC_Os04g34976	Bradi5g10110	GRMZM2G147619	GO:0000003,GO:0000775,GO:0006281,GO:0009791,GO:0009908,GO:0010224,GO:0010228,GO:0016043,GO:0016571,GO:0018024	Transcription		7.12515	3.92967	2.74668	1.78512	1.23724	1.49139	1.38975	1.92741	1.82935	1.5895	1.52746	1.32544	1.24068	1.32561	3.61831		3.16662	1.08136	0.309377	-0.318104	-0.675629	-0.509782	-0.576106	-0.225246	-0.289238	-0.445756	-0.486244	-0.618072	-0.673386	-0.61796	0.878174		other
TraesCS4A02G178400	VAH92527.1 unnamed protein product [Triticum turgidum subsp. durum]	AT5G59980	LOC_Os11g01074	Bradi4g45340	GRMZM2G001415	GO:0000213,GO:0004518,GO:0008033,GO:0009553,GO:0048868	Transcription		7.58692	4.10881	2.64403	1.78975	1.73905	1.62205	1.57689	2.09449	2.04343	1.82978	2.21665	1.82178	1.34967	1.8838	4.07306		3.21547	0.991281	0.0545819	-0.491717	-0.524139	-0.598958	-0.627834	-0.296841	-0.329494	-0.466113	-0.218721	-0.471233	-0.773137	-0.431572	0.968421		other
TraesCS6B02G013400	XP_024317551.1 DNA-directed RNA polymerase III subunit 2 isoform X2 [Brachypodium distachyon]	AT5G45140	LOC_Os03g28960	Bradi3g05847	GRMZM2G305685	GO:0001056,GO:0003899,GO:0005666	Transcription		15.6244	8.7334	7.23135	5.0339	4.53921	4.18323	3.99052	4.86494	5.15168	4.03182	5.07931	5.00581	3.91729	4.67479	8.28378		3.24843	0.916998	0.408808	-0.334652	-0.50202	-0.622457	-0.687657	-0.391816	-0.294803	-0.673685	-0.319288	-0.344155	-0.712435	-0.456147	0.764878		other
TraesCS2D02G010300	SPT15508.1 unnamed protein product [Triticum aestivum]	AT3G61860	LOC_Os04g02870	Bradi5g01430	GRMZM2G052166	GO:0000381,GO:0000398,GO:0003676,GO:0003723,GO:0005654,GO:0005681,GO:0008380,GO:0016607,GO:0045292	Transcription		19.1178	10.6204	4.89463	2.73696	1.96871	1.22864	1.24743	1.28341	1.07198	1.24431	1.33775	1.19822	1.07835	1.2698	7.10094		3.1309	1.39104	0.218676	-0.22311	-0.380411	-0.531942	-0.528095	-0.520728	-0.564017	-0.528733	-0.509601	-0.53817	-0.562714	-0.523514	0.670422		other
TraesCS3D02G148100	XP_020183309.1 probable pre-mRNA-splicing factor ATP-dependent RNA helicase DEAH9 [Aegilops tauschii subsp. tauschii]	AT4G18465	LOC_Os01g11370	Bradi2g06800	GRMZM2G305060	GO:0003723,GO:0003724,GO:0009506,GO:0034459	Transcription		18.7425	9.89984	3.34619	1.56203	1.07361	0.496302	0.366948	0.30433	0.240561	0.274806	0.352994	0.325093	0.312766	0.745634	6.39311		3.15686	1.38785	0.0767682	-0.280158	-0.377869	-0.493361	-0.519239	-0.531766	-0.544523	-0.537672	-0.52203	-0.527612	-0.530078	-0.443481	0.686315		other
TraesCS4A02G258100	VAH94855.1 unnamed protein product [Triticum turgidum subsp. durum]	AT4G31770	0	Bradi1g10190	GRMZM2G461145	GO:0000398,GO:0004722,GO:0006397,GO:0008419,GO:0009790,GO:0016788	Transcription		11.5436	6.13669	2.50809	1.55396	1.23448	0.560489	0.580106	0.320267	0.437248	0.187589	0.354113	0.356805	0.402569	0.33116	3.75794		3.16706	1.36944	0.163049	-0.154168	-0.260387	-0.484467	-0.477945	-0.564334	-0.525441	-0.608445	-0.553081	-0.552186	-0.536971	-0.560712	0.578586		other
TraesCS5A02G160900	VAI16519.1 unnamed protein product [Triticum turgidum subsp. durum]	AT2G15430	LOC_Os09g02284	Bradi4g08350	GRMZM5G874167	GO:0000418,GO:0000419,GO:0001055,GO:0003899,GO:0005654,GO:0005665,GO:0005730,GO:0010374,GO:0010375,GO:0046983	Transcription		38.2037	19.4196	9.65979	5.26681	2.79623	2.46373	2.27733	1.94006	2.2578	3.16026	2.72183	1.72564	2.13145	2.15729	12.2743		3.22722	1.27004	0.253129	-0.204592	-0.462011	-0.496656	-0.516078	-0.551219	-0.518112	-0.424082	-0.469764	-0.573561	-0.531278	-0.528585	0.525549		other
TraesCS3D02G066000	XP_020175466.1 uncharacterized protein LOC109761084 [Aegilops tauschii subsp. tauschii]	AT5G59460	LOC_Os01g05130	Bradi2g02990	GRMZM2G079625	GO:0000176,GO:0000460	Development,Transcription		9.52337	5.07258	2.46334	1.27754	1.00442	0.996945	0.795034	0.749658	0.701276	0.580243	0.770526	0.621541	0.599199	0.847782	3.09257		3.21745	1.32915	0.222144	-0.280945	-0.396819	-0.399989	-0.485652	-0.504904	-0.52543	-0.57678	-0.49605	-0.559259	-0.568738	-0.463274	0.489105		other
TraesCS4D02G311200	XP_020197854.1 methyltransferase-like protein 1 [Aegilops tauschii subsp. tauschii]	AT4G09980	LOC_Os01g16180	Bradi1g75210	GRMZM2G116563	GO:0000003,GO:0003676,GO:0008168,GO:0008757,GO:0009790,GO:0009791,GO:0009793,GO:0032259,GO:0080009	Transcription		41.8307	21.0739	11.0783	6.07048	5.48978	4.9834	4.05503	3.45061	3.30803	3.46333	4.32272	3.46227	3.8056	4.28733	14.8165		3.25934	1.19658	0.203236	-0.294428	-0.352137	-0.40246	-0.494719	-0.554786	-0.568955	-0.553522	-0.468117	-0.553627	-0.519508	-0.471634	0.574734		other
TraesCS2B02G150800	VAH42818.1 unnamed protein product [Triticum turgidum subsp. durum]	AT5G60990	LOC_Os03g46610	Bradi1g18930	GRMZM2G075027	GO:0003723,GO:0008026	Cell_cycle,Transcription		27.9815	16.4428	6.41636	2.91287	2.23091	2.39334	1.55742	1.38147	0.562391	0.529387	1.00893	0.752405	0.76147	1.40101	9.72356		3.07694	1.5273	0.180763	-0.289752	-0.381339	-0.359524	-0.471788	-0.495417	-0.605419	-0.609852	-0.545449	-0.5799	-0.578683	-0.492793	0.624916		other
TraesCS2D02G344800	SPT18845.1 unnamed protein product [Triticum aestivum]	AT3G22320	LOC_Os04g41040	Bradi5g13967	GRMZM2G099183	GO:0000418,GO:0001054,GO:0001055,GO:0001056,GO:0003899,GO:0005654,GO:0005665,GO:0005666,GO:0005736	Development,Transcription		23.9241	13.965	5.34428	2.12531	2.04442	2.08959	1.32416	0.808496	0.923726	0.662495	1.28182	0.786286	0.486948	0.853991	7.39702		3.11459	1.53655	0.170564	-0.339491	-0.352308	-0.345151	-0.466436	-0.548144	-0.529886	-0.571279	-0.473145	-0.551663	-0.599094	-0.540935	0.495828		other
TraesCS1D02G273400	BAJ98645.1 predicted protein, partial [Hordeum vulgare subsp. vulgare]	AT1G21190	LOC_Os01g64690	Bradi2g56060	AC155610.2_FG009	GO:0000398,GO:0000932,GO:0000956,GO:0003723,GO:0005622,GO:0005688,GO:0005732,GO:0033962,GO:0046540,GO:0071013,GO:1990726	Transcription		15.4649	10.1316	4.79752	2.68229	1.76835	1.48078	1.27223	1.26079	1.31808	1.60716	2.07961	1.59586	1.29973	1.57622	6.21596		2.98094	1.63684	0.29254	-0.240541	-0.470873	-0.543347	-0.595905	-0.598787	-0.58435	-0.511495	-0.392429	-0.514343	-0.588973	-0.519294	0.650017		other
TraesCS2D02G300400	SPT18401.1 unnamed protein product [Triticum aestivum]	AT4G14110	LOC_Os04g34930	Bradi5g10090	GRMZM2G107588	GO:0000338,GO:0004222,GO:0008180,GO:0009416,GO:0009585,GO:0009640,GO:0009753,GO:0009791,GO:0010387,GO:0016043	Development,Signal_transd_communication,Transcription		19.8852	11.3668	5.73983	2.40692	1.27679	0.576709	0.546755	0.38098	0.498813	0.644734	0.83746	0.602334	0.64108	1.08276	8.06632		3.01466	1.43418	0.390172	-0.228207	-0.437886	-0.567778	-0.573336	-0.604093	-0.582231	-0.555157	-0.519399	-0.563024	-0.555835	-0.473888	0.821821		other
TraesCS2A02G301900	VAH47771.1 unnamed protein product [Triticum turgidum subsp. durum]	AT4G14110	LOC_Os04g34930	Bradi5g10090	GRMZM2G107588	GO:0000338,GO:0004222,GO:0008180,GO:0009416,GO:0009585,GO:0009640,GO:0009753,GO:0009791,GO:0010387,GO:0016043	Development,Signal_transd_communication,Transcription		29.5921	18.1036	7.81807	3.01052	1.10227	0.807583	0.546542	0.541148	0.591543	0.563914	0.850536	0.675978	0.611885	1.14209	12.0611		2.95887	1.5652	0.317448	-0.265761	-0.497251	-0.533	-0.564667	-0.565322	-0.559208	-0.56256	-0.52779	-0.548965	-0.556741	-0.492421	0.832174		other
TraesCS5B02G395200	VAI36809.1 unnamed protein product [Triticum turgidum subsp. durum]	AT4G16420	LOC_Os03g53960	Bradi1g08470	GRMZM2G177974	GO:0003682,GO:0003713,GO:0004402,GO:0006338,GO:0006357,GO:0008270,GO:0009631,GO:0009733,GO:0009735,GO:0035066,GO:0042127	Transcription		30.1055	19.1608	11.8875	8.98833	6.62354	5.77579	5.73043	5.77947	6.07228	5.09829	4.86641	4.3364	4.57979	4.75909	15.8174		2.96267	1.40376	0.367777	-0.0451622	-0.381992	-0.502741	-0.509202	-0.502216	-0.46051	-0.599241	-0.632269	-0.70776	-0.673094	-0.647555	0.927534		other
TraesCS5A02G390300	EMS62919.1 Transcriptional adapter ADA2 [Triticum urartu]	AT4G16420	LOC_Os03g53960	Bradi1g08470	GRMZM2G177974	GO:0003682,GO:0003713,GO:0004402,GO:0006338,GO:0006357,GO:0008270,GO:0009631,GO:0009733,GO:0009735,GO:0035066,GO:0042127	Transcription		39.0806	24.8781	16.2128	10.9218	8.77761	7.05582	7.67635	7.84707	6.97906	6.78322	5.78697	4.96322	5.02536	5.22732	19.7137		2.95048	1.4147	0.47769	-0.0944476	-0.326313	-0.512498	-0.445397	-0.426936	-0.520798	-0.541975	-0.649704	-0.73878	-0.73206	-0.710222	0.856256		other
TraesCS5D02G400100	XP_020149065.1 transcriptional adapter ADA2 [Aegilops tauschii subsp. tauschii]	AT4G16420	LOC_Os03g53960	Bradi1g08470	GRMZM2G177974	GO:0003682,GO:0003713,GO:0004402,GO:0006338,GO:0006357,GO:0008270,GO:0009631,GO:0009733,GO:0009735,GO:0035066,GO:0042127	Transcription		36.5319	22.71	15.2889	10.9166	7.84429	7.09585	7.35468	7.39664	6.98489	7.01749	5.95127	5.13504	5.09098	5.18469	19.1995		2.96484	1.33984	0.467371	-0.0466656	-0.407864	-0.495856	-0.465425	-0.460492	-0.508901	-0.505067	-0.630419	-0.72638	-0.73156	-0.720543	0.927121		other
TraesCS5A02G022000	XP_020174277.1 TATA-box-binding protein 2 isoform X1 [Aegilops tauschii subsp. tauschii]	AT1G55520	LOC_Os03g45410	Bradi1g13220	GRMZM2G149238	GO:0000978,GO:0000979,GO:0005667,GO:0005669,GO:0006352,GO:0006366,GO:0008134,GO:0017025	Transcription		31.8975	20.8624	12.1685	8.47588	6.17281	5.39218	6.34952	6.44413	7.15307	5.7629	5.39436	4.23407	4.17424	4.33451	14.6822		2.99837	1.51668	0.349364	-0.146444	-0.455676	-0.560491	-0.431949	-0.419246	-0.324057	-0.510714	-0.560198	-0.715989	-0.724023	-0.702504	0.686877		other
TraesCS2B02G129500	SPT16375.1 unnamed protein product [Triticum aestivum]	AT3G59600	LOC_Os06g48230	Bradi1g33850	GRMZM2G034326	GO:0000418,GO:0000419,GO:0001054,GO:0001055,GO:0001056,GO:0003899,GO:0005654,GO:0005665,GO:0005666,GO:0005736	Transcription		49.8732	32.9189	16.8728	9.16325	6.09194	6.00537	6.17289	6.6311	6.10241	4.25577	4.07424	3.32015	2.60868	3.7602	22.6903		2.90731	1.60458	0.371644	-0.220741	-0.456732	-0.463384	-0.450512	-0.415304	-0.455928	-0.597819	-0.611767	-0.669709	-0.724376	-0.635897	0.818639		other
TraesCS5B02G364900	VAI35939.1 unnamed protein product [Triticum turgidum subsp. durum]	AT3G02890	LOC_Os12g24540	Bradi4g07950	GRMZM2G103230		Transcription		35.0938	22.417	15.1651	10.2925	9.44956	9.4086	7.83603	9.68704	9.15987	6.95109	6.49939	6.28362	5.97904	7.09614	18.1108		3.01186	1.3613	0.417062	-0.217368	-0.327127	-0.33246	-0.537216	-0.296207	-0.364847	-0.65244	-0.711253	-0.739347	-0.779004	-0.633552	0.800602		other
TraesCS1D02G144700	XP_020153118.1 WD repeat-containing protein 70 [Aegilops tauschii subsp. tauschii]	AT2G20330	LOC_Os10g32710	Bradi3g28150	GRMZM2G058345	GO:0005622,GO:0035861,GO:0080008,GO:1903775,GO:2001173	Development,Transcription		16.1363	9.832	7.18059	4.70952	3.13517	2.38146	3.48953	3.58432	3.51227	3.33834	3.46531	2.6807	2.65464	2.80805	8.47984		2.99449	1.27471	0.55142	-0.12267	-0.552144	-0.75775	-0.455476	-0.429618	-0.449272	-0.496721	-0.462083	-0.676121	-0.68323	-0.64138	0.905848		other
TraesCS2D02G300800	XP_020170676.1 histone-lysine N-methyltransferase ASHH1 [Aegilops tauschii subsp. tauschii]	AT1G76710	LOC_Os04g34976	Bradi5g10110	GRMZM2G147619	GO:0000003,GO:0000775,GO:0006281,GO:0009791,GO:0009908,GO:0010224,GO:0010228,GO:0016043,GO:0016571,GO:0018024	Transcription		7.73365	4.34709	2.92808	1.70499	1.26295	0.875178	1.05477	1.06317	0.991995	1.13508	1.05918	0.712689	0.606827	0.556141	3.39425		3.06584	1.26702	0.51329	-0.136376	-0.37117	-0.577143	-0.481752	-0.477287	-0.515094	-0.43909	-0.479405	-0.663452	-0.719682	-0.746605	0.760903		other
TraesCS2A02G235700	VAH30027.1 unnamed protein product [Triticum turgidum subsp. durum]	AT4G14920	LOC_Os07g07690	Bradi1g55990	GRMZM2G412492		Transcription		64.0481	42.3535	29.8458	20.2539	15.8898	15.6415	15.4421	16.4462	15.1249	12.0108	11.4577	11.1738	9.72	8.98644	29.1275		2.96631	1.46554	0.600296	-0.0632404	-0.365139	-0.382317	-0.396112	-0.326651	-0.418054	-0.633476	-0.67174	-0.691377	-0.791946	-0.842692	0.550603		chl
TraesCS2B02G371200	VAH49165.1 unnamed protein product [Triticum turgidum subsp. durum]	AT5G16260	LOC_Os04g41910	Bradi5g14550	GRMZM2G171660	GO:0000184,GO:0000398,GO:0003723,GO:0003729,GO:0005684,GO:0005686,GO:0009056,GO:0009908,GO:0009910	Transcription		21.3056	13.419	9.51292	5.76097	4.89483	4.10632	4.24168	4.07569	4.20174	3.0403	2.3449	1.95205	1.92952	1.73007	8.12458		2.97682	1.43866	0.676825	-0.0549435	-0.223872	-0.377662	-0.351261	-0.383635	-0.35905	-0.585574	-0.721201	-0.797822	-0.802216	-0.841116	0.406047		other
TraesCS2A02G353300	VAH33792.1 unnamed protein product [Triticum turgidum subsp. durum]	AT5G16260	LOC_Os04g41910	Bradi5g14550	GRMZM2G171660	GO:0000184,GO:0000398,GO:0003723,GO:0003729,GO:0005684,GO:0005686,GO:0009056,GO:0009908,GO:0009910	Transcription		20.3495	12.233	8.71439	5.59503	4.4797	3.92039	3.63387	3.93608	3.33878	3.3229	2.36913	1.65912	2.03332	1.79216	7.89794		3.03317	1.35437	0.626589	-0.0186133	-0.249306	-0.364993	-0.424257	-0.361748	-0.485292	-0.488578	-0.685852	-0.83271	-0.755311	-0.805193	0.457717		other
TraesCS1A02G146200	XP_020153118.1 WD repeat-containing protein 70 [Aegilops tauschii subsp. tauschii]	AT2G20330	LOC_Os10g32710	Bradi3g28150	GRMZM2G058345	GO:0005622,GO:0035861,GO:0080008,GO:1903775,GO:2001173	Development,Transcription		21.9935	14.0713	10.1488	5.8579	4.78963	4.24711	4.36086	4.84761	4.42493	3.93861	4.26012	2.73321	3.07575	3.10549	9.99636		2.979	1.42671	0.658124	-0.182655	-0.391975	-0.498278	-0.475989	-0.380613	-0.463434	-0.558727	-0.495728	-0.794915	-0.727797	-0.72197	0.628247		other
TraesCS2A02G110700	EMS60967.1 DNA-directed RNA polymerases I, II, and III subunit rpabc3 [Triticum urartu]	AT3G59600	LOC_Os06g48230	Bradi1g33850	GRMZM2G034326	GO:0000418,GO:0000419,GO:0001054,GO:0001055,GO:0001056,GO:0003899,GO:0005654,GO:0005665,GO:0005666,GO:0005736	Transcription		34.0742	20.0551	11.8455	6.33311	5.14784	4.67855	5.02185	4.63389	3.84658	3.46232	2.79298	1.67723	1.84424	2.39558	12.5734		3.07377	1.4195	0.450767	-0.199703	-0.339564	-0.394942	-0.354432	-0.400211	-0.493115	-0.538457	-0.61744	-0.7491	-0.729392	-0.664334	0.536656		other
TraesCS2D02G238100	SPT17698.1 unnamed protein product [Triticum aestivum]	AT4G14920	LOC_Os07g07690	Bradi1g55990	GRMZM2G412492		Transcription		65.8361	39.0925	26.9655	16.0552	12.6912	10.9651	11.2976	11.6784	11.125	9.02348	10.4301	8.05918	7.82282	7.83583	26.6243		3.08863	1.34853	0.55948	-0.150407	-0.36929	-0.4816	-0.459962	-0.43519	-0.471193	-0.607932	-0.51641	-0.670675	-0.686054	-0.685207	0.53728		chl
TraesCS7B02G073800	VAI84108.1 unnamed protein product [Triticum turgidum subsp. durum]	AT1G77800	LOC_Os06g10690	Bradi1g46180	GRMZM2G330024	GO:0009506	Signal_transd_communication,Transcription		52.2879	30.9911	20.2942	11.8204	9.03083	7.46164	6.56336	8.21043	6.81927	5.70055	5.932	6.08981	4.5457	5.59371	19.2169		3.08653	1.39749	0.549118	-0.12294	-0.34418	-0.468631	-0.539874	-0.409246	-0.519578	-0.608303	-0.589947	-0.577431	-0.699895	-0.616777	0.463672		other
TraesCS4D02G053300	XP_020166068.1 SWI/SNF complex subunit SWI3D isoform X2 [Aegilops tauschii subsp. tauschii]	AT4G34430	LOC_Os03g51220	Bradi1g10370	GRMZM2G047038	GO:0006325,GO:0008270	Transcription		42.34	24.6013	16.5266	11.8749	8.61856	7.11964	6.23641	6.42988	7.18012	5.42237	5.7691	5.70562	5.01686	4.83354	16.5564		3.11116	1.31494	0.497303	0.0262722	-0.30346	-0.45524	-0.544675	-0.525085	-0.449116	-0.627106	-0.591995	-0.598423	-0.668167	-0.68673	0.500321		other
TraesCS1A02G005600	VAH00154.1 unnamed protein product [Triticum turgidum subsp. durum]	AT1G04950	LOC_Os01g32750	Bradi4g27220	GRMZM2G013908	GO:0000124,GO:0001102,GO:0005669,GO:0006325,GO:0006352,GO:0006366,GO:0009653,GO:0009856,GO:0009860,GO:0016043,GO:0016049,GO:0030154,GO:0046695,GO:0046982,GO:0051090,GO:0051123	Transcription		30.8551	17.2544	10.9582	7.23837	5.13919	3.89024	4.11472	3.65839	3.54764	2.70477	2.86546	2.64771	2.59169	2.70238	11.4923		3.12083	1.30778	0.468462	-0.0274177	-0.30725	-0.473743	-0.443819	-0.504649	-0.519414	-0.631772	-0.610352	-0.639379	-0.646848	-0.632091	0.53966		other
TraesCS7A02G508300	VAI80842.1 unnamed protein product [Triticum turgidum subsp. durum]	AT5G25150	LOC_Os06g44030	Bradi1g30900	GRMZM2G135300		Transcription		13.7992	8.89937	5.73353	4.11065	3.61824	3.57728	3.11697	3.12508	3.14816	2.49705	2.89539	2.68756	2.2044	2.29552	5.99621		3.07252	1.45121	0.403652	-0.133346	-0.29628	-0.309834	-0.462148	-0.459465	-0.451826	-0.667276	-0.535465	-0.604238	-0.76411	-0.73396	0.490571		other
TraesCS4A02G261600	VAH94936.1 unnamed protein product [Triticum turgidum subsp. durum]	AT4G34430	LOC_Os03g51220	Bradi1g10370	GRMZM2G047038	GO:0006325,GO:0008270	Transcription		34.3129	21.3757	13.8533	10.0451	7.40945	6.70617	5.89065	6.08374	6.35984	4.94621	4.78288	4.06986	3.75884	3.43383	13.5002		3.03681	1.43612	0.505393	0.034212	-0.291889	-0.378904	-0.479806	-0.455915	-0.421754	-0.596659	-0.616867	-0.705087	-0.743569	-0.783781	0.461698		other
TraesCS1D02G242900	XP_020196300.1 sm-like protein LSM5 [Aegilops tauschii subsp. tauschii]	AT5G48870	LOC_Os05g32310	Bradi2g26720	GRMZM2G014300	GO:0000398,GO:0003723,GO:0005622,GO:0005681,GO:0005688,GO:0005732,GO:0009414,GO:0009737,GO:0046540,GO:1990726	Transcription		25.6069	15.2186	8.01195	4.88155	2.52941	1.75841	1.36316	0.859602	0.642494	0.858216	0.798211	0.490603	0.49166	0.785888	7.73007		3.03644	1.52029	0.468514	0.0116422	-0.331644	-0.44417	-0.501856	-0.575348	-0.607034	-0.57555	-0.584308	-0.629202	-0.629048	-0.586106	0.427374		other
TraesCS1D02G002300	XP_020165024.1 transcription initiation factor TFIID subunit 6 [Aegilops tauschii subsp. tauschii]	AT1G04950	LOC_Os01g32750	Bradi4g27220	GRMZM2G013908	GO:0000124,GO:0001102,GO:0005669,GO:0006325,GO:0006352,GO:0006366,GO:0009653,GO:0009856,GO:0009860,GO:0016043,GO:0016049,GO:0030154,GO:0046695,GO:0046982,GO:0051090,GO:0051123	Transcription		27.3047	16.9952	10.6805	6.84712	4.22045	4.14754	3.56851	3.26529	3.13682	2.40229	3.0877	2.59019	2.72279	2.71493	9.89646		3.02294	1.4952	0.559437	-0.00863094	-0.397874	-0.408678	-0.494483	-0.539418	-0.558455	-0.667304	-0.565735	-0.63946	-0.619809	-0.620974	0.443246		other
TraesCS6A02G294100	VAI49111.1 unnamed protein product [Triticum turgidum subsp. durum]	AT1G23230	LOC_Os02g49992	Bradi3g56910	GRMZM5G824439		Transcription		83.0944	52.6675	32.9633	17.3306	12.4675	8.86966	8.0045	8.60752	8.29012	6.12075	5.57284	4.30099	2.71704	3.53936	28.8167		2.95295	1.55351	0.647241	-0.0717633	-0.295434	-0.46091	-0.500702	-0.472967	-0.487565	-0.587342	-0.612542	-0.671039	-0.743891	-0.706069	0.456526		mit
TraesCS6B02G180100	XP_020149098.1 probable small nuclear ribonucleoprotein F [Aegilops tauschii subsp. tauschii]	AT4G30220	LOC_Os11g43620	Bradi3g05740	GRMZM2G168252	GO:0000387,GO:0005622,GO:0005681,GO:0005730,GO:0005732	Transcription		15.511	9.97267	5.78606	3.08375	2.41998	1.7942	1.6769	1.51812	0.909794	0.909436	1.20602	1.05044	0.679907	0.861824	5.40896		2.96042	1.59316	0.559605	-0.107518	-0.271383	-0.425871	-0.454829	-0.494028	-0.644206	-0.644294	-0.571076	-0.609484	-0.700958	-0.656048	0.46651		other
TraesCS2D02G129400	SPT16540.1 unnamed protein product [Triticum aestivum]	AT5G12400	LOC_Os07g46690	Bradi1g18770	GRMZM2G128176		Transcription		33.2701	21.5571	14.3071	9.76812	7.84596	6.96164	6.26785	6.33543	6.52318	4.57652	5.67212	5.94734	5.20577	5.44904	13.3104		3.03694	1.49505	0.54068	-0.0568315	-0.309863	-0.426274	-0.517604	-0.508707	-0.483992	-0.740248	-0.596025	-0.559795	-0.657414	-0.625391	0.409471		other
TraesCS2A02G126900	VAH26953.1 unnamed protein product [Triticum turgidum subsp. durum]	AT5G12400	LOC_Os07g46690	Bradi1g18770	GRMZM2G128176		Transcription		26.7844	17.7697	12.0456	8.38535	6.63428	5.92493	5.20012	6.03105	5.63167	4.20984	5.10819	4.95193	4.7154	4.14279	10.1951		3.02576	1.53272	0.584686	-0.0215327	-0.311548	-0.429032	-0.549077	-0.411456	-0.477602	-0.71309	-0.564302	-0.590182	-0.629358	-0.724194	0.278206		other
TraesCS7D02G259400	VAI86421.1 unnamed protein product [Triticum turgidum subsp. durum]	AT1G09710	LOC_Os02g34630	Bradi3g45450	GRMZM2G119133		Transcription		9.48049	5.29631	3.73517	2.53984	1.52782	1.308	0.864678	0.60917	0.638979	0.919021	0.905972	0.828909	0.36021	0.683473	3.24742		3.05923	1.30193	0.646277	0.144253	-0.280778	-0.3731	-0.559289	-0.666599	-0.654079	-0.536466	-0.541946	-0.574311	-0.771158	-0.635392	0.44143		other
TraesCS1A02G128600	VAH03360.1 unnamed protein product [Triticum turgidum subsp. durum]	AT3G50670	LOC_Os10g02630	Bradi3g21360	GRMZM2G113592	GO:0000243,GO:0000398,GO:0003723,GO:0003729,GO:0005685,GO:0016607	Transcription		39.1546	20.9636	14.3033	7.4139	4.75516	3.89931	2.24869	1.99019	1.48658	1.29699	1.41792	1.39066	1.5158	2.13083	13.5374		3.07484	1.28899	0.635134	-0.0412082	-0.302222	-0.386243	-0.548287	-0.573665	-0.623106	-0.641718	-0.629846	-0.632522	-0.620237	-0.559858	0.559946		other
TraesCS3A02G219000	VAH61659.1 unnamed protein product [Triticum turgidum subsp. durum]	AT5G25480	LOC_Os01g42630	Bradi2g43310	GRMZM2G157589	GO:0006259,GO:0006306,GO:0040029	Transcription		12.4101	6.49413	4.87952	2.86039	2.00664	1.26378	0.875682	0.947349	0.335068	0.518295	0.633653	0.475594	0.366539	0.772983	4.24088		3.06627	1.21615	0.711208	0.0797529	-0.187243	-0.419562	-0.540935	-0.518522	-0.710004	-0.652702	-0.616626	-0.666057	-0.700162	-0.573052	0.511482		other
TraesCS6A02G002500	EMS47823.1 Translation initiation factor IF-3 [Triticum urartu]	AT1G34360	LOC_Os02g01110	Bradi3g00290	GRMZM2G046065	GO:0003743,GO:0006412,GO:0006413,GO:0008135,GO:0032790,GO:0043022	Transcription		14.7671	9.01915	6.29507	3.57931	1.82724	1.35706	1.18544	0.94971	1.14298	1.17723	1.27459	1.13262	0.942623	1.05374	5.34679		2.95532	1.46047	0.752028	0.0457533	-0.409899	-0.532176	-0.576809	-0.638113	-0.587852	-0.578944	-0.553624	-0.590546	-0.639956	-0.611059	0.505413		mit
TraesCS5A02G364900	VAI35989.1 unnamed protein product [Triticum turgidum subsp. durum]	AT1G30970	LOC_Os09g38790	Bradi4g38000	GRMZM2G081812	GO:0009908,GO:0009910,GO:0016043,GO:0030154,GO:0042803,GO:0046982,GO:0051568	Transcription		53.3771	31.8751	24.2438	15.0345	11.4673	9.35112	8.51825	8.15207	7.85612	5.99907	6.72706	6.18464	5.08187	5.13025	23.877		2.96661	1.31058	0.722841	0.0135644	-0.261168	-0.424152	-0.488297	-0.5165	-0.539293	-0.682317	-0.62625	-0.668026	-0.752958	-0.749232	0.694594		other
TraesCS5B02G366500	VAI35989.1 unnamed protein product [Triticum turgidum subsp. durum]	AT1G30970	LOC_Os09g38790	Bradi4g38000	GRMZM2G081812	GO:0009908,GO:0009910,GO:0016043,GO:0030154,GO:0042803,GO:0046982,GO:0051568	Transcription		59.8319	35.1676	24.0351	14.8029	10.3552	8.58924	7.2031	7.23166	6.98867	6.41564	5.82511	5.39154	5.29944	5.45333	25.6375		3.01071	1.34638	0.595164	-0.0278186	-0.327951	-0.447116	-0.540652	-0.538725	-0.555121	-0.593789	-0.633638	-0.662895	-0.66911	-0.658725	0.70329		other
TraesCS6A02G191200	VAI45846.1 unnamed protein product [Triticum turgidum subsp. durum]	AT4G32850	LOC_Os02g13400	Bradi3g08637	GRMZM2G049329	GO:0003723,GO:0004652,GO:0006378,GO:0016779,GO:0043631	Transcription		14.9104	9.52393	6.91707	4.89257	4.34354	3.53736	2.93203	2.13633	2.165	1.74958	2.37341	3.60134	3.51599	3.76116	7.75464		2.90924	1.33739	0.576661	-0.0141192	-0.174336	-0.409593	-0.586238	-0.818434	-0.810068	-0.931294	-0.74925	-0.39092	-0.415828	-0.344283	0.821079		other
TraesCS6B02G183000	VAI56328.1 unnamed protein product [Triticum turgidum subsp. durum]	AT4G31270	LOC_Os02g07800	Bradi3g05530	GRMZM2G334722	GO:0000123,GO:0009506,GO:0031935,GO:0080111	Transcription		5.99639	2.69802	1.81585	1.14041	0.697757	0.285082	0.175137	0.256127	0.30277	0.249875	0.266001	0.220144	0.157435	0.286279	2.30776		3.17795	1.02678	0.451435	0.0109183	-0.277777	-0.546921	-0.618626	-0.565805	-0.535385	-0.569882	-0.559365	-0.589273	-0.630171	-0.54614	0.772257		other
TraesCS5A02G439400	VAI23302.1 unnamed protein product [Triticum turgidum subsp. durum]	AT5G55390	LOC_Os08g24880	Bradi3g22461	GRMZM2G362718	GO:0000003,GO:0009607,GO:0009791,GO:0009908,GO:0009911,GO:0010228,GO:0050832	Transcription		5.15929	2.3469	1.65124	1.23101	0.636168	0.383142	0.386503	0.272889	0.44282	0.451223	0.435549	0.354944	0.454634	0.474787	2.29847		3.16068	0.953484	0.407528	0.077724	-0.389111	-0.587687	-0.58505	-0.674215	-0.540852	-0.534257	-0.546558	-0.609818	-0.53158	-0.515764	0.91548		other
TraesCS3D02G233000	XP_020157530.1 fibrous sheath CABYR-binding protein-like [Aegilops tauschii subsp. tauschii]	AT4G21610	LOC_Os01g42710	Bradi2g43362	GRMZM2G002646	GO:0009617	Transcription		7.96355	3.79452	3.05971	1.39298	1.02104	0.657379	0.379955	0.275035	0.308017	0.464618	0.366067	0.281333	0.390768	0.712619	3.8195		3.02169	1.02348	0.671292	-0.127572	-0.305838	-0.480141	-0.613109	-0.663397	-0.647589	-0.572531	-0.619766	-0.660379	-0.607927	-0.453664	1.03545		other
TraesCS2A02G162600	SPT16911.1 unnamed protein product [Triticum aestivum]	AT5G63670	LOC_Os07g43060	Bradi1g21400	GRMZM2G086805	GO:0000993,GO:0003727,GO:0006325,GO:0008270,GO:0032044,GO:0032786	Transcription		23.0713	14.327	10.0504	7.06175	6.22125	5.68305	5.3372	5.38923	5.29832	5.10331	3.81027	3.17542	3.04759	3.68816	13.8647		2.88513	1.24649	0.445091	-0.114969	-0.272475	-0.373329	-0.43814	-0.428389	-0.445424	-0.481969	-0.724277	-0.843243	-0.867198	-0.747158	1.15986		other
TraesCS7B02G228400	CAC20594.1 stress responsive gene 6 protein, Srg6 [Hordeum vulgare subsp. vulgare]	AT2G36740	LOC_Os08g09320	Bradi3g12990	GRMZM2G003638	GO:0043486	Transcription		8.54334	5.02563	3.00019	2.34487	1.75818	1.49827	1.55426	1.2357	1.50215	1.11866	1.17803	0.658447	0.588533	0.580202	4.63671		2.93515	1.26852	0.308895	-0.00158471	-0.279549	-0.402689	-0.37616	-0.527089	-0.400853	-0.58254	-0.554414	-0.800584	-0.833708	-0.837655	1.08426		other
TraesCS2D02G169600	SPT16911.1 unnamed protein product [Triticum aestivum]	AT5G63670	LOC_Os07g43060	Bradi1g21400	GRMZM2G086805	GO:0000993,GO:0003727,GO:0006325,GO:0008270,GO:0032044,GO:0032786	Transcription		23.391	14.751	10.983	8.15989	6.95622	5.24984	5.63238	5.1463	5.15725	4.1152	3.68017	3.04279	2.82481	3.42383	14.5355		2.78456	1.24112	0.568024	0.0637037	-0.151317	-0.456141	-0.387805	-0.474637	-0.472681	-0.658832	-0.736545	-0.850405	-0.889344	-0.782336	1.20263		other
TraesCS2D02G175800	XP_020159358.1 DNA-directed RNA polymerases II, IV and V subunit 6A-like [Aegilops tauschii subsp. tauschii]	AT5G51940	LOC_Os03g38960	Bradi1g15390	GRMZM2G013600	GO:0000418,GO:0000419,GO:0001054,GO:0001055,GO:0001056,GO:0003899,GO:0005654,GO:0005665,GO:0005666,GO:0005736	Development,Transcription		82.9776	52.9048	39.4219	29.1341	23.3465	19.0342	18.0623	16.5788	18.201	15.1928	16.3406	13.5034	11.9596	12.8709	49.6234		2.83174	1.28437	0.590616	0.0612623	-0.236532	-0.458419	-0.508429	-0.584764	-0.501292	-0.656075	-0.597015	-0.743002	-0.82244	-0.775551	1.11553		other
TraesCS6D02G407800	XP_020196532.1 probable NOT transcription complex subunit VIP2 isoform X1 [Aegilops tauschii subsp. tauschii]	AT5G59710	LOC_Os02g54120	Bradi5g25870	GRMZM2G091143	GO:0000932,GO:0003729,GO:0006259,GO:0015074,GO:0017148,GO:0030015,GO:0045892	Transcription		7.46221	4.71083	3.50287	2.80354	2.18033	2.08864	1.74949	1.67637	1.90303	1.50491	1.19559	1.33308	1.22716	1.4588	3.96841		2.94019	1.28176	0.553646	0.132119	-0.243527	-0.298795	-0.503224	-0.547296	-0.410673	-0.650648	-0.837092	-0.75422	-0.81806	-0.678438	0.834257		other
TraesCS1D02G317100	XP_020162617.1 histone deacetylase 5-like [Aegilops tauschii subsp. tauschii]	AT5G61070	LOC_Os07g41090	Bradi1g22240	GRMZM2G457889	GO:0004402,GO:0004407,GO:0006338,GO:0010053,GO:0016043,GO:0016575,GO:0032041,GO:0045604	Cell_cycle,Protein_fate,Transcription		6.9348	4.35129	2.48033	2.21274	1.82935	1.74759	1.20392	1.27192	1.504	1.09001	1.00823	1.06843	1.207	1.31609	4.09889		2.91909	1.31899	0.16022	-0.00551088	-0.242965	-0.293603	-0.63032	-0.588205	-0.44447	-0.700872	-0.751522	-0.714237	-0.628417	-0.56085	1.16267		other
TraesCS7D02G287200	ALC04262.1 WRKY45 transcriptional factor [Triticum aestivum]	AT1G13960	LOC_Os08g17400	Bradi3g19640	GRMZM2G549512	GO:0009723,GO:0009751,GO:0009753,GO:0043565,GO:0044212,GO:1900150,GO:1900425	Transcription		11.3675	6.7933	5.59204	4.35548	4.14065	2.8849	2.59071	3.47763	2.93509	2.79927	3.04098	2.2686	2.02507	2.31965	7.27753		2.88289	1.02809	0.540986	0.0395713	-0.0475435	-0.556738	-0.67603	-0.316393	-0.536387	-0.59146	-0.49345	-0.806643	-0.90539	-0.785944	1.22444		other
TraesCS7A02G294800	VAI75613.1 unnamed protein product [Triticum turgidum subsp. durum]	AT1G13960	LOC_Os08g17400	Bradi3g19640	GRMZM2G549512	GO:0009723,GO:0009751,GO:0009753,GO:0043565,GO:0044212,GO:1900150,GO:1900425	Transcription		13.231	8.72926	6.79884	4.95092	4.8511	3.89879	3.54606	3.97492	3.44013	3.58048	3.55868	2.8247	2.45703	3.08202	7.79477		2.88999	1.28708	0.599712	-0.0582719	-0.0938161	-0.432902	-0.558501	-0.405794	-0.596219	-0.546244	-0.554007	-0.815355	-0.94627	-0.72373	0.954332		other
TraesCS7A02G327700	VAI76615.1 unnamed protein product [Triticum turgidum subsp. durum]	AT2G36740	LOC_Os08g09320	Bradi3g12990	GRMZM2G003638	GO:0043486	Transcription		8.01074	4.22922	1.93565	1.33791	1.10049	0.774377	0.695877	0.731646	0.946294	0.745	0.417121	0.469368	0.281308	0.2442	3.91931		3.06197	1.22059	0.103761	-0.187305	-0.302918	-0.461713	-0.499938	-0.482521	-0.378	-0.476018	-0.635676	-0.610235	-0.701809	-0.719878	1.06969		other
TraesCS1B02G164300	VAH16109.1 unnamed protein product [Triticum turgidum subsp. durum]	AT2G20330	LOC_Os10g32710	Bradi3g28150	GRMZM2G058345	GO:0005622,GO:0035861,GO:0080008,GO:1903775,GO:2001173	Development,Transcription		16.1358	9.80747	5.81801	4.83998	3.74056	3.12107	3.60724	3.85396	4.10307	3.43313	3.31659	2.63977	2.87707	2.69003	8.62341		3.06172	1.28338	0.162295	-0.112545	-0.421494	-0.595579	-0.458961	-0.389628	-0.319626	-0.507886	-0.540637	-0.730831	-0.664145	-0.716705	0.950644		other
TraesCS2B02G194500	XP_020159358.1 DNA-directed RNA polymerases II, IV and V subunit 6A-like [Aegilops tauschii subsp. tauschii]	AT5G51940	LOC_Os03g38960	Bradi1g15390	GRMZM2G013600	GO:0000418,GO:0000419,GO:0001054,GO:0001055,GO:0001056,GO:0003899,GO:0005654,GO:0005665,GO:0005666,GO:0005736	Development,Transcription		75.5127	42.363	25.8547	21.414	19.4441	17.4765	17.6182	16.6731	18.2489	15.6956	16.1181	13.4973	12.8191	14.7125	46.9869		3.03587	1.04502	0.0535945	-0.213099	-0.331401	-0.44957	-0.441061	-0.497822	-0.403181	-0.556524	-0.53115	-0.688549	-0.729277	-0.615566	1.32271		other
TraesCS5B02G266700	BAK06291.1 predicted protein [Hordeum vulgare subsp. vulgare]	AT3G52090	LOC_Os07g07610	Bradi1g54490	GRMZM2G130207	GO:0000418,GO:0000419,GO:0001055,GO:0003899,GO:0005654,GO:0005665,GO:0006366	Transcription		22.7201	11.9958	7.52174	4.87789	4.61784	4.31112	4.09991	3.71119	4.87804	4.82153	4.38916	2.67825	2.48075	2.31293	12.623		3.07871	1.03862	0.187528	-0.315412	-0.364881	-0.423229	-0.463407	-0.537353	-0.315384	-0.326133	-0.408382	-0.73385	-0.771419	-0.803345	1.15794		other
TraesCS5D02G027800	XP_020174278.1 TATA-box-binding protein 2 isoform X2 [Aegilops tauschii subsp. tauschii]	AT1G55520	LOC_Os03g45410	Bradi1g13220	GRMZM2G149238	GO:0000978,GO:0000979,GO:0005667,GO:0005669,GO:0006352,GO:0006366,GO:0008134,GO:0017025	Transcription		21.3904	13.3235	8.50853	7.41212	6.41117	5.91188	6.89867	7.06452	6.69785	5.85453	5.19066	4.4428	3.70751	3.72866	13.2106		2.95925	1.17868	0.115874	-0.126132	-0.347069	-0.457275	-0.239465	-0.202856	-0.283791	-0.469933	-0.616468	-0.781539	-0.943838	-0.93917	1.15374		other
TraesCS6A02G313800	AUN50241.1 short vegetative phase [Triticum aestivum]	AT2G22540	LOC_Os02g52340	Bradi3g58220	GRMZM2G046885	GO:0000900,GO:0000977,GO:0000982,GO:0003676,GO:0006412,GO:0008134,GO:0009266,GO:0009908,GO:0009910,GO:0010076,GO:0010582,GO:0030154,GO:0043565,GO:0044212,GO:0045182,GO:0045892,GO:0045944,GO:0046983,GO:0048438	Development,Transcription		46.8763	30.0876	22.8281	18.4835	16.9189	15.5649	17.6543	17.4486	17.3391	14.0384	13.3529	15.0542	12.3774	12.0938	30.8894		2.96545	1.1084	0.305396	-0.175174	-0.348244	-0.498011	-0.266897	-0.289642	-0.301763	-0.666865	-0.742686	-0.554502	-0.850588	-0.881956	1.19708		other
TraesCS7D02G318700	XP_020158029.1 bromodomain testis-specific protein [Aegilops tauschii subsp. tauschii]	AT1G58025	LOC_Os08g01794	Bradi3g13380	GRMZM2G059432		Transcription		11.8499	6.2766	4.6868	3.20649	2.77991	2.84442	3.20683	3.5365	3.22812	2.10006	2.44004	2.46648	1.88598	1.69636	6.8571		3.0886	0.913088	0.292515	-0.285325	-0.451838	-0.426656	-0.285191	-0.156507	-0.276881	-0.717216	-0.584507	-0.574187	-0.800782	-0.874802	1.13969		other
TraesCS5B02G367100	VAI36004.1 unnamed protein product [Triticum turgidum subsp. durum]	AT1G08060	LOC_Os06g01320	Bradi4g07717	GRMZM2G472428	GO:0004386,GO:0006342,GO:0006344,GO:0016043,GO:0031047,GO:0040029,GO:0042803,GO:0051537	Transcription		26.4045	14.8268	13.0162	8.70466	7.53456	6.53492	7.36713	8.79635	9.05807	7.19823	6.94674	6.23357	4.81602	4.68139	13.8729		3.11025	0.950334	0.612541	-0.191809	-0.410102	-0.596593	-0.441337	-0.174704	-0.125877	-0.472847	-0.519765	-0.652813	-0.917269	-0.942387	0.772379		other
TraesCS5A02G365500	VAI21170.1 unnamed protein product [Triticum turgidum subsp. durum]	AT1G08060	LOC_Os06g01320	Bradi4g07717	GRMZM2G300866	GO:0004386,GO:0006342,GO:0006344,GO:0016043,GO:0031047,GO:0040029,GO:0042803,GO:0051537	Transcription		25.4661	14.632	10.9416	8.87384	7.69866	5.28993	6.28984	7.01001	8.34954	6.3318	6.34756	5.04021	4.59321	4.15148	12.0066		3.15417	1.09532	0.394031	0.0010783	-0.222245	-0.679984	-0.489969	-0.353112	-0.0985549	-0.481994	-0.478999	-0.727439	-0.812384	-0.896329	0.596418		other
TraesCS6D02G098500	XP_020187264.1 squamosa promoter-binding-like protein 3 [Aegilops tauschii subsp. tauschii]	AT5G43270	LOC_Os02g04680	Bradi3g03510	GRMZM2G097275	GO:0009908,GO:0043565,GO:0044212,GO:0048510,GO:0048653	Development,Transcription		15.1775	7.46235	6.54662	5.45697	4.87986	3.08591	3.81511	3.97418	3.68977	2.65835	3.20971	3.0253	2.43564	2.95186	7.05303		3.23486	0.775842	0.483977	0.136677	-0.0472623	-0.619037	-0.386624	-0.335926	-0.426575	-0.755312	-0.579582	-0.638357	-0.826296	-0.661764	0.64538		other
TraesCS7D02G335500	XP_020150139.1 uncharacterized protein LOC109735339 [Aegilops tauschii subsp. tauschii]	AT5G49530	LOC_Os08g16780	Bradi3g19400	GRMZM2G155943	GO:0001056,GO:0005666	Transcription		12.4571	7.92262	3.93549	3.20239	2.37273	2.50401	2.61694	1.63073	1.63242	1.40181	1.45223	1.39834	1.43017	1.37577	4.56013		3.07138	1.5461	0.204951	-0.0416441	-0.320717	-0.27656	-0.238572	-0.570305	-0.569736	-0.647308	-0.630348	-0.648475	-0.637767	-0.656066	0.41506		other
TraesCS1B02G478200	EMS54922.1 hypothetical protein TRIUR3_15166 [Triticum urartu]	AT1G65700	LOC_Os05g51650	Bradi2g14260	GRMZM5G872417	GO:0000398,GO:0003723,GO:0005622,GO:0005688,GO:0005732,GO:0016070,GO:0046540	Transcription		29.9572	16.9277	9.298	7.32274	5.01185	4.85504	5.43981	3.20509	3.01817	2.55895	2.77623	1.627	1.75145	2.03106	10.6183		3.12327	1.3434	0.301175	0.03135	-0.284322	-0.305743	-0.225862	-0.531129	-0.556663	-0.619393	-0.589712	-0.746699	-0.729699	-0.691505	0.481532		other
TraesCS2A02G479500	VAH37007.1 unnamed protein product [Triticum turgidum subsp. durum]	AT3G21820	LOC_Os04g53700	Bradi5g22730	GRMZM2G164277	GO:0018024	Transcription		17.1041	9.20958	4.16266	3.82524	3.00887	2.16214	1.21692	0.833586	0.372321	0.0789666	0.221314	0.328556	0.317453	0.858585	5.75811		3.10574	1.32993	0.194672	0.118772	-0.0648643	-0.255327	-0.467948	-0.554175	-0.657932	-0.72392	-0.6919	-0.667777	-0.670274	-0.548552	0.553556		other
TraesCS2B02G120300	VAH42143.1 unnamed protein product [Triticum turgidum subsp. durum]	AT3G61620	LOC_Os09g07820	Bradi2g16910	GRMZM2G345039	GO:0000175,GO:0000176,GO:0000177,GO:0003723,GO:0004518,GO:0005730,GO:0006396,GO:0016075,GO:0034427,GO:0034475,GO:0071028,GO:0071051	Metabolism,Transcription		16.5383	8.65282	4.5195	3.35557	2.04073	1.85869	1.23133	0.538316	0.541096	0.40419	0.366888	0.457957	0.550234	0.544139	4.90327		3.16288	1.3069	0.334057	0.0601061	-0.249365	-0.292212	-0.439871	-0.602983	-0.602329	-0.634552	-0.643332	-0.621897	-0.600178	-0.601612	0.424383		other
TraesCS7B02G202200	ACG47844.1 snRNP core Sm protein Sm-X5-like protein [Zea mays]	AT1G03330	LOC_Os04g39444	Bradi3g16900	GRMZM2G092535	GO:0000398,GO:0000932,GO:0003723,GO:0005622,GO:0005688,GO:0005730,GO:0005732,GO:0046540,GO:0071013,GO:1990726	Transcription		29.5664	17.9427	10.8794	7.74844	6.29843	6.59854	4.86896	4.05231	2.9827	2.72394	2.87234	1.44502	1.59285	1.83192	12.9382		2.95675	1.39053	0.438806	0.0169269	-0.178451	-0.138014	-0.371062	-0.481101	-0.625223	-0.660088	-0.640093	-0.832414	-0.812495	-0.780282	0.716214		other
TraesCS6A02G115900	XP_020195422.1 splicing factor 3B subunit 1 [Aegilops tauschii subsp. tauschii]	AT5G64270	LOC_Os02g05310	Bradi3g03690	GRMZM2G117346	GO:0000245,GO:0003729,GO:0005686,GO:0005689,GO:0006397,GO:0071004,GO:0071013	Transcription		98.4753	62.0585	39.0359	26.4521	22.2388	19.2138	18.915	19.1685	15.411	14.2418	12.2026	11.5068	10.9275	11.3948	39.154		3.03486	1.46606	0.474276	-0.0678192	-0.249327	-0.379638	-0.392509	-0.381591	-0.543457	-0.593825	-0.681674	-0.711645	-0.736603	-0.716471	0.479362		chl
TraesCS6B02G143700	VAI55247.1 unnamed protein product [Triticum turgidum subsp. durum]	AT5G64270	LOC_Os02g05310	Bradi3g03690	GRMZM2G117346	GO:0000245,GO:0003729,GO:0005686,GO:0005689,GO:0006397,GO:0071004,GO:0071013	Transcription		78.5059	50.0842	33.3392	21.3552	18.8953	17.5875	15.5057	15.4547	13.1075	11.9232	10.8069	11.8116	10.2616	10.4785	33.5886		3.01056	1.45461	0.537899	-0.118166	-0.252838	-0.324432	-0.4384	-0.441191	-0.569692	-0.634525	-0.695636	-0.640635	-0.725491	-0.713617	0.551552		chl
TraesCS5D02G383900	XP_020199539.1 DNA-directed RNA polymerase II subunit RPB2 [Aegilops tauschii subsp. tauschii]	AT4G21710	LOC_Os03g44484	Bradi1g13720	GRMZM2G113928	GO:0000003,GO:0001055,GO:0003899,GO:0005654,GO:0005665,GO:0009506,GO:0009790,GO:0009791,GO:0009793,GO:0032549,GO:0035196	Transcription		147.646	93.1739	59.9477	39.8746	33.8183	30.7069	26.3097	23.802	19.099	15.4493	13.8788	14.4427	15.1609	18.0577	59.2783		2.98701	1.46546	0.537369	-0.0233262	-0.192495	-0.279406	-0.402231	-0.472276	-0.603644	-0.70559	-0.749459	-0.733708	-0.713645	-0.632731	0.518669		other
TraesCS1D02G451800	EMS54922.1 hypothetical protein TRIUR3_15166 [Triticum urartu]	AT1G65700	LOC_Os05g51650	Bradi2g14260	GRMZM5G872417	GO:0000398,GO:0003723,GO:0005622,GO:0005688,GO:0005732,GO:0016070,GO:0046540	Transcription		25.141	15.8574	9.47423	5.83173	4.24101	3.71946	3.4445	2.84618	2.13449	2.00716	2.22147	1.87782	1.13062	2.04941	10.8964		2.9349	1.49706	0.508428	-0.0557248	-0.302098	-0.382874	-0.425461	-0.51813	-0.628355	-0.648077	-0.614884	-0.668109	-0.783836	-0.641534	0.728699		other
TraesCS3A02G041300	VAH56057.1 unnamed protein product [Triticum turgidum subsp. durum]	AT3G61620	LOC_Os09g07820	Bradi2g16910	GRMZM2G345039	GO:0000175,GO:0000176,GO:0000177,GO:0003723,GO:0004518,GO:0005730,GO:0006396,GO:0016075,GO:0034427,GO:0034475,GO:0071028,GO:0071051	Metabolism,Transcription		18.3272	11.0866	6.57063	4.39429	3.906	3.30223	2.75591	2.52562	1.93262	1.77209	2.37052	1.19023	1.18715	1.72777	7.42393		3.02871	1.41965	0.416104	-0.0675319	-0.176043	-0.310216	-0.43162	-0.482798	-0.614577	-0.650251	-0.517265	-0.779554	-0.780237	-0.660099	0.605728		other
TraesCS5D02G029800	XP_020182596.1 uncharacterized protein LOC109768267 [Aegilops tauschii subsp. tauschii]	AT3G49400	LOC_Os01g50690	Bradi1g55216	GRMZM2G458266		Transcription		9.53231	5.12853	3.29952	2.10131	1.5496	1.86465	1.1229	1.41476	1.16693	1.01975	1.19604	1.03557	0.857098	0.764985	3.83861		3.15762	1.20993	0.401005	-0.128934	-0.372942	-0.233607	-0.561664	-0.432579	-0.54219	-0.607284	-0.529315	-0.600289	-0.679221	-0.71996	0.639429		other
TraesCS1A02G176500	VAH05095.1 unnamed protein product [Triticum turgidum subsp. durum]	AT3G50670	LOC_Os10g02630	Bradi3g30430	GRMZM2G113592	GO:0000243,GO:0000398,GO:0003723,GO:0003729,GO:0005685,GO:0016607	Transcription		60.8226	36.516	25.5898	18.1745	14.2867	14.295	10.9074	11.1778	11.1688	10.4245	11.5085	10.9958	9.03187	10.1874	28.5259		3.07129	1.29025	0.489636	-0.0537127	-0.338586	-0.337978	-0.586199	-0.566383	-0.567046	-0.621587	-0.542152	-0.579726	-0.723627	-0.638957	0.704783		other
TraesCS4B02G056400	VAI01903.1 unnamed protein product [Triticum turgidum subsp. durum]	AT4G31770	0	Bradi1g10190	GRMZM2G461145	GO:0000398,GO:0004722,GO:0006397,GO:0008419,GO:0009790,GO:0016788	Transcription		15.0132	7.80192	4.10227	2.88456	1.50869	1.35214	0.882015	0.483723	0.654337	0.698164	0.750215	0.716556	0.66748	0.875763	6.20106		3.1045	1.24514	0.291223	-0.0227536	-0.377509	-0.417873	-0.539091	-0.641788	-0.597796	-0.586496	-0.573075	-0.581754	-0.594407	-0.540703	0.832378		other
TraesCS4A02G185400	VAH92746.1 unnamed protein product [Triticum turgidum subsp. durum]	AT3G57080	LOC_Os12g04510	Bradi4g26550	GRMZM2G476009	GO:0000419,GO:0001054,GO:0001055,GO:0001056,GO:0003899,GO:0005665,GO:0005666,GO:0005736	Transcription		11.8534	6.18777	3.91725	2.78823	1.74047	2.016	1.3809	1.14607	1.21116	1.16979	1.25498	0.721261	1.03871	1.51789	4.69573		3.16764	1.17594	0.377764	-0.0191291	-0.387457	-0.290596	-0.513861	-0.596412	-0.573529	-0.588072	-0.558123	-0.745747	-0.634152	-0.465701	0.651431		other
TraesCS2A02G128700	VAH27023.1 unnamed protein product [Triticum turgidum subsp. durum]	AT5G60990	LOC_Os03g46610	Bradi1g18930	GRMZM2G075027	GO:0003723,GO:0008026	Cell_cycle,Transcription		22.0931	12.3378	5.63396	2.54569	2.55627	3.05715	2.39649	1.9178	0.969359	0.94024	1.11151	0.658787	0.898254	1.11095	8.75553		3.09389	1.3817	0.205076	-0.336959	-0.335101	-0.24719	-0.363145	-0.447163	-0.613627	-0.618738	-0.588678	-0.668137	-0.626107	-0.588777	0.752958		other
TraesCS7D02G407300	XP_020200063.1 putative tRNA (cytidine(32)/guanosine(34)-2'-O)-methyltransferase [Aegilops tauschii subsp. tauschii]	AT5G01230	LOC_Os06g49140	Bradi1g34537	GRMZM2G083745	GO:0002181,GO:0003676,GO:0008168,GO:0008175,GO:0030488,GO:0042742,GO:0051301	Transcription		15.3253	8.74248	4.21306	1.79726	1.72301	1.58826	1.18009	0.902503	0.552579	0.520333	0.819131	0.576884	0.432186	0.511804	5.91034		3.06462	1.42965	0.304678	-0.295333	-0.313774	-0.347242	-0.44862	-0.517565	-0.604475	-0.612484	-0.538272	-0.598439	-0.634377	-0.614602	0.726232		other
TraesCS7B02G314100	VAI91096.1 unnamed protein product [Triticum turgidum subsp. durum]	AT5G01230	LOC_Os06g49140	Bradi1g34537	GRMZM2G083745	GO:0002181,GO:0003676,GO:0008168,GO:0008175,GO:0030488,GO:0042742,GO:0051301	Transcription		17.4519	9.84816	5.07958	2.85543	2.8227	2.38973	1.89185	1.54841	1.11583	0.759475	0.977837	0.711963	0.602209	0.988446	8.3179		2.99954	1.32593	0.276339	-0.213207	-0.220411	-0.31571	-0.425297	-0.50089	-0.596103	-0.674538	-0.626475	-0.684996	-0.709153	-0.62414	0.98911		other
TraesCS5D02G371100	XP_020169795.1 uncharacterized protein LOC109755277 isoform X3 [Aegilops tauschii subsp. tauschii]	AT3G02890	LOC_Os12g24540	Bradi4g07957	GRMZM2G103230		Transcription		34.4553	21.4014	14.4636	10.4016	10.2422	9.69172	9.20569	9.43144	8.43478	7.4678	7.69788	7.23166	5.51088	5.93525	17.5433		3.06734	1.28888	0.343685	-0.209717	-0.231441	-0.306437	-0.372654	-0.341897	-0.477682	-0.609423	-0.578077	-0.641594	-0.876033	-0.818216	0.763263		other
TraesCS6B02G382600	BAJ98217.1 predicted protein [Hordeum vulgare subsp. vulgare]	AT4G31580	LOC_Os02g54770	Bradi3g53760	GRMZM2G151923	GO:0000381,GO:0000398,GO:0003676,GO:0003723,GO:0003729,GO:0005681,GO:0005730,GO:0008270,GO:0008380,GO:0016607,GO:0045292	Transcription		68.8995	41.3392	26.3313	20.9513	18.54	17.472	16.162	16.0199	16.2424	12.2698	13.5074	13.6557	12.1255	10.8262	33.7402		3.11566	1.26348	0.254871	-0.106688	-0.268743	-0.340517	-0.428553	-0.438104	-0.423149	-0.690131	-0.606953	-0.596989	-0.699825	-0.787145	0.752785		other
TraesCS7B02G239000	VAI77104.1 unnamed protein product [Triticum turgidum subsp. durum]	AT5G49530	LOC_Os08g16780	Bradi3g19400	GRMZM2G155943	GO:0001056,GO:0005666	Transcription		12.3623	6.67228	4.1778	2.52341	2.43541	2.20634	2.22114	1.68783	1.72057	1.09586	1.6322	0.920387	1.10985	1.11003	4.79456		3.17098	1.22059	0.365554	-0.201522	-0.231688	-0.310205	-0.305134	-0.487936	-0.476713	-0.690846	-0.507004	-0.750994	-0.686052	-0.685991	0.576961		other
TraesCS5A02G362100	XP_020169795.1 uncharacterized protein LOC109755277 isoform X3 [Aegilops tauschii subsp. tauschii]	AT3G02890	LOC_Os12g24540	Bradi4g07957	GRMZM2G103230		Transcription		49.216	30.4261	21.0727	14.5683	13.8982	13.0715	12.5055	13.8503	12.6921	10.7515	9.88418	11.034	9.33919	8.70658	21.2946		3.1514	1.32353	0.413627	-0.219113	-0.284298	-0.364723	-0.419785	-0.288965	-0.401631	-0.590409	-0.674785	-0.562926	-0.727801	-0.789341	0.43522		other
TraesCS6D02G104700	XP_020195422.1 splicing factor 3B subunit 1 [Aegilops tauschii subsp. tauschii]	AT5G64270	LOC_Os02g05310	Bradi3g03690	GRMZM2G117346	GO:0000245,GO:0003729,GO:0005686,GO:0005689,GO:0006397,GO:0071004,GO:0071013	Transcription		87.5447	49.508	34.1522	22.5082	19.4714	18.8757	19.4586	21.1595	20.1535	15.5981	14.1142	14.2085	11.2658	12.2121	39.3713		3.15743	1.18552	0.389444	-0.21421	-0.37164	-0.402523	-0.372306	-0.284128	-0.336281	-0.572443	-0.649372	-0.644481	-0.797036	-0.747982	0.660013		chl
TraesCS7A02G539800	VAI81497.1 unnamed protein product [Triticum turgidum subsp. durum]	AT5G46550	LOC_Os07g32420	Bradi2g34827	GRMZM2G169688		Transcription		26.7492	14.1642	9.89805	7.38221	6.18638	6.01395	6.04764	5.64731	6.47453	4.64763	4.80771	5.23359	4.45008	3.86861	11.9181		3.25399	1.04238	0.292674	-0.149445	-0.359592	-0.389894	-0.383974	-0.454324	-0.308954	-0.630003	-0.601871	-0.527029	-0.664719	-0.766902	0.647658		other
TraesCS7D02G505200	XP_020151717.1 transcription initiation factor TFIID subunit 1-like [Aegilops tauschii subsp. tauschii]	AT1G32750	LOC_Os06g43790	Bradi1g30648	GRMZM2G042231	GO:0001075,GO:0004402,GO:0005669,GO:0009294,GO:0016043,GO:0017025,GO:0043565,GO:0045944	Transcription		24.4197	13.3755	9.87507	7.69572	7.15357	5.84275	5.99786	6.1124	6.01586	4.7375	5.52669	5.64447	4.70553	4.308	10.9988		3.25447	1.04382	0.34317	-0.0930567	-0.201574	-0.463952	-0.432905	-0.409979	-0.429303	-0.685183	-0.527217	-0.503642	-0.691582	-0.771153	0.568091		other
TraesCS1D02G162500	VAH05095.1 unnamed protein product [Triticum turgidum subsp. durum]	AT3G50670	LOC_Os10g02630	Bradi3g30430	GRMZM2G113592	GO:0000243,GO:0000398,GO:0003723,GO:0003729,GO:0005685,GO:0016607	Transcription		68.0023	39.2338	29.2866	23.3852	19.3638	17.5285	16.1935	15.1929	14.7163	14.1999	14.3403	12.452	12.7141	12.8537	31.3253		3.15602	1.15099	0.457717	0.0464155	-0.233856	-0.361771	-0.454814	-0.524547	-0.557765	-0.593761	-0.583971	-0.715577	-0.697311	-0.687581	0.599804		other
TraesCS2D02G477200	XP_020151637.1 histone-lysine N-methyltransferase SUVR4-like [Aegilops tauschii subsp. tauschii]	AT3G04380	LOC_Os02g40770	Bradi5g00500	GRMZM2G042442	GO:0005694,GO:0005730,GO:0008270,GO:0009506,GO:0016043,GO:0018024,GO:0034968	Transcription		24.6335	10.798	7.74503	4.29565	3.05254	2.97818	1.51296	0.953778	0.810186	0.600381	0.46151	0.485709	0.486625	0.909004	7.64868		3.23454	1.01275	0.522483	-0.0314426	-0.231068	-0.24301	-0.478306	-0.568102	-0.591161	-0.624853	-0.647154	-0.643268	-0.643121	-0.575293	0.50701		other
TraesCS6B02G210200	AYA60747.1 histone deacetylase 6 protein B [Triticum aestivum]	AT5G63110	LOC_Os08g25570	Bradi3g22370	GRMZM2G136067	GO:0000003,GO:0000118,GO:0004407,GO:0009651,GO:0009737,GO:0009790,GO:0009791,GO:0009793,GO:0009941,GO:0010228,GO:0010431,GO:0016043,GO:0016441,GO:0016458,GO:0016575,GO:0040029,GO:0045944,GO:0070932,GO:0070933	Cell_cycle,Protein_fate,Senescence,Transcription		41.6222	20.7232	13.7447	9.66562	6.93052	6.39927	5.04936	4.39832	4.67966	4.44859	4.42077	3.61805	3.63025	4.40657	15.0974		3.23976	1.10386	0.390649	-0.0262323	-0.305762	-0.360056	-0.498018	-0.564555	-0.535802	-0.559417	-0.56226	-0.644299	-0.643052	-0.563711	0.528895		other
TraesCS1B02G203600	VAH17337.1 unnamed protein product [Triticum turgidum subsp. durum]	AT3G50670	LOC_Os10g02630	Bradi3g30430	GRMZM2G113592	GO:0000243,GO:0000398,GO:0003723,GO:0003729,GO:0005685,GO:0016607	Transcription		55.9893	30.2812	21.3018	15.8349	14.311	14.1462	12.2014	11.1413	10.5531	9.97404	10.9021	9.66245	9.41126	10.3126	24.6538		3.24027	1.08282	0.32925	-0.129536	-0.257427	-0.271251	-0.434459	-0.52343	-0.572788	-0.621386	-0.543499	-0.647536	-0.668616	-0.592977	0.610562		other
TraesCS3D02G364400	XP_020149398.1 transcription initiation factor TFIID subunit 12 [Aegilops tauschii subsp. tauschii]	AT3G10070	LOC_Os01g63940	Bradi4g41936	GRMZM2G015596	GO:0000124,GO:0001102,GO:0004402,GO:0005654,GO:0005669,GO:0017025,GO:0043966,GO:0046695,GO:0046982,GO:0051123	Transcription		17.2007	9.29531	5.88769	3.94919	3.18181	3.53415	2.83168	2.84152	1.92578	1.36851	1.38979	1.72406	1.28987	1.9157	6.00168		3.18105	1.23337	0.393832	-0.083761	-0.272821	-0.186015	-0.359083	-0.356658	-0.582271	-0.719566	-0.714325	-0.631969	-0.738941	-0.584754	0.421915		other
TraesCS1B02G388100	XP_020195681.1 glutamate--tRNA ligase, cytoplasmic-like isoform X1 [Aegilops tauschii subsp. tauschii]	AT5G26710	LOC_Os01g16520	Bradi2g10180	GRMZM2G046932	GO:0004818,GO:0004819,GO:0006412,GO:0006424,GO:0006425,GO:0017102	Transcription		6.79783	3.69775	2.6261	1.96764	1.94847	1.99664	1.90855	1.38067	1.26576	1.5012	1.48949	1.12254	0.858452	0.757992	3.05576		3.1719	1.05246	0.319804	-0.130365	-0.143469	-0.110541	-0.170764	-0.531659	-0.610218	-0.449254	-0.457263	-0.708134	-0.888683	-0.957366	0.613553		other
TraesCS4A02G289300	VAH95712.1 unnamed protein product [Triticum turgidum subsp. durum]	AT3G55460	LOC_Os02g15310	Bradi4g03940	GRMZM2G065066	GO:0000381,GO:0000398,GO:0003676,GO:0003723,GO:0003729,GO:0005654,GO:0005681,GO:0006979,GO:0008380,GO:0016607,GO:0042802,GO:0045292	Transcription		12.355	6.50255	4.22105	3.26395	3.65698	3.1387	2.37548	1.89713	1.95191	1.58932	1.69379	1.0608	0.829606	1.05388	5.39566		3.11736	1.08026	0.286119	-0.047025	0.0897771	-0.0906233	-0.356283	-0.522785	-0.503719	-0.629926	-0.593564	-0.813894	-0.894366	-0.8163	0.694972		other
TraesCS4B02G053000	VAI01817.1 unnamed protein product [Triticum turgidum subsp. durum]	AT4G34430	LOC_Os03g51220	Bradi1g10370	GRMZM2G047038	GO:0006325,GO:0008270	Transcription		30.2071	17.858	12.0353	10.0544	8.76616	8.00916	6.84499	6.23048	6.46882	5.56408	5.68064	5.10247	5.24571	4.82094	15.7514		3.0576	1.19737	0.320248	0.0218527	-0.1722	-0.286232	-0.4616	-0.554167	-0.518265	-0.654552	-0.636994	-0.724088	-0.70251	-0.766496	0.880034		other
TraesCS2A02G224300	VAH29641.1 unnamed protein product [Triticum turgidum subsp. durum]	AT1G05120	LOC_Os07g32730	Bradi1g26440	GRMZM2G021233		Transcription		11.6981	5.92176	2.67615	1.9664	1.91478	1.74398	1.1401	0.617088	0.306355	0.402942	0.254503	0.114162	0.0228661	0.0709303	4.50271		3.12614	1.22023	0.149343	-0.0848383	-0.101869	-0.158226	-0.357473	-0.530042	-0.632568	-0.600699	-0.649677	-0.695982	-0.726105	-0.710247	0.752016		other
TraesCS1D02G051900	VAH13161.1 unnamed protein product [Triticum turgidum subsp. durum]	AT3G53500	LOC_Os05g02880	Bradi2g37640	GRMZM2G175419	GO:0000381,GO:0000398,GO:0003676,GO:0003723,GO:0003729,GO:0005654,GO:0005681,GO:0008270,GO:0008380,GO:0016043,GO:0016607,GO:0045292	Transcription		55.5817	29.2293	19.9368	16.6504	14.6752	13.9245	13.7323	9.78132	9.77942	8.86155	8.75394	7.21933	6.36383	7.2279	27.9781		3.12146	1.00878	0.263795	0.000320853	-0.158027	-0.218216	-0.233619	-0.550375	-0.550527	-0.624112	-0.63274	-0.75577	-0.824356	-0.755083	0.908472		other
TraesCS1A02G139600	VAH03841.1 unnamed protein product [Triticum turgidum subsp. durum]	AT3G13445	LOC_Os03g45410	Bradi3g27190	GRMZM2G149238	GO:0000978,GO:0000979,GO:0005667,GO:0005669,GO:0006366,GO:0008134	Transcription		27.438	14.3952	9.73625	8.8089	7.49252	6.54141	5.38872	4.43226	3.59663	3.05313	3.3372	2.81928	2.70558	2.81023	10.958		3.14786	1.08163	0.343562	0.196653	-0.0118876	-0.162562	-0.345171	-0.496692	-0.629072	-0.715173	-0.67017	-0.752219	-0.770231	-0.753653	0.537119		other
TraesCS4D02G133000	XP_020172202.1 THO complex subunit 4B-like [Aegilops tauschii subsp. tauschii]	AT5G02530	LOC_Os11g01020	Bradi4g26905	GRMZM2G157329	GO:0003676,GO:0003729,GO:0005654,GO:0051028	Transcription		11.3694	5.98146	3.82338	3.27618	3.1663	2.31141	2.3278	1.28452	0.946722	0.72139	1.52817	0.984742	0.915572	1.04373	4.67238		3.10423	1.11607	0.319738	0.117823	0.077275	-0.238177	-0.23213	-0.617099	-0.741748	-0.824896	-0.527195	-0.727719	-0.753243	-0.705952	0.633019		other
TraesCS6A02G089100	EMS53914.1 hypothetical protein TRIUR3_14146 [Triticum urartu]	AT2G18740	LOC_Os08g05530	Bradi3g02620	GRMZM2G014091	GO:0000387,GO:0000398,GO:0005622,GO:0005681,GO:0005682,GO:0005685,GO:0005686,GO:0005687,GO:0005732,GO:0043484,GO:0046540,GO:0048509	Development,Transcription		7.52204	4.88458	3.03163	2.1845	1.76823	1.16279	1.34256	1.12343	0.867219	0.835521	1.15787	0.848763	0.811123	0.8962	3.9649		2.86202	1.45424	0.465195	0.0130302	-0.20916	-0.532324	-0.436371	-0.553333	-0.690089	-0.707008	-0.534948	-0.699941	-0.720031	-0.67462	0.963342		other
TraesCS1B02G107200	VAH14250.1 unnamed protein product [Triticum turgidum subsp. durum]	AT1G03190	LOC_Os05g05260	Bradi2g36360	GRMZM2G097605	GO:0000019,GO:0000717,GO:0003684,GO:0004003,GO:0006281,GO:0006289,GO:0006366,GO:0006979,GO:0008353,GO:0009408,GO:0009411,GO:0033683,GO:0043141,GO:0045893,GO:0045951,GO:0051539	Transcription		15.3437	10.3718	5.97425	4.45006	3.29022	2.80217	2.49194	2.48335	1.82777	1.69775	2.01253	1.28883	1.38331	1.78253	7.70512		2.84386	1.56042	0.425216	0.0317608	-0.267642	-0.393629	-0.473711	-0.475929	-0.64516	-0.678723	-0.597465	-0.784282	-0.759894	-0.656839	0.872024		other
TraesCS4A02G409000	VAH97920.1 unnamed protein product [Triticum turgidum subsp. durum]	AT3G24010	LOC_Os03g04980	Bradi1g75507	GRMZM2G178072	GO:0006325,GO:0035064,GO:0040008	Transcription		7.50173	4.92319	3.03352	1.94095	1.75801	1.04835	0.786401	0.69951	0.472004	0.478	0.562599	0.466969	0.377767	0.528567	3.66908		2.79862	1.51426	0.573017	0.0288096	-0.0623112	-0.415794	-0.546268	-0.589548	-0.702868	-0.699882	-0.657743	-0.705376	-0.749807	-0.674694	0.889587		other
TraesCS1D02G124800	XP_020158324.1 U1 small nuclear ribonucleoprotein 70 kDa-like [Aegilops tauschii subsp. tauschii]	AT3G50670	LOC_Os10g02630	Bradi3g21360	GRMZM2G113592	GO:0000243,GO:0000398,GO:0003723,GO:0003729,GO:0005685,GO:0016607	Transcription		36.8621	21.4088	14.1011	9.02367	5.47085	4.14116	3.00726	2.5578	2.39386	1.76563	1.91577	1.39597	1.77165	2.27147	17.9375		2.89892	1.32487	0.580535	0.0633583	-0.298522	-0.433962	-0.549458	-0.595239	-0.611937	-0.675927	-0.660634	-0.713579	-0.675314	-0.624403	0.971295		other
TraesCS7A02G302100	ACG47844.1 snRNP core Sm protein Sm-X5-like protein [Zea mays]	AT1G03330	LOC_Os04g39444	Bradi3g16900	GRMZM2G092535	GO:0000398,GO:0000932,GO:0003723,GO:0005622,GO:0005688,GO:0005730,GO:0005732,GO:0046540,GO:0071013,GO:1990726	Transcription		19.5463	13.6097	8.38939	5.50323	4.90886	4.65475	4.21759	3.35424	2.97144	2.42943	2.62696	1.93236	1.64223	2.38369	10.225		2.78645	1.57487	0.509476	-0.0795494	-0.200851	-0.252712	-0.34193	-0.518128	-0.596252	-0.706868	-0.666556	-0.808313	-0.867526	-0.716203	0.884089		other
TraesCS5B02G376200	XP_020199539.1 DNA-directed RNA polymerase II subunit RPB2 [Aegilops tauschii subsp. tauschii]	AT4G21710	LOC_Os03g44484	Bradi1g13720	GRMZM2G113928	GO:0000003,GO:0001055,GO:0003899,GO:0005654,GO:0005665,GO:0009506,GO:0009790,GO:0009791,GO:0009793,GO:0032549,GO:0035196	Transcription		120.562	84.832	58.085	38.7857	33.4658	30.6245	28.0117	27.3546	23.3262	20.2142	16.4205	19.2548	19.2661	22.7845	63.8381		2.80773	1.5554	0.617922	-0.0585123	-0.244972	-0.344557	-0.436135	-0.459168	-0.600361	-0.709436	-0.842403	-0.743062	-0.742666	-0.619346	0.819568		other
TraesCS2B02G256600	VAH45749.1 unnamed protein product [Triticum turgidum subsp. durum]	AT4G37740	LOC_Os07g28430	Bradi1g28400	GRMZM2G096709	GO:0008285,GO:0048364,GO:0048366	Transcription		18.5111	12.2862	9.59756	6.683	4.91489	4.2534	4.29685	3.22842	2.67074	2.426	2.60695	1.74839	1.71317	1.99654	10.6417		2.68856	1.36794	0.79753	0.179197	-0.19591	-0.336248	-0.32703	-0.553699	-0.672013	-0.723934	-0.685546	-0.867692	-0.875164	-0.815046	1.01905		other
TraesCS6D02G171000	XP_020174440.1 probable histone deacetylase 19 isoform X1 [Aegilops tauschii subsp. tauschii]	AT4G38130	LOC_Os06g38470	Bradi3g08060	GRMZM2G172883	GO:0000118,GO:0004407,GO:0009294,GO:0009405,GO:0009607,GO:0009861,GO:0016043,GO:0016573,GO:0016575,GO:0045892,GO:0045944,GO:0070822,GO:0070932,GO:0070933,GO:1902459,GO:2000026	Cell_cycle,Protein_fate,Transcription		45.5005	27.7964	20.3528	16.5688	11.3584	8.90102	7.00834	5.12531	3.62418	2.87193	2.7403	1.99884	2.73298	4.28183	22.5389		2.78598	1.30364	0.680388	0.363557	-0.072703	-0.278455	-0.436928	-0.594592	-0.72028	-0.783265	-0.794287	-0.856368	-0.7949	-0.665216	0.863428		other
TraesCS2B02G040300	VAH40422.1 unnamed protein product [Triticum turgidum subsp. durum]	AT5G43500	LOC_Os03g61970	Bradi5g00777	GRMZM2G101250	GO:0005198,GO:0005618,GO:0005730,GO:0005856,GO:0006338,GO:0009653,GO:0009791,GO:0016043,GO:0016049,GO:0030154,GO:0031011	Transcription		16.6316	10.8244	9.26586	5.02903	4.85441	3.95775	3.45689	3.51547	2.80138	2.45375	2.87813	2.28615	2.05741	2.36025	8.17995		2.81549	1.36363	0.973969	-0.0852877	-0.128945	-0.353121	-0.478342	-0.463694	-0.642227	-0.729137	-0.623036	-0.771039	-0.828227	-0.752514	0.702478		other
TraesCS7A02G152800	XP_020159421.1 serine/arginine-rich splicing factor RSZ21A isoform X1 [Aegilops tauschii subsp. tauschii]	AT4G31580	LOC_Os06g08840	Bradi1g46980	GRMZM2G151923	GO:0000381,GO:0000398,GO:0003723,GO:0003729,GO:0005654,GO:0005681,GO:0005730,GO:0008270,GO:0008380,GO:0016607,GO:0045292	Transcription		20.1248	14.6742	12.1296	10.2026	10.186	8.74743	8.41299	8.15406	7.77944	6.25159	6.62361	7.49587	6.548	6.68054	12.5617		2.82248	1.33655	0.642856	0.117532	0.113004	-0.279178	-0.37035	-0.440939	-0.543066	-0.95958	-0.858161	-0.620372	-0.878775	-0.842641	0.760647		other
TraesCS3A02G524800	VAH70152.1 unnamed protein product [Triticum turgidum subsp. durum]	AT1G79000	LOC_Os01g14370	Bradi1g23570	GRMZM2G069886	GO:0000003,GO:0003712,GO:0004402,GO:0006357,GO:0006473,GO:0008270,GO:0009294,GO:0009791,GO:0009908,GO:0016043,GO:0016573,GO:0048573	Transcription		16.7615	10.1498	8.64534	6.67858	6.48333	6.44567	5.55436	6.5438	4.68186	4.50667	4.16409	4.48119	3.39335	3.58576	9.48796		2.99476	1.01287	0.561883	-0.0276678	-0.0861962	-0.0974849	-0.364663	-0.0680699	-0.626204	-0.678718	-0.78141	-0.686356	-1.01245	-0.954768	0.814466		other
TraesCS6A02G052900	EMS65945.1 PHD finger protein 3 [Triticum urartu]	AT5G11430	LOC_Os02g11780	Bradi3g07877	GRMZM2G022987		Transcription		24.8621	14.921	12.9489	9.12133	8.6892	8.91254	8.77815	8.91864	7.8921	5.70468	5.99063	5.64024	6.21028	5.71941	15.2456		2.96536	0.985815	0.593125	-0.169057	-0.255106	-0.210633	-0.237394	-0.209419	-0.413831	-0.849407	-0.792465	-0.862239	-0.748727	-0.846473	1.05045		other
TraesCS6B02G456800	VAI63574.1 unnamed protein product [Triticum turgidum subsp. durum]	AT4G21660	LOC_Os02g58090	Bradi3g56730	GRMZM2G132060	GO:0006397	Transcription		75.4789	47.4361	34.3927	28.9175	24.9427	22.8998	20.715	19.251	16.7463	14.7489	13.1854	10.8689	9.53197	10.0087	37.7616		2.92078	1.27231	0.505563	0.183706	-0.049945	-0.170037	-0.298471	-0.384529	-0.531766	-0.64918	-0.741089	-0.877264	-0.955852	-0.927828	0.703603		other
TraesCS3A02G197800	VAH60760.1 unnamed protein product [Triticum turgidum subsp. durum]	AT4G11560	LOC_Os01g34330	Bradi2g40147	GRMZM2G578572	GO:0003682	Transcription		44.5278	24.6255	18.1517	14.9201	13.6051	11.4605	11.1725	10.4543	9.26126	7.6751	7.00404	5.31885	4.47833	4.88323	20.8401		3.0664	1.07434	0.426369	0.10291	-0.0287025	-0.243359	-0.27219	-0.344074	-0.463487	-0.622248	-0.689415	-0.858089	-0.942218	-0.90169	0.695459		other
TraesCS2B02G185300	VAH27782.1 unnamed protein product [Triticum turgidum subsp. durum]	AT5G64610	LOC_Os07g43360	Bradi1g20770	GRMZM2G140288	GO:0000123,GO:0000790,GO:0003676,GO:0004402,GO:0006281,GO:0008270,GO:0010224,GO:0010485,GO:0016043,GO:0042393,GO:0043995,GO:0045892,GO:0045944,GO:2000028	Transcription		27.6562	15.3169	12.1842	10.6944	9.33571	8.73193	7.46562	6.71265	5.8761	4.43598	4.72673	3.78339	3.65433	3.86135	13.0448		3.03787	1.01064	0.495963	0.251201	0.0279892	-0.0712063	-0.279249	-0.402954	-0.540392	-0.77699	-0.729223	-0.884205	-0.905408	-0.871396	0.637356		other
TraesCS1A02G049700	VAH01177.1 unnamed protein product [Triticum turgidum subsp. durum]	AT3G53500	LOC_Os05g02880	Bradi2g37640	GRMZM2G175419	GO:0000381,GO:0000398,GO:0003676,GO:0003723,GO:0003729,GO:0005654,GO:0005681,GO:0008270,GO:0008380,GO:0016043,GO:0016607,GO:0045292	Transcription		51.5261	29.9014	23.8806	18.9195	16.3342	17.3333	14.3676	13.2337	10.3944	9.03739	8.93564	7.30046	7.34786	7.2608	23.2268		3.02572	1.11587	0.58413	0.145977	-0.0823539	0.00588359	-0.256037	-0.356179	-0.606941	-0.72679	-0.735776	-0.880193	-0.876006	-0.883695	0.526388		other
TraesCS5D02G275000	BAK06291.1 predicted protein [Hordeum vulgare subsp. vulgare]	AT3G52090	LOC_Os07g07610	Bradi1g54490	GRMZM2G130207	GO:0000418,GO:0000419,GO:0001055,GO:0003899,GO:0005654,GO:0005665,GO:0006366	Transcription		25.6785	13.4845	10.3278	8.79509	6.52426	6.18549	5.41508	4.79395	5.42515	4.45942	3.47295	2.37704	2.28001	1.94944	11.9948		3.0666	1.00453	0.47072	0.211526	-0.172484	-0.22977	-0.360052	-0.465087	-0.358348	-0.521658	-0.688475	-0.873799	-0.890207	-0.946108	0.752615		other
TraesCS3D02G196600	XP_020185670.1 uncharacterized protein LOC109771388 isoform X1 [Aegilops tauschii subsp. tauschii]	AT4G11560	LOC_Os01g34330	Bradi2g40147	GRMZM2G578572	GO:0003682	Transcription		25.2843	14.0289	11.2044	9.35959	8.06471	6.98477	5.96039	5.68248	5.52947	4.38904	3.71901	3.20966	3.22481	4.09791	13.3382		2.99616	1.01391	0.516463	0.191569	-0.0364797	-0.226673	-0.407082	-0.456027	-0.482975	-0.683821	-0.801825	-0.891528	-0.888862	-0.735095	0.892264		other
TraesCS3B02G439500	VAH83006.1 unnamed protein product [Triticum turgidum subsp. durum]	AT5G63700	LOC_Os01g66140	Bradi2g57107	GRMZM2G408096	GO:0016043	Transcription		7.03333	4.56775	4.43397	3.67621	2.63942	1.89077	2.1468	2.81079	3.62548	2.96849	3.08668	2.87221	3.06059	2.46203	4.78111		2.82112	0.86889	0.762969	0.162978	-0.657946	-1.25072	-1.048	-0.522253	0.12281	-0.397385	-0.303807	-0.473625	-0.324464	-0.7984	1.03783		other
TraesCS6B02G439600	VAI63251.1 unnamed protein product [Triticum turgidum subsp. durum]	AT3G23150	LOC_Os02g57530	Bradi3g55730	GRMZM2G075368	GO:0000155,GO:0004673,GO:0004674,GO:0004872,GO:0005783,GO:0005789,GO:0009873,GO:0010105,GO:0038199,GO:0051740	Hormone_defence,Transcription		15.1955	10.7486	11.487	8.57944	6.50159	5.07861	5.75203	6.1469	6.77214	5.94444	6.39278	5.45263	5.43754	5.94393	12.0652		2.47436	0.979815	1.22796	0.250791	-0.44754	-0.92578	-0.699452	-0.566744	-0.356613	-0.634787	-0.484107	-0.800076	-0.80515	-0.634961	1.42229		other
TraesCS1A02G367300	VAH10101.1 unnamed protein product [Triticum turgidum subsp. durum]	AT2G34900	LOC_Os06g04640	Bradi1g51430	GRMZM2G103166	GO:0009791,GO:0010030,GO:0045893	Transcription		6.62897	4.34316	2.86806	2.33325	2.19981	1.68147	1.47893	1.35335	1.11227	1.14111	1.95974	1.36592	1.17556	1.42388	5.02294		2.64558	1.21362	0.289526	-0.0455105	-0.129102	-0.453824	-0.580706	-0.659376	-0.810399	-0.792334	-0.279497	-0.6515	-0.770755	-0.615193	1.63947		mit
TraesCS1D02G236600	BAJ97697.1 predicted protein [Hordeum vulgare subsp. vulgare]	AT5G41010	LOC_Os01g34614	Bradi3g18520	GRMZM2G146331	GO:0000418,GO:0000419,GO:0001054,GO:0001055,GO:0001056,GO:0003899,GO:0005654,GO:0005665,GO:0005666,GO:0005736	Transcription		15.1868	10.0062	5.93175	3.32125	1.98624	1.85528	1.5323	1.31104	1.2347	1.34332	1.40876	0.935426	1.01111	1.17095	10.4062		2.62882	1.42119	0.471413	-0.137107	-0.448302	-0.478831	-0.554119	-0.605695	-0.623489	-0.598169	-0.582915	-0.693252	-0.67561	-0.638351	1.51442		other
TraesCS2B02G188500	VAH43637.1 unnamed protein product [Triticum turgidum subsp. durum]	AT5G63670	LOC_Os07g43060	Bradi1g21400	GRMZM2G086805	GO:0000993,GO:0003727,GO:0006325,GO:0008270,GO:0032044,GO:0032786	Transcription		17.6498	11.1354	7.32715	5.22598	3.64831	3.0708	3.03946	2.59248	3.19943	3.46808	3.80501	2.70312	2.68953	2.96109	12.6473		2.71491	1.23765	0.374076	-0.102396	-0.460158	-0.591117	-0.598224	-0.699584	-0.561948	-0.501028	-0.424624	-0.674494	-0.677575	-0.615995	1.58051		other
TraesCS4D02G306000	XP_020169230.1 PHD finger protein ING1 [Aegilops tauschii subsp. tauschii]	AT3G24010	LOC_Os03g04980	Bradi1g75507	GRMZM2G178072	GO:0006325,GO:0035064,GO:0040008	Transcription		12.6403	9.48811	6.60125	3.85674	2.92382	2.42638	1.65969	1.09333	0.907743	1.27875	2.99855	1.2992	1.5847	2.10447	10.0108		2.35092	1.48743	0.696618	-0.0552022	-0.310762	-0.447028	-0.657053	-0.812199	-0.863038	-0.761407	-0.29029	-0.755804	-0.677596	-0.535213	1.63063		other
TraesCS4A02G043700	VAH87823.1 unnamed protein product [Triticum turgidum subsp. durum]	AT5G10070	LOC_Os03g09920	Bradi1g71517	GRMZM2G114758		Transcription		9.41196	6.26243	2.92316	2.17943	2.22914	1.732	1.47673	1.09244	0.91378	0.691149	1.10916	0.642582	0.461426	0.539892	5.27139		2.79499	1.5283	0.185293	-0.113826	-0.0938299	-0.293774	-0.39644	-0.550996	-0.622849	-0.712388	-0.544271	-0.731921	-0.804779	-0.773221	1.12972		other
TraesCS3B02G305100	CDM83926.1 unnamed protein product [Triticum aestivum]	AT3G58630	LOC_Os01g48320	Bradi2g46320	GRMZM2G080583	GO:0043565,GO:0044212	Transcription		11.2275	8.54621	4.98792	3.78533	3.42094	3.14859	2.32277	1.94396	2.03944	1.66509	1.91816	2.09303	2.20623	1.57986	6.60582		2.67372	1.70424	0.417681	-0.0171379	-0.148889	-0.247362	-0.545951	-0.682916	-0.648393	-0.783746	-0.692243	-0.629018	-0.588088	-0.81456	1.00266		other
TraesCS2D02G303100	BAJ97697.1 predicted protein [Hordeum vulgare subsp. vulgare]	AT5G41010	LOC_Os01g34614	Bradi3g18520	GRMZM2G146331	GO:0000418,GO:0000419,GO:0001054,GO:0001055,GO:0001056,GO:0003899,GO:0005654,GO:0005665,GO:0005666,GO:0005736	Transcription		21.4726	14.4957	8.94969	5.6909	3.28824	3.20722	2.6718	2.73067	2.11976	1.58093	1.7307	1.31416	1.23504	1.08545	11.9809		2.72211	1.52782	0.578482	0.0206533	-0.390627	-0.404497	-0.496147	-0.48607	-0.590643	-0.682878	-0.657243	-0.728543	-0.742087	-0.767693	1.09736		other
TraesCS6A02G418900	VAI52290.1 unnamed protein product [Triticum turgidum subsp. durum]	AT5G59710	LOC_Os02g54120	Bradi5g25870	GRMZM2G091143	GO:0000932,GO:0003729,GO:0006259,GO:0015074,GO:0017148,GO:0030015,GO:0045892	Transcription		15.4883	11.1324	8.19193	5.38242	5.16635	5.18184	4.26695	4.31178	3.45875	3.68804	3.82617	3.17595	3.67022	3.43468	10.2754		2.70011	1.45485	0.61422	-0.188964	-0.250734	-0.246307	-0.507855	-0.495041	-0.738903	-0.673355	-0.633866	-0.81975	-0.678449	-0.745785	1.20983		other
TraesCS1A02G443700	VAH11783.1 unnamed protein product [Triticum turgidum subsp. durum]	AT1G65700	LOC_Os05g51650	Bradi2g14260	GRMZM5G872417	GO:0000398,GO:0003723,GO:0005622,GO:0005688,GO:0005732,GO:0016070,GO:0046540	Transcription		15.1488	9.86601	5.84613	2.76988	2.50127	2.63266	2.16751	1.82398	1.32551	1.5358	1.8296	1.06117	0.972947	1.07315	8.03573		2.83266	1.50165	0.488822	-0.286251	-0.35393	-0.320826	-0.438021	-0.524574	-0.650165	-0.597183	-0.523159	-0.716768	-0.738996	-0.713749	1.0405		other
TraesCS7B02G261800	XP_020163531.1 probable histone deacetylase 19 [Aegilops tauschii subsp. tauschii]	AT4G38130	LOC_Os06g38470	Bradi1g37290	GRMZM2G081474	GO:0000118,GO:0004407,GO:0009294,GO:0009405,GO:0009607,GO:0009861,GO:0016043,GO:0016573,GO:0016575,GO:0045892,GO:0045944,GO:0070822,GO:0070932,GO:0070933,GO:1902459,GO:2000026	Cell_cycle,Protein_fate,Transcription		20.131	14.9979	8.91638	5.71077	4.43281	4.44263	3.87915	3.88136	4.07175	3.49868	3.10026	2.51201	2.50912	3.71514	13.1899		2.62907	1.63177	0.450193	-0.172624	-0.420918	-0.419009	-0.528488	-0.528059	-0.491068	-0.60241	-0.679818	-0.794109	-0.794671	-0.560353	1.2805		other
TraesCS1B02G146600	VAH15421.1 unnamed protein product [Triticum turgidum subsp. durum]	AT3G50670	LOC_Os10g02630	Bradi3g21360	GRMZM2G113592	GO:0000243,GO:0000398,GO:0003723,GO:0003729,GO:0005685,GO:0016607	Transcription		17.0512	10.9734	8.14124	4.55254	2.92944	2.2204	1.77028	1.95938	1.73862	1.71085	1.87241	1.29006	1.75009	2.26556	11.4679		2.62904	1.32696	0.720199	-0.0486355	-0.396364	-0.548267	-0.6447	-0.604188	-0.651483	-0.657432	-0.622819	-0.74758	-0.649024	-0.538593	1.43289		other
TraesCS3B02G193400	VAH75359.1 unnamed protein product [Triticum turgidum subsp. durum]	AT3G58570	LOC_Os06g40020	Bradi1g36730	GRMZM2G091652	GO:0003729,GO:0008026	Ribosome_translation,Transcription		41.2623	29.0767	23.0683	16.217	12.8714	10.0456	9.36348	10.1087	9.12134	8.32583	9.1797	9.19192	8.47559	8.92693	31.2145		2.53345	1.32275	0.725789	0.0450751	-0.287325	-0.568076	-0.635852	-0.561809	-0.659909	-0.738946	-0.65411	-0.652896	-0.724067	-0.679225	1.53515		other
TraesCS3D02G146600	XP_020191295.1 transcription factor GTE5, chloroplastic-like [Aegilops tauschii subsp. tauschii]	AT1G06230	LOC_Os01g11580	Bradi2g06910	GRMZM2G400907	GO:0007049,GO:0009294,GO:0045931,GO:0048364	Transcription		6.08517	4.33718	3.27094	2.27904	1.70811	1.47819	1.152	1.7849	1.22161	1.25954	1.24797	1.11551	1.35286	1.37543	3.98539		2.65814	1.44864	0.710862	0.0245312	-0.370518	-0.529611	-0.755314	-0.317385	-0.707146	-0.680902	-0.688907	-0.780562	-0.616331	-0.600711	1.20522		chl
TraesCS6B02G328500	VAI60603.1 unnamed protein product [Triticum turgidum subsp. durum]	AT1G14790	LOC_Os02g50330	Bradi3g59910	GRMZM2G481730	GO:0003676,GO:0003723,GO:0003968,GO:0009607,GO:0009615,GO:0009751,GO:0010025,GO:0016441,GO:0030422,GO:0031380,GO:0040029,GO:0060148,GO:0070919	Transcription		15.1989	9.40452	7.19027	4.15701	3.43728	2.54995	3.38632	3.82549	3.43487	2.20026	2.769	2.18863	2.13375	2.38739	10.4159		2.73873	1.18601	0.592658	-0.220171	-0.413039	-0.650818	-0.426695	-0.309009	-0.413684	-0.744526	-0.592118	-0.747641	-0.762347	-0.69438	1.45702		other
TraesCS4B02G247900	VAI08394.1 unnamed protein product [Triticum turgidum subsp. durum]	AT5G61140	LOC_Os03g11470	Bradi1g70057	GRMZM2G026991	GO:0003676,GO:0003729,GO:0004386,GO:0005681,GO:0006307,GO:0006397,GO:0008026,GO:0008380,GO:0043140	Transcription		57.5708	40.364	34.0729	23.6677	20.3374	17.0192	16.853	18.6764	16.1621	11.8179	11.1837	8.92188	7.81403	9.6948	43.3448		2.4609	1.2535	0.812062	0.0819373	-0.151754	-0.38459	-0.396252	-0.2683	-0.444727	-0.749558	-0.794061	-0.952772	-1.03051	-0.898536	1.46266		mit
TraesCS2B02G274400	VAH45432.1 unnamed protein product [Triticum turgidum subsp. durum]	AT5G55040	LOC_Os09g37760	Bradi1g26420	GRMZM2G044044		Transcription		32.6659	24.515	19.9351	16.0776	13.1459	11.8484	11.1928	11.8951	12.1357	8.37229	7.6927	7.42602	7.65276	8.00977	25.9662		2.4057	1.32218	0.713362	0.200577	-0.189137	-0.361627	-0.448776	-0.355414	-0.323426	-0.823712	-0.914051	-0.949501	-0.919361	-0.871902	1.51509		other
TraesCS1B02G153600	VAH15748.1 unnamed protein product [Triticum turgidum subsp. durum]	AT4G12610	LOC_Os10g10990	Bradi3g22897	GRMZM2G014180	GO:0006367,GO:0008022,GO:0032968	Transcription		53.5173	38.3596	30.9775	23.7253	17.3028	15.4283	15.7364	13.5649	12.9289	11.1587	10.3715	10.3335	9.29123	9.05092	41.9924		2.4288	1.29955	0.749583	0.209297	-0.269182	-0.408833	-0.385873	-0.547651	-0.595034	-0.726913	-0.785561	-0.788388	-0.86604	-0.883943	1.57019		other
TraesCS1A02G138600	VAH03780.1 unnamed protein product [Triticum turgidum subsp. durum]	AT4G12610	LOC_Os10g10990	Bradi3g22897	GRMZM2G014180	GO:0006367,GO:0008022,GO:0032968	Transcription		41.8053	28.5375	23.5413	17.7206	14.8115	12.3299	11.0693	10.4688	8.91935	7.82169	7.46159	7.29534	6.85522	7.52648	31.0893		2.51551	1.23127	0.747675	0.184268	-0.0973147	-0.337517	-0.45953	-0.517661	-0.667636	-0.773882	-0.808737	-0.824829	-0.86743	-0.802456	1.47827		other
TraesCS7D02G292500	XP_020150541.1 AP2-like ethylene-responsive transcription factor AIL1 [Aegilops tauschii subsp. tauschii]	AT1G72570	LOC_Os04g42570	Bradi3g15880	GRMZM2G022359	GO:0009653,GO:0009873,GO:0009887	Transcription		6.69413	4.27029	3.74423	2.5252	1.91425	1.96048	1.92838	1.54713	1.73086	1.57573	1.31033	1.05111	0.865662	0.901048	4.86169		2.59748	1.111	0.788384	0.040781	-0.3339	-0.305545	-0.325232	-0.55904	-0.446368	-0.541504	-0.704269	-0.863238	-0.97697	-0.955268	1.47369		other
TraesCS7D02G169200	XP_020169321.1 putative transcription elongation factor SPT5 homolog 1 [Aegilops tauschii subsp. tauschii]	AT4G08350	LOC_Os06g10620	Bradi1g46230	GRMZM2G142072	GO:0003729,GO:0005198,GO:0005622,GO:0005840,GO:0006357,GO:0006368,GO:0006412,GO:0032044	Ribosome_translation,Transcription		82.1109	58.5788	40.4401	31.7424	30.7708	27.3857	26.9044	24.4047	23.9658	20.0624	17.585	16.6802	15.1813	15.4063	55.071		2.68631	1.41417	0.4336	-0.0365936	-0.0891159	-0.272116	-0.298135	-0.433265	-0.456994	-0.668012	-0.80194	-0.85085	-0.931881	-0.919719	1.22454		other
TraesCS7B02G073100	VAI84092.1 unnamed protein product [Triticum turgidum subsp. durum]	AT4G08350	LOC_Os06g10620	Bradi1g46230	GRMZM2G142072	GO:0003729,GO:0005198,GO:0005622,GO:0005840,GO:0006357,GO:0006368,GO:0006412,GO:0032044	Ribosome_translation,Transcription		71.2859	50.8375	35.3843	29.6486	27.6705	26.5624	25.3513	23.3236	22.9004	19.4567	16.396	17.114	14.8725	15.2867	51.5754		2.64781	1.34131	0.35396	-0.0125097	-0.138895	-0.209693	-0.287078	-0.416629	-0.443673	-0.663697	-0.859258	-0.813382	-0.956593	-0.930131	1.38846		other
TraesCS7A02G168300	VAI71888.1 unnamed protein product [Triticum turgidum subsp. durum]	AT4G08350	LOC_Os06g10620	Bradi1g46230	GRMZM2G142072	GO:0003729,GO:0005198,GO:0005622,GO:0005840,GO:0006357,GO:0006368,GO:0006412,GO:0032044	Ribosome_translation,Transcription		79.5402	58.1922	42.1207	33.5716	30.8849	28.2672	24.3812	21.653	21.0153	19.1735	17.4395	16.0846	14.8971	15.1366	55.431		2.58437	1.42744	0.556467	0.09316	-0.0524407	-0.194305	-0.4049	-0.552751	-0.58731	-0.687127	-0.781097	-0.854521	-0.918877	-0.905901	1.2778		other
TraesCS7A02G292900	VAI75467.1 unnamed protein product [Triticum turgidum subsp. durum]	AT1G72570	LOC_Os04g42570	Bradi3g15880	GRMZM2G022359	GO:0009653,GO:0009873,GO:0009887	Transcription		12.4009	7.98797	5.79693	5.32062	3.86366	3.5623	3.10013	3.52183	3.30015	2.25336	2.90445	2.17832	1.80533	1.76184	8.10442		2.74721	1.20809	0.443913	0.277789	-0.230362	-0.335469	-0.49666	-0.349582	-0.4269	-0.79199	-0.564908	-0.818165	-0.948254	-0.963421	1.24871		other
TraesCS6A02G184100	VAI45499.1 unnamed protein product [Triticum turgidum subsp. durum]	AT4G38130	LOC_Os06g38470	Bradi3g08060	GRMZM2G172883	GO:0000118,GO:0004407,GO:0009294,GO:0009405,GO:0009607,GO:0009861,GO:0016043,GO:0016573,GO:0016575,GO:0045892,GO:0045944,GO:0070822,GO:0070932,GO:0070933,GO:1902459,GO:2000026	Cell_cycle,Protein_fate,Transcription		55.6555	32.5526	24.166	17.907	13.1388	10.299	8.34633	6.88843	6.49544	5.39398	6.42915	4.70834	5.45685	8.3598	39.4228		2.6756	1.10302	0.532159	0.106116	-0.218447	-0.411748	-0.544661	-0.643898	-0.670648	-0.745623	-0.67516	-0.792293	-0.741343	-0.543744	1.57067		other
TraesCS6B02G212600	VAI57093.1 unnamed protein product [Triticum turgidum subsp. durum]	AT4G38130	LOC_Os06g38470	Bradi3g08060	GRMZM2G172883	GO:0000118,GO:0004407,GO:0009294,GO:0009405,GO:0009607,GO:0009861,GO:0016043,GO:0016573,GO:0016575,GO:0045892,GO:0045944,GO:0070822,GO:0070932,GO:0070933,GO:1902459,GO:2000026	Cell_cycle,Protein_fate,Transcription		52.4048	31.1009	21.3335	16.317	12.7169	9.77784	8.00387	7.17742	6.36828	5.17404	5.34084	4.30941	5.34046	7.80519	35.1806		2.73459	1.16775	0.449384	0.0804275	-0.184346	-0.400507	-0.530977	-0.59176	-0.65127	-0.739103	-0.726836	-0.802695	-0.726864	-0.54559	1.4678		other
TraesCS5B02G193200	AQQ11618.1 WXPL1B transcription factor [Triticum aestivum]	AT4G39780	LOC_Os09g20350	Bradi4g29010	GRMZM2G141679	GO:0009873,GO:0030154,GO:0043565	Transcription		77.2619	51.1543	43.3704	38.6621	32.7611	29.9609	27.2855	23.7776	23.0281	22.8264	23.8869	19.771	23.7063	23.2134	55.5472		2.73676	1.06922	0.572047	0.271319	-0.105587	-0.284441	-0.455321	-0.679377	-0.727253	-0.740134	-0.672399	-0.935287	-0.683932	-0.715418	1.3498		other
TraesCS5D02G200900	VAI17716.1 unnamed protein product [Triticum turgidum subsp. durum]	AT4G39780	LOC_Os09g20350	Bradi4g29010	GRMZM2G141679	GO:0009873,GO:0030154,GO:0043565	Transcription		61.0366	41.5239	34.2676	27.241	24.3311	24.3836	18.6984	18.6354	18.2676	18.3131	17.1092	15.3366	17.7948	18.5108	42.341		2.75804	1.19891	0.619107	0.0576601	-0.174848	-0.170655	-0.624923	-0.62996	-0.659344	-0.655712	-0.751905	-0.893542	-0.69712	-0.63991	1.2642		other
TraesCS6D02G225200	XP_020147199.1 transcription initiation factor TFIID subunit 4b-like isoform X1 [Aegilops tauschii subsp. tauschii]	AT5G43130	LOC_Os02g43750	Bradi3g50457	GRMZM2G102664	GO:0001075,GO:0005669,GO:0008134,GO:0045944	Transcription		18.5395	14.2051	9.70431	7.94907	6.48557	6.01514	5.98572	7.24255	7.35592	7.27763	6.31364	6.08142	5.03034	4.98635	13.6747		2.64614	1.50864	0.327479	-0.133157	-0.517232	-0.640689	-0.648409	-0.318574	-0.288821	-0.309366	-0.562353	-0.623296	-0.899136	-0.910679	1.36945		other
TraesCS6B02G281300	VAI59103.1 unnamed protein product [Triticum turgidum subsp. durum]	AT5G43130	LOC_Os02g43750	Bradi3g50457	GRMZM2G102664	GO:0001075,GO:0005669,GO:0008134,GO:0045944	Transcription		16.9897	13.2266	9.52784	7.46657	5.9313	5.48606	5.40095	5.93331	6.10999	5.71014	5.72049	5.14525	3.86209	4.28709	12.1148		2.59766	1.56456	0.549157	-0.0167223	-0.438197	-0.560429	-0.583794	-0.437647	-0.389143	-0.498911	-0.496069	-0.65399	-1.00626	-0.88958	1.25936		other
TraesCS7A02G515000	XP_020151711.1 transcription initiation factor TFIID subunit 1-like isoform X1 [Aegilops tauschii subsp. tauschii]	AT1G32750	LOC_Os06g43790	Bradi1g30648	GRMZM2G042231	GO:0001075,GO:0004402,GO:0005669,GO:0009294,GO:0016043,GO:0017025,GO:0043565,GO:0045944	Transcription		9.68419	7.09254	5.37546	3.54679	3.11051	3.291	2.89609	3.38887	3.46284	3.06192	4.03552	2.81544	2.53239	2.71142	8.31477		2.46754	1.26762	0.472626	-0.374034	-0.576027	-0.49246	-0.675304	-0.447147	-0.412901	-0.598523	-0.147757	-0.712644	-0.843693	-0.760806	1.83351		other
TraesCS1D02G375300	XP_020195681.1 glutamate--tRNA ligase, cytoplasmic-like isoform X1 [Aegilops tauschii subsp. tauschii]	AT5G26710	LOC_Os01g16520	Bradi2g10180	GRMZM2G046932	GO:0004818,GO:0004819,GO:0006412,GO:0006424,GO:0006425,GO:0017102	Transcription		21.8412	11.3938	6.73428	5.30479	5.51913	5.50475	4.69949	3.90927	3.68032	3.85509	4.31483	3.21458	2.79292	3.21788	16.4923		2.81677	0.856151	-0.018271	-0.286537	-0.246312	-0.249011	-0.400129	-0.548426	-0.591392	-0.558595	-0.472317	-0.678794	-0.757926	-0.678176	1.81297		other
TraesCS5A02G267100	BAK06291.1 predicted protein [Hordeum vulgare subsp. vulgare]	AT3G52090	LOC_Os07g07610	Bradi1g54490	GRMZM2G130207	GO:0000418,GO:0000419,GO:0001055,GO:0003899,GO:0005654,GO:0005665,GO:0006366	Transcription		27.77	15.6947	9.11319	6.70908	5.88171	5.19952	4.36073	4.44424	5.28845	4.68034	4.56985	3.03033	2.81433	3.29931	22.9849		2.62559	0.989691	0.0980578	-0.227639	-0.339727	-0.432147	-0.545782	-0.534468	-0.420099	-0.502483	-0.517452	-0.726019	-0.755281	-0.689578	1.97733		other
TraesCS7A02G321700	VAI76451.1 unnamed protein product [Triticum turgidum subsp. durum]	AT1G58025	LOC_Os08g01794	Bradi3g13380	GRMZM2G059432		Transcription		10.3394	6.57564	4.48664	3.97063	3.97872	3.56537	3.17888	4.21723	3.24642	2.84157	2.85045	2.71144	2.77487	2.00439	8.40153		2.66481	0.992218	0.0638834	-0.165427	-0.161828	-0.345519	-0.517272	-0.0558386	-0.487257	-0.667166	-0.663222	-0.724998	-0.696807	-1.0392	1.80362		other
TraesCS5B02G153300	VAI30525.1 unnamed protein product [Triticum turgidum subsp. durum]	AT5G60410	LOC_Os03g50980	Bradi4g45080	GRMZM2G173770	GO:0007154,GO:0008270,GO:0009414,GO:0009553,GO:0009607,GO:0009787,GO:0009826,GO:0009870,GO:0009908,GO:0009910,GO:0009991,GO:0010113,GO:0010183,GO:0010247,GO:0010286,GO:0010337,GO:0016036,GO:0016049,GO:0016607,GO:0016925,GO:0019789,GO:0040007,GO:0040008,GO:0048481,GO:0048589,GO:0050826,GO:0051301,GO:0090352,GO:2000070	Transcription		6.0305	3.97403	2.10062	1.81559	1.68107	1.73716	1.3803	1.8376	1.64166	1.28317	1.29393	1.55445	1.08527	1.09417	4.58015		2.71411	1.25472	-0.0747669	-0.277039	-0.372508	-0.332703	-0.585954	-0.261426	-0.400477	-0.654878	-0.647246	-0.462364	-0.795322	-0.789009	1.68486		other
TraesCS2A02G554200	VAH38877.1 unnamed protein product [Triticum turgidum subsp. durum]	AT5G08520	LOC_Os04g58020	Bradi5g26110	GRMZM2G149958	GO:0009414,GO:0009651,GO:0009738,GO:0009739,GO:0009751,GO:0009787,GO:0010116,GO:0045893,GO:1901001,GO:1901371,GO:1905615	Transcription		7.81518	6.66422	4.96243	3.25407	2.2846	2.87725	2.02325	1.69786	1.5898	1.4254	1.65974	1.21924	1.74733	1.85863	7.81174		1.99586	1.49163	0.74609	-0.00232608	-0.427045	-0.167409	-0.541539	-0.684093	-0.731434	-0.803452	-0.700791	-0.893771	-0.662418	-0.613658	1.99435		other
TraesCS5A02G483800	VAI24300.1 unnamed protein product [Triticum turgidum subsp. durum]	AT1G13870	0	Bradi1g03560	GRMZM2G019200	GO:0002098,GO:0005516,GO:0006357,GO:0006400,GO:0009933,GO:0010449,GO:0017076,GO:0033588,GO:0048366,GO:0080178	Transcription		8.3514	7.30484	5.05263	3.81567	3.77946	2.7449	3.09571	3.0797	2.6128	2.2704	2.67255	2.43686	2.05677	2.09619	8.49509		2.00401	1.52302	0.48792	-0.0805784	-0.0972211	-0.572699	-0.411468	-0.418828	-0.63341	-0.790777	-0.605949	-0.714273	-0.888961	-0.870842	2.07005		other
TraesCS2B02G444700	VAH51011.1 unnamed protein product [Triticum turgidum subsp. durum]	AT1G43860	LOC_Os08g01620	Bradi5g21520	0	GO:0003676,GO:0003723,GO:0008270,GO:0042254,GO:0042256	Protein_fate,Transcription		17.1588	12.7124	6.4247	5.46336	4.48774	3.92602	4.37895	2.55942	2.516	2.6799	2.23583	1.75482	1.99057	2.37493	16.5048		2.23845	1.36133	0.121017	-0.068619	-0.261072	-0.371878	-0.282531	-0.641456	-0.650021	-0.617689	-0.705287	-0.800173	-0.753669	-0.677848	2.10944		other
TraesCS2A02G245100	SPT17761.1 unnamed protein product [Triticum aestivum]	AT2G44680	LOC_Os07g31280	Bradi1g27050	GRMZM2G161611	GO:0004674,GO:0005622,GO:0005956,GO:0007623,GO:0016310,GO:0016567,GO:0019887,GO:0030234,GO:0042752,GO:0042753,GO:0048573,GO:0071900	Metabolism,Protein_fate,Signal_transd_communication,Transcription		16.8576	11.5814	8.89502	7.49775	6.00166	4.06416	3.7946	4.0594	4.79059	5.02045	5.10928	4.86705	3.87021	4.49253	15.4412		2.3706	1.09012	0.438171	0.0990711	-0.264013	-0.734222	-0.799639	-0.735376	-0.557925	-0.502141	-0.480583	-0.53937	-0.78129	-0.630261	2.02685		other
TraesCS1B02G261500	BAK02244.1 predicted protein [Hordeum vulgare subsp. vulgare]	AT5G59180	LOC_Os05g33240	Bradi2g25940	GRMZM2G179346	GO:0000291,GO:0000932,GO:0003697,GO:0003723,GO:0003727,GO:0003899,GO:0005654,GO:0005665,GO:0006367,GO:0031369,GO:0045948,GO:0060213	Transcription		13.4014	9.26348	6.51445	5.33325	3.4832	2.6526	2.56109	2.12766	2.20333	2.42616	2.75027	2.18071	1.74132	2.97196	11.7378		2.36824	1.23467	0.48157	0.157979	-0.34884	-0.576383	-0.601453	-0.72019	-0.69946	-0.638417	-0.549626	-0.705658	-0.826029	-0.488896	1.91249		other
TraesCS4B02G030300	VAI01177.1 unnamed protein product [Triticum turgidum subsp. durum]	AT4G33280	LOC_Os03g42230	Bradi4g03000	GRMZM2G088427		Transcription		7.75856	4.91248	3.99078	2.99167	2.40686	2.18895	2.18698	2.52136	2.56909	2.1299	1.83469	1.93191	1.85212	1.9034	6.70011		2.54534	0.958999	0.445265	-0.111615	-0.437577	-0.559032	-0.560133	-0.37376	-0.347152	-0.591949	-0.756493	-0.702301	-0.746775	-0.718196	1.95538		other
TraesCS7B02G198800	VAI87539.1 unnamed protein product [Triticum turgidum subsp. durum]	AT1G50410	LOC_Os08g08220	Bradi1g45620	GRMZM2G449355	GO:0003676,GO:0004386,GO:0006325,GO:0008270,GO:0080188	Transcription		27.3202	17.7408	16.35	12.2543	10.1868	9.38832	9.51568	10.4138	9.65378	7.87407	7.95197	9.11835	8.3027	7.70529	24.5391		2.46692	0.866498	0.634139	-0.0501326	-0.395549	-0.528944	-0.507666	-0.357622	-0.484594	-0.781928	-0.768913	-0.574047	-0.710317	-0.810126	2.00228		other
TraesCS4A02G057200	VAH88151.1 unnamed protein product [Triticum turgidum subsp. durum]	AT5G61140	LOC_Os03g11470	Bradi1g70057	GRMZM2G026991	GO:0003676,GO:0003729,GO:0004386,GO:0005681,GO:0006307,GO:0006397,GO:0008026,GO:0008380,GO:0043140	Transcription		25.8896	18.2094	15.5604	9.77931	7.72739	7.30667	6.15086	7.26411	6.98168	5.32581	4.73831	4.02759	3.4524	4.29748	23.9874		2.23924	1.15373	0.77932	-0.0377734	-0.327789	-0.387253	-0.550613	-0.393268	-0.433186	-0.667224	-0.750261	-0.850713	-0.93201	-0.812567	1.97037		mit
TraesCS4D02G247100	XP_020155782.1 DExH-box ATP-dependent RNA helicase DExH14 [Aegilops tauschii subsp. tauschii]	AT5G61140	LOC_Os03g11470	Bradi1g70057	GRMZM2G026991	GO:0003676,GO:0003729,GO:0004386,GO:0005681,GO:0006307,GO:0006397,GO:0008026,GO:0008380,GO:0043140	Transcription		38.1696	26.6447	21.3733	13.1752	9.90238	7.86286	7.97774	9.20242	8.43926	6.60376	5.95076	4.84134	4.37764	5.64271	33.5329		2.31769	1.23142	0.734575	-0.0381324	-0.346609	-0.538842	-0.528015	-0.412583	-0.484514	-0.657518	-0.719066	-0.823633	-0.867338	-0.748101	1.88066		mit
TraesCS7D02G291500	XP_020173340.1 helicase-like transcription factor CHR28 isoform X2 [Aegilops tauschii subsp. tauschii]	AT1G50410	LOC_Os08g08220	Bradi1g45620	GRMZM2G324781	GO:0003676,GO:0004386,GO:0006325,GO:0008270,GO:0080188	Transcription		30.4134	20.0403	18.5015	13.7365	11.229	10.0495	10.3652	10.3017	10.813	7.70556	8.69521	8.45834	7.72181	8.33221	25.7131		2.49869	0.968777	0.741834	0.039043	-0.330774	-0.504737	-0.458186	-0.467539	-0.392133	-0.850445	-0.704484	-0.739419	-0.848049	-0.758022	1.80545		other
TraesCS5B02G172500	VAI31318.1 unnamed protein product [Triticum turgidum subsp. durum]	AT3G04740	LOC_Os09g10960	Bradi4g27157	GRMZM2G446872	GO:0003712,GO:0005654,GO:0006357,GO:0008284,GO:0009506,GO:0009627,GO:0009631,GO:0016592,GO:0040008,GO:0045893,GO:0070847	Transcription		32.6303	20.8838	18.1473	13.4263	13.2653	12.5204	11.36	11.6814	11.5872	8.85874	8.06791	7.55987	6.324	6.11924	17.6664		2.89952	1.13391	0.722597	0.0129925	-0.0112039	-0.123181	-0.297593	-0.249279	-0.263448	-0.673554	-0.792422	-0.868786	-1.05455	-1.08532	0.650317		other
TraesCS5D02G553300	XP_020176135.1 heat stress transcription factor A-1-like [Aegilops tauschii subsp. tauschii]	AT1G32330	LOC_Os03g63750	Bradi1g01130	GRMZM2G115456	GO:0000978,GO:0009408,GO:0034605,GO:0043565,GO:0061408	Transcription		22.4218	14.7151	13.5598	11.1761	10.1674	9.90902	10.1744	9.32579	9.05004	7.48536	6.73915	6.52775	6.27125	6.65147	13.5274		2.8903	1.01979	0.739376	0.160824	-0.0839849	-0.146703	-0.0823004	-0.288259	-0.355188	-0.734954	-0.916069	-0.967378	-1.02963	-0.937349	0.731533		other
TraesCS2A02G428300	VAH35848.1 unnamed protein product [Triticum turgidum subsp. durum]	AT1G79350	LOC_Os04g52020	Bradi5g21150	GRMZM2G073581	GO:0000003,GO:0009790,GO:0009791,GO:0009793,GO:0010286,GO:0016584,GO:0031490,GO:0042393	Development,Transcription		30.6507	20.7325	18.597	15.0489	11.8947	10.9688	10.3167	11.5111	10.5847	7.87495	6.86816	7.16674	5.82606	5.41701	17.9368		2.70163	1.20393	0.881471	0.345682	-0.130615	-0.270432	-0.36889	-0.188535	-0.32843	-0.737613	-0.889643	-0.844556	-1.04701	-1.10877	0.78178		other
TraesCS1D02G069700	XP_020148930.1 uncharacterized protein LOC109734119 [Aegilops tauschii subsp. tauschii]	AT3G52250	LOC_Os05g03550	Bradi2g38160	GRMZM2G447745	GO:0000122,GO:0008380,GO:0010582,GO:1900055,GO:1990619,GO:2000617	Transcription		73.7675	51.1957	49.1153	38.2402	32.1019	32.5899	31.3443	34.0785	30.2441	22.9575	20.4281	21.9543	18.9409	18.9553	43.5874		2.70455	1.14462	1.00084	0.249265	-0.17495	-0.141229	-0.227309	-0.0383495	-0.303341	-0.806918	-0.981722	-0.876248	-1.0845	-1.08351	0.618807		other
TraesCS5B02G307700	VAI34762.1 unnamed protein product [Triticum turgidum subsp. durum]	AT3G02890	LOC_Os12g24540	Bradi4g07950	GRMZM2G103230		Transcription		7.65995	4.96569	4.58461	3.80096	3.32289	3.35529	3.20542	2.84954	2.77194	1.92909	2.11098	2.21846	1.42723	1.68471	4.54124		2.76514	1.0318	0.786638	0.282484	-0.0250759	-0.00422989	-0.100646	-0.329601	-0.379522	-0.921763	-0.804745	-0.735601	-1.24463	-1.07898	0.758736		other
TraesCS3D02G252400	XP_020159639.1 single myb histone 4-like isoform X4 [Aegilops tauschii subsp. tauschii]	AT1G17520	LOC_Os01g51154	Bradi2g47820	GRMZM2G023667	GO:0005622,GO:0009651,GO:0009723,GO:0009733,GO:0009751,GO:0009753,GO:0043565,GO:0046686	Transcription		30.0316	21.6898	16.2415	14.5877	11.3457	10.9884	10.7009	11.0611	9.60573	8.53232	7.31152	5.9784	5.0613	6.23627	17.5265		2.70607	1.42141	0.582377	0.327684	-0.171593	-0.226619	-0.270885	-0.215421	-0.439549	-0.604855	-0.792861	-0.998163	-1.1394	-0.958451	0.780256		other
TraesCS7B02G213600	VAI88299.1 unnamed protein product [Triticum turgidum subsp. durum]	AT1G79350	LOC_Os04g52074	Bradi5g21215	GRMZM2G073581	GO:0009793,GO:0010286,GO:0016584,GO:0031490,GO:0042393	Development,Transcription		8.8553	6.16404	4.85323	3.78891	3.13383	2.88569	2.26709	2.30341	2.29073	1.91665	1.51077	1.27773	0.896309	0.920786	4.96327		2.65021	1.38861	0.774131	0.275199	-0.0318881	-0.148207	-0.438194	-0.421167	-0.427112	-0.602473	-0.792742	-0.901984	-1.08079	-1.06931	0.825717		other
TraesCS3B02G281500	CDM83746.1 unnamed protein product [Triticum aestivum]	AT1G17520	LOC_Os01g51154	Bradi2g47820	GRMZM2G023667	GO:0005622,GO:0009651,GO:0009723,GO:0009733,GO:0009751,GO:0009753,GO:0043565,GO:0046686	Transcription		28.4598	20.6944	16.9034	14.4888	11.4504	10.1844	9.27716	9.87202	9.70714	7.12404	7.42479	5.06512	4.34634	4.98192	15.3781		2.63361	1.41405	0.818676	0.439468	-0.0377101	-0.236534	-0.379017	-0.285595	-0.311489	-0.717165	-0.669932	-1.04052	-1.1534	-1.05358	0.579139		other
TraesCS4A02G211800	VAH93543.1 unnamed protein product [Triticum turgidum subsp. durum]	AT1G43850	LOC_Os11g10070	Bradi4g22770	GRMZM2G048680	GO:0000122,GO:0001102,GO:0001666,GO:0003712,GO:0005667,GO:0006974,GO:0006979,GO:0009617,GO:0009620,GO:0009624,GO:0009733,GO:0009790,GO:0009908,GO:0009909,GO:0010272,GO:0030154,GO:0045892,GO:0045944,GO:0046898,GO:0046982,GO:0048467,GO:0048481,GO:0060090,GO:0071217	Transcription		25.0779	16.2365	14.4703	12.4896	10.6901	11.3256	10.588	11.4888	11.0299	9.34271	7.58534	8.14254	6.13688	6.16598	14.4828		2.922	0.993237	0.607933	0.175841	-0.216712	-0.0780891	-0.23898	-0.0424786	-0.142595	-0.510653	-0.894025	-0.772472	-1.21001	-1.20366	0.610662		other
TraesCS5D02G184200	VAI17319.1 unnamed protein product [Triticum turgidum subsp. durum]	AT5G51230	LOC_Os09g13630	Bradi3g03106	GRMZM2G157422	GO:0006325,GO:0006349,GO:0009908,GO:0009910,GO:0030154,GO:0031490,GO:0040029	Development,Transcription		31.4076	17.6017	16.3849	14.6982	13.0161	11.9958	11.2181	11.632	11.4072	8.93714	8.54018	6.81681	5.51209	6.27849	17.0025		3.0021	0.771112	0.574478	0.301906	0.0300826	-0.134792	-0.26046	-0.19358	-0.229914	-0.629063	-0.693211	-0.971703	-1.18254	-1.05869	0.674275		other
[truncated: 4,136 more rows]

## Sheet: Ribosome & translation
									Average RPM of triplicate samples																Z score values
[truncated: 1,590 more rows]

[truncated: 10 more sheets: Hormone & defence, Development, TCA & Mitochondrial ET, Metabolism, Protein fate, Cell wall, Photosynthesis, Signal transd. communication, Autophagy, Senescence]
