# Supplementary material for: Cellular and transcriptomic analyses reveal two-staged chloroplast biogenesis underpinning photosynthesis build-up in the wheat leaf
Source: Genome Biol. 2021 May 11;22:151. doi: 10.1186/s13059-021-02366-3 (PMC8111775; doi:10.1186/s13059-021-02366-3)
Supplement: Supplementary file 4 — Additional file 4: Table S3. Expression of all clustered hormone signature genes displayed in Additional file 1: Figure S3. Absolute (measured as RPMs) as well as relative (Z-score) expression are provided. [file 13059_2021_2366_MOESM4_ESM.xlsx]

## Sheet: ABA
										Average RPM of triplicate samples																Z score values
Type	Wheat gene ID	Top hit genes in NCBI nr	Closest homolog in Arabidopsis	Closest homologue in rice	Closest homologue in Brachypodium	Closest homolog in maize	GO	Functional classification		1	2	3	4	5	6	7	8	9	10	11	12	13	14	15		1	2	3	4	5	6	7	8	9	10	11	12	13	14	15
Metabolism	TraesCS5B02G375900	XP_020165921.1 9-cis-epoxycarotenoid dioxygenase 1, chloroplastic-like [Aegilops tauschii subsp. tauschii]	AT1G78390	LOC_Os03g44380	Bradi1g13760	GRMZM2G014392	GO:0006629,GO:0009570,GO:0009579,GO:0009688,GO:0010162,GO:0010436,GO:0016121,GO:0045549	Hormone_defence		0.2646	2.475	2.69942	5.03594	5.71181	2.84106	2.60121	2.4953	3.75156	3.10533	4.6816	3.69983	3.07665	1.93713	0.586899		-1.91225	-0.365634	-0.208605	1.42626	1.89916	-0.109498	-0.277324	-0.351429	0.527579	0.0754113	1.17833	0.491382	0.0553413	-0.741984	-1.68674
Metabolism	TraesCS5A02G374000	AOE46767.1 9-cis-epoxycarotenoid dioxygenase 2A [Triticum aestivum]	AT1G78390	LOC_Os03g44380	Bradi1g13760	GRMZM2G014392	GO:0006629,GO:0009570,GO:0009579,GO:0009688,GO:0010162,GO:0010436,GO:0016121,GO:0045549	Hormone_defence		0.261062	1.55155	1.46802	2.40759	3.38705	1.55691	0.807209	0.593311	1.45687	1.44825	1.69429	1.20825	0.922628	0.643814	0.440374		-1.36539	0.293636	0.186252	1.39413	2.6533	0.30052	-0.663274	-0.938256	0.171916	0.160836	0.477128	-0.147709	-0.514895	-0.873331	-1.13487
Metabolism	TraesCS5D02G383500	BAS30382.1 9-cis epoxycarotenoid dioxygenase [Triticum aestivum]	AT1G78390	LOC_Os03g44380	Bradi1g13760	GRMZM2G014392	GO:0006629,GO:0009570,GO:0009579,GO:0009688,GO:0010162,GO:0010436,GO:0016121,GO:0045549	Hormone_defence		0.536203	3.13611	1.45166	1.45073	2.81452	1.6442	0.992578	0.943792	1.60811	1.85589	2.16926	1.88981	2.4853	1.82896	0.335741		-1.50266	1.92437	-0.295962	-0.297192	1.50047	-0.042175	-0.901094	-0.9654	-0.0897337	0.236867	0.649936	0.281583	1.06651	0.201373	-1.76689
Metabolism	TraesCS2B02G270600	VAH46286.1 unnamed protein product [Triticum turgidum subsp. durum]	AT1G04580	LOC_Os03g57680	Bradi1g56667	GRMZM2G406830	GO:0004031,GO:0005506,GO:0009055,GO:0009688,GO:0009851,GO:0018479,GO:0018488,GO:0019760,GO:0050302,GO:0051537,GO:0071949	Hormone_defence,Metabolism		8.12888	11.3915	23.4067	28.8323	33.4219	30.7368	27.192	25.966	24.7003	18.8257	14.3854	7.91598	4.73781	4.79174	21.9491		-1.15818	-0.813506	0.455799	1.02896	1.51382	1.23016	0.855678	0.726166	0.592454	-0.028143	-0.497228	-1.18067	-1.51641	-1.51072	0.301813
Metabolism	TraesCS2A02G246300	VAH30496.1 unnamed protein product [Triticum turgidum subsp. durum]	AT1G04580	LOC_Os07g18120	Bradi1g56667	GRMZM2G406830	GO:0004031,GO:0005506,GO:0006629,GO:0009055,GO:0009688,GO:0009851,GO:0018479,GO:0018488,GO:0019760,GO:0050302,GO:0051537,GO:0071949	Hormone_defence,Metabolism		10.5215	12.6524	23.7972	27.8572	29.9849	28.6191	27.0679	27.007	26.6501	22.281	16.3673	8.87832	6.01954	6.00755	21.4675		-1.0836	-0.83144	0.487375	0.967818	1.2196	1.05798	0.874415	0.867206	0.824981	0.307963	-0.391844	-1.27805	-1.61634	-1.61776	0.211698
Metabolism	TraesCS2D02G248700	SPT17833.1 unnamed protein product [Triticum aestivum]	AT1G04580	LOC_Os07g18120	Bradi1g56667	GRMZM2G406830	GO:0004031,GO:0005506,GO:0006629,GO:0009055,GO:0009688,GO:0009851,GO:0018479,GO:0018488,GO:0019760,GO:0050302,GO:0051537,GO:0071949	Hormone_defence,Metabolism		7.63939	9.13422	14.9224	23.0958	27.8068	29.1848	25.4789	24.8317	21.1029	16.9759	12.0312	5.91125	3.73132	4.88714	17.3176		-1.02244	-0.845356	-0.159649	0.808613	1.36671	1.52995	1.09093	1.01426	0.572526	0.0836122	-0.502166	-1.22717	-1.48542	-1.34849	0.124092
Metabolism	TraesCS5B02G366700	VAI35991.1 unnamed protein product [Triticum turgidum subsp. durum]	AT1G30910	LOC_Os09g38772	Bradi4g37990	GRMZM2G037875	GO:0008265,GO:0030151,GO:0030170			2.97332	3.92718	9.8631	14.8762	14.4942	13.2684	15.1692	13.0024	9.55668	7.55362	6.15188	4.02632	4.22654	4.24828	6.03178		-1.29169	-1.07367	0.283076	1.42889	1.34159	1.06141	1.49586	1.00062	0.213038	-0.244791	-0.565179	-1.05101	-1.00525	-1.00027	-0.592631
Metabolism	TraesCS7A02G509200	XP_020199389.1 putative aldehyde oxidase-like protein isoform X1 [Aegilops tauschii subsp. tauschii]	AT3G43600	LOC_Os07g18120	Bradi1g52740	GRMZM2G141535	GO:0004031,GO:0005506,GO:0006629,GO:0009055,GO:0009688,GO:0009851,GO:0050302,GO:0051537,GO:0071949	Hormone_defence,Metabolism		4.30191	3.1752	3.0464	2.21128	7.53031	11.4978	4.26691	3.1096	2.87176	2.44242	2.93774	3.17243	1.90353	2.39977	3.96697		0.157816	-0.310555	-0.364099	-0.711254	1.49986	3.14913	0.143269	-0.337823	-0.436695	-0.615172	-0.409267	-0.311707	-0.839185	-0.632902	0.0185809
Metabolism	TraesCS7D02G498100	XP_020199389.1 putative aldehyde oxidase-like protein isoform X1 [Aegilops tauschii subsp. tauschii]	AT3G43600	LOC_Os07g18120	Bradi1g52740	GRMZM2G141535	GO:0004031,GO:0005506,GO:0006629,GO:0009055,GO:0009688,GO:0009851,GO:0050302,GO:0051537,GO:0071949	Hormone_defence,Metabolism		0.387136	0.960305	10.313	7.60857	38.8172	61.756	27.5976	9.96404	5.34984	3.12643	1.01261	0.836908	0.413544	0.48407	0.625244		-0.630648	-0.597474	-0.0561705	-0.212694	1.59356	2.92119	0.944209	-0.0763664	-0.343422	-0.472106	-0.594447	-0.604616	-0.629119	-0.625037	-0.616867
Metabolism	TraesCS7D02G498300	VAI92995.1 unnamed protein product [Triticum turgidum subsp. durum]	AT3G43600	LOC_Os07g18120	Bradi1g52740	GRMZM2G141535	GO:0004031,GO:0005506,GO:0006629,GO:0009055,GO:0009688,GO:0009851,GO:0050302,GO:0051537,GO:0071949	Hormone_defence,Metabolism		0.67228	3.40879	15.8807	21.6036	50.3524	62.5812	32.3821	15.2132	7.06482	3.7382	1.13223	0.844841	0.372221	0.456034	1.20235		-0.727101	-0.582794	0.0749006	0.376696	1.89274	2.53762	0.94509	0.0397006	-0.389996	-0.565423	-0.702846	-0.718001	-0.742925	-0.738505	-0.699148
Metabolism	TraesCS7B02G419000	VAI92995.1 unnamed protein product [Triticum turgidum subsp. durum]	AT3G43600	LOC_Os07g18120	Bradi1g52740	GRMZM2G141535	GO:0004031,GO:0005506,GO:0006629,GO:0009055,GO:0009688,GO:0009851,GO:0050302,GO:0051537,GO:0071949	Hormone_defence,Metabolism		0.316896	2.06586	17.7735	32.8921	60.1141	55.4637	37.0465	18.2777	8.19452	3.32159	1.72969	0.814209	0.515775	0.344006	0.848416		-0.779939	-0.692857	0.0892358	0.842005	2.19741	1.96586	1.04885	0.114344	-0.387706	-0.630333	-0.709595	-0.755177	-0.770037	-0.778589	-0.753474
Metabolism	TraesCS2D02G314900	XP_020158588.1 zeaxanthin epoxidase, chloroplastic [Aegilops tauschii subsp. tauschii]	AT5G67030	LOC_Os04g37619	Bradi5g11750	GRMZM2G127139	GO:0006629,GO:0006970,GO:0009408,GO:0009414,GO:0009540,GO:0009688,GO:0009941,GO:0010114,GO:0010182,GO:0016123,GO:0071949	Hormone_defence		6.76501	9.19779	21.7856	43.2933	76.936	103.704	126.388	160.385	187.14	203.147	222.71	208.87	243.723	211.01	155.337		-1.558	-1.52774	-1.37117	-1.10366	-0.685212	-0.352272	-0.0701223	0.352722	0.685501	0.884605	1.12793	0.95579	1.38929	0.982405	0.289941
Metabolism	TraesCS2B02G335400	VAH48288.1 unnamed protein product [Triticum turgidum subsp. durum]	AT5G67030	LOC_Os04g37619	Bradi5g11750	GRMZM2G127139	GO:0006629,GO:0006970,GO:0009408,GO:0009414,GO:0009540,GO:0009688,GO:0009941,GO:0010114,GO:0010182,GO:0016123,GO:0071949	Hormone_defence		6.7493	7.72954	12.7772	26.2118	51.5118	67.8523	85.8357	112.374	135.139	155.485	167.485	163.817	197.726	172.298	146.239		-1.43871	-1.42368	-1.34632	-1.1404	-0.752622	-0.502169	-0.226533	0.18022	0.529153	0.841005	1.02493	0.968703	1.48844	1.09869	0.699288
Metabolism	TraesCS5A02G427700	VAI22979.1 unnamed protein product [Triticum turgidum subsp. durum]	AT3G43600	LOC_Os03g57690	Bradi1g06200	GRMZM2G141535	GO:0004031,GO:0005506,GO:0009055,GO:0009688,GO:0009851,GO:0050302,GO:0051537,GO:0071949	Hormone_defence,Metabolism		0.560698	0.368031	0.838578	1.29639	3.51535	5.99359	8.96346	11.3667	13.3685	10.8334	8.81031	10.4542	7.19339	6.66603	9.70493		-1.44287	-1.48843	-1.37715	-1.26889	-0.744164	-0.158119	0.544182	1.11249	1.58587	0.986373	0.507965	0.896716	0.125603	0.000895664	0.719522
Metabolism	TraesCS5B02G002600	VAI26195.1 unnamed protein product [Triticum turgidum subsp. durum]	AT3G63520	LOC_Os12g44310	Bradi4g00330	GRMZM2G057243	GO:0005774,GO:0005794,GO:0006629,GO:0009056,GO:0009414,GO:0009506,GO:0009570,GO:0010436,GO:0016118,GO:0016121,GO:0016124,GO:0045549	Metabolism		9.88162	14.3916	26.8552	47.437	89.6557	133.639	167.558	212.27	251.395	247.148	259.235	338.834	360.836	363.499	456.302		-1.36301	-1.33044	-1.24042	-1.09176	-0.786834	-0.469157	-0.224173	0.0987669	0.381349	0.350671	0.437977	1.01288	1.1718	1.19103	1.86131
Metabolism	TraesCS2A02G317000	XP_020158588.1 zeaxanthin epoxidase, chloroplastic [Aegilops tauschii subsp. tauschii]	AT5G67030	LOC_Os04g37619	Bradi5g11750	GRMZM2G127139	GO:0006629,GO:0006970,GO:0009408,GO:0009414,GO:0009540,GO:0009688,GO:0009941,GO:0010114,GO:0010182,GO:0016123,GO:0071949	Hormone_defence		4.55142	7.12935	13.3298	25.9852	44.1456	58.6716	73.3293	92.2024	110.67	122.398	133.635	147.782	171.764	158.926	163.526		-1.43974	-1.39555	-1.28925	-1.0723	-0.760984	-0.511967	-0.260692	0.0628484	0.379429	0.580483	0.773118	1.01564	1.42675	1.20667	1.28554
Metabolism	TraesCS5D02G001900	XP_020171918.1 carotenoid 9,10(9',10')-cleavage dioxygenase-like [Aegilops tauschii subsp. tauschii]	AT3G63520	LOC_Os12g44310	Bradi4g00330	GRMZM2G057243	GO:0005774,GO:0005794,GO:0006629,GO:0009056,GO:0009414,GO:0009506,GO:0009570,GO:0010436,GO:0016118,GO:0016121,GO:0016124,GO:0045549	Metabolism		8.9649	14.8713	29.5938	41.8106	55.1827	59.7841	76.5925	102.287	125.643	121.472	136.556	163.35	175.381	170.914	283.888		-1.31733	-1.23582	-1.03264	-0.864043	-0.679499	-0.615996	-0.384029	-0.0294308	0.292905	0.23534	0.443505	0.813282	0.979313	0.917666	2.47679
Metabolism	TraesCS5A02G001500	VAI11970.1 unnamed protein product [Triticum turgidum subsp. durum]	AT3G63520	LOC_Os12g44310	Bradi4g00330	GRMZM2G057243	GO:0005774,GO:0005794,GO:0006629,GO:0009056,GO:0009414,GO:0009506,GO:0009570,GO:0010436,GO:0016118,GO:0016121,GO:0016124,GO:0045549	Metabolism		10.7066	17.1334	31.2077	49.6482	74.4778	93.7403	105.169	127.797	141.036	134.448	146.569	176.89	189.063	195.025	280.978		-1.47955	-1.39114	-1.19753	-0.943852	-0.602282	-0.337297	-0.180071	0.131205	0.313323	0.222696	0.389443	0.806562	0.97402	1.05603	2.23845
Metabolism	TraesCS5A02G427600	VAI22995.1 unnamed protein product [Triticum turgidum subsp. durum]	AT3G43600	LOC_Os03g57690	Bradi1g06200	GRMZM2G141473	GO:0004031,GO:0005506,GO:0009055,GO:0009688,GO:0009851,GO:0050302,GO:0051537,GO:0071949	Hormone_defence,Metabolism		0.175294	0.41747	1.23902	4.27418	7.02082	5.91687	5.55209	4.64592	4.11709	4.01374	3.88185	3.17066	2.45517	1.6619	8.66705		-1.56953	-1.46507	-1.11069	0.198525	1.38329	0.907099	0.749749	0.358873	0.130765	0.0861844	0.0292911	-0.277477	-0.586108	-0.928283	2.09339
Metabolism	TraesCS2D02G294700	SPT18348.1 unnamed protein product [Triticum aestivum]	AT5G42560	LOC_Os04g33880	Bradi5g09570	GRMZM2G027241		Hormone_defence		0.0353251	0.128596	0.475601	2.29706	3.76279	4.27675	4.10626	3.32786	2.17086	1.82259	1.96452	1.25122	1.10517	1.45798	6.92653		-1.28187	-1.23001	-1.03705	-0.0242152	0.790814	1.07661	0.981804	0.548969	-0.0943902	-0.288048	-0.209125	-0.605761	-0.686972	-0.490793	2.55004
Metabolism	TraesCS2B02G313000	VAH47683.1 unnamed protein product [Triticum turgidum subsp. durum]	AT5G42560	LOC_Os04g33880	Bradi5g09570	GRMZM2G027241		Hormone_defence		0.0218298	0.0986056	0.490858	1.95985	4.51405	4.76715	3.41742	2.70975	2.1147	1.68486	1.63872	1.66014	1.16392	1.49644	9.15864		-1.08535	-1.05117	-0.876547	-0.22257	0.91453	1.02721	0.426321	0.111278	-0.153631	-0.344994	-0.365531	-0.355998	-0.57691	-0.428874	2.98225
Metabolism	TraesCS2A02G296800	VAH32262.1 unnamed protein product [Triticum turgidum subsp. durum]	AT5G42560	LOC_Os04g33880	Bradi5g09570	GRMZM2G027241		Hormone_defence		0.071161	0.0261435	0.426676	2.193	3.97261	4.1821	4.62108	3.6198	2.6483	2.26588	2.18575	2.17734	1.94517	2.32072	9.30037		-1.23816	-1.25861	-1.07668	-0.274384	0.533954	0.629108	0.828499	0.373698	-0.0675753	-0.241277	-0.277677	-0.281493	-0.38695	-0.216371	2.95393
Metabolism	TraesCS5D02G435700	XP_020179723.1 indole-3-acetaldehyde oxidase-like [Aegilops tauschii subsp. tauschii]	AT3G43600	LOC_Os03g57690	Bradi1g06200	GRMZM2G141473	GO:0004031,GO:0005506,GO:0009055,GO:0009688,GO:0009851,GO:0050302,GO:0051537,GO:0071949	Hormone_defence,Metabolism		1.03657	1.03559	2.78803	5.28988	6.86678	7.4995	8.56583	9.53434	8.60194	8.0143	6.58017	7.34264	6.96159	7.39774	23.6115		-1.26858	-1.26877	-0.919879	-0.421783	-0.107837	0.0181307	0.230427	0.42325	0.237617	0.120624	-0.164899	-0.0130984	-0.088962	-0.00212809	3.22589
Metabolism	TraesCS5B02G366800	VAI35993.1 unnamed protein product [Triticum turgidum subsp. durum]	AT5G44720	LOC_Os09g38772	Bradi4g37990	GRMZM2G037875	GO:0008265,GO:0030151,GO:0030170			0.143653	0.231049	0.996358	1.97605	3.51226	5.84713	7.81443	7.70561	5.86042	4.03002	1.7779	1.17255	1.01068	3.07155	12.0042		-1.10941	-1.08297	-0.851407	-0.554978	-0.0901649	0.616301	1.21155	1.17862	0.620323	0.0664955	-0.614936	-0.798097	-0.847073	-0.223513	2.47926
Metabolism	TraesCS5A02G428200	VAI23026.1 unnamed protein product [Triticum turgidum subsp. durum]	AT3G43600	LOC_Os03g57690	Bradi1g06200	GRMZM2G141473	GO:0004031,GO:0005506,GO:0009055,GO:0009688,GO:0009851,GO:0050302,GO:0051537,GO:0071949	Hormone_defence,Metabolism		0.257197	1.23994	3.41742	7.74314	9.78287	8.79048	10.8388	14.5378	14.8772	15.1166	13.1386	23.8266	23.6862	26.2616	54.2349		-1.15632	-1.08018	-0.911496	-0.576385	-0.418368	-0.495248	-0.336565	-0.0500073	-0.0237151	-0.00516644	-0.158402	0.669595	0.658718	0.858231	3.02531
Metabolism	TraesCS5D02G435800	XP_020162362.1 indole-3-acetaldehyde oxidase-like [Aegilops tauschii subsp. tauschii]	AT3G43600	LOC_Os03g57690	Bradi1g06200	GRMZM2G141473	GO:0004031,GO:0005506,GO:0009055,GO:0009688,GO:0009851,GO:0050302,GO:0051537,GO:0071949	Hormone_defence,Metabolism		0.425015	0.461927	1.10801	2.44716	3.32953	3.05524	4.02729	4.94346	5.55931	5.80777	5.64988	8.31855	7.04676	8.68168	27.2009		-0.874003	-0.868079	-0.764389	-0.549468	-0.407855	-0.451876	-0.295871	-0.148835	-0.0499965	-0.0101204	-0.0354611	0.392837	0.188726	0.451116	3.42328
Metabolism	TraesCS5D02G436200	XP_020167150.1 probable aldehyde oxidase 2 [Aegilops tauschii subsp. tauschii]	AT3G43600	LOC_Os03g57690	Bradi1g06200	GRMZM2G141473	GO:0004031,GO:0005506,GO:0009055,GO:0009688,GO:0009851,GO:0050302,GO:0051537,GO:0071949	Hormone_defence,Metabolism		1.1609	6.06342	4.1648	3.85718	2.51805	1.88924	2.40922	4.7193	7.50415	12.1163	16.7486	26.6709	30.0597	35.9547	107.12		-0.622739	-0.436235	-0.508463	-0.520166	-0.571109	-0.595031	-0.575249	-0.487368	-0.381426	-0.205966	-0.029744	0.347728	0.476645	0.700905	3.40822
Metabolism	TraesCS5D02G435900	XP_020162365.1 indole-3-acetaldehyde oxidase-like isoform X2 [Aegilops tauschii subsp. tauschii]	AT5G20960	LOC_Os03g57690	Bradi1g06200	GRMZM2G141473	GO:0004031,GO:0005506,GO:0009055,GO:0009688,GO:0009851,GO:0050302,GO:0051537,GO:0071949	Metabolism		1.28298	2.53004	0.38949	0.44354	0.179927	0.185752	0.179956	0.178019	0.155053	0.290078	0.158809	0.26946	0.156003	0.221092	1.02536		1.22674	3.20509	-0.19071	-0.104964	-0.523164	-0.513922	-0.523117	-0.526191	-0.562624	-0.348418	-0.556666	-0.381127	-0.561118	-0.457858	0.818047
Metabolism	TraesCS5B02G429800	VAI37756.1 unnamed protein product [Triticum turgidum subsp. durum]	AT3G43600	LOC_Os03g57690	Bradi1g06200	GRMZM2G141473	GO:0004031,GO:0005506,GO:0009055,GO:0009688,GO:0009851,GO:0050302,GO:0051537,GO:0071949	Hormone_defence,Metabolism		0.340878	2.91719	0.722135	0.364029	0.329992	0.184053	0.165178	0.227009	0.232207	0.133725	0.17581	0.131094	0.116296	0.144691	0.330307		-0.137396	3.65132	0.423279	-0.10335	-0.153405	-0.368022	-0.395779	-0.304851	-0.297207	-0.442033	-0.380143	-0.445903	-0.467665	-0.425908	-0.152941
Metabolism	TraesCS4D02G223600	XP_020154981.1 HVA22-like protein i [Aegilops tauschii subsp. tauschii]	AT5G42560	LOC_Os03g14610	Bradi1g68000	GRMZM2G101062		Hormone_defence		9.08533	24.3682	42.9776	32.0935	23.0466	26.4198	15.0902	6.28535	2.91601	2.07847	1.13878	0.604689	0.522427	0.406717	0.551617		-0.25404	0.881062	2.26324	1.45484	0.782901	1.03344	0.191961	-0.462003	-0.712253	-0.774459	-0.844252	-0.883921	-0.890031	-0.898625	-0.887863
Metabolism	TraesCS4A02G080700	VAH88853.1 unnamed protein product [Triticum turgidum subsp. durum]	AT5G42560	LOC_Os03g14610	Bradi1g68000	GRMZM2G101062		Hormone_defence		11.0799	40.3807	74.5159	60.7828	34.1547	24.9923	16.1522	10.253	7.12148	4.84925	2.18025	1.98016	1.53771	0.985288	1.3773		-0.374888	0.931293	2.45298	1.84078	0.65375	0.245304	-0.148773	-0.411748	-0.551346	-0.652638	-0.771618	-0.780538	-0.800261	-0.824887	-0.807412
Metabolism	TraesCS4B02G223300	VAI07696.1 unnamed protein product [Triticum turgidum subsp. durum]	AT5G42560	LOC_Os03g14610	Bradi1g68000	GRMZM2G101062		Hormone_defence		9.72448	25.2894	40.2735	36.1837	22.5314	16.3128	11.7809	5.7181	2.99496	1.63396	0.801931	0.462616	0.387002	0.389651	0.5488		-0.148223	1.0383	2.18055	1.86878	0.828063	0.354007	0.00853933	-0.453633	-0.66122	-0.76497	-0.828397	-0.854263	-0.860027	-0.859825	-0.847693
Metabolism	TraesCS5B02G429700	VAI37750.1 unnamed protein product [Triticum turgidum subsp. durum]	AT3G43600	LOC_Os03g57690	Bradi1g06200	GRMZM2G141535	GO:0004031,GO:0005506,GO:0009055,GO:0009688,GO:0009851,GO:0050302,GO:0051537,GO:0071949	Hormone_defence,Metabolism		19.7685	17.3001	25.4923	24.5511	21.9607	17.687	15.1868	16.9561	14.1146	12.5998	9.5989	9.88371	6.75084	6.37314	11.3633		0.769077	0.343685	1.7555	1.5933	1.14687	0.410369	-0.0205123	0.284405	-0.205292	-0.466332	-0.983498	-0.934416	-1.47432	-1.53941	-0.679423
Metabolism	TraesCS5B02G407300	XP_020193691.1 uncharacterized protein LOC109779477 [Aegilops tauschii subsp. tauschii]	AT2G23520	LOC_Os03g55704	Bradi1g07540	GRMZM2G164580				9.81491	10.5146	11.9842	7.8466	6.54322	4.74805	4.96212	4.28047	3.832	3.90554	3.84487	4.21217	4.48407	4.32257	8.78707		1.31575	1.57562	2.12141	0.584734	0.100669	-0.566045	-0.486542	-0.7397	-0.906259	-0.878947	-0.901481	-0.765067	-0.664087	-0.724067	0.934016
Metabolism	TraesCS5D02G412500	XP_020193691.1 uncharacterized protein LOC109779477 [Aegilops tauschii subsp. tauschii]	AT2G23520	LOC_Os03g55704	Bradi1g07540	GRMZM2G164580				11.405	11.5558	12.5335	8.46803	6.49065	6.24307	6.15219	4.44848	4.7321	4.36708	3.57948	4.0465	3.7727	3.88792	8.14852		1.59426	1.64488	1.97306	0.608436	-0.0552988	-0.138402	-0.168909	-0.740782	-0.645582	-0.768105	-1.03247	-0.875712	-0.967617	-0.928944	0.501189
Metabolism	TraesCS5A02G402500	XP_020193691.1 uncharacterized protein LOC109779477 [Aegilops tauschii subsp. tauschii]	AT2G23520	LOC_Os03g55704	Bradi1g07540	GRMZM2G164580				11.7569	11.4405	13.1107	10.2665	7.37229	7.15406	6.62736	4.71094	4.33817	3.54092	4.04014	4.05613	3.83942	3.66971	7.71125		1.51379	1.41501	1.93653	1.04841	0.144669	0.0765252	-0.0879426	-0.686364	-0.802763	-1.05171	-0.895828	-0.890835	-0.958505	-1.0115	0.250514
Metabolism	TraesCS5A02G365100	EMS64934.1 MOSC domain-containing protein 2, mitochondrial [Triticum urartu]	AT5G44720	LOC_Os09g38772	Bradi4g37990	GRMZM2G037875	GO:0008265,GO:0030151,GO:0030170			5.21061	6.64501	10.2574	11.4321	8.34414	4.76423	3.55054	3.05598	1.63695	1.36551	1.53738	0.745871	2.59198	3.6954	8.45296		0.0986386	0.534149	1.63095	1.9876	1.05004	-0.0368907	-0.405393	-0.55555	-0.986397	-1.06881	-1.01663	-1.25695	-0.69643	-0.361411	1.08308
Metabolism	TraesCS5D02G374000	XP_020177537.1 mitochondrial amidoxime reducing component 2-like [Aegilops tauschii subsp. tauschii]	AT1G30910	LOC_Os09g38772	Bradi4g37990	GRMZM2G037875	GO:0008265,GO:0030151,GO:0030170			8.14485	12.3003	16.4322	17.6617	12.5081	7.35404	4.58471	3.27845	2.11559	1.51017	2.52508	1.74262	2.94384	5.37736	20.3882		0.035769	0.710256	1.3809	1.58048	0.743976	-0.092589	-0.542087	-0.754108	-0.942856	-1.04112	-0.87639	-1.00339	-0.808421	-0.41343	2.02302
Metabolism	TraesCS5D02G038800	AGO64765.1 9-cis-epoxycarotenoid dioxygenase [Aegilops tauschii]	AT3G14440	LOC_Os12g42280	Bradi4g01440	GRMZM2G014392	GO:0006629,GO:0006970,GO:0009414,GO:0009535,GO:0009570,GO:0009579,GO:0009688,GO:0010436,GO:0016121,GO:0042538,GO:0045549	Hormone_defence		0.153975	3.17542	3.92967	3.05919	1.61485	0.571348	0.792238	0.685696	1.3102	1.4763	1.65139	1.06471	1.68295	0.961565	2.57293		-1.42802	1.46221	2.1837	1.35102	-0.0305868	-1.02877	-0.817476	-0.91939	-0.322008	-0.163126	0.00435965	-0.556842	0.0345547	-0.655503	0.885878
Metabolism	TraesCS5B02G125300	XP_020174456.1 putative HVA22-like protein g isoform X1 [Aegilops tauschii subsp. tauschii]	AT1G75700	LOC_Os12g06180	Bradi4g42070	GRMZM2G180596		Hormone_defence		1.48725	0.805627	1.10475	1.68857	1.66071	2.09597	1.93013	2.20324	2.52811	2.19731	1.90171	1.57378	1.0498	0.822333	6.43298		-0.369035	-0.895014	-0.664192	-0.213681	-0.235182	0.100687	-0.0272823	0.183467	0.434154	0.17889	-0.0492098	-0.30226	-0.706597	-0.882122	3.44738
Metabolism	TraesCS5D02G133800	XP_020174456.1 putative HVA22-like protein g isoform X1 [Aegilops tauschii subsp. tauschii]	AT1G75700	LOC_Os12g06180	Bradi4g42070	GRMZM2G180596		Hormone_defence		0.910511	0.566637	0.842799	0.969207	0.929025	1.63727	1.55672	0.984794	0.980802	0.93509	0.75882	0.802445	0.480665	0.200624	3.48453		-0.21674	-0.686025	-0.309147	-0.136638	-0.191474	0.775074	0.665142	-0.115366	-0.120814	-0.183197	-0.423753	-0.364218	-0.803351	-1.18552	3.29603
Metabolism	TraesCS5A02G126100	VAI15447.1 unnamed protein product [Triticum turgidum subsp. durum]	AT1G75700	LOC_Os12g06180	Bradi4g42070	GRMZM2G180596		Hormone_defence		0.964727	0.685217	1.24769	1.79451	1.13174	1.29514	1.3945	1.19709	1.41496	0.910505	1.01082	0.908179	0.829536	0.447842	4.73266		-0.380445	-0.670765	-0.086537	0.481431	-0.20697	-0.0372557	0.065948	-0.139101	0.0871954	-0.436765	-0.332573	-0.43918	-0.520865	-0.91732	3.5332
Metabolism	TraesCS5B02G430100	VAI37762.1 unnamed protein product [Triticum turgidum subsp. durum]	AT3G43600	LOC_Os03g57690	Bradi1g06200	GRMZM2G141473	GO:0004031,GO:0005506,GO:0009055,GO:0009688,GO:0009851,GO:0050302,GO:0051537,GO:0071949	Hormone_defence,Metabolism		1.76535	6.23589	11.3437	17.8497	14.0344	10.0225	10.6777	9.6121	9.65792	9.53454	7.12896	5.66453	6.53685	7.67504	131.605		-0.5046	-0.359289	-0.193266	0.0182062	-0.105807	-0.236211	-0.214914	-0.249549	-0.24806	-0.25207	-0.330261	-0.377861	-0.349507	-0.312511	3.7157
Metabolism	TraesCS5D02G436000	XP_020162363.1 probable aldehyde oxidase 2 [Aegilops tauschii subsp. tauschii]	AT3G43600	LOC_Os03g57680	Bradi1g06200	GRMZM2G141473	GO:0004031,GO:0005506,GO:0009055,GO:0009688,GO:0009851,GO:0050302,GO:0051537,GO:0071949	Hormone_defence,Metabolism		2.1057	1.11867	0.465644	0.256148	0.126963	0.0815886	0.0780904	0.0727294	0.160739	0.0969871	0.0482543	0.0317703	0.0467969	0.0133911	2.98128		1.86119	0.708261	-0.0545171	-0.299223	-0.45012	-0.503121	-0.507207	-0.513469	-0.410667	-0.485134	-0.542057	-0.561312	-0.54376	-0.58278	2.88392
Metabolism	TraesCS6B02G092100	VAI54050.1 unnamed protein product [Triticum turgidum subsp. durum]	AT5G42560	LOC_Os03g04030	Bradi3g02100	GRMZM2G061078		Hormone_defence		22.7994	10.7957	5.25738	5.31367	5.34419	4.5515	5.02793	4.77741	6.04352	6.60995	5.66297	4.29603	2.13181	1.8874	10.2737		3.29631	0.835812	-0.299431	-0.287893	-0.281636	-0.444121	-0.346463	-0.397815	-0.138289	-0.0221836	-0.216294	-0.496486	-0.940105	-0.990205	0.728798
Metabolism	TraesCS6D02G065400	XP_020197068.1 putative HVA22-like protein g [Aegilops tauschii subsp. tauschii]	AT5G42560	LOC_Os03g04030	Bradi3g02100	GRMZM2G061078		Hormone_defence		19.1578	8.50166	4.5358	4.99931	5.19638	4.76356	3.91265	4.51085	4.87076	4.32502	3.88602	2.30986	1.42432	1.43607	6.78817		3.37642	0.766031	-0.205463	-0.0919218	-0.0436455	-0.149672	-0.358115	-0.211575	-0.12341	-0.257098	-0.364638	-0.750742	-0.967666	-0.964789	0.346288
Metabolism	TraesCS5A02G428000	VAI23016.1 unnamed protein product [Triticum turgidum subsp. durum]	AT3G43600	LOC_Os03g57690	Bradi1g06200	GRMZM2G141473	GO:0004031,GO:0005506,GO:0009055,GO:0009688,GO:0009851,GO:0050302,GO:0051537,GO:0071949	Hormone_defence,Metabolism		1.69987	0.253345	0.0702768	0.0896349	0.0167809	0.0467968	0.0206844	0.0428164	0.014468	0.116156	0.114678	0.0651545	0.0546029	0.0660315	0.289297		3.67357	0.136851	-0.310747	-0.263417	-0.441543	-0.368155	-0.431999	-0.377887	-0.447198	-0.198574	-0.202186	-0.323271	-0.349069	-0.321127	0.224752
Metabolism	TraesCS6A02G068000	VAI42541.1 unnamed protein product [Triticum turgidum subsp. durum]	AT5G42560	LOC_Os03g04030	Bradi3g02100	GRMZM2G061078		Hormone_defence		17.8418	8.37754	5.0065	5.66226	6.0229	6.73599	6.13429	5.57595	7.04146	6.5356	7.13112	5.36165	3.70992	3.2045	12.4738		3.03716	0.355967	-0.599035	-0.41326	-0.311094	-0.109076	-0.279536	-0.437712	-0.022538	-0.165848	0.00286079	-0.498424	-0.966353	-1.10954	1.51642
Metabolism	TraesCS5B02G429900	VAI37787.1 unnamed protein product [Triticum turgidum subsp. durum]	AT3G43600	LOC_Os03g57690	Bradi1g06200	GRMZM2G141473	GO:0004031,GO:0005506,GO:0009055,GO:0009688,GO:0009851,GO:0050302,GO:0051537,GO:0071949	Hormone_defence,Metabolism		1.41523	0.598316	0.306648	0.229084	0.119448	0.0629911	0.0145003	0.071757	0.136363	0.143223	0.0300315	0.118083	0.0306275	0.0575393	0.982758		2.8713	0.79086	0.0480689	-0.149465	-0.428674	-0.572454	-0.695946	-0.55013	-0.385599	-0.368126	-0.656392	-0.43215	-0.654874	-0.586338	1.76992
Signalling	TraesCS2D02G495700	XP_020164610.1 bZIP transcription factor 27-like [Aegilops tauschii subsp. tauschii]	AT4G35900	LOC_Os01g64000	Bradi3g00300	GRMZM2G478417	GO:0000003,GO:0009648,GO:0009791,GO:0009909,GO:0009911,GO:0043621,GO:0045893,GO:2000028	Transcription		1.98154	0	0	0.0141395	0	0.0196043	0	0	0	0	0	0	0	0	0		3.7414	-0.272125	-0.272125	-0.243486	-0.272125	-0.232417	-0.272125	-0.272125	-0.272125	-0.272125	-0.272125	-0.272125	-0.272125	-0.272125	-0.272125
Signalling	TraesCS7B02G075600	VAI84138.1 unnamed protein product [Triticum turgidum subsp. durum]	AT3G56850	LOC_Os06g10880	Bradi1g46060	GRMZM2G033413	GO:0009737,GO:0009738,GO:0019725,GO:0043565	Hormone_defence,Transcription		4.10815	1.6709	1.6805	1.09322	0.920074	1.10561	0.79785	0.659511	0.705542	0.755455	0.312375	0.275733	0.10237	0.0571575	0.428511		3.2497	0.719207	0.729169	0.119428	-0.0603477	0.13229	-0.187248	-0.33088	-0.283087	-0.231265	-0.691296	-0.729341	-0.909337	-0.956279	-0.570718
Signalling	TraesCS7A02G170600	VAI71945.1 unnamed protein product [Triticum turgidum subsp. durum]	AT3G56850	LOC_Os06g10880	Bradi1g46060	GRMZM2G033413	GO:0009737,GO:0009738,GO:0019725,GO:0043565	Hormone_defence,Transcription		2.55289	1.43054	1.19446	0.902291	0.652287	0.545728	0.517603	1.18879	0.9674	0.737898	0.498465	0.238871	0.217029	0.276944	0.349872		2.94574	1.03998	0.639116	0.143006	-0.281503	-0.462443	-0.510199	0.629484	0.253561	-0.136135	-0.542695	-0.983488	-1.02058	-0.91884	-0.795008
Signalling	TraesCS7D02G171300	XP_020197149.1 ABSCISIC ACID-INSENSITIVE 5-like protein 5 isoform X1 [Aegilops tauschii subsp. tauschii]	AT3G56850	LOC_Os06g10880	Bradi1g46060	GRMZM2G033413	GO:0009737,GO:0009738,GO:0019725,GO:0043565	Hormone_defence,Transcription		2.94942	2.08281	1.80297	1.1824	0.643533	0.391157	0.562174	0.6702	0.790904	0.767368	0.303823	0.227325	0.269826	0.10196	0.86244		2.65752	1.5298	1.16565	0.358096	-0.343139	-0.671558	-0.449012	-0.308438	-0.151364	-0.181992	-0.785205	-0.884753	-0.829446	-1.04789	-0.0582733
Signalling	TraesCS7A02G329600	VAI76653.1 unnamed protein product [Triticum turgidum subsp. durum]	AT3G24650	LOC_Os08g01090	Bradi3g12910	GRMZM2G125596	GO:0009657,GO:0009733,GO:0009737,GO:0009738,GO:0009790,GO:0016043,GO:0031930,GO:0045893	Hormone_defence,Transcription		26.698	18.0584	18.5708	19.5244	15.0556	11.5583	8.06565	5.38432	4.87498	3.90174	3.42461	3.02898	2.50768	2.3003	2.30367		2.20956	1.08757	1.15411	1.27795	0.697616	0.243436	-0.210147	-0.55836	-0.624506	-0.750896	-0.81286	-0.864239	-0.931938	-0.95887	-0.958432
Signalling	TraesCS7D02G326300	VAI88749.1 unnamed protein product [Triticum turgidum subsp. durum]	AT3G24650	LOC_Os08g01090	Bradi3g12910	GRMZM2G125596	GO:0009657,GO:0009733,GO:0009737,GO:0009738,GO:0009790,GO:0016043,GO:0031930,GO:0045893	Hormone_defence,Transcription		26.4562	16.7821	16.6656	17.666	14.3711	10.2592	6.93382	5.05683	3.84446	2.89113	2.37907	2.36966	1.41106	1.59241	1.63494		2.33807	1.06511	1.04978	1.18142	0.747861	0.206799	-0.230766	-0.477748	-0.637276	-0.762719	-0.830097	-0.831336	-0.957472	-0.93361	-0.928013
Signalling	TraesCS7B02G230100	VAI88749.1 unnamed protein product [Triticum turgidum subsp. durum]	AT3G24650	LOC_Os08g01090	Bradi3g12910	GRMZM2G125596	GO:0009657,GO:0009733,GO:0009737,GO:0009738,GO:0009790,GO:0016043,GO:0031930,GO:0045893	Hormone_defence,Transcription		25.6859	16.3432	17.9105	17.625	15.0018	11.1357	6.90568	4.95582	4.09816	2.75484	2.45262	1.89622	1.61467	1.54805	1.87895		2.22671	0.995647	1.20216	1.16454	0.818895	0.309469	-0.247916	-0.504845	-0.617856	-0.794862	-0.834685	-0.908001	-0.9451	-0.953879	-0.910276
Signalling	TraesCSU02G143200	VAH11944.1 unnamed protein product [Triticum turgidum subsp. durum]	AT3G08550	LOC_Os01g13200	Bradi2g40046	GRMZM2G321940	GO:0005768,GO:0005794,GO:0005802,GO:0005975,GO:0007049,GO:0009416,GO:0009505,GO:0009543,GO:0009579,GO:0009653,GO:0009663,GO:0009737,GO:0009738,GO:0009749,GO:0009826,GO:0009831,GO:0010078,GO:0010215,GO:0016043,GO:0016049,GO:0016757,GO:0030154,GO:0030244,GO:0040008,GO:0051301,GO:0060560,GO:0071482,GO:2001009			8.39177	13.6758	15.3719	9.69736	5.18804	3.7259	1.93501	1.05385	0.898396	0.920799	0.59634	0.657356	0.639901	0.958832	8.03354		0.738086	1.81881	2.16569	1.00511	0.0828427	-0.216201	-0.582481	-0.762701	-0.794495	-0.789913	-0.856273	-0.843794	-0.847363	-0.782134	0.664819
Signalling	TraesCS1D02G005200	XP_020149355.1 glycosyltransferase-like At2g41451 [Aegilops tauschii subsp. tauschii]	AT3G08550	LOC_Os01g13200	Bradi2g40046	GRMZM2G321940	GO:0005768,GO:0005794,GO:0005802,GO:0005975,GO:0007049,GO:0009416,GO:0009505,GO:0009543,GO:0009579,GO:0009653,GO:0009663,GO:0009737,GO:0009738,GO:0009749,GO:0009826,GO:0009831,GO:0010078,GO:0010215,GO:0016043,GO:0016049,GO:0016757,GO:0030154,GO:0030244,GO:0040008,GO:0051301,GO:0060560,GO:0071482,GO:2001009			10.3162	16.067	14.7066	10.4245	5.50151	2.90045	1.95932	1.29812	0.832327	0.8539	0.972081	0.868816	0.988143	1.13248	7.76966		0.998518	2.10063	1.83992	1.01926	0.0757849	-0.422703	-0.603068	-0.729786	-0.819054	-0.81492	-0.792271	-0.812061	-0.789193	-0.761531	0.51047
Signalling	TraesCS1B02G002100	VAH11944.1 unnamed protein product [Triticum turgidum subsp. durum]	AT3G08550	LOC_Os01g13200	Bradi2g40046	GRMZM2G321940	GO:0005768,GO:0005794,GO:0005802,GO:0005975,GO:0007049,GO:0009416,GO:0009505,GO:0009543,GO:0009579,GO:0009653,GO:0009663,GO:0009737,GO:0009738,GO:0009749,GO:0009826,GO:0009831,GO:0010078,GO:0010215,GO:0016043,GO:0016049,GO:0016757,GO:0030154,GO:0030244,GO:0040008,GO:0051301,GO:0060560,GO:0071482,GO:2001009			8.8647	15.7113	13.7813	9.06075	4.60929	2.35575	1.18883	0.926952	0.770297	0.774476	0.889781	0.702795	0.58585	0.726855	4.26327		0.916322	2.30515	1.91366	0.956089	0.0531093	-0.404025	-0.640735	-0.693857	-0.725634	-0.724787	-0.701397	-0.739327	-0.763049	-0.734447	-0.0170811
Signalling	TraesCS3D02G164400	BAF62439.1 abscisic acid insensitive 8 homologue [Triticum aestivum]	AT3G08550	LOC_Os01g13200	Bradi2g07890	GRMZM2G123540	GO:0005768,GO:0005794,GO:0005802,GO:0005975,GO:0007049,GO:0009416,GO:0009505,GO:0009543,GO:0009579,GO:0009653,GO:0009663,GO:0009737,GO:0009738,GO:0009749,GO:0009826,GO:0009831,GO:0010078,GO:0010215,GO:0016043,GO:0016049,GO:0016757,GO:0030154,GO:0030244,GO:0040008,GO:0051301,GO:0060560,GO:0071482,GO:2001009			16.2296	21.6417	28.2738	25.4471	22.4166	16.5135	10.7251	5.83063	3.45496	2.14816	1.39915	1.44842	1.2543	1.7724	9.40028		0.533241	1.10671	1.80944	1.50992	1.18881	0.563327	-0.0500027	-0.56862	-0.820344	-0.958811	-1.03818	-1.03295	-1.05352	-0.998626	-0.190385
Signalling	TraesCS3B02G183200	CDM82528.1 unnamed protein product [Triticum aestivum]	AT3G08550	LOC_Os01g13200	Bradi2g07890	GRMZM2G123540	GO:0005768,GO:0005794,GO:0005802,GO:0005975,GO:0007049,GO:0009416,GO:0009505,GO:0009543,GO:0009579,GO:0009653,GO:0009663,GO:0009737,GO:0009738,GO:0009749,GO:0009826,GO:0009831,GO:0010078,GO:0010215,GO:0016043,GO:0016049,GO:0016757,GO:0030154,GO:0030244,GO:0040008,GO:0051301,GO:0060560,GO:0071482,GO:2001009			17.6241	24.7225	31.521	29.502	26.6305	18.8491	12.3852	6.85618	4.41473	2.05206	1.55296	1.39275	1.14874	2.06812	10.7893		0.448935	1.10506	1.73347	1.54685	1.28142	0.562159	-0.0353209	-0.546383	-0.772055	-0.990445	-1.03658	-1.05139	-1.07394	-0.98896	-0.18283
Signalling	TraesCS3A02G156500	VAH59344.1 unnamed protein product [Triticum turgidum subsp. durum]	AT3G08550	LOC_Os01g13200	Bradi2g07890	GRMZM2G123540	GO:0005768,GO:0005794,GO:0005802,GO:0005975,GO:0007049,GO:0009416,GO:0009505,GO:0009543,GO:0009579,GO:0009653,GO:0009663,GO:0009737,GO:0009738,GO:0009749,GO:0009826,GO:0009831,GO:0010078,GO:0010215,GO:0016043,GO:0016049,GO:0016757,GO:0030154,GO:0030244,GO:0040008,GO:0051301,GO:0060560,GO:0071482,GO:2001009			19.5037	28.0094	33.2592	32.2062	26.5715	18.3683	10.5872	6.21222	3.88371	1.88795	1.53214	1.26981	1.12209	1.59382	9.96463		0.548406	1.27284	1.71997	1.63028	1.15037	0.451703	-0.211018	-0.583637	-0.781957	-0.951937	-0.982241	-1.00458	-1.01717	-0.976988	-0.264043
Signalling	TraesCS6A02G333600	VAI50046.1 unnamed protein product [Triticum turgidum subsp. durum]	AT3G56850	LOC_Os02g52780	Bradi3g57960	GRMZM2G479760	GO:0009737,GO:0009738,GO:0019725,GO:0043565	Hormone_defence,Transcription		0.881377	5.83219	6.12199	4.60223	4.32428	3.3448	4.50234	5.98788	6.40462	5.80275	5.51794	3.58958	3.33859	2.97841	9.70425		-2.04106	0.497326	0.645914	-0.133299	-0.27581	-0.778009	-0.184515	0.577153	0.790822	0.482229	0.336202	-0.652507	-0.781194	-0.965865	2.48261
Signalling	TraesCS6B02G364000	AIL01834.1 bZIP transcription factor B [Triticum aestivum]	AT3G56850	LOC_Os02g52780	Bradi3g57960	GRMZM2G479760	GO:0009737,GO:0009738,GO:0019725,GO:0043565	Hormone_defence,Transcription		0.294965	4.7721	5.41873	4.12507	4.08336	3.36087	3.43767	4.03928	5.05322	4.71281	3.92305	2.28526	2.48044	2.00529	7.88188		-2.11185	0.541596	0.924832	0.158128	0.133406	-0.294788	-0.249274	0.10728	0.708209	0.506459	0.038397	-0.932268	-0.816593	-1.0982	2.38466
Signalling	TraesCS6D02G312800	AIL01835.1 bZIP transcription factor D [Triticum aestivum]	AT3G56850	LOC_Os02g52780	Bradi3g57960	GRMZM2G479760	GO:0009737,GO:0009738,GO:0019725,GO:0043565	Hormone_defence,Transcription		1.01863	4.31544	5.25408	5.89377	6.59528	5.91847	6.9895	8.08507	10.102	10.0818	9.20824	6.09789	5.91133	4.88902	13.2555		-2.0889	-0.919502	-0.58656	-0.35966	-0.110829	-0.350898	0.0290009	0.417605	1.13303	1.12586	0.816	-0.287257	-0.353431	-0.716049	2.25159
Signalling	TraesCS5D02G223800	XP_020194934.1 E3 ubiquitin-protein ligase AIP2 [Aegilops tauschii subsp. tauschii]	AT5G20910	LOC_Os09g26400	Bradi4g31030	GRMZM2G140160	GO:0004842,GO:0006511,GO:0008270,GO:0009737,GO:0009738,GO:0009788,GO:0016567,GO:0061630	Development,Hormone_defence		7.31288	9.56661	11.996	12.9943	11.5569	10.7687	10.2561	7.39076	7.30787	6.21693	3.76176	2.78344	4.62278	3.80493	28.1935		-0.322747	0.0555703	0.463376	0.630953	0.389669	0.257358	0.171303	-0.309673	-0.323587	-0.506716	-0.918849	-1.08307	-0.774315	-0.911601	3.18233
Signalling	TraesCS5A02G216000	ACM90518.1 ABI3-interacting protein 2-1 [Triticum aestivum]	AT5G20910	LOC_Os09g26400	Bradi4g31030	GRMZM2G140160	GO:0004842,GO:0006511,GO:0008270,GO:0009737,GO:0009738,GO:0009788,GO:0016567,GO:0061630	Development,Hormone_defence		4.58814	5.3509	7.97881	7.5182	7.9576	6.25469	6.30795	5.59826	5.82439	5.37745	3.65041	3.14445	3.57396	3.85366	17.0802		-0.516689	-0.282444	0.524592	0.383138	0.518079	-0.00488824	0.011468	-0.206479	-0.137032	-0.274291	-0.804668	-0.96005	-0.828144	-0.742248	3.31966
Signalling	TraesCS5B02G214500	VAI32554.1 unnamed protein product [Triticum turgidum subsp. durum]	AT5G20910	LOC_Os09g26400	Bradi4g31030	GRMZM2G140160	GO:0004842,GO:0006511,GO:0008270,GO:0009737,GO:0009738,GO:0009788,GO:0016567,GO:0061630	Development,Hormone_defence		5.85723	5.00854	7.08988	8.16179	7.29164	6.50038	5.0234	5.69904	5.44924	4.86205	4.3658	3.50393	3.26274	3.03866	26.8228		-0.169363	-0.322505	0.0530643	0.246487	0.0894708	-0.053308	-0.319824	-0.197907	-0.242982	-0.348939	-0.438485	-0.594006	-0.637527	-0.677962	3.61379
Signalling	TraesCS5A02G237200	VAI18311.1 unnamed protein product [Triticum turgidum subsp. durum]	AT3G56850	LOC_Os09g28310	Bradi4g32090	GRMZM2G478417	GO:0009737,GO:0009738,GO:0043565	Hormone_defence,Transcription		3.22582	2.79625	2.65889	3.11977	2.47566	2.20897	1.64555	1.81782	1.95673	1.78454	1.63495	1.14102	1.62467	1.1632	8.16101		0.446239	0.184185	0.100392	0.381549	-0.011385	-0.174075	-0.517782	-0.412696	-0.327951	-0.432997	-0.524252	-0.825571	-0.53052	-0.812034	3.4569
Signalling	TraesCS5B02G235600	VAI33055.1 unnamed protein product [Triticum turgidum subsp. durum]	AT1G49720	LOC_Os09g28310	Bradi4g32090	GRMZM2G157722	GO:0009737,GO:0009738,GO:0043565,GO:0044212,GO:0045893	Hormone_defence,Transcription		3.1275	2.12872	2.58995	3.6016	2.37394	2.08478	0.806231	0.908507	1.04463	0.876533	1.50174	1.24436	1.08768	1.07426	7.59253		0.587912	-0.00443218	0.269108	0.869085	0.141001	-0.0304966	-0.788764	-0.728107	-0.647378	-0.74707	-0.376277	-0.528922	-0.621845	-0.629802	3.23599
Signalling	TraesCS5D02G244500	XP_020177660.1 bZIP transcription factor TRAB1-like isoform X1 [Aegilops tauschii subsp. tauschii]	AT3G56850	LOC_Os09g28310	Bradi4g32090	GRMZM2G478417	GO:0009737,GO:0009738,GO:0043565	Hormone_defence,Transcription		2.69082	2.57456	3.17556	4.84402	3.57063	2.12333	1.06084	0.784078	0.989915	0.889644	1.2616	1.20753	1.20252	1.74949	7.51404		0.176912	0.111597	0.449222	1.38652	0.671163	-0.141888	-0.738764	-0.894243	-0.77861	-0.83494	-0.625984	-0.656358	-0.659173	-0.351903	2.88645
Induced	TraesCS5A02G488500	XP_020161851.1 GEM-like protein 5 [Aegilops tauschii subsp. tauschii]	AT5G13200	LOC_Os12g29400	Bradi4g07520	GRMZM2G106622	GO:0009793,GO:0009845,GO:0010029,GO:0098755	Hormone_defence		0.0553125	0.207988	0.680804	0.892289	1.52988	1.89751	1.55113	2.10506	2.96141	3.10614	1.53707	1.1828	1.12376	1.69665	5.14889		-1.33877	-1.21538	-0.833246	-0.662321	-0.147016	0.150107	-0.129839	0.317854	1.00996	1.12694	-0.1412	-0.427526	-0.475244	-0.0122261	2.77791
Induced	TraesCS4A02G247500	VAH94580.1 unnamed protein product [Triticum turgidum subsp. durum]	AT1G28200	LOC_Os03g52670	Bradi1g09420	GRMZM2G100391		Hormone_defence		0.70888	4.57717	3.69246	2.86416	1.75754	2.26934	3.3425	4.64658	5.61635	5.94087	4.76993	4.6801	6.30852	7.3374	11.5048		-1.57345	-0.0360073	-0.387633	-0.71684	-1.15666	-0.953249	-0.526724	-0.0084208	0.377009	0.505988	0.0406031	0.00489914	0.652111	1.06104	2.71734
Induced	TraesCS4D02G066300	XP_020190676.1 GEM-like protein 1 [Aegilops tauschii subsp. tauschii]	AT1G28200	LOC_Os03g52670	Bradi1g09420	GRMZM2G100391		Hormone_defence		0.346996	2.56205	3.25844	2.89356	2.5039	2.70806	2.72544	3.59975	4.49699	4.7442	5.57145	5.31036	6.38201	7.46421	9.77636		-1.73284	-0.759283	-0.45321	-0.613581	-0.784844	-0.695111	-0.687472	-0.303197	0.0911571	0.199812	0.563405	0.448651	0.919662	1.39531	2.41154
Induced	TraesCS4B02G067400	VAI02231.1 unnamed protein product [Triticum turgidum subsp. durum]	AT2G22475	LOC_Os03g52670	Bradi1g09420	GRMZM2G100391	GO:0010026,GO:0010482,GO:0048765,GO:0051567	Hormone_defence		0.105665	0.868385	1.96364	1.36107	1.58003	1.8838	3.0497	3.4861	4.33661	4.53796	5.49672	6.6748	8.03227	9.92967	15.0319		-1.14683	-0.950272	-0.668023	-0.823306	-0.766881	-0.688598	-0.388147	-0.275686	-0.0565089	-0.00462015	0.242452	0.546043	0.895865	1.38483	2.69968
Induced	TraesCS2A02G200000	EMS63093.1 hypothetical protein TRIUR3_18518 [Triticum urartu]	AT4G36720	LOC_Os07g38100	Bradi1g24260	GRMZM2G078501		Hormone_defence		12.3807	10.1206	8.69287	8.28532	6.12069	5.46695	5.12903	4.00297	4.33327	3.50667	4.0306	4.46666	4.21307	5.25432	16.3131		1.56034	0.926013	0.525319	0.410937	-0.19658	-0.380058	-0.474896	-0.790933	-0.698231	-0.930223	-0.783177	-0.660796	-0.731967	-0.439734	2.66398
Induced	TraesCS2D02G207900	SPT17299.1 unnamed protein product [Triticum aestivum]	AT4G36720	LOC_Os07g38100	Bradi1g24260	GRMZM2G078501		Hormone_defence		10.0398	8.32627	7.55885	7.0381	5.69089	5.61735	4.77735	5.44022	5.17885	4.89254	3.92065	4.10221	3.41832	3.98923	17.8386		1.00473	0.515323	0.296145	0.147416	-0.237355	-0.258359	-0.498269	-0.308948	-0.383597	-0.46537	-0.742946	-0.69109	-0.886415	-0.723361	3.2321
Induced	TraesCS2B02G227600	VAH44668.1 unnamed protein product [Triticum turgidum subsp. durum]	AT4G36720	LOC_Os07g38100	Bradi1g24260	GRMZM2G078501		Hormone_defence		10.8177	8.23562	8.31456	6.47265	5.94956	5.66605	5.86813	5.78584	5.27799	4.75389	5.50102	5.33326	5.15337	6.48655	17.6483		1.14622	0.339067	0.363744	-0.212043	-0.375561	-0.464188	-0.401018	-0.426741	-0.585496	-0.749332	-0.515777	-0.56822	-0.624453	-0.207698	3.2815
Induced	TraesCS5A02G063100	VAI13413.1 unnamed protein product [Triticum turgidum subsp. durum]	AT5G50720	LOC_Os11g30500	Bradi4g18820	GRMZM2G154735	GO:0009409,GO:0009414,GO:0009737,GO:0042538	Hormone_defence		4.0371	2.69804	1.39408	1.49079	2.80628	0.992517	1.1833	1.57793	2.0282	1.23661	1.19375	1.20972	1.77181	1.19064	6.50897		1.36569	0.427452	-0.486197	-0.418434	0.503287	-0.76756	-0.633883	-0.357381	-0.041885	-0.596531	-0.626563	-0.615374	-0.221535	-0.628739	3.09766
Induced	TraesCS5B02G244000	VAI33241.1 unnamed protein product [Triticum turgidum subsp. durum]	AT2G22475	LOC_Os09g29120	Bradi4g32570	GRMZM2G070375	GO:0009653,GO:0010026,GO:0010482,GO:0016043,GO:0030154,GO:0048765,GO:0051567	Hormone_defence		0.0991733	0.151128	0.298778	1.74033	0.645756	0.138313	0.126602	0.0703987	0.042754	0	0	0.028725	0.094101	0.059336	3.37371		-0.403489	-0.345059	-0.179003	1.44225	0.211228	-0.359471	-0.372642	-0.435851	-0.466942	-0.515025	-0.515025	-0.482719	-0.409194	-0.448293	3.27923
Induced	TraesCS6A02G234300	VAI47374.1 unnamed protein product [Triticum turgidum subsp. durum]	AT5G23370	LOC_Os02g42440	Bradi3g49710	GRMZM2G111922		Hormone_defence		0.503742	0.516258	1.19077	2.15569	1.96311	1.5341	0.887797	1.30685	1.55662	1.31296	1.44852	0.73804	1.00706	1.49969	8.86648		-0.64641	-0.64	-0.294538	0.199668	0.101034	-0.118692	-0.449709	-0.235083	-0.107157	-0.231952	-0.162524	-0.52641	-0.388625	-0.136319	3.63672
Induced	TraesCS6D02G216600	XP_020146573.1 putative GEM-like protein 8 [Aegilops tauschii subsp. tauschii]	AT5G23370	LOC_Os02g42440	Bradi3g49710	GRMZM2G111922		Hormone_defence		0.656494	0.940621	1.80502	2.55927	2.20224	1.27935	0.982472	1.67582	1.92199	1.78506	2.25192	1.87	2.35814	2.73081	10.9234		-0.739354	-0.618602	-0.251239	0.0693122	-0.0824218	-0.474645	-0.600816	-0.306145	-0.201526	-0.259722	-0.0613085	-0.223621	-0.0161664	0.142217	3.62404
Induced	TraesCS6B02G263000	VAI58851.1 unnamed protein product [Triticum turgidum subsp. durum]	AT5G23370	LOC_Os02g42440	Bradi3g49710	GRMZM2G111922		Hormone_defence		0.387701	0.515126	0.794086	1.24584	1.44425	0.755739	0.570169	0.57617	0.463064	0.3276	0.552065	0.510239	0.668032	1.02451	9.20643		-0.411445	-0.351982	-0.221805	-0.0109963	0.0815937	-0.2397	-0.326296	-0.323496	-0.376276	-0.43949	-0.334744	-0.354262	-0.280629	-0.114276	3.7038
Induced	TraesCS5A02G246900	VAI18510.1 unnamed protein product [Triticum turgidum subsp. durum]	AT2G22475	LOC_Os09g29120	Bradi4g32570	GRMZM2G070375	GO:0009653,GO:0010026,GO:0010482,GO:0016043,GO:0030154,GO:0048765,GO:0051567	Hormone_defence		0.00674763	0.18986	0.0914942	0.147128	0.0235	0	0.00889235	0	0.00712567	0	0.00697337	0.0118404	0.0240451	0.11546	3.03755		-0.31781	-0.0732523	-0.204626	-0.130323	-0.295437	-0.326822	-0.314946	-0.326822	-0.317306	-0.326822	-0.317509	-0.311009	-0.294709	-0.172618	3.73001
Induced	TraesCS5D02G253400	XP_020155288.1 GLABRA2 expression modulator-like [Aegilops tauschii subsp. tauschii]	AT2G22475	LOC_Os09g29120	Bradi4g32570	GRMZM2G070375	GO:0009653,GO:0010026,GO:0010482,GO:0016043,GO:0030154,GO:0048765,GO:0051567	Hormone_defence		0.0617504	0.142026	0.228546	0.860513	0.192893	0.0216934	0.0123681	0	0.0215936	0.0519982	0.0558365	0.0473615	0.0312741	0.0695154	5.40771		-0.314032	-0.253807	-0.188899	0.285213	-0.215646	-0.344083	-0.351079	-0.360358	-0.344158	-0.321348	-0.318468	-0.324826	-0.336895	-0.308206	3.69659
Induced	TraesCS7B02G090700	VAI84421.1 unnamed protein product [Triticum turgidum subsp. durum]	AT1G74520	LOC_Os06g12220	Bradi1g45240	GRMZM2G047860	GO:0009409,GO:0009414,GO:0009737,GO:0042538	Hormone_defence		30.0799	22.462	14.8755	11.0904	10.2445	10.3235	10.3463	11.1262	11.4407	8.53648	7.47384	7.91375	7.01109	7.20159	16.8352		2.85172	1.61851	0.390373	-0.222374	-0.359315	-0.346519	-0.342837	-0.216583	-0.165671	-0.635811	-0.807836	-0.736622	-0.882748	-0.851909	0.707622
Induced	TraesCS7A02G185500	XP_020168692.1 HVA22-like protein a [Aegilops tauschii subsp. tauschii]	AT1G74520	LOC_Os06g12220	Bradi1g45240	GRMZM2G047860	GO:0009409,GO:0009414,GO:0009737,GO:0042538	Hormone_defence		22.9836	18.6495	13.2543	9.39095	6.73203	5.99516	5.18394	6.63187	6.05018	4.33211	4.51707	3.48227	3.77036	4.12085	10.4505		2.61191	1.83729	0.873023	0.182534	-0.292686	-0.424385	-0.569373	-0.310587	-0.414553	-0.721619	-0.68856	-0.873508	-0.822018	-0.759376	0.371914
Induced	TraesCS7D02G187200	XP_020168692.1 HVA22-like protein a [Aegilops tauschii subsp. tauschii]	AT1G74520	LOC_Os06g12220	Bradi1g45240	GRMZM2G047860	GO:0009409,GO:0009414,GO:0009737,GO:0042538	Hormone_defence		17.6965	11.3963	8.46839	6.48695	5.57909	4.88608	4.09921	3.98095	4.56424	3.30841	4.52556	3.84551	3.7438	3.9479	7.33965		3.07482	1.38126	0.594203	0.0615704	-0.182473	-0.368761	-0.580279	-0.612069	-0.455275	-0.792855	-0.465672	-0.648476	-0.675819	-0.620952	0.290785
Induced	TraesCS5D02G074300	AJW67344.1 TB2/DP1 protein [Triticum aestivum]	AT5G50720	LOC_Os11g30500	Bradi4g18820	GRMZM2G154735	GO:0009409,GO:0009414,GO:0009737,GO:0042538	Hormone_defence		11.0702	9.07294	5.39365	4.17409	5.49492	3.43242	2.54332	3.7827	3.97284	2.60853	2.7268	2.72432	3.00892	2.72909	7.46862		2.53519	1.74279	0.283048	-0.200804	0.323225	-0.49506	-0.847807	-0.356087	-0.28065	-0.821935	-0.775012	-0.775994	-0.663082	-0.774103	1.10628
Induced	TraesCS4B02G303500	BAJ93738.1 predicted protein [Hordeum vulgare subsp. vulgare]	AT1G28200	LOC_Os03g08860	Bradi1g72060	GRMZM2G009326		Hormone_defence		1.91047	2.1735	1.75446	1.48375	0.906758	0.849749	0.651609	0.402689	0.536277	0.405419	0.484012	0.462263	0.261139	0.469155	1.47376		1.56702	1.99541	1.31292	0.872022	-0.0677137	-0.160563	-0.483272	-0.888684	-0.671112	-0.884238	-0.756234	-0.791656	-1.11922	-0.780432	0.855754
Induced	TraesCS2D02G577700	XP_020153256.1 GEM-like protein 1 [Aegilops tauschii subsp. tauschii]	AT1G28200	LOC_Os03g08860	Bradi1g72060	GRMZM2G009326		Hormone_defence		4.816	3.43407	3.07539	2.86545	1.48524	1.24609	0.758121	0.609865	0.415101	0.226711	0.455298	0.321774	0.353513	0.661279	1.81215		2.43037	1.41679	1.15371	0.999731	-0.0125862	-0.187992	-0.545897	-0.654637	-0.797487	-0.935664	-0.768005	-0.865938	-0.84266	-0.616927	0.227184
Induced	TraesCS3A02G283200	VAH63724.1 unnamed protein product [Triticum turgidum subsp. durum]	No hits found	LOC_Os01g52780	Bradi2g48780	GRMZM2G013555				25.6695	4.47652	2.93675	2.32463	1.38094	0.612532	0.237575	0.12767	0.14594	0.078621	0.0552277	0.0236808	0.0457322	0.0867695	0.52653		3.66371	0.30065	0.0563086	-0.0408268	-0.190578	-0.312515	-0.372016	-0.389457	-0.386557	-0.39724	-0.400952	-0.405959	-0.402459	-0.395947	-0.326163
Induced	TraesCS3D02G283200	XP_020146698.1 uncharacterized protein LOC109731933 [Aegilops tauschii subsp. tauschii]	No hits found	LOC_Os01g52780	Bradi2g48780	GRMZM2G013555				16.1628	2.19038	1.22607	1.87842	1.32558	0.847045	0.325537	0.0140766	0.0603299	0.0684992	0.0160848	0.0262029	0	0.0133911	0.0847228		3.67916	0.145285	-0.0986061	0.0663848	-0.0734378	-0.194468	-0.326367	-0.405141	-0.393442	-0.391376	-0.404633	-0.402074	-0.408701	-0.405314	-0.387273
Induced	TraesCS3B02G316900	VAH79498.1 unnamed protein product [Triticum turgidum subsp. durum]	No hits found	LOC_Os01g52780	Bradi2g48780	GRMZM2G013555				22.9386	6.37593	4.73929	5.84254	4.31482	3.06281	1.51098	1.28421	1.31283	0.746791	0.417178	0.213962	0.12445	0.0607509	0.882245		3.47352	0.500372	0.206579	0.404624	0.130384	-0.0943649	-0.372933	-0.41364	-0.408503	-0.510112	-0.56928	-0.60576	-0.621828	-0.633262	-0.485796
Induced	TraesCS5B02G069300	VAI27737.1 unnamed protein product [Triticum turgidum subsp. durum]	AT5G50720	LOC_Os11g30500	Bradi4g18820	GRMZM2G154735	GO:0009409,GO:0009414,GO:0009737,GO:0042538	Hormone_defence		14.3762	5.48063	3.95585	4.28005	4.00401	2.14484	1.74641	2.9838	3.44011	2.44453	2.03628	1.99945	2.8516	2.14064	6.0336		3.41048	0.488197	-0.0127096	0.0937961	0.00311147	-0.607642	-0.738529	-0.332035	-0.182132	-0.509191	-0.643304	-0.655405	-0.375465	-0.609022	0.669851
Induced	TraesCS4D02G301900	XP_020153256.1 GEM-like protein 1 [Aegilops tauschii subsp. tauschii]	AT1G28200	LOC_Os03g08860	Bradi1g72060	GRMZM2G009326		Hormone_defence		8.76292	12.4077	10.9305	9.88055	7.92865	5.83174	4.44609	4.04823	4.00412	3.19548	2.88949	3.58214	3.01374	3.96068	12.4482		0.663039	1.72565	1.29498	0.988878	0.419814	-0.191526	-0.595501	-0.711495	-0.724354	-0.96011	-1.04932	-0.847382	-1.0131	-0.73702	1.73745
Induced	TraesCS7D02G177600	XP_020173123.1 GEM-like protein 1 [Aegilops tauschii subsp. tauschii]	AT2G22475	LOC_Os06g11430	Bradi1g45747	GRMZM2G031930	GO:0009653,GO:0010026,GO:0010482,GO:0016043,GO:0030154,GO:0048765,GO:0051567	Hormone_defence		11.0385	12.8731	12.8267	9.21349	7.80324	7.6476	6.45368	5.11039	4.62827	3.9875	3.64688	2.55365	2.45786	2.46913	10.3216		1.16477	1.67723	1.66427	0.654973	0.261035	0.217558	-0.115951	-0.491181	-0.625858	-0.804849	-0.899997	-1.20538	-1.23214	-1.22899	0.964496
Induced	TraesCS7B02G081300	XP_020173123.1 GEM-like protein 1 [Aegilops tauschii subsp. tauschii]	AT2G22475	LOC_Os06g11430	Bradi1g45747	GRMZM2G031930	GO:0009653,GO:0010026,GO:0010482,GO:0016043,GO:0030154,GO:0048765,GO:0051567	Hormone_defence		10.4329	11.416	11.5074	10.2505	8.28497	8.1262	6.20621	4.8614	4.59158	3.36253	3.74689	2.51626	2.48156	2.53181	9.16222		1.15294	1.45114	1.47885	1.09762	0.501416	0.453257	-0.129121	-0.537036	-0.618877	-0.991677	-0.875092	-1.24837	-1.2589	-1.24366	0.767507
Induced	TraesCS7A02G176300	VAI72062.1 unnamed protein product [Triticum turgidum subsp. durum]	AT2G22475	LOC_Os06g11430	Bradi1g45747	GRMZM2G031930	GO:0009653,GO:0010026,GO:0010482,GO:0016043,GO:0030154,GO:0048765,GO:0051567	Hormone_defence		12.6693	14.4318	14.3503	11.4252	11.3786	10.5963	7.53153	6.18112	6.11513	4.96191	4.0665	3.05157	2.9899	2.86349	11.0198		1.08578	1.51804	1.49803	0.780655	0.769216	0.577359	-0.174284	-0.505478	-0.521663	-0.804493	-1.0241	-1.27301	-1.28814	-1.31914	0.681226
Induced	TraesCS6D02G285500	XP_020153208.1 HVA22-like protein a [Aegilops tauschii subsp. tauschii]	AT1G74520	LOC_Os02g51290	Bradi3g59310	GRMZM2G047860	GO:0009409,GO:0009414,GO:0009737,GO:0042538	Hormone_defence		6.37643	19.608	18.2409	10.8181	6.05769	5.2506	2.98168	2.75749	2.8506	1.89811	1.27667	0.971653	0.671638	0.390687	2.75929		0.144229	2.39171	2.15948	0.898684	0.0900891	-0.0469996	-0.432391	-0.470472	-0.454656	-0.616443	-0.721999	-0.773808	-0.824768	-0.872489	-0.470165
Induced	TraesCS6B02G334800	ACN54194.1 HVA22-like protein [Triticum aestivum]	AT1G74520	LOC_Os02g51290	Bradi3g59310	GRMZM2G047860	GO:0009409,GO:0009414,GO:0009737,GO:0042538	Hormone_defence		7.04581	19.9585	20.5932	13.0579	8.23057	7.22764	3.52635	2.50468	2.65214	1.50475	1.43716	0.693374	0.678937	0.458324	3.04943		0.134307	2.12489	2.22273	1.06111	0.316946	0.162338	-0.408244	-0.565742	-0.543009	-0.719889	-0.730309	-0.844968	-0.847194	-0.881203	-0.481765
Induced	TraesCS6A02G306400	VAI49354.1 unnamed protein product [Triticum turgidum subsp. durum]	AT1G74520	LOC_Os02g51290	Bradi3g59310	GRMZM2G047860	GO:0009409,GO:0009414,GO:0009737,GO:0042538	Hormone_defence		5.73716	19.6074	19.4698	12.4675	10.554	11.2235	5.5032	4.59653	4.22819	2.67123	2.27462	2.15763	1.32346	1.18447	4.85289		-0.24519	2.09547	2.07224	0.890571	0.567669	0.680651	-0.284672	-0.437676	-0.499833	-0.762575	-0.829506	-0.849247	-0.990017	-1.01347	-0.394414
Induced	TraesCS4A02G404000	VAH98004.1 unnamed protein product [Triticum turgidum subsp. durum]	AT1G28200	LOC_Os03g08860	Bradi1g72060	GRMZM2G009326		Hormone_defence		8.32308	14.4384	13.6394	9.50956	8.38333	7.49507	5.55761	5.79475	5.38361	4.33668	3.12969	3.26168	2.83117	3.66764	8.70701		0.388925	2.13883	1.9102	0.728435	0.406165	0.15199	-0.402415	-0.334558	-0.452205	-0.751783	-1.09716	-1.05939	-1.18258	-0.943229	0.498785
Induced	TraesCS2A02G164600	XP_020175541.1 GEM-like protein 1 [Aegilops tauschii subsp. tauschii]	AT2G22475	LOC_Os07g42890	Bradi1g21260	GRMZM2G009326	GO:0009653,GO:0010026,GO:0010482,GO:0016043,GO:0030154,GO:0048765,GO:0051567	Hormone_defence		6.74792	26.3014	21.0906	20.592	20.7073	21.9588	15.1693	14.3476	13.9096	12.1538	13.224	10.3469	8.73019	6.04527	13.4394		-1.42421	1.95693	1.05589	0.969683	0.989616	1.20603	0.0319883	-0.110092	-0.185827	-0.489447	-0.304374	-0.801879	-1.08144	-1.54572	-0.267142
Induced	TraesCS2D02G171500	XP_020175541.1 GEM-like protein 1 [Aegilops tauschii subsp. tauschii]	AT2G22475	LOC_Os07g42890	Bradi1g21260	GRMZM2G009326	GO:0009653,GO:0010026,GO:0010482,GO:0016043,GO:0030154,GO:0048765,GO:0051567	Hormone_defence		3.21117	17.0078	13.0757	12.1217	12.163	14.8879	12.4178	12.063	10.3575	8.27311	8.65293	6.8407	5.26039	3.17018	9.41938		-1.70756	1.79976	0.800153	0.557623	0.568144	1.26085	0.632898	0.542718	0.109136	-0.420736	-0.324181	-0.784876	-1.18662	-1.71798	-0.129338
Induced	TraesCS2B02G190400	BAK01966.1 predicted protein [Hordeum vulgare subsp. vulgare]	AT2G22475	LOC_Os07g42890	Bradi1g21260	GRMZM2G314955	GO:0009653,GO:0010026,GO:0010482,GO:0016043,GO:0030154,GO:0048765,GO:0051567	Hormone_defence		6.24124	20.7765	16.8647	14.5431	13.597	16.0397	13.1151	10.5251	9.1267	7.51726	8.0298	6.18932	5.31192	3.61724	13.5555		-0.995844	2.04375	1.22572	0.740217	0.542389	1.0532	0.441608	-0.100015	-0.392441	-0.729005	-0.621823	-1.0067	-1.19018	-1.54457	0.533694
Induced	TraesCS5B02G232500	VAI33000.1 unnamed protein product [Triticum turgidum subsp. durum]	AT4G24960	LOC_Os08g36440	Bradi4g31810	GRMZM2G376548	GO:0009409,GO:0009414,GO:0009555,GO:0009737,GO:0009908,GO:0010507,GO:0042538	Hormone_defence		0.161535	2.87358	4.52202	3.68714	2.65022	1.19568	0.686345	0.507315	0.364227	0.286607	0.335228	0.0839146	0	0	0.0138131		-0.684973	1.17959	2.31291	1.73892	1.02603	0.0260154	-0.32416	-0.447245	-0.54562	-0.598984	-0.565557	-0.738338	-0.79603	-0.79603	-0.786533
Induced	TraesCS5D02G240900	XP_020169456.1 protein HVA22-like [Aegilops tauschii subsp. tauschii]	AT4G24960	LOC_Os08g36440	Bradi4g31810	GRMZM2G376548	GO:0009409,GO:0009414,GO:0009555,GO:0009737,GO:0009908,GO:0010507,GO:0042538	Hormone_defence		0.424566	3.76983	6.57482	8.24753	6.55991	4.9141	3.20786	2.12101	1.62653	1.47494	1.63679	0.62167	0.100937	0.0271638	0.00635648		-0.894631	0.389988	1.46713	2.10947	1.46141	0.8294	0.174185	-0.243177	-0.433064	-0.491275	-0.429125	-0.818941	-1.01891	-1.04724	-1.05523
Induced	TraesCS7A02G222500	EMS45146.1 hypothetical protein TRIUR3_21112 [Triticum urartu]	AT5G50720	LOC_Os08g36440	Bradi3g37920	GRMZM2G092925	GO:0009409,GO:0009414,GO:0009737,GO:0042538	Hormone_defence		0.591863	5.43824	7.89829	8.05668	6.90287	4.44498	3.20963	3.20552	2.14816	1.73107	0.705677	0.0633703	0.01603	0	0.0411373		-0.83307	0.869236	1.73334	1.78897	1.38369	0.52035	0.08643	0.0849878	-0.286414	-0.432918	-0.793093	-1.01871	-1.03533	-1.04096	-1.02651
Induced	TraesCS7D02G224100	XP_020174133.1 protein HVA22 isoform X2 [Aegilops tauschii subsp. tauschii]	AT5G50720	LOC_Os08g36440	Bradi3g37920	GRMZM2G092925	GO:0009409,GO:0009414,GO:0009737,GO:0042538	Hormone_defence		0.513343	6.02378	7.23188	8.11184	7.1348	4.85327	3.29625	2.41951	2.35767	1.96687	0.742735	0.185022	0.0708419	0.0166027	0.11876		-0.877978	1.06537	1.49143	1.80177	1.45719	0.652574	0.103462	-0.205735	-0.227545	-0.365366	-0.797079	-0.993766	-1.03403	-1.05316	-1.01713
Induced	TraesCS7B02G129000	BAC80265.1 hypothetical protein [Triticum aestivum]	AT5G50720	LOC_Os08g36440	Bradi3g37920	GRMZM2G092925	GO:0009409,GO:0009414,GO:0009737,GO:0042538	Hormone_defence		1.34885	6.6396	11.1019	10.9882	7.51414	5.72699	3.33532	2.53653	2.29708	1.94829	0.843265	0.123651	0.0865933	0	0.061857		-0.614226	0.806125	2.00407	1.97356	1.0409	0.561127	-0.0809411	-0.295384	-0.359665	-0.453303	-0.749957	-0.943144	-0.953092	-0.976339	-0.959733
Induced	TraesCS5A02G234100	EMS45162.1 hypothetical protein TRIUR3_27094 [Triticum urartu]	AT4G24960	LOC_Os08g36440	Bradi4g31810	GRMZM2G376548	GO:0009409,GO:0009414,GO:0009555,GO:0009737,GO:0009908,GO:0010507,GO:0042538	Hormone_defence		0.261382	2.48098	3.80055	3.89733	2.88163	2.32149	1.45119	0.688204	1.02098	0.968265	0.663635	0.207474	0.0703096	0.0234891	0.0215177		-0.854725	0.835365	1.84013	1.91383	1.14043	0.713923	0.0512378	-0.529726	-0.276335	-0.316478	-0.548434	-0.895772	-1.00021	-1.03587	-1.03737
Induced	TraesCS5D02G503400	XP_020161851.1 GEM-like protein 5 [Aegilops tauschii subsp. tauschii]	AT5G13200	LOC_Os12g29400	Bradi4g07520	GRMZM2G106622	GO:0009793,GO:0009845,GO:0010029,GO:0098755	Hormone_defence		0.0288329	0.789311	1.22705	1.19074	1.88267	1.57777	1.26743	1.24075	1.04626	1.15461	0.560001	0.306718	0.509287	0.38222	2.06086		-1.75007	-0.400468	0.376376	0.311943	1.53988	0.998788	0.448044	0.400693	0.0555353	0.247824	-0.80742	-1.25691	-0.89742	-1.12292	1.85613
Induced	TraesCS2A02G375300	EMS46673.1 hypothetical protein TRIUR3_02318 [Triticum urartu]	AT5G08350	LOC_Os04g44500	Bradi5g16300	GRMZM2G046782		Hormone_defence		1.10959	0.816392	0.721514	1.01408	2.05586	2.07833	3.99214	2.66643	1.20729	1.01892	0.290945	0.0380433	0.0461502	0	0.0138131		-0.0257653	-0.291944	-0.37808	-0.112471	0.83332	0.853715	2.59119	1.38763	0.0629374	-0.10808	-0.768975	-0.998574	-0.991214	-1.03311	-1.02057
Induced	TraesCS2D02G371700	XP_020178785.1 GEM-like protein 4 [Aegilops tauschii subsp. tauschii]	AT5G08350	LOC_Os04g44500	Bradi5g16300	GRMZM2G046782		Hormone_defence		0.541474	0.643203	1.32417	1.38616	1.87252	3.1244	6.43067	5.00944	3.11287	2.60442	0.838012	0.125265	0.0925291	0	0		-0.67763	-0.62316	-0.258537	-0.225344	0.0350769	0.705399	2.47574	1.71474	0.699224	0.426972	-0.518849	-0.90049	-0.918018	-0.967563	-0.967563
Induced	TraesCS2B02G392400	EMS46673.1 hypothetical protein TRIUR3_02318 [Triticum urartu]	AT5G08350	LOC_Os04g44500	Bradi5g16300	GRMZM2G046782		Hormone_defence		0.449779	1.03202	0.765961	0.587348	0.665625	0.533675	1.40702	1.18014	0.483327	0.5812	0.209909	0.0292482	0.0153834	0	0.0254259		-0.192105	1.18383	0.555084	0.132993	0.317972	0.0061542	2.07	1.53385	-0.112827	0.118462	-0.758956	-1.18589	-1.21865	-1.255	-1.19492
Induced	TraesCS2A02G375200	VAH34374.1 unnamed protein product [Triticum turgidum subsp. durum]	AT5G23370	LOC_Os04g44510	Bradi5g16310	GRMZM2G046952		Hormone_defence		3.87908	0.641057	2.37618	3.80626	4.91048	4.88808	4.64822	5.02177	4.34547	4.96547	2.97633	1.51847	0.997649	0.29695	0.25866		0.471289	-1.33738	-0.368192	0.430614	1.0474	1.03489	0.900908	1.10956	0.731802	1.07812	-0.0329637	-0.847283	-1.1382	-1.52959	-1.55098
Induced	TraesCS2D02G371600	XP_020178778.1 putative GEM-like protein 8 [Aegilops tauschii subsp. tauschii]	AT5G23370	LOC_Os04g44510	Bradi5g16310	GRMZM2G046952		Hormone_defence		1.41808	0.519208	2.32406	4.83162	5.04362	6.14336	8.53853	7.74267	7.02326	7.53652	3.73891	1.08569	0.62136	0.408544	0.187031		-0.809373	-1.11343	-0.502916	0.345294	0.417004	0.789002	1.5992	1.32999	1.08664	1.26025	-0.0243292	-0.921807	-1.07887	-1.15086	-1.22579
Induced	TraesCS3A02G283300	CDM84213.1 unnamed protein product [Triticum aestivum]	AT2G42820	LOC_Os01g52780	Bradi2g48770	GRMZM2G144707		Hormone_defence		0.444143	1.19445	3.52294	5.74399	5.98291	6.28919	6.53315	4.07883	3.09425	2.75071	3.74812	1.30549	0.301239	0.145072	0.0533002		-1.12217	-0.794351	0.223013	1.19343	1.29782	1.43164	1.53823	0.465893	0.0357103	-0.114388	0.321399	-0.745836	-1.18461	-1.25284	-1.29294
Induced	TraesCS6A02G234200	XP_020189869.1 GEM-like protein 4 [Aegilops tauschii subsp. tauschii]	AT5G23370	LOC_Os02g42430	Bradi3g49700	GRMZM2G159962		Hormone_defence		1.48611	0.796909	2.02896	3.53397	4.38051	3.39019	2.06003	1.7986	2.29452	3.16854	2.29009	0.460493	0.368573	0.134893	0.487206		-0.337177	-0.882861	0.0926249	1.28423	1.95448	1.17039	0.117225	-0.0897632	0.302884	0.994897	0.299376	-1.14922	-1.222	-1.40702	-1.12807
Induced	TraesCS5B02G502200	VAI39300.1 unnamed protein product [Triticum turgidum subsp. durum]	AT5G13200	LOC_Os12g29400	Bradi4g07520	GRMZM2G106622	GO:0009793,GO:0009845,GO:0010029,GO:0098755	Hormone_defence		0.277166	0.555402	0.545927	0.508402	0.691759	1.4612	1.50481	2.27026	2.89864	3.2958	1.80339	0.917142	0.862777	0.522755	1.52038		-1.15578	-0.844136	-0.854748	-0.896779	-0.691407	0.170414	0.219261	1.07661	1.78043	2.22528	0.553681	-0.438965	-0.499858	-0.880703	0.236701
Induced	TraesCS6D02G216500	XP_020189869.1 GEM-like protein 4 [Aegilops tauschii subsp. tauschii]	AT5G08350	LOC_Os02g42430	Bradi3g49700	GRMZM2G159962		Hormone_defence		0.900141	0.569139	1.3447	1.37775	1.6104	1.04402	0.977549	2.7555	5.53294	7.86635	6.92265	1.61969	1.03405	0.3943	0.928815		-0.612866	-0.755218	-0.421679	-0.407465	-0.307409	-0.550989	-0.579576	0.185058	1.37953	2.38305	1.9772	-0.303412	-0.555278	-0.83041	-0.600534

## Sheet: Auxin
										Average RPM of triplicate samples																Z score values
Type	Wheat gene ID	Top hit genes in NCBI nr	Closest homolog in Arabidopsis	Closest homologue in rice	Closest homologue in Brachypodium	Closest homolog in maize	GO	Functional classification		1	2	3	4	5	6	7	8	9	10	11	12	13	14	15		1	2	3	4	5	6	7	8	9	10	11	12	13	14	15
Metabolism	TraesCS7D02G426400	XP_020167116.1 IAA-amino acid hydrolase ILR1-like 6 [Aegilops tauschii subsp. tauschii]	AT1G44350	LOC_Os06g47620	Bradi1g33530	GRMZM2G476538	GO:0006508,GO:0008237,GO:0009607,GO:0009694,GO:0009753,GO:0009850,GO:0010112,GO:0010178,GO:0019538,GO:1990206	Hormone_defence		0.616865	7.02535	9.73166	7.46221	6.70534	10.4172	14.1128	13.7183	11.9727	17.6919	15.7911	10.8228	10.6349	8.51187	3.22259		-2.10729	-0.651896	-0.0372828	-0.552684	-0.724573	0.118404	0.957686	0.868089	0.471659	1.77052	1.33883	0.210509	0.167841	-0.314303	-1.51552
Metabolism	TraesCS7B02G335500	VAI91386.1 unnamed protein product [Triticum turgidum subsp. durum]	AT1G44350	LOC_Os06g47620	Bradi1g33530	GRMZM2G476538	GO:0006508,GO:0008237,GO:0009607,GO:0009694,GO:0009753,GO:0009850,GO:0010112,GO:0010178,GO:0019538,GO:1990206	Hormone_defence		0.950301	4.17246	6.06417	6.53606	8.44413	11.6135	13.9496	15.6965	14.4482	18.3024	14.0297	10.4262	8.85201	8.12457	3.15142		-1.79741	-1.13175	-0.740943	-0.643456	-0.249272	0.405484	0.888091	1.24898	0.99109	1.78732	0.904646	0.160198	-0.165009	-0.315288	-1.34268
Metabolism	TraesCS7A02G435700	XP_020167116.1 IAA-amino acid hydrolase ILR1-like 6 [Aegilops tauschii subsp. tauschii]	AT1G44350	LOC_Os06g47620	Bradi1g33530	GRMZM2G476538	GO:0006508,GO:0008237,GO:0009607,GO:0009694,GO:0009753,GO:0009850,GO:0010112,GO:0010178,GO:0019538,GO:1990206	Hormone_defence		1.09909	2.64423	4.44121	6.28064	8.54579	11.7035	14.6017	14.7701	13.5155	14.3536	8.6778	5.90928	6.26805	6.73486	2.48607		-1.55862	-1.21635	-0.818307	-0.410855	0.0908994	0.790371	1.43234	1.46965	1.19174	1.37738	0.120142	-0.493114	-0.413642	-0.310239	-1.25139
Metabolism	TraesCS3D02G252900	XP_020166089.1 IAA-amino acid hydrolase ILR1-like 2 [Aegilops tauschii subsp. tauschii]	AT1G51760	LOC_Os01g51060	Bradi2g47790	GRMZM2G091540	GO:0005783,GO:0005788,GO:0006508,GO:0008237,GO:0009611,GO:0010179,GO:0019538	Hormone_defence		0.369801	0.520207	0.450381	1.24425	2.83398	7.07066	8.79527	6.89031	3.48714	4.1812	3.58472	3.71372	3.30564	2.80232	0.54594		-1.17172	-1.11198	-1.13971	-0.824383	-0.192932	1.4899	2.17493	1.41827	0.0665058	0.342193	0.105266	0.156507	-0.00558695	-0.205509	-1.10175
Metabolism	TraesCS3B02G283900	CDM83724.1 unnamed protein product [Triticum aestivum]	AT1G51760	LOC_Os01g51060	Bradi2g47790	GRMZM2G091540	GO:0005783,GO:0005788,GO:0006508,GO:0008237,GO:0009611,GO:0010179,GO:0019538	Hormone_defence		0.638578	0.636301	0.602387	1.4778	3.27838	5.68487	7.35623	5.52628	3.11992	4.43726	4.27833	4.33857	5.19243	4.25522	0.888887		-1.34709	-1.34818	-1.36445	-0.94461	-0.0810727	1.07305	1.87461	0.996991	-0.157069	0.474709	0.39849	0.427381	0.836883	0.387407	-1.22705
Metabolism	TraesCS2A02G076100	VAH25678.1 unnamed protein product [Triticum turgidum subsp. durum]	AT3G02875	LOC_Os07g14590	Bradi1g53320	GRMZM2G016958	GO:0005783,GO:0006508,GO:0008237,GO:0009850,GO:0010210,GO:0010211,GO:0019538	Hormone_defence		0	0	0.0408099	0.778934	4.11182	6.73827	4.73304	2.19596	1.75309	1.38854	1.88009	0.753005	0.532959	0.44335	2.80933		-0.98255	-0.98255	-0.961191	-0.574864	1.16954	2.54419	1.49468	0.166792	-0.0649988	-0.255801	0.00146985	-0.588435	-0.703605	-0.750505	0.487827
Metabolism	TraesCS2A02G379400	VAH34477.1 unnamed protein product [Triticum turgidum subsp. durum]	AT5G54140	LOC_Os04g44110	Bradi5g16000	GRMZM2G016958	GO:0006508,GO:0008237,GO:0009850,GO:0010178,GO:0019538	Hormone_defence		0.417308	0.271324	0.412034	0.411575	0.738004	1.24778	1.54791	1.7	2.29595	2.21918	2.92415	3.37327	3.66082	3.05217	12.4103		-0.702205	-0.752749	-0.704031	-0.70419	-0.59117	-0.414671	-0.310756	-0.258098	-0.0517614	-0.078343	0.165738	0.321238	0.420796	0.210065	3.45014
Metabolism	TraesCS5B02G105600	VAI28760.1 unnamed protein product [Triticum turgidum subsp. durum]	AT3G02875	LOC_Os07g14590	Bradi1g53320	GRMZM2G016958	GO:0005783,GO:0006508,GO:0008237,GO:0009850,GO:0010210,GO:0010211,GO:0019538	Hormone_defence		1.34331	1.85583	4.18222	5.1472	4.84575	6.48978	7.75266	9.41004	12.1642	12.4427	12.5319	14.3984	13.6353	14.5497	26.9878		-1.34319	-1.26226	-0.894885	-0.742501	-0.790104	-0.530488	-0.331061	-0.0693358	0.365578	0.409563	0.423651	0.718396	0.597888	0.742291	2.70646
Metabolism	TraesCS5A02G100500	VAI14511.1 unnamed protein product [Triticum turgidum subsp. durum]	AT3G02875	LOC_Os07g14590	Bradi1g53320	GRMZM2G016958	GO:0005783,GO:0006508,GO:0008237,GO:0009850,GO:0010210,GO:0010211,GO:0019538	Hormone_defence		2.16573	4.14026	6.62379	7.2129	7.56223	6.85011	8.54023	9.00391	11.553	10.5519	9.82521	10.4547	9.85538	9.74524	20.1548		-1.75751	-1.24594	-0.602497	-0.449871	-0.359363	-0.543863	-0.105981	0.0141523	0.674578	0.415204	0.226938	0.390019	0.234754	0.206218	2.90316
Metabolism	TraesCS5D02G113000	VAI14511.1 unnamed protein product [Triticum turgidum subsp. durum]	AT3G02875	LOC_Os07g14590	Bradi1g53320	GRMZM2G016958	GO:0005783,GO:0006508,GO:0008237,GO:0009850,GO:0010210,GO:0010211,GO:0019538	Hormone_defence		1.17947	1.4333	2.16413	1.35011	1.38729	1.4517	2.30166	2.72346	3.25454	3.35929	3.29578	3.02874	2.13879	2.53178	4.4841		-1.32228	-1.04855	-0.26041	-1.13826	-1.09817	-1.02871	-0.1121	0.342773	0.915495	1.02846	0.959971	0.671986	-0.287735	0.136066	2.24146
Metabolism	TraesCS2D02G074400	SPT16032.1 unnamed protein product [Triticum aestivum]	AT3G02875	LOC_Os07g14590	Bradi1g53320	GRMZM2G016958	GO:0005783,GO:0006508,GO:0008237,GO:0009850,GO:0010210,GO:0010211,GO:0019538	Hormone_defence		0	0	0.0160756	0.0141395	0.103186	0.259639	0.298263	0.452961	1.00508	1.16446	1.72633	0.97553	0.647155	0.512764	0.862896		-1.06624	-1.06624	-1.03426	-1.03811	-0.860938	-0.549654	-0.472807	-0.165015	0.933491	1.25061	2.36851	0.874704	0.221361	-0.046029	0.650606
Metabolism	TraesCS2B02G396300	VAH49787.1 unnamed protein product [Triticum turgidum subsp. durum]	AT5G54140	LOC_Os04g44110	Bradi5g16000	GRMZM2G016958	GO:0006508,GO:0008237,GO:0009850,GO:0010178,GO:0019538	Hormone_defence		4.85673	4.40674	4.85702	4.65239	3.25553	2.27253	2.25783	2.90832	2.99557	2.21137	2.09993	1.74652	1.13117	1.28847	10.4622		0.638895	0.437838	0.639025	0.547594	-0.0765349	-0.515747	-0.522314	-0.231673	-0.192689	-0.543076	-0.592866	-0.750771	-1.02572	-0.955434	3.14347
Metabolism	TraesCS2D02G375700	XP_020174191.1 IAA-amino acid hydrolase ILR1-like 5 [Aegilops tauschii subsp. tauschii]	AT5G54140	LOC_Os04g44110	Bradi5g16000	GRMZM2G016958	GO:0006508,GO:0008237,GO:0009850,GO:0010178,GO:0019538	Hormone_defence		0.26854	0.160807	0.451122	0.303776	0.285061	0.25716	0.246658	0.125926	0.278719	0.0717846	0.235155	0.156329	0.116181	0.17403	2.9456		-0.199384	-0.356653	0.0671497	-0.147947	-0.175267	-0.215996	-0.231327	-0.407573	-0.184526	-0.486608	-0.24812	-0.363189	-0.421798	-0.33735	3.70859
Metabolism	TraesCS3A02G204400	XP_020184200.1 IAA-amino acid hydrolase ILR1-like 1 [Aegilops tauschii subsp. tauschii]	AT1G51760	LOC_Os01g37960	Bradi2g41300	GRMZM2G090779	GO:0005783,GO:0005788,GO:0006508,GO:0008237,GO:0009611,GO:0010179,GO:0019538	Hormone_defence		12.7298	13.2673	15.7135	19.1035	18.1711	14.9924	14.1881	13.1869	13.1038	12.7622	13.6953	13.088	13.9366	16.6073	49.083		-0.47433	-0.413326	-0.135653	0.249145	0.143306	-0.217502	-0.308806	-0.422444	-0.431876	-0.470658	-0.364737	-0.433675	-0.337353	-0.0342015	3.65211
Metabolism	TraesCS2D02G375600	SPT19166.1 unnamed protein product [Triticum aestivum]	AT5G54140	LOC_Os04g44110	Bradi5g16000	GRMZM2G016958	GO:0006508,GO:0008237,GO:0009850,GO:0010178,GO:0019538	Hormone_defence		2.09459	1.16271	2.21279	3.07596	3.68104	3.87929	3.97263	4.3774	5.5922	4.21811	4.50872	3.37775	2.48816	3.13146	18.6747		-0.590199	-0.82572	-0.560326	-0.342171	-0.189248	-0.139142	-0.115552	-0.0132523	0.293772	-0.0535111	0.0199371	-0.265899	-0.49073	-0.328145	3.60019
Metabolism	TraesCS2A02G379500	VAH34480.1 unnamed protein product [Triticum turgidum subsp. durum]	AT5G54140	LOC_Os04g44110	Bradi5g16000	GRMZM2G016958	GO:0006508,GO:0008237,GO:0009850,GO:0010178,GO:0019538	Hormone_defence		0.938222	0.336906	1.06005	0.805622	0.761587	0.851234	0.937245	0.785437	1.30326	0.735675	0.804115	0.599689	0.507043	0.614991	3.43231		-0.0383278	-0.902468	0.136743	-0.228885	-0.292167	-0.163337	-0.0397318	-0.257893	0.486267	-0.329405	-0.231051	-0.524828	-0.657967	-0.502837	3.54589
Metabolism	TraesCS3B02G232800	CDM83125.1 unnamed protein product [Triticum aestivum]	AT1G51760	LOC_Os01g37960	Bradi2g41300	GRMZM2G090779	GO:0005783,GO:0005788,GO:0006508,GO:0008237,GO:0009611,GO:0010179,GO:0019538	Hormone_defence		21.4587	19.3739	20.5607	20.0285	20.3698	18.4393	20.1071	21.3816	22.5653	22.2792	20.0168	17.8727	14.2523	17.2895	49.2318		-0.0291919	-0.301991	-0.146695	-0.216338	-0.171676	-0.424279	-0.206049	-0.0392821	0.115603	0.0781636	-0.217866	-0.498425	-0.972148	-0.574736	3.60491
Metabolism	TraesCS3D02G207700	VAH61086.1 unnamed protein product [Triticum turgidum subsp. durum]	AT1G51760	LOC_Os01g37960	Bradi2g41300	GRMZM2G090779	GO:0005783,GO:0005788,GO:0006508,GO:0008237,GO:0009611,GO:0010179,GO:0019538	Hormone_defence		11.7027	13.5103	20.1396	26.3791	22.9694	18.095	16.6927	17.935	21.2665	18.6566	19.9579	16.4102	13.2682	13.473	47.2417		-0.98503	-0.766391	0.035448	0.790138	0.37773	-0.211857	-0.381467	-0.231208	0.171748	-0.143925	0.0134688	-0.415637	-0.795675	-0.770906	3.31356
Metabolism	TraesCS2B02G396400	BAJ93855.1 predicted protein [Hordeum vulgare subsp. vulgare]	AT5G54140	LOC_Os04g44110	Bradi5g16000	GRMZM2G016958	GO:0006508,GO:0008237,GO:0009850,GO:0010178,GO:0019538	Hormone_defence		0.517028	0.509971	0.76703	1.073	0.879605	0.685124	0.527902	0.53509	0.633165	0.406845	0.737486	0.484239	0.420425	0.330099	2.32266		-0.438175	-0.453263	0.0963201	0.750466	0.337002	-0.0787908	-0.414927	-0.399559	-0.189879	-0.673742	0.0331553	-0.508277	-0.644709	-0.837823	3.4222
Metabolism	TraesCS5D02G184700	XP_020174048.1 IAA-amino acid hydrolase ILR1-like 9 [Aegilops tauschii subsp. tauschii]	AT3G02875	LOC_Os07g14590	Bradi1g53310	GRMZM2G003789	GO:0005783,GO:0006508,GO:0008237,GO:0009850,GO:0010210,GO:0010211,GO:0019538	Hormone_defence		0.117218	1.91928	1.78984	1.2829	1.57135	1.68099	2.47967	2.01478	1.39492	0.803496	0.518366	0.125788	0.0766384	0.0622473	0.274069		-1.18962	1.05074	0.889811	0.259584	0.618187	0.75449	1.74743	1.16947	0.398841	-0.336424	-0.690903	-1.17896	-1.24007	-1.25796	-0.994617
Metabolism	TraesCS5A02G180200	XP_020174048.1 IAA-amino acid hydrolase ILR1-like 9 [Aegilops tauschii subsp. tauschii]	AT3G02875	LOC_Os07g14590	Bradi1g53310	GRMZM2G003789	GO:0005783,GO:0006508,GO:0008237,GO:0009850,GO:0010210,GO:0010211,GO:0019538	Hormone_defence		0.056644	2.04804	2.86227	2.93367	1.78381	1.52861	0.904749	0.548881	0.349065	0.271699	0.0788947	0	0.0153834	0.0133911	2.60498		-0.933598	0.907102	1.65972	1.72572	0.662873	0.426978	-0.14967	-0.478609	-0.663305	-0.734816	-0.913031	-0.985955	-0.971736	-0.973578	1.4219
Metabolism	TraesCS5D02G517000	XP_020148812.1 IAA-amino acid hydrolase ILR1-like 4 [Aegilops tauschii subsp. tauschii]	AT3G02875	LOC_Os03g62070	Bradi1g09877	GRMZM2G125552	GO:0005783,GO:0006508,GO:0008237,GO:0009850,GO:0010210,GO:0010211,GO:0019538	Hormone_defence		6.58462	21.1055	15.9338	21.7535	19.3348	14.7303	13.0031	13.347	14.4859	14.1731	10.9956	5.79257	3.40826	2.68726	20.3574		-1.09221	1.31265	0.456156	1.41997	1.01941	0.25683	-0.0292247	0.0277319	0.216364	0.164558	-0.361686	-1.22339	-1.61826	-1.73767	1.18877
Signalling	TraesCS3B02G373500	CDM84752.1 unnamed protein product [Triticum aestivum]	AT5G01990	LOC_Os01g60230	Bradi2g53360	GRMZM2G050089	GO:0005215,GO:0005789,GO:0009672,GO:0009733,GO:0009734,GO:0009926,GO:0055085	Hormone_defence		6.85616	11.7883	13.4303	11.8083	11.1106	12.65	12.739	13.8938	15.2101	12.9217	11.8786	11.66	9.19688	8.8155	34.0597		-1.06927	-0.238106	0.0385911	-0.234733	-0.352323	-0.0929014	-0.0778941	0.116706	0.338522	-0.0471077	-0.222885	-0.259728	-0.674813	-0.739082	3.51502
Signalling	TraesCS3D02G335100	CDM84752.1 unnamed protein product [Triticum aestivum]	AT5G01990	LOC_Os01g60230	Bradi2g53360	GRMZM2G050089	GO:0005215,GO:0005789,GO:0009672,GO:0009733,GO:0009734,GO:0009926,GO:0055085	Hormone_defence		11.6189	21.5774	20.9498	19.3652	16.4023	17.7798	18.1191	21.1834	21.5874	18.8586	19.9182	19.626	15.6898	14.0019	39.892		-1.34598	0.298186	0.194567	-0.0670512	-0.556238	-0.328801	-0.27278	0.233136	0.299837	-0.150689	0.0242502	-0.0239897	-0.673867	-0.952557	3.32198
Signalling	TraesCS3A02G341400	VAH65372.1 unnamed protein product [Triticum turgidum subsp. durum]	AT5G01990	LOC_Os01g60230	Bradi2g53360	GRMZM2G050089	GO:0005215,GO:0005789,GO:0009672,GO:0009733,GO:0009734,GO:0009926,GO:0055085	Hormone_defence		7.81405	14.7223	18.5337	12.5284	10.1386	11.9254	14.6562	17.6748	15.9259	12.2316	10.3572	10.537	9.79113	8.59581	36.848		-0.930872	0.0837665	0.64355	-0.238463	-0.589465	-0.327032	0.0740473	0.517408	0.260534	-0.282052	-0.557353	-0.53094	-0.640493	-0.816053	3.33342
Signalling	TraesCS5A02G281100	VAI19366.1 unnamed protein product [Triticum turgidum subsp. durum]	AT1G12820	LOC_Os11g31620	Bradi4g18220	GRMZM2G155849	GO:0004842,GO:0009607,GO:0009908,GO:0010011,GO:0010152,GO:0016567,GO:0019005,GO:0031146,GO:0048443,GO:0048527,GO:0061630,GO:0071249,GO:0080022	Hormone_defence		4.7362	3.69268	4.57133	4.66497	4.16722	4.71946	5.40934	6.27763	7.04407	4.83546	3.91366	4.17059	3.51773	4.43308	10.2603		-0.217163	-0.850075	-0.317156	-0.260365	-0.562257	-0.227313	0.191112	0.717742	1.1826	-0.156958	-0.716049	-0.560214	-0.956187	-0.401008	3.13329
Signalling	TraesCS5B02G280100	XP_020177743.1 transport inhibitor response 1-like protein Os11g0515500 [Aegilops tauschii subsp. tauschii]	AT1G12820	LOC_Os11g31620	Bradi4g18220	GRMZM2G155849	GO:0004842,GO:0009607,GO:0009908,GO:0010011,GO:0010152,GO:0016567,GO:0019005,GO:0031146,GO:0048443,GO:0048527,GO:0061630,GO:0071249,GO:0080022	Hormone_defence		4.43033	2.84954	2.84933	2.35411	2.98878	3.67314	3.45762	4.00947	3.14269	2.43838	2.35229	2.31979	1.71127	1.93799	6.36222		1.15166	-0.243168	-0.243355	-0.680321	-0.120308	0.483541	0.293379	0.78031	0.0154902	-0.605962	-0.681927	-0.7106	-1.24753	-1.04748	2.85627
Signalling	TraesCS5D02G288000	XP_020177743.1 transport inhibitor response 1-like protein Os11g0515500 [Aegilops tauschii subsp. tauschii]	AT1G12820	LOC_Os11g31620	Bradi4g18220	GRMZM2G155849	GO:0004842,GO:0009607,GO:0009908,GO:0010011,GO:0010152,GO:0016567,GO:0019005,GO:0031146,GO:0048443,GO:0048527,GO:0061630,GO:0071249,GO:0080022	Hormone_defence		7.93451	5.22487	5.95118	5.0635	4.55606	5.31615	5.12199	5.82557	5.08344	3.67304	3.96347	3.45238	3.63661	3.10442	15.2538		0.838354	-0.111945	0.14278	-0.16854	-0.346503	-0.079932	-0.148028	0.0987269	-0.161547	-0.656188	-0.554329	-0.733575	-0.668963	-0.855609	3.4053
Signalling	TraesCS7D02G478800	VAI92664.1 unnamed protein product [Triticum turgidum subsp. durum]	AT5G57090	LOC_Os06g44970	Bradi1g31530	GRMZM2G149184	GO:0000323,GO:0001666,GO:0005215,GO:0009606,GO:0009672,GO:0009723,GO:0009733,GO:0009734,GO:0009749,GO:0009925,GO:0009926,GO:0009958,GO:0010315,GO:0010329,GO:0055085	Hormone_defence		0.805357	0.61171	0.477063	0.551954	0.766512	0.946977	1.19858	0.59676	0.309457	0.0140185	0.0303359	0.00592019	0	0	0		0.987944	0.490228	0.144157	0.336643	0.888104	1.35194	1.9986	0.451805	-0.286629	-1.04597	-1.00403	-1.06679	-1.082	-1.082	-1.082
Signalling	TraesCS6D02G287800	XP_020171849.1 auxin efflux carrier component 1a [Aegilops tauschii subsp. tauschii]	AT1G73590	LOC_Os02g50960	Bradi3g59520	GRMZM2G074267	GO:0000003,GO:0005215,GO:0009505,GO:0009506,GO:0009630,GO:0009640,GO:0009734,GO:0009790,GO:0009791,GO:0009908,GO:0009925,GO:0009926,GO:0010051,GO:0010229,GO:0010315,GO:0010329,GO:0010338,GO:0010358,GO:0010583,GO:0016310,GO:0045177,GO:0048364,GO:0048367,GO:0048825,GO:0048826,GO:0055085	Hormone_defence		5.0628	11.7487	18.6898	24.3037	36.4538	39.4577	26.2462	16.1787	12.3881	10.3781	5.61561	4.11652	3.25932	3.58879	12.9946		-0.915278	-0.321309	0.295327	0.79406	1.87346	2.14032	0.96663	0.0722445	-0.264512	-0.443071	-0.866168	-0.999345	-1.0755	-1.04623	-0.210629
Signalling	TraesCS6B02G337300	VAI60837.1 unnamed protein product [Triticum turgidum subsp. durum]	AT1G73590	LOC_Os02g50960	Bradi3g59520	GRMZM2G074267	GO:0000003,GO:0005215,GO:0009505,GO:0009506,GO:0009630,GO:0009640,GO:0009734,GO:0009790,GO:0009791,GO:0009908,GO:0009925,GO:0009926,GO:0010051,GO:0010229,GO:0010315,GO:0010329,GO:0010338,GO:0010358,GO:0010583,GO:0016310,GO:0045177,GO:0048364,GO:0048367,GO:0048825,GO:0048826,GO:0055085	Hormone_defence		10.7931	24.9068	39.7552	48.3055	74.4204	81.1711	54.1423	32.7692	22.1436	18.8035	10.2878	5.82882	4.94043	5.39462	16.2021		-0.80219	-0.212446	0.408002	0.765282	1.8565	2.13858	1.00917	0.116091	-0.327904	-0.467472	-0.823305	-1.00963	-1.04675	-1.02777	-0.576174
Signalling	TraesCS6A02G308600	BAJ97950.1 predicted protein [Hordeum vulgare subsp. vulgare]	AT1G73590	LOC_Os02g50960	Bradi3g59520	GRMZM2G074267	GO:0000003,GO:0005215,GO:0009505,GO:0009506,GO:0009630,GO:0009640,GO:0009734,GO:0009790,GO:0009791,GO:0009908,GO:0009925,GO:0009926,GO:0010051,GO:0010229,GO:0010315,GO:0010329,GO:0010338,GO:0010358,GO:0010583,GO:0016310,GO:0045177,GO:0048364,GO:0048367,GO:0048825,GO:0048826,GO:0055085	Hormone_defence		6.06982	28.4254	38.097	38.1846	51.7682	51.1494	35.5589	24.1915	18.1191	15.4742	7.36621	3.62692	2.62044	2.31049	9.9639		-0.957138	0.36981	0.943881	0.949081	1.75536	1.71863	0.793232	0.118499	-0.241934	-0.398929	-0.880189	-1.10214	-1.16188	-1.18028	-0.726
Signalling	TraesCS4D02G301800	XP_020153246.1 transport inhibitor response 1-like protein [Aegilops tauschii subsp. tauschii]	AT5G49980	LOC_Os03g08850	Bradi1g72070	GRMZM2G398848	GO:0004842,GO:0016567,GO:0019005,GO:0031146,GO:0061630	Protein_fate		11.3615	4.72682	3.95659	3.8056	3.2609	2.5271	1.84816	1.11985	0.785857	0.689198	0.612276	0.332863	0.155008	0.167498	0.267486		3.17232	0.830361	0.558478	0.505179	0.312906	0.0538841	-0.185773	-0.442857	-0.560752	-0.594872	-0.622024	-0.720654	-0.783435	-0.779026	-0.743731
Signalling	TraesCS7A02G176200	VAI72060.1 unnamed protein product [Triticum turgidum subsp. durum]	AT4G24390	LOC_Os02g52230	Bradi3g58320	GRMZM2G427529	GO:0004842,GO:0006511,GO:0009056,GO:0016567,GO:0019005,GO:0019538,GO:0031146,GO:0061630	Protein_fate		50.5136	31.5805	22.8527	15.7092	11.8405	13.0143	12.5341	13.3281	11.8238	9.55915	7.1509	4.75037	3.5419	3.10739	8.46066		3.00169	1.41699	0.686466	0.0885617	-0.235248	-0.137001	-0.177195	-0.110742	-0.236652	-0.4262	-0.627771	-0.828696	-0.929845	-0.966213	-0.518144
Signalling	TraesCS7B02G095500	VAI84566.1 unnamed protein product [Triticum turgidum subsp. durum]	AT1G73590	LOC_Os06g12610	Bradi1g45020	GRMZM2G098643	GO:0005215,GO:0009505,GO:0009506,GO:0009606,GO:0009630,GO:0009640,GO:0009653,GO:0009734,GO:0009790,GO:0009908,GO:0009925,GO:0009926,GO:0010051,GO:0010229,GO:0010315,GO:0010329,GO:0010338,GO:0010358,GO:0010583,GO:0016043,GO:0016049,GO:0016310,GO:0030154,GO:0040007,GO:0045177,GO:0048364,GO:0048367,GO:0048825,GO:0048826,GO:0055085	Hormone_defence		12.4842	5.12025	1.86691	0.510827	0.631442	0.545528	0.598553	0.51112	0.571612	0.440731	0.282751	0.0367822	0.0389658	0.00688639	0.119132		3.44569	1.11778	0.0893163	-0.339376	-0.301246	-0.328406	-0.311643	-0.339283	-0.32016	-0.361535	-0.411476	-0.489233	-0.488543	-0.498684	-0.463201
Signalling	TraesCS7D02G191600	XP_020179864.1 probable auxin efflux carrier component 1c [Aegilops tauschii subsp. tauschii]	AT1G73590	LOC_Os06g12610	Bradi1g45020	GRMZM2G098643	GO:0005215,GO:0009505,GO:0009506,GO:0009606,GO:0009630,GO:0009640,GO:0009653,GO:0009734,GO:0009790,GO:0009908,GO:0009925,GO:0009926,GO:0010051,GO:0010229,GO:0010315,GO:0010329,GO:0010338,GO:0010358,GO:0010583,GO:0016043,GO:0016049,GO:0016310,GO:0030154,GO:0040007,GO:0045177,GO:0048364,GO:0048367,GO:0048825,GO:0048826,GO:0055085	Hormone_defence		11.4038	5.84191	1.71594	0.559878	0.630606	0.933577	0.57467	0.426204	0.400645	0.502566	0.179729	0.0698136	0.0307668	0.047823	0.0781184		3.30368	1.4371	0.0524226	-0.335554	-0.311817	-0.21014	-0.33059	-0.380415	-0.388993	-0.354788	-0.463132	-0.50002	-0.513124	-0.5074	-0.497233
Signalling	TraesCS7A02G190600	VAI72412.1 unnamed protein product [Triticum turgidum subsp. durum]	AT1G73590	LOC_Os06g12610	Bradi1g45020	GRMZM2G098643	GO:0005215,GO:0009505,GO:0009506,GO:0009606,GO:0009630,GO:0009640,GO:0009653,GO:0009734,GO:0009790,GO:0009908,GO:0009925,GO:0009926,GO:0010051,GO:0010229,GO:0010315,GO:0010329,GO:0010338,GO:0010358,GO:0010583,GO:0016043,GO:0016049,GO:0016310,GO:0030154,GO:0040007,GO:0045177,GO:0048364,GO:0048367,GO:0048825,GO:0048826,GO:0055085	Hormone_defence		12.0342	5.91724	1.78961	0.957792	1.61885	1.27008	0.764413	0.7056	0.937201	0.91208	0.266921	0.0577117	0.153436	0.0151877	0.138503		3.33174	1.33336	-0.0151305	-0.286882	-0.0709162	-0.184857	-0.350059	-0.369273	-0.293609	-0.301816	-0.512588	-0.580937	-0.549664	-0.594829	-0.554542
Signalling	TraesCS1D02G099900	XP_020196868.1 transport inhibitor response 1-like protein Os05g0150500 [Aegilops tauschii subsp. tauschii]	AT3G62980	LOC_Os05g05800	Bradi2g35720	GRMZM2G135978	GO:0000151,GO:0000822,GO:0004842,GO:0005622,GO:0006511,GO:0007049,GO:0007154,GO:0009056,GO:0009607,GO:0009653,GO:0009733,GO:0009734,GO:0009791,GO:0009873,GO:0009908,GO:0009991,GO:0010011,GO:0010152,GO:0010311,GO:0016036,GO:0016567,GO:0019005,GO:0019538,GO:0031146,GO:0038198,GO:0043224,GO:0048443,GO:0061630	Hormone_defence		46.6298	20.6421	20.4079	13.0855	7.94872	6.3199	5.30267	4.98464	4.44197	3.71734	4.17924	3.22979	2.9008	2.94707	11.3939		3.21872	0.900841	0.879944	0.22685	-0.231307	-0.376584	-0.467312	-0.495678	-0.54408	-0.608711	-0.567513	-0.652197	-0.68154	-0.677413	0.0759752
Signalling	TraesCS1B02G119100	VAH14546.1 unnamed protein product [Triticum turgidum subsp. durum]	AT3G62980	LOC_Os05g05800	Bradi2g35720	GRMZM2G135978	GO:0000151,GO:0000822,GO:0004842,GO:0005622,GO:0006511,GO:0007049,GO:0007154,GO:0009056,GO:0009607,GO:0009653,GO:0009733,GO:0009734,GO:0009791,GO:0009873,GO:0009908,GO:0009991,GO:0010011,GO:0010152,GO:0010311,GO:0016036,GO:0016567,GO:0019005,GO:0019538,GO:0031146,GO:0038198,GO:0043224,GO:0048443,GO:0061630	Hormone_defence		57.5531	30.1335	26.995	16.8378	9.98471	8.12461	6.5099	5.53714	4.7581	4.27231	3.77209	3.43974	3.18974	3.00829	10.6089		3.07951	1.18505	0.968206	0.266426	-0.207065	-0.335582	-0.447145	-0.514354	-0.56818	-0.601743	-0.636305	-0.659267	-0.676541	-0.689077	-0.163938
Signalling	TraesCS1A02G091300	XP_020196868.1 transport inhibitor response 1-like protein Os05g0150500 [Aegilops tauschii subsp. tauschii]	AT3G62980	LOC_Os05g05800	Bradi2g35720	GRMZM2G135978	GO:0000151,GO:0000822,GO:0004842,GO:0005622,GO:0006511,GO:0007049,GO:0007154,GO:0009056,GO:0009607,GO:0009653,GO:0009733,GO:0009734,GO:0009791,GO:0009873,GO:0009908,GO:0009991,GO:0010011,GO:0010152,GO:0010311,GO:0016036,GO:0016567,GO:0019005,GO:0019538,GO:0031146,GO:0038198,GO:0043224,GO:0048443,GO:0061630	Hormone_defence		50.7806	27.5604	26.162	18.3517	11.2002	9.01369	8.66716	6.48207	5.96371	4.22154	4.10799	3.96526	3.5404	3.32516	16.474		2.95988	1.12513	1.01463	0.397497	-0.167584	-0.340349	-0.36773	-0.540386	-0.581344	-0.719003	-0.727975	-0.739252	-0.772823	-0.789831	0.249133
Signalling	TraesCS4A02G001800	XP_020153246.1 transport inhibitor response 1-like protein [Aegilops tauschii subsp. tauschii]	AT5G49980	LOC_Os03g08850	Bradi1g72070	GRMZM2G398848	GO:0004842,GO:0016567,GO:0019005,GO:0031146,GO:0061630	Protein_fate		12.0259	8.56808	6.95067	3.9709	1.92407	1.23	1.21865	0.995506	0.722431	1.18973	1.01632	0.871318	0.814383	0.883219	0.324582		2.6989	1.68218	1.20661	0.33045	-0.271389	-0.47547	-0.478807	-0.544418	-0.624712	-0.487309	-0.538297	-0.580934	-0.597675	-0.577435	-0.741693
Signalling	TraesCS4D02G125300	VAI04135.1 unnamed protein product [Triticum turgidum subsp. durum]	AT1G73590	LOC_Os11g04190	Bradi4g26300	GRMZM2G171702	GO:0000003,GO:0005215,GO:0009505,GO:0009506,GO:0009630,GO:0009640,GO:0009734,GO:0009790,GO:0009791,GO:0009908,GO:0009925,GO:0009926,GO:0010051,GO:0010229,GO:0010315,GO:0010329,GO:0010338,GO:0010358,GO:0010583,GO:0016310,GO:0045177,GO:0048364,GO:0048367,GO:0048825,GO:0048826,GO:0055085	Hormone_defence		12.4341	2.02721	0.66602	0.190772	0.047	0.0550887	0.0266771	0.0275745	0.0257139	0	0.032474	0	0	0	0		3.69016	0.321052	-0.119617	-0.273474	-0.320018	-0.3174	-0.326598	-0.326307	-0.32691	-0.335234	-0.324721	-0.335234	-0.335234	-0.335234	-0.335234
Signalling	TraesCS4B02G130100	VAI04135.1 unnamed protein product [Triticum turgidum subsp. durum]	AT1G73590	LOC_Os11g04190	Bradi4g26300	GRMZM2G171702	GO:0000003,GO:0005215,GO:0009505,GO:0009506,GO:0009630,GO:0009640,GO:0009734,GO:0009790,GO:0009791,GO:0009908,GO:0009925,GO:0009926,GO:0010051,GO:0010229,GO:0010315,GO:0010329,GO:0010338,GO:0010358,GO:0010583,GO:0016310,GO:0045177,GO:0048364,GO:0048367,GO:0048825,GO:0048826,GO:0055085	Hormone_defence		7.85413	1.72592	0.489142	0.083175	0.233889	0.150468	0.0500697	0	0.0085713	0.0278641	0.0482543	0	0.0307668	0.0303754	0		3.65186	0.51689	-0.115801	-0.323479	-0.246379	-0.289054	-0.340415	-0.366029	-0.361644	-0.351774	-0.341343	-0.366029	-0.350289	-0.35049	-0.366029
Signalling	TraesCS4A02G188100	VAH92851.1 unnamed protein product [Triticum turgidum subsp. durum]	AT1G73590	LOC_Os11g04190	Bradi4g26300	GRMZM2G171702	GO:0000003,GO:0005215,GO:0009505,GO:0009506,GO:0009630,GO:0009640,GO:0009734,GO:0009790,GO:0009791,GO:0009908,GO:0009925,GO:0009926,GO:0010051,GO:0010229,GO:0010315,GO:0010329,GO:0010338,GO:0010358,GO:0010583,GO:0016310,GO:0045177,GO:0048364,GO:0048367,GO:0048825,GO:0048826,GO:0055085	Hormone_defence		15.2727	1.47795	0.621941	0.286297	0.142631	0.027582	0.032285	0.111849	0.0085713	0.0303467	0	0	0	0	0		3.72282	0.0733181	-0.153144	-0.241941	-0.279949	-0.310386	-0.309141	-0.288092	-0.315415	-0.309654	-0.317683	-0.317683	-0.317683	-0.317683	-0.317683
Signalling	TraesCS7A02G492400	VAI80548.1 unnamed protein product [Triticum turgidum subsp. durum]	AT5G57090	LOC_Os06g44970	Bradi1g31530	GRMZM2G149184	GO:0000323,GO:0001666,GO:0005215,GO:0009606,GO:0009672,GO:0009723,GO:0009733,GO:0009734,GO:0009749,GO:0009925,GO:0009926,GO:0009958,GO:0010315,GO:0010329,GO:0055085	Hormone_defence		0.173908	0.190331	1.57673	1.01089	0.310746	0.109095	0.125067	0.0424306	0.0605465	0	0	0	0	0	0		-0.151849	-0.114108	3.07202	1.77166	0.162622	-0.300798	-0.264092	-0.454002	-0.412369	-0.551514	-0.551514	-0.551514	-0.551514	-0.551514	-0.551514
Signalling	TraesCS5A02G098900	VAI14451.1 unnamed protein product [Triticum turgidum subsp. durum]	AT4G02980	LOC_Os12g34460	Bradi4g06030	GRMZM2G078508	GO:0000910,GO:0000911,GO:0005783,GO:0005788,GO:0006259,GO:0007049,GO:0009653,GO:0009826,GO:0010011,GO:0016043,GO:0016049,GO:0032877,GO:0045793,GO:0051781	Hormone_defence		2.63226	7.49406	11.8203	8.92719	4.76997	2.61129	1.75859	1.32006	1.11973	0.761168	1.04059	0.588203	0.444011	0.13658	0.250124		-0.118679	1.27947	2.5236	1.6916	0.496081	-0.124707	-0.369926	-0.496039	-0.55365	-0.656763	-0.576408	-0.706504	-0.74797	-0.836381	-0.803728
Signalling	TraesCS5B02G104100	VAI28710.1 unnamed protein product [Triticum turgidum subsp. durum]	AT4G02980	LOC_Os12g34460	Bradi4g06030	GRMZM2G116204	GO:0000910,GO:0000911,GO:0005783,GO:0005788,GO:0006259,GO:0007049,GO:0009653,GO:0009826,GO:0010011,GO:0016043,GO:0016049,GO:0032877,GO:0045793,GO:0051781	Hormone_defence		9.35461	23.0179	41.5338	37.5421	23.8989	15.1889	11.3023	8.19965	6.90172	5.69469	8.73151	4.08389	3.58459	1.81303	1.70835		-0.342182	0.78464	2.31167	1.98247	0.857298	0.138974	-0.181552	-0.437433	-0.544474	-0.644019	-0.393569	-0.776862	-0.81804	-0.964143	-0.972776
Signalling	TraesCS5D02G111200	VAI28710.1 unnamed protein product [Triticum turgidum subsp. durum]	AT4G02980	LOC_Os12g34460	Bradi4g06030	GRMZM2G078508	GO:0000910,GO:0000911,GO:0005783,GO:0005788,GO:0006259,GO:0007049,GO:0009653,GO:0009826,GO:0010011,GO:0016043,GO:0016049,GO:0032877,GO:0045793,GO:0051781	Hormone_defence		0.599396	1.58009	2.84354	2.25322	1.25075	0.805721	0.750127	0.46791	0.287652	0.274633	0.377217	0.125435	0.237909	0.0737602	0.0487179		-0.2458	0.965476	2.52598	1.79687	0.558696	0.00903653	-0.0596295	-0.408201	-0.630841	-0.646921	-0.520218	-0.831198	-0.69228	-0.895023	-0.925953
Signalling	TraesCS3A02G231500	VAH62078.1 unnamed protein product [Triticum turgidum subsp. durum]	AT1G70940	LOC_Os06g12610	Bradi2g44987	GRMZM2G074267	GO:0005215,GO:0007389,GO:0009416,GO:0009606,GO:0009630,GO:0009653,GO:0009672,GO:0009734,GO:0009926,GO:0009958,GO:0009986,GO:0010082,GO:0010315,GO:0010329,GO:0012506,GO:0016043,GO:0016049,GO:0016328,GO:0030154,GO:0040007,GO:0048364,GO:0048766,GO:0048767,GO:0055085	Hormone_defence		1.92943	3.40289	6.31833	5.27616	5.08976	2.78768	0.675258	0.349416	0.265149	0.107103	0	0.0087039	0	0	0		0.0833505	0.757759	2.09217	1.61517	1.52985	0.476176	-0.490691	-0.63983	-0.6784	-0.750738	-0.79976	-0.795776	-0.79976	-0.79976	-0.79976
Signalling	TraesCS3D02G221900	XP_020154776.1 auxin efflux carrier component 3a-like [Aegilops tauschii subsp. tauschii]	AT1G70940	LOC_Os06g12610	Bradi2g44987	GRMZM2G074267	GO:0005215,GO:0007389,GO:0009416,GO:0009606,GO:0009630,GO:0009653,GO:0009672,GO:0009734,GO:0009926,GO:0009958,GO:0009986,GO:0010082,GO:0010315,GO:0010329,GO:0012506,GO:0016043,GO:0016049,GO:0016328,GO:0030154,GO:0040007,GO:0048364,GO:0048766,GO:0048767,GO:0055085	Hormone_defence		2.35363	2.98897	6.10059	6.70446	6.10393	3.70514	0.969	0.653784	0.225617	0.274713	0.0300315	0.0277255	0.0229358	0.0405549	0.0592969		0.138771	0.400957	1.68504	1.93424	1.68641	0.6965	-0.432629	-0.56271	-0.739403	-0.719142	-0.820115	-0.821067	-0.823043	-0.815772	-0.808038
Signalling	TraesCS7B02G181600	VAI87409.1 unnamed protein product [Triticum turgidum subsp. durum]	AT1G15860	LOC_Os08g34070	Bradi3g37000	GRMZM2G005251				15.122	19.7641	19.0191	16.4335	14.7713	11.6402	8.62604	6.26324	5.42108	3.41115	3.26421	2.46005	1.87399	1.76857	12.6672		0.896838	1.63741	1.51855	1.10606	0.840879	0.341371	-0.139487	-0.516431	-0.650783	-0.971433	-0.994875	-1.12317	-1.21666	-1.23348	0.505214
Signalling	TraesCS7A02G284300	XP_020178223.1 DCN1-like protein 4 isoform X2 [Aegilops tauschii subsp. tauschii]	AT1G15860	LOC_Os08g34070	Bradi3g37000	GRMZM2G005251				14.622	17.6166	19.2496	18.6193	15.7019	12.5905	10.9804	7.67623	5.10568	3.75716	2.79024	2.15643	1.81571	1.98775	11.216		0.778881	1.25525	1.51502	1.41476	0.950671	0.455724	0.199595	-0.326021	-0.734934	-0.949452	-1.10326	-1.20409	-1.25829	-1.23092	0.237063
Signalling	TraesCS7D02G282200	XP_020178222.1 DCN1-like protein 4 isoform X1 [Aegilops tauschii subsp. tauschii]	AT1G15860	LOC_Os08g34070	Bradi3g37000	GRMZM2G005251				17.2031	21.0726	22.6321	20.586	18.0683	13.9277	11.4705	7.91066	6.40853	3.71371	3.47683	3.1387	2.24674	2.23679	14.6465		0.818447	1.35038	1.56476	1.28349	0.937393	0.368197	0.0304184	-0.458944	-0.665435	-1.03588	-1.06845	-1.11493	-1.23754	-1.23891	0.46701
Signalling	TraesCS3D02G247700	XP_020199422.1 probable auxin efflux carrier component 8 isoform X1 [Aegilops tauschii subsp. tauschii]	AT5G15100	LOC_Os01g51780	Bradi2g48170	GRMZM5G839411	GO:0005215,GO:0005783,GO:0005789,GO:0009555,GO:0009606,GO:0009653,GO:0009672,GO:0009734,GO:0009926,GO:0010252,GO:0010315,GO:0010329,GO:0016043,GO:0016049,GO:0030154,GO:0040007,GO:0055085	Hormone_defence		0.277029	1.77091	0.588327	0.244692	0.115748	0.0581846	0.0757859	0.0273816	0.0715816	0.118811	0.132444	0	0	0.00669553	0.0695616		0.0916606	3.52473	0.807049	0.0173463	-0.278978	-0.411263	-0.370814	-0.482051	-0.380476	-0.271938	-0.240608	-0.544976	-0.544976	-0.52959	-0.385118
Signalling	TraesCS2D02G285000	XP_020151838.1 transport inhibitor response 1-like protein Os04g0395600 [Aegilops tauschii subsp. tauschii]	AT3G26810	LOC_Os04g32460	Bradi5g08680	GRMZM2G137451	GO:0004842,GO:0005774,GO:0009607,GO:0009734,GO:0009908,GO:0010011,GO:0010152,GO:0016567,GO:0019005,GO:0031146,GO:0048443,GO:0061630	Hormone_defence		49.8785	40.1989	39.3739	34.5098	28.3336	23.1211	17.8584	15.0977	11.15	8.8383	8.10582	8.20866	7.52409	7.4598	14.494		2.11492	1.40742	1.34712	0.991589	0.540159	0.159163	-0.225497	-0.427283	-0.715831	-0.884795	-0.938334	-0.930817	-0.980854	-0.985553	-0.471405
Signalling	TraesCS2B02G302900	VAH47327.1 unnamed protein product [Triticum turgidum subsp. durum]	AT3G26810	LOC_Os04g32460	Bradi5g08680	GRMZM2G137451	GO:0004842,GO:0005774,GO:0009607,GO:0009734,GO:0009908,GO:0010011,GO:0010152,GO:0016567,GO:0019005,GO:0031146,GO:0048443,GO:0061630	Hormone_defence		37.1131	27.6132	25.7521	21.7061	17.8642	12.932	10.6594	7.76589	6.58321	4.76626	3.37228	3.3084	3.38207	3.77754	7.38516		2.34532	1.42393	1.24342	0.850993	0.478368	-5.27465e-06	-0.220423	-0.501067	-0.615775	-0.792002	-0.927205	-0.9334	-0.926254	-0.887898	-0.537995
Signalling	TraesCS2A02G286200	XP_020151838.1 transport inhibitor response 1-like protein Os04g0395600 [Aegilops tauschii subsp. tauschii]	AT3G26810	LOC_Os04g32460	Bradi5g08680	GRMZM2G137451	GO:0004842,GO:0005774,GO:0009607,GO:0009734,GO:0009908,GO:0010011,GO:0010152,GO:0016567,GO:0019005,GO:0031146,GO:0048443,GO:0061630	Hormone_defence		56.9429	39.7963	42.4865	38.3104	32.2764	23.8555	19.2049	16.1672	13.7334	9.94628	8.15041	8.16935	6.66145	7.23708	12.8503		2.26043	1.13884	1.31482	1.04165	0.646955	0.0961292	-0.208074	-0.406778	-0.565976	-0.813696	-0.931166	-0.929928	-1.02856	-0.990909	-0.623737
Signalling	TraesCS7B02G081200	XP_020177547.1 transport inhibitor response 1-like protein [Aegilops tauschii subsp. tauschii]	AT4G24390	LOC_Os02g52230	Bradi3g58320	GRMZM2G427529	GO:0004842,GO:0006511,GO:0009056,GO:0016567,GO:0019005,GO:0019538,GO:0031146,GO:0061630	Protein_fate		29.1429	21.7662	20.0655	15.4817	10.8219	7.5041	6.9815	7.54947	7.35234	5.15215	4.31431	2.8275	2.38062	2.11845	5.54664		2.46285	1.51707	1.29902	0.711325	0.113874	-0.311501	-0.378505	-0.305684	-0.330959	-0.61305	-0.720472	-0.911098	-0.968393	-1.00201	-0.562471
Signalling	TraesCS7D02G177500	XP_020177547.1 transport inhibitor response 1-like protein [Aegilops tauschii subsp. tauschii]	AT5G49980	LOC_Os02g52230	Bradi3g58320	GRMZM2G427529	GO:0004842,GO:0009056,GO:0016567,GO:0019005,GO:0019538,GO:0031146,GO:0061630	Protein_fate		40.8091	29.3499	23.3857	18.0275	15.6754	12.4106	11.4753	9.39536	8.95518	7.15403	5.19289	3.36201	2.95489	2.81844	6.72062		2.6388	1.54439	0.974781	0.46304	0.238404	-0.0734005	-0.162723	-0.361369	-0.403408	-0.575426	-0.762725	-0.937583	-0.976464	-0.989496	-0.616819
Signalling	TraesCS6D02G294600	XP_020146822.1 transport inhibitor response 1-like protein [Aegilops tauschii subsp. tauschii]	AT5G49980	LOC_Os02g52230	Bradi3g58320	GRMZM2G427529	GO:0004842,GO:0009056,GO:0016567,GO:0019005,GO:0019538,GO:0031146,GO:0061630	Protein_fate		27.2378	27.392	23.8252	16.6338	13.2091	10.9981	11.5186	7.33986	6.44227	5.57762	6.78109	4.63962	3.59793	3.97009	9.0077		1.92784	1.94719	1.49951	0.596901	0.167062	-0.110441	-0.0451118	-0.5696	-0.682258	-0.790783	-0.639732	-0.908513	-1.03926	-0.992547	-0.360265
Signalling	TraesCS6A02G315300	VAI49633.1 unnamed protein product [Triticum turgidum subsp. durum]	AT5G49980	LOC_Os02g52230	Bradi3g58320	GRMZM2G427529	GO:0004842,GO:0009056,GO:0016567,GO:0019005,GO:0019538,GO:0031146,GO:0061630	Protein_fate		21.3809	25.9946	26.45	19.6483	14.3592	12.9574	10.4819	6.59982	5.34117	4.32159	3.89078	2.79561	2.59736	2.35116	6.78075		1.24001	1.7945	1.84924	1.03178	0.396111	0.227636	-0.0698848	-0.53645	-0.687721	-0.810259	-0.862035	-0.993659	-1.01749	-1.04707	-0.514706
Signalling	TraesCS6B02G345800	XP_020146822.1 transport inhibitor response 1-like protein [Aegilops tauschii subsp. tauschii]	AT5G49980	LOC_Os02g52230	Bradi3g58320	GRMZM2G427529	GO:0004842,GO:0009056,GO:0016567,GO:0019005,GO:0019538,GO:0031146,GO:0061630	Protein_fate		22.6506	23.8583	21.7544	17.3578	13.3166	12.631	10.5936	5.44801	3.46032	2.78262	2.98894	2.36871	2.60405	2.71999	8.39645		1.61214	1.76846	1.49614	0.927065	0.40399	0.315251	0.0515345	-0.614483	-0.871761	-0.959479	-0.932774	-1.01305	-0.982592	-0.967585	-0.232851
Signalling	TraesCS5A02G109900	XP_020175323.1 DCN1-like protein 2 isoform X2 [Aegilops tauschii subsp. tauschii]	AT3G12760	LOC_Os06g12690	Bradi4g07420	GRMZM2G175272	GO:0000151,GO:0031624,GO:0032182,GO:0045116,GO:0051443,GO:0097602			46.7495	31.5545	28.1131	23.6207	19.5005	16.4643	16.7339	13.7401	11.3783	8.53196	8.08062	6.57141	5.41886	5.95684	27.1177		2.54559	1.20162	0.897238	0.499895	0.135473	-0.133069	-0.109224	-0.374022	-0.582913	-0.834669	-0.874589	-1.00808	-1.11002	-1.06243	0.809194
Signalling	TraesCS5B02G115600	XP_020175323.1 DCN1-like protein 2 isoform X2 [Aegilops tauschii subsp. tauschii]	AT3G12760	LOC_Os06g12690	Bradi4g07420	GRMZM2G175272	GO:0000151,GO:0031624,GO:0032182,GO:0045116,GO:0051443,GO:0097602			46.1975	33.2449	29.8283	26.9381	22.3097	19.6438	17.62	15.2493	12.0258	9.56238	9.2609	7.77809	6.77231	8.25438	33.6654		2.29157	1.1633	0.865692	0.613935	0.210769	-0.0214516	-0.197735	-0.404244	-0.685035	-0.899616	-0.925876	-1.05504	-1.14265	-1.01355	1.19993
Signalling	TraesCS5D02G117800	XP_020175323.1 DCN1-like protein 2 isoform X2 [Aegilops tauschii subsp. tauschii]	AT3G12760	LOC_Os06g12690	Bradi4g07420	GRMZM2G175272	GO:0000151,GO:0031624,GO:0032182,GO:0045116,GO:0051443,GO:0097602			51.9217	39.9773	36.9625	34.441	32.9938	28.6637	27.4119	24.2717	19.5352	14.5679	14.5416	11.4415	10.7155	11.48	41.3402		2.03448	1.07159	0.828564	0.625292	0.508629	0.159559	0.0586516	-0.194494	-0.57632	-0.976757	-0.978874	-1.22879	-1.28732	-1.22569	1.18146
Signalling	TraesCS5A02G167500	VAI16834.1 unnamed protein product [Triticum turgidum subsp. durum]	AT3G02260	LOC_Os09g07300	Bradi4g08567	GRMZM2G312110	GO:0000003,GO:0008270,GO:0009506,GO:0009607,GO:0009620,GO:0009640,GO:0009653,GO:0009733,GO:0009734,GO:0009791,GO:0009826,GO:0009926,GO:0010311,GO:0016043,GO:0016049,GO:0048281,GO:0048283,GO:0048364	Hormone_defence		140.272	107.064	95.649	60.0239	40.3434	34.0767	33.9831	38.4065	39.8123	30.3652	30.6811	26.8938	27.4609	30.1985	124.612		2.19678	1.31733	1.01501	0.0715339	-0.449674	-0.615639	-0.618117	-0.500971	-0.46374	-0.713933	-0.705566	-0.805868	-0.79085	-0.718348	1.78205
Signalling	TraesCS5B02G164500	VAI30977.1 unnamed protein product [Triticum turgidum subsp. durum]	AT3G02260	LOC_Os09g07300	Bradi4g08567	GRMZM2G312110	GO:0000003,GO:0008270,GO:0009506,GO:0009607,GO:0009620,GO:0009640,GO:0009653,GO:0009733,GO:0009734,GO:0009791,GO:0009826,GO:0009926,GO:0010311,GO:0016043,GO:0016049,GO:0048281,GO:0048283,GO:0048364	Hormone_defence		135.458	99.8806	90.6984	55.3568	38.3354	33.8142	33.7903	41.7457	40.8934	33.2009	29.7026	28.0262	24.9871	28.1219	106.936		2.36513	1.3228	1.05379	0.0183687	-0.480317	-0.612775	-0.613475	-0.380404	-0.405372	-0.630744	-0.733235	-0.782349	-0.871389	-0.779544	1.52952
Signalling	TraesCS5D02G171900	EMS65370.1 E3 ubiquitin-protein ligase UBR4 [Triticum urartu]	AT3G02260	LOC_Os09g07300	Bradi4g08567	GRMZM2G312110	GO:0000003,GO:0008270,GO:0009506,GO:0009607,GO:0009620,GO:0009640,GO:0009653,GO:0009733,GO:0009734,GO:0009791,GO:0009826,GO:0009926,GO:0010311,GO:0016043,GO:0016049,GO:0048281,GO:0048283,GO:0048364	Hormone_defence		133.419	99.3335	88.1641	50.8521	35.7621	31.7514	31.1792	39.5415	37.8403	30.8955	27.8395	26.0764	24.2304	27.8955	112.04		2.30012	1.32374	1.0038	-0.0650015	-0.497254	-0.612142	-0.628532	-0.388995	-0.437724	-0.636658	-0.724197	-0.7747	-0.82758	-0.722592	1.68771
Induced	TraesCS5B02G347100	VAI35483.1 unnamed protein product [Triticum turgidum subsp. durum]	AT1G29450	LOC_Os09g37390	Bradi4g36956	GRMZM2G042741	GO:0009733,GO:0009734,GO:0009926	Hormone_defence		0.0296534	0.121889	0.380922	1.13008	1.66242	0.499662	0.0506458	0.120246	0.0142513	0.0449889	0	0.0118404	0	0	0.0213938		-0.513409	-0.318438	0.229117	1.81272	2.938	0.480116	-0.469034	-0.321911	-0.545966	-0.480992	-0.576092	-0.551063	-0.576092	-0.576092	-0.530869
Induced	TraesCS5B02G347400	VAI35486.1 unnamed protein product [Triticum turgidum subsp. durum]	AT5G27780	LOC_Os09g37480	Bradi4g36990	GRMZM2G156470	GO:0009733,GO:0009926	Hormone_defence		0.0134953	0.0141077	0.643552	1.51085	2.0529	0.818178	0.153279	0.122399	0.0514278	0	0.0139467	0	0	0	0		-0.562332	-0.561337	0.461324	1.87042	2.75109	0.74504	-0.335225	-0.385396	-0.500703	-0.584258	-0.561599	-0.584258	-0.584258	-0.584258	-0.584258
Induced	TraesCS5A02G346300	VAI20774.1 unnamed protein product [Triticum turgidum subsp. durum]	AT5G27780	LOC_Os09g37480	Bradi4g36990	GRMZM2G156470	GO:0009733,GO:0009926	Hormone_defence		0	0	0.481378	1.33707	2.00189	0.730674	0.0838897	0	0.0142513	0	0	0	0.0152441	0	0		-0.532355	-0.532355	0.291753	1.75667	2.89483	0.718541	-0.388738	-0.532355	-0.507957	-0.532355	-0.532355	-0.532355	-0.506258	-0.532355	-0.532355
Induced	TraesCS5D02G353000	XP_020173521.1 auxin-responsive protein SAUR36-like [Aegilops tauschii subsp. tauschii]	AT5G27780	LOC_Os09g37394	Bradi4g36990	GRMZM2G343360	GO:0009733,GO:0009926	Hormone_defence		0	0.0604511	0.634561	1.21643	2.04792	0.807807	0.179592	0	0.028936	0.0420554	0	0	0	0	0.00690657		-0.575367	-0.471534	0.514573	1.51401	2.9422	0.812144	-0.266894	-0.575367	-0.525666	-0.503131	-0.575367	-0.575367	-0.575367	-0.575367	-0.563504
Induced	TraesCS5A02G346000	VAI20771.1 unnamed protein product [Triticum turgidum subsp. durum]	AT5G27780	LOC_Os09g37394	Bradi4g36974	GRMZM2G343360	GO:0009733,GO:0009926	Hormone_defence		0	0.0141077	0.64563	1.59248	3.02506	1.60857	0.237938	0.0146632	0.0085713	0.0404623	0	0	0	0	0		-0.551919	-0.535669	0.19174	1.28235	2.93245	1.30089	-0.277854	-0.53503	-0.542046	-0.505313	-0.551919	-0.551919	-0.551919	-0.551919	-0.551919
Induced	TraesCS5D02G352700	XP_020173520.1 auxin-responsive protein SAUR36-like [Aegilops tauschii subsp. tauschii]	AT1G29430	LOC_Os09g37394	Bradi4g36974	GRMZM2G343360	GO:0009733,GO:0009926	Hormone_defence		0.0140061	0.161905	1.04412	2.15457	3.57695	1.8713	0.532557	0.0844597	0.0601133	0.262473	0.0278935	0.0262029	0	0	0.0381389		-0.623591	-0.480151	0.375468	1.45244	2.83195	1.17772	-0.120671	-0.555261	-0.578874	-0.382613	-0.610122	-0.611762	-0.637175	-0.637175	-0.600186
Induced	TraesCS5D02G349300	XP_020171436.1 auxin-responsive protein SAUR36-like [Aegilops tauschii subsp. tauschii]	AT1G29450	LOC_Os09g37495	Bradi4g37025	GRMZM2G343360	GO:0009733,GO:0009734,GO:0009926	Hormone_defence		0	0.0251817	0.403511	1.26771	2.96626	1.66949	0.933834	0.377029	0.0799305	0	0	0	0	0	0		-0.618308	-0.588067	-0.133724	0.904111	2.94392	1.38661	0.503151	-0.165527	-0.522318	-0.618308	-0.618308	-0.618308	-0.618308	-0.618308	-0.618308
Induced	TraesCS5B02G346600	VAI35473.1 unnamed protein product [Triticum turgidum subsp. durum]	AT1G29500	LOC_Os09g37495	Bradi4g36956	GRMZM2G042741	GO:0005730,GO:0009733,GO:0009734,GO:0009926	Hormone_defence		0.0280123	0.09059	0.466774	0.673975	1.55894	1.01964	0.643675	0.135102	0	0.0606934	0	0	0	0.00830133	0.061609		-0.635717	-0.497814	0.331187	0.787798	2.73802	1.54955	0.721026	-0.399723	-0.697448	-0.563698	-0.697448	-0.697448	-0.697448	-0.679155	-0.56168
Induced	TraesCS5D02G352800	VAI20772.1 unnamed protein product [Triticum turgidum subsp. durum]	AT1G29430	LOC_Os09g37490	Bradi4g36947	GRMZM2G042741	GO:0009733,GO:0009926	Hormone_defence		0.0148267	0.0904415	0.650757	0.726684	3.44495	2.47085	1.02199	0.127392	0.0873811	0.0412588	0.0219891	0	0	0.0133911	0.012713		-0.568161	-0.492367	0.0692792	0.145387	2.87011	1.8937	0.441394	-0.455329	-0.495435	-0.541666	-0.560982	-0.583023	-0.583023	-0.5696	-0.57028
Induced	TraesCS5B02G343400	VAI35427.1 unnamed protein product [Triticum turgidum subsp. durum]	AT1G29500	LOC_Os09g37495	Bradi4g37025	GRMZM2G156470	GO:0005730,GO:0009733,GO:0009734,GO:0009926	Hormone_defence		0.0491764	0.0493771	0.315407	0.75004	1.95993	1.60749	0.931637	0.659048	0.23832	0.114457	0.0278935	0.0143625	0	0	0.0138131		-0.663151	-0.662818	-0.22128	0.500092	2.50819	1.92322	0.801494	0.349071	-0.349224	-0.554802	-0.698475	-0.720933	-0.744771	-0.744771	-0.721845
Induced	TraesCS5A02G343400	EMS53214.1 hypothetical protein TRIUR3_02500 [Triticum urartu]	AT1G29500	LOC_Os09g37495	Bradi4g37025	GRMZM2G042741	GO:0005730,GO:0009733,GO:0009734,GO:0009926	Hormone_defence		0.042839	0.0845225	0.253053	0.769505	2.40173	1.51317	1.13445	0.431977	0.242899	0.0140185	0.0139467	0	0	0.0599874	0.0541524		-0.622861	-0.561759	-0.314716	0.442331	2.83495	1.53244	0.977295	-0.0524387	-0.3296	-0.665108	-0.665213	-0.685657	-0.685657	-0.597724	-0.606277
Induced	TraesCS5A02G342000	VAI20745.1 unnamed protein product [Triticum turgidum subsp. durum]	AT1G29500	LOC_Os09g37460	Bradi4g37025	GRMZM2G343360	GO:0005730,GO:0009733,GO:0009734,GO:0009926	Hormone_defence		0.0134953	0.685492	1.31498	2.31333	4.46783	4.09383	2.22225	0.857456	0.140044	0.132923	0	0	0	0	0		-0.727591	-0.270331	0.158002	0.83733	2.30336	2.04887	0.775355	-0.153318	-0.641481	-0.646327	-0.736774	-0.736774	-0.736774	-0.736774	-0.736774
Induced	TraesCS5D02G352100	EMS47013.1 hypothetical protein TRIUR3_00048 [Triticum urartu]	AT1G29500	LOC_Os09g37495	Bradi4g36956	GRMZM2G343360	GO:0005730,GO:0009733,GO:0009734,GO:0009926	Hormone_defence		0.053981	0.473051	1.39185	1.824	3.18528	2.64859	1.86776	0.734764	0.358427	0.0722293	0	0.0495309	0.0474435	0.00830133	0.0270762		-0.770361	-0.364536	0.525224	0.943711	2.26196	1.74224	0.986089	-0.111095	-0.475538	-0.752689	-0.822636	-0.77467	-0.776692	-0.814597	-0.796415
Induced	TraesCS5D02G352300	XP_020173537.1 auxin-responsive protein SAUR36-like [Aegilops tauschii subsp. tauschii]	AT1G29500	LOC_Os09g37495	Bradi4g36956	GRMZM2G042741	GO:0005730,GO:0009733,GO:0009734,GO:0009926	Hormone_defence		0.0280123	0.190797	0.995899	1.69491	2.38259	2.56663	1.11881	0.322266	0.0487532	0.0887303	0.0139467	0.0143625	0.0228661	0.0166027	0.0138131		-0.692996	-0.507022	0.412766	1.21135	1.99699	2.20725	0.553185	-0.356826	-0.6693	-0.623629	-0.709065	-0.70859	-0.698875	-0.706031	-0.709218
Induced	TraesCS5A02G345500	EMS47013.1 hypothetical protein TRIUR3_00048 [Triticum urartu]	AT1G29500	LOC_Os09g37495	Bradi4g36956	GRMZM2G343360	GO:0005730,GO:0009733,GO:0009734,GO:0009926	Hormone_defence		0.0419178	0.462419	1.3122	1.93552	2.30623	2.52166	1.55131	0.399108	0.0456453	0.0280369	0.0321695	0.0118404	0.0076917	0	0.0254259		-0.73929	-0.275412	0.662026	1.34964	1.75859	1.99625	0.925799	-0.345253	-0.735178	-0.754602	-0.750043	-0.77247	-0.777046	-0.785531	-0.757483
Induced	TraesCS5A02G345700	VAI20767.1 unnamed protein product [Triticum turgidum subsp. durum]	AT1G29500	LOC_Os09g37460	Bradi4g36956	GRMZM2G042741	GO:0005730,GO:0009733,GO:0009734,GO:0009926	Hormone_defence		0	0.14707	0.622773	0.693517	1.28897	0.985657	0.389127	0.0821447	0	0	0	0	0.01603	0.0413184	0.00690657		-0.702649	-0.33993	0.833294	1.00777	2.47632	1.72827	0.257054	-0.500056	-0.702649	-0.702649	-0.702649	-0.702649	-0.663114	-0.600746	-0.685615
Induced	TraesCS5D02G351800	XP_020173544.1 auxin-responsive protein SAUR36-like [Aegilops tauschii subsp. tauschii]	AT1G29500	LOC_Os09g37460	Bradi4g37025	GRMZM2G343360	GO:0005730,GO:0009733,GO:0009734,GO:0009926	Hormone_defence		0.0690089	0.641159	1.42094	1.89492	4.00524	2.42141	1.20028	0.478498	0.133568	0.0177486	0	0	0	0	0		-0.656632	-0.155605	0.527241	0.942306	2.7903	1.40335	0.334017	-0.298045	-0.600098	-0.70152	-0.717062	-0.717062	-0.717062	-0.717062	-0.717062
Induced	TraesCS5D02G348500	VAI20752.1 unnamed protein product [Triticum turgidum subsp. durum]	AT1G29450	LOC_Os09g37495	Bradi4g37025	GRMZM2G156470	GO:0009733,GO:0009734,GO:0009926	Hormone_defence		0.410643	0.495703	1.15335	1.44088	3.30845	2.88065	1.40417	0.308637	0.193904	0.121467	0.0662718	0.0536669	0.061255	0.0974401	0.205327		-0.398568	-0.314404	0.336313	0.620815	2.46871	2.04543	0.58449	-0.4995	-0.613024	-0.684698	-0.739312	-0.751784	-0.744276	-0.708472	-0.601722
Induced	TraesCS5D02G352600	XP_020173523.1 auxin-responsive protein SAUR36-like [Aegilops tauschii subsp. tauschii]	AT1G29500	LOC_Os09g37490	Bradi4g36956	GRMZM2G042741	GO:0005730,GO:0009733,GO:0009734,GO:0009926	Hormone_defence		0	1.16866	1.6018	1.97591	4.45833	3.8569	1.05908	0.309532	0.0458619	0.0878409	0.16232	0.124036	0	0	0		-0.71012	0.128139	0.438818	0.707161	2.48775	2.05636	0.049535	-0.488099	-0.677224	-0.647113	-0.593691	-0.621151	-0.71012	-0.71012	-0.71012
Induced	TraesCS5B02G347200	VAI35484.1 unnamed protein product [Triticum turgidum subsp. durum]	AT5G27780	LOC_Os09g37394	Bradi4g36990	GRMZM2G156470	GO:0009733,GO:0009926	Hormone_defence		0.0134953	0.162928	0.645	1.61178	2.58266	2.27908	0.274957	0.0854478	0.021702	0.0734768	0	0	0	0.0133911	0.012713		-0.590664	-0.415864	0.148042	1.27894	2.41462	2.05952	-0.284818	-0.506497	-0.581064	-0.5205	-0.60645	-0.60645	-0.60645	-0.590786	-0.591579
Induced	TraesCS5B02G346800	VAI35480.1 unnamed protein product [Triticum turgidum subsp. durum]	AT1G29500	LOC_Os09g37350	Bradi4g37027	GRMZM2G042741	GO:0005730,GO:0009733,GO:0009734,GO:0009926	Hormone_defence		0.0942216	0.352	1.17488	1.39895	1.65701	1.75089	0.430454	0.168935	0.0857247	0.0418826	0.0626577	0.0118404	0.0152441	0.0830133	0.0303225		-0.631532	-0.220758	1.09051	1.44758	1.8588	2.00839	-0.0957398	-0.512475	-0.645072	-0.714935	-0.681829	-0.762808	-0.757384	-0.649392	-0.733356
Induced	TraesCS5A02G344800	VAI20756.1 unnamed protein product [Triticum turgidum subsp. durum]	AT1G29460	LOC_Os09g37500	Bradi4g36979	GRMZM2G343360	GO:0009733,GO:0009734,GO:0009926	Hormone_defence		0	0.864216	1.47185	0.927164	1.57072	1.37831	0.756673	0.253704	0.451054	0.190769	0.0543109	0.0665859	0	0	0		-0.943758	0.588316	1.66553	0.69991	1.8408	1.4997	0.397664	-0.493995	-0.144133	-0.605565	-0.847476	-0.825715	-0.943758	-0.943758	-0.943758
Induced	TraesCS5D02G351700	XP_020173545.1 auxin-responsive protein SAUR36-like [Aegilops tauschii subsp. tauschii]	AT1G29500	LOC_Os09g37500	Bradi4g36979	GRMZM2G156470	GO:0005730,GO:0009733,GO:0009734,GO:0009926	Hormone_defence		0.0134953	0.908649	0.971721	0.923464	2.01952	1.37339	0.562771	0.334876	0.217516	0.102749	0.0831212	0.0550983	0.0152441	0.0202774	0.0549504		-0.845726	0.677643	0.784979	0.702856	2.56812	1.46854	0.0890295	-0.298802	-0.498524	-0.693835	-0.727237	-0.774926	-0.84275	-0.834184	-0.775178
Induced	TraesCS2A02G115000	VAH26658.1 unnamed protein product [Triticum turgidum subsp. durum]	AT2G47750	LOC_Os07g47490	Bradi1g18200	GRMZM2G414460	GO:0009733,GO:0009941,GO:0016874	Hormone_defence		1.19863	1.05872	0.859837	2.0173	1.93989	2.0829	1.13145	0.644092	0.483506	0.372935	0.557714	0.441869	0.288284	0.693538	0.265397		0.432474	0.202322	-0.124862	1.77924	1.65189	1.88717	0.321959	-0.479778	-0.743952	-0.925849	-0.621875	-0.812448	-1.06511	-0.398435	-1.10276
Induced	TraesCS5B02G060400	VAI27461.1 unnamed protein product [Triticum turgidum subsp. durum]	AT4G33670	LOC_Os12g29760	Bradi4g07350	GRMZM2G126002	GO:0004033,GO:0006012,GO:0010349,GO:0019853			19.3326	16.6736	13.738	19.3547	24.256	24.2216	21.9595	17.1673	14.7616	13.0408	13.3409	10.2758	9.48289	9.64848	10.865		0.706216	0.16318	-0.436343	0.710739	1.7117	1.70468	1.2427	0.264006	-0.227293	-0.578734	-0.517449	-1.14343	-1.30535	-1.27153	-1.02309
Induced	TraesCS5A02G056400	VAI13227.1 unnamed protein product [Triticum turgidum subsp. durum]	AT4G33670	LOC_Os12g29760	Bradi4g07350	GRMZM2G126002	GO:0004033,GO:0006012,GO:0010349,GO:0019853			11.1759	9.14728	9.02616	13.7022	16.5518	13.6756	10.2868	7.67305	6.11782	4.55636	3.67507	2.85027	2.43621	4.11715	10.7518		0.661156	0.180945	0.152275	1.25919	1.93374	1.25288	0.450696	-0.168035	-0.536187	-0.905816	-1.11444	-1.30968	-1.4077	-1.00979	0.560757
Induced	TraesCS5A02G345300	VAI35469.1 unnamed protein product [Triticum turgidum subsp. durum]	AT1G29500	LOC_Os09g37495	Bradi4g36956	GRMZM2G156470	GO:0005730,GO:0009733,GO:0009734,GO:0009926	Hormone_defence		0	0.281387	0.335259	1.05158	2.90537	3.20783	2.26221	0.871355	0.264818	0.177115	0.0603675	0	0	0	0		-0.708334	-0.446473	-0.39634	0.270276	1.99542	2.27689	1.39689	0.102555	-0.461893	-0.54351	-0.652156	-0.708334	-0.708334	-0.708334	-0.708334
Induced	TraesCS5B02G341700	VAI35403.1 unnamed protein product [Triticum turgidum subsp. durum]	AT1G29500	LOC_Os09g37460	Bradi4g36950	GRMZM2G343360	GO:0005730,GO:0009733,GO:0009734,GO:0009926	Hormone_defence		0	0.205251	0.574971	1.14772	3.32635	3.31113	2.32388	0.709327	0.0456453	0.0697467	0	0	0	0.0137728	0.0341067		-0.672264	-0.496294	-0.179318	0.311723	2.17955	2.16651	1.32009	-0.064129	-0.633131	-0.612467	-0.672264	-0.672264	-0.672264	-0.660456	-0.643023
Induced	TraesCS5B02G346100	VAI35469.1 unnamed protein product [Triticum turgidum subsp. durum]	AT1G29500	LOC_Os09g37495	Bradi4g36950	GRMZM2G343360	GO:0005730,GO:0009733,GO:0009734,GO:0009926	Hormone_defence		0.0275014	0.1448	0.323118	1.00591	2.43502	2.64398	1.52533	0.814053	0.384038	0.118904	0.0303359	0	0	0	0		-0.695857	-0.560427	-0.354547	0.433782	2.0838	2.32505	1.03349	0.212272	-0.284211	-0.590326	-0.692585	-0.72761	-0.72761	-0.72761	-0.72761
Induced	TraesCS5A02G342400	EMS48616.1 hypothetical protein TRIUR3_00789 [Triticum urartu]	AT1G29500	LOC_Os09g37495	Bradi4g36950	GRMZM2G343360	GO:0005730,GO:0009733,GO:0009734,GO:0009926	Hormone_defence		0.0404858	0.489635	1.5634	2.07528	4.28488	5.31032	4.22669	2.32066	0.831665	0.509595	0.0278935	0	0.0396821	0	0		-0.801102	-0.545466	0.0656721	0.357016	1.61462	2.19826	1.5815	0.496671	-0.350798	-0.534106	-0.808269	-0.824145	-0.80156	-0.824145	-0.824145
Induced	TraesCS5A02G342300	VAI20741.1 unnamed protein product [Triticum turgidum subsp. durum]	AT1G29450	LOC_Os09g37460	Bradi4g36956	GRMZM2G156470	GO:0009733,GO:0009734,GO:0009926	Hormone_defence		0.0404858	0.245478	0.506954	0.64964	1.31194	1.69356	1.23816	0.634174	0.142935	0.0835861	0	0	0	0	0		-0.728192	-0.351214	0.129637	0.392033	1.60999	2.31178	1.47431	0.363593	-0.539789	-0.648931	-0.802645	-0.802645	-0.802645	-0.802645	-0.802645
Induced	TraesCS5A02G344700	VAI20751.1 unnamed protein product [Triticum turgidum subsp. durum]	AT1G29500	LOC_Os09g37460	Bradi4g37025	GRMZM2G156470	GO:0005730,GO:0009733,GO:0009734,GO:0009926	Hormone_defence		0	0.0282155	0.29902	0.805758	1.96986	2.23772	1.72424	1.02193	0.330369	0.212068	0.0900946	0.0292482	0	0	0.0276263		-0.769408	-0.732303	-0.376181	0.290209	1.82106	2.17332	1.49806	0.574488	-0.334955	-0.490527	-0.650929	-0.730945	-0.769408	-0.769408	-0.733078
Induced	TraesCS5D02G347300	XP_020172683.1 auxin-responsive protein SAUR36-like [Aegilops tauschii subsp. tauschii]	AT1G29450	LOC_Os09g37460	Bradi4g36950	GRMZM2G156470	GO:0009733,GO:0009734,GO:0009926	Hormone_defence		0.0415075	0.29705	0.679109	1.07036	2.76317	3.14942	2.71756	1.39079	0.252457	0.0598039	0.0209201	0	0	0	0.0682135		-0.719308	-0.487371	-0.140605	0.214502	1.75094	2.10151	1.70954	0.505338	-0.527845	-0.702702	-0.737994	-0.756981	-0.756981	-0.756981	-0.695069
Induced	TraesCS5A02G341700	EMS48611.1 hypothetical protein TRIUR3_00783 [Triticum urartu]	AT1G29450	LOC_Os09g37460	Bradi4g36956	GRMZM2G343360	GO:0009733,GO:0009734,GO:0009926	Hormone_defence		0.042839	0.342061	1.08804	0.952638	3.23322	4.23037	3.38863	2.08286	1.67928	1.68018	0.560157	0.134968	0.0228661	0.0267821	0		-0.933587	-0.710966	-0.155961	-0.256696	1.44006	2.18194	1.55568	0.584193	0.283929	0.284597	-0.548703	-0.865043	-0.948447	-0.945534	-0.965459
Induced	TraesCS5A02G345000	VAI20753.1 unnamed protein product [Triticum turgidum subsp. durum]	AT1G29450	LOC_Os09g37460	Bradi4g37025	GRMZM2G343360	GO:0009733,GO:0009734,GO:0009926	Hormone_defence		0	0.0984571	0.215775	0.281916	0.935898	1.4237	0.759314	0.691978	0.225985	0.193616	0.0418402	0	0	0	0		-0.778964	-0.542665	-0.261099	-0.10236	1.46721	2.63795	1.04341	0.881799	-0.236595	-0.314281	-0.678547	-0.778964	-0.778964	-0.778964	-0.778964
Induced	TraesCS5D02G347100	XP_020172682.1 auxin-responsive protein SAUR36-like [Aegilops tauschii subsp. tauschii]	AT1G29500	LOC_Os09g37460	Bradi4g36956	GRMZM2G343360	GO:0005730,GO:0009733,GO:0009734,GO:0009926	Hormone_defence		0.0349148	0.0301389	0.0321511	0.298043	1.85996	1.8353	1.71256	0.776083	0.551013	0.200545	0.104346	0	0.01603	0.0133911	0.012713		-0.6746	-0.68155	-0.678622	-0.291684	1.98129	1.9454	1.76678	0.403984	0.0764507	-0.433567	-0.573561	-0.72541	-0.702082	-0.705922	-0.706909
Induced	TraesCS7A02G213300	XP_020159038.1 uncharacterized protein At1g04910-like [Aegilops tauschii subsp. tauschii]	AT5G15740	LOC_Os06g17390	Bradi1g43560	GRMZM2G104511	GO:0005794,GO:0006004,GO:0006486,GO:0016757			8.30674	19.0945	36.5073	55.3478	57.0286	62.5349	55.8627	38.3427	28.7704	18.7672	9.81215	5.13236	3.16803	2.0561	1.1103		-0.847368	-0.352787	0.445528	1.3093	1.38636	1.63881	1.33291	0.529675	0.0908177	-0.367792	-0.77835	-0.992902	-1.08296	-1.13394	-1.1773
Induced	TraesCS5B02G346000	VAI35466.1 unnamed protein product [Triticum turgidum subsp. durum]	AT1G29450	LOC_Os09g37460	Bradi4g37025	GRMZM2G343360	GO:0009733,GO:0009734,GO:0009926	Hormone_defence		0.00700307	1.92055	3.09615	3.29099	5.74393	5.49643	4.32003	3.58038	2.79508	2.0368	0.645161	0.119697	0.0153834	0	0		-1.1148	-0.144053	0.452335	0.551177	1.79557	1.67001	1.07321	0.697989	0.299601	-0.0850795	-0.791062	-1.05763	-1.11055	-1.11835	-1.11835
Induced	TraesCS3D02G372800	XP_020149578.1 protein LIKE COV 2 [Aegilops tauschii subsp. tauschii]	AT1G43130	LOC_Os01g64780	Bradi2g56130	GRMZM2G149662	GO:0005768,GO:0005794,GO:0005802,GO:0010222			4.0786	5.64366	8.73791	11.9865	16.0303	16.4455	15.9308	12.4337	9.9736	8.41668	6.00355	4.96037	4.10193	3.5824	7.22535		-1.12334	-0.76875	-0.0677011	0.668326	1.58451	1.67858	1.56195	0.769631	0.212264	-0.140482	-0.687212	-0.92356	-1.11805	-1.23576	-0.410396
Induced	TraesCS3B02G412400	CBH32583.1 COV1-like protein, expressed [Triticum aestivum]	AT1G43130	LOC_Os01g64780	Bradi2g56130	GRMZM2G149662	GO:0005768,GO:0005794,GO:0005802,GO:0010222			5.498	8.19626	9.25582	12.8135	16.7781	18.7014	15.895	12.1475	10.1427	8.95992	6.38486	4.99357	4.10852	3.78586	8.1795		-0.932727	-0.337007	-0.103077	0.682388	1.55769	1.98232	1.36271	0.535336	0.0927222	-0.168406	-0.736927	-1.04409	-1.2395	-1.31073	-0.340707
Induced	TraesCS3A02G379800	VAH65818.1 unnamed protein product [Triticum turgidum subsp. durum]	AT1G43130	LOC_Os01g64780	Bradi2g56130	GRMZM2G149662	GO:0005768,GO:0005794,GO:0005802,GO:0010222			7.45367	10.0638	13.0081	16.2466	21.9617	21.6028	19.1634	16.2849	14.2469	11.103	9.16347	7.33609	4.99558	4.03127	9.92369		-0.905949	-0.431626	0.103426	0.691928	1.73049	1.66528	1.22198	0.698892	0.328534	-0.242776	-0.59524	-0.927316	-1.35264	-1.52788	-0.45709
Induced	TraesCS1D02G393600	XP_020164023.1 cytochrome b561 and DOMON domain-containing protein At3g61750-like [Aegilops tauschii subsp. tauschii]	AT3G61750	LOC_Os05g48270	Bradi2g17067	GRMZM2G077401	GO:0009056	Hormone_defence		0.133422	4.29615	16.5081	44.5139	82.9577	82.8594	68.1462	45.1878	32.1314	26.8804	11.9171	4.63802	3.38008	2.62977	0.731502		-0.981555	-0.837314	-0.414164	0.556251	1.88835	1.88494	1.37512	0.579601	0.127191	-0.054761	-0.573244	-0.825468	-0.869057	-0.895055	-0.960831
Induced	TraesCS1A02G385600	VAH10745.1 unnamed protein product [Triticum turgidum subsp. durum]	AT3G61750	LOC_Os05g48270	Bradi2g17067	GRMZM2G077401	GO:0009056	Hormone_defence		0.0903279	4.6216	10.9288	23.7103	38.8989	43.9218	40.3932	26.4254	17.1334	14.7779	6.70959	2.48563	1.75523	1.15574	0.283499		-1.02485	-0.724521	-0.306478	0.540685	1.54739	1.88031	1.64644	0.72064	0.104769	-0.0513595	-0.586128	-0.866093	-0.914505	-0.954239	-1.01205
Induced	TraesCS1B02G412100	VAH22611.1 unnamed protein product [Triticum turgidum subsp. durum]	AT3G61750	LOC_Os05g48270	Bradi2g17067	GRMZM2G077401	GO:0009056	Hormone_defence		0.274978	5.57951	20.3575	40.2629	61.8997	65.9385	52.4878	32.1647	21.6906	18.3502	9.14957	3.88292	2.03755	1.64988	0.452627		-0.995693	-0.757102	-0.0924037	0.802915	1.77611	1.95777	1.35277	0.438668	-0.0324438	-0.182694	-0.596525	-0.833412	-0.916415	-0.933852	-0.987703
Induced	TraesCS3B02G110800	CDM81497.1 unnamed protein product [Triticum aestivum]	AT1G14020	LOC_Os01g07410	Bradi2g04220	GRMZM2G021243	GO:0005794,GO:0006004,GO:0006486,GO:0016757	Hormone_defence		1.86419	2.47997	3.67241	5.22779	9.88505	13.2125	13.3227	9.49426	5.32874	4.34236	2.36155	1.46327	1.38305	0.912233	2.15754		-0.792515	-0.643563	-0.355121	0.0211138	1.14767	1.95255	1.9792	1.05314	0.0455321	-0.193064	-0.672208	-0.889495	-0.908898	-1.02279	-0.721557
Induced	TraesCS3D02G095400	VAH57408.1 unnamed protein product [Triticum turgidum subsp. durum]	AT1G14020	LOC_Os01g07410	Bradi2g04220	GRMZM2G021243	GO:0005794,GO:0006004,GO:0006486,GO:0016757	Hormone_defence		2.963	3.56546	5.6859	6.21862	7.90517	12.1905	13.6067	10.1416	7.00165	4.92707	3.13437	1.81514	0.905896	0.837302	1.79962		-0.655789	-0.500866	0.0444084	0.181399	0.6151	1.71709	2.08126	1.19021	0.382758	-0.150726	-0.611722	-0.950965	-1.18478	-1.20242	-0.954955
Induced	TraesCS3A02G095200	VAH57408.1 unnamed protein product [Triticum turgidum subsp. durum]	AT1G14020	LOC_Os01g07410	Bradi2g04220	GRMZM2G021243	GO:0005794,GO:0006004,GO:0006486,GO:0016757	Hormone_defence		2.47258	3.17581	4.47013	6.09631	8.1067	11.528	13.8021	10.2719	6.61849	3.73875	2.52292	1.55244	1.15593	0.609331	2.41842		-0.704411	-0.525151	-0.195221	0.219302	0.731762	1.60389	2.18354	1.28369	0.352408	-0.381655	-0.691579	-0.938959	-1.04003	-1.17936	-0.718217
Induced	TraesCS1B02G100300	VAH14086.1 unnamed protein product [Triticum turgidum subsp. durum]	AT3G62100	LOC_Os02g49160	Bradi2g11120	GRMZM2G074742	GO:0009606,GO:0009630,GO:0009733,GO:0009734,GO:0009791,GO:0010262,GO:0010583,GO:0048364	Hormone_defence,Transcription		0.0409967	0.212181	0.873575	1.30853	1.76362	2.29207	2.25223	1.74079	1.41161	0.841097	0.827888	0.815299	0.603911	0.681404	1.02321		-1.64717	-1.38403	-0.367359	0.301243	1.00078	1.8131	1.75186	0.965688	0.459681	-0.417283	-0.437588	-0.456939	-0.781876	-0.662758	-0.13735
Induced	TraesCS7D02G059300	XP_020200039.1 probable indole-3-acetic acid-amido synthetase GH3.7 isoform X1 [Aegilops tauschii subsp. tauschii]	AT1G28130	LOC_Os06g30440	Bradi1g23840	GRMZM2G410567	GO:0009733,GO:0010252,GO:0010279	Development,Hormone_defence		0.321819	0.65466	3.63824	7.79329	9.99153	11.7809	12.4772	10.5162	7.69672	4.54982	3.51733	0.927507	1.0176	1.0008	5.53991		-1.21879	-1.13935	-0.427232	0.564487	1.08916	1.51624	1.68244	1.21438	0.541437	-0.209659	-0.45609	-1.07422	-1.05272	-1.05673	0.0266538
Induced	TraesCS5D02G222600	XP_020186734.1 auxin-responsive protein SAUR72 [Aegilops tauschii subsp. tauschii]	AT5G20820	LOC_Os09g26590	Bradi4g31080	GRMZM2G045243	GO:0009733,GO:0009873,GO:0019897,GO:0030307	Hormone_defence		0.261847	0.0803292	0.190617	0.350093	2.5254	4.12491	1.73438	1.28872	0.657433	0.776335	0.620113	0.53892	1.14014	1.62651	0.239446		-0.774683	-0.947186	-0.842376	-0.69082	1.37646	2.89654	0.624717	0.20119	-0.398742	-0.285745	-0.434209	-0.51137	0.0599901	0.52221	-0.795972
Induced	TraesCS3B02G353200	CDM84494.1 unnamed protein product [Triticum aestivum]	AT5G54510	LOC_Os01g57610	Bradi2g52000	GRMZM2G061515	GO:0009653,GO:0009733,GO:0009734,GO:0009826,GO:0010252,GO:0010279,GO:0016043,GO:0016049	Hormone_defence		0.15775	0.357304	0.0216411	0.250384	1.24229	1.80806	0.463336	0.0846605	0	0.0202311	0	0	0	0	0.012713		-0.266632	0.122288	-0.531901	-0.0860933	1.84707	2.94974	0.328939	-0.409079	-0.574078	-0.534649	-0.574078	-0.574078	-0.574078	-0.574078	-0.549301
Induced	TraesCS4D02G265500	XP_020156009.1 cytochrome b561 and DOMON domain-containing protein At2g04850 [Aegilops tauschii subsp. tauschii]	AT2G04850	LOC_Os03g09850	Bradi1g71580	GRMZM2G331638		Hormone_defence		0.151823	2.05294	4.36994	5.14418	2.8766	1.79175	0.990898	0.592261	0.599345	0.510762	0.246964	0.211793	0.548682	0.874737	1.99594		-0.926046	0.350853	1.90708	2.4271	0.904068	0.175419	-0.362477	-0.630223	-0.625465	-0.684963	-0.862144	-0.885767	-0.659493	-0.440496	0.312562
Induced	TraesCS4B02G265500	XP_020156009.1 cytochrome b561 and DOMON domain-containing protein At2g04850 [Aegilops tauschii subsp. tauschii]	AT2G04850	LOC_Os03g09850	Bradi1g71580	GRMZM2G331638		Hormone_defence		0.182188	1.5016	2.65249	4.15684	2.55399	0.829099	0.43783	0.503302	0.338393	0.475431	0.109535	0.146946	0.0934544	0.162438	1.10109		-0.715486	0.416272	1.40347	2.69386	1.31898	-0.160583	-0.496203	-0.440043	-0.581498	-0.46395	-0.777806	-0.745715	-0.791599	-0.732427	0.072726
Induced	TraesCS4A02G044400	XP_020156009.1 cytochrome b561 and DOMON domain-containing protein At2g04850 [Aegilops tauschii subsp. tauschii]	AT2G04850	LOC_Os03g09850	Bradi1g71580	GRMZM2G331638		Hormone_defence		0.180656	1.29645	2.50281	3.57025	2.54545	1.01353	0.430197	0.419444	0.381612	0.189886	0.156876	0.0292482	0.0620409	0.0769718	0.171646		-0.636349	0.395952	1.51205	2.49961	1.5515	0.134205	-0.405479	-0.415428	-0.450429	-0.627809	-0.658349	-0.776427	-0.746088	-0.732274	-0.644684
Induced	TraesCS5A02G211300	VAI32544.1 unnamed protein product [Triticum turgidum subsp. durum]	AT3G43120	LOC_Os09g26610	Bradi4g31100	GRMZM2G399644	GO:0005516,GO:0009733	Hormone_defence		0	0.732624	1.19407	1.39327	0.562734	0.422063	0.383412	0.195746	0.0485365	0.129193	0.0221413	0	0.0233984	0.0267821	0.0656534		-0.801379	0.892329	1.95913	2.41962	0.499572	0.174361	0.0850079	-0.348847	-0.68917	-0.502707	-0.750192	-0.801379	-0.747286	-0.739463	-0.649599
Induced	TraesCS5D02G222500	XP_020186748.1 uncharacterized protein LOC109772476 [Aegilops tauschii subsp. tauschii]	AT3G43120	LOC_Os09g26610	Bradi4g31100	GRMZM2G399644	GO:0005516,GO:0009733	Hormone_defence		0.0134953	0.166073	0.977846	1.51665	0.587421	0.288417	0.345603	0.319009	0.145724	0.0811036	0.0813371	0.0321231	0.0382495	0	0.0138131		-0.711338	-0.341706	1.62487	2.93016	0.679039	-0.0453197	0.0932187	0.0287916	-0.391005	-0.547552	-0.546986	-0.666211	-0.651369	-0.744031	-0.710568
Induced	TraesCS5B02G212500	VAI32543.1 unnamed protein product [Triticum turgidum subsp. durum]	AT3G43120	LOC_Os09g26610	Bradi4g31100	GRMZM2G399644	GO:0005516,GO:0009733	Hormone_defence		0	0.184214	0.728528	1.53075	0.860485	0.661265	0.518843	0.410044	0.171985	0.0606934	0.0278935	0.0143625	0.0386425	0	0.0339828		-0.819394	-0.387443	0.888884	2.76997	1.1983	0.731165	0.39721	0.142093	-0.416117	-0.677078	-0.753988	-0.785716	-0.728784	-0.819394	-0.73971
Induced	TraesCS2B02G423100	VAH35233.1 unnamed protein product [Triticum turgidum subsp. durum]	AT1G76270	LOC_Os04g47520	Bradi5g18377	GRMZM2G142664	GO:0005768,GO:0005794,GO:0005802,GO:0006004,GO:0006486,GO:0016757	Hormone_defence		1.05079	5.15435	12.0298	15.4144	11.3625	6.46254	5.64765	4.18204	3.12649	2.27194	1.83805	0.876101	0.434446	0.274657	0.972825		-0.806903	0.090649	1.59449	2.33477	1.44853	0.376783	0.198547	-0.12202	-0.352894	-0.539808	-0.634709	-0.845112	-0.941713	-0.976663	-0.823956
Induced	TraesCS7D02G215200	XP_020159038.1 uncharacterized protein At1g04910-like [Aegilops tauschii subsp. tauschii]	AT5G15740	LOC_Os06g17390	Bradi1g43560	GRMZM2G104511	GO:0005794,GO:0006004,GO:0006486,GO:0016757			8.49107	16.3854	28.4913	30.4137	25.7126	24.3849	23.745	16.7124	14.7543	10.1121	5.19003	2.42532	1.4759	0.907367	0.496791		-0.53134	0.232867	1.40477	1.59086	1.13578	1.00725	0.945304	0.26452	0.0749669	-0.374414	-0.850894	-1.11853	-1.21044	-1.26548	-1.30522
Induced	TraesCS7B02G120300	XP_020159038.1 uncharacterized protein At1g04910-like [Aegilops tauschii subsp. tauschii]	AT5G15740	LOC_Os06g17390	Bradi1g43560	GRMZM2G104511	GO:0005794,GO:0006004,GO:0006486,GO:0016757			6.79868	15.3824	24.7945	29.6114	27.6187	25.1554	22.1326	15.1075	14.1347	9.94103	6.56392	2.62274	1.80416	1.40853	0.907706		-0.687211	0.180231	1.13138	1.61817	1.41679	1.16786	0.862387	0.152453	0.0541428	-0.369655	-0.710935	-1.10922	-1.19194	-1.23192	-1.28253
Induced	TraesCS2D02G350200	XP_020150526.1 cytochrome b561 and DOMON domain-containing protein At3g07570-like [Aegilops tauschii subsp. tauschii]	AT3G07570	LOC_Os04g41810	Bradi5g14490	GRMZM2G112530	GO:0009056			3.72118	34.8344	84.3177	131.301	118.578	65.6775	39.7445	23.8567	16.7532	15.2589	10.5765	6.29283	6.2417	8.03924	2.61183		-0.829764	-0.0733992	1.12955	2.27171	1.96241	0.676402	0.0459678	-0.340266	-0.512953	-0.54928	-0.66311	-0.767247	-0.76849	-0.724792	-0.856733
Induced	TraesCS2A02G352000	VAH33743.1 unnamed protein product [Triticum turgidum subsp. durum]	AT3G07570	LOC_Os04g41810	Bradi5g14490	GRMZM2G112530	GO:0009056			4.20972	40.9398	90.5543	135.342	138.778	87.6647	39.9352	19.6452	11.7366	12.3039	8.64379	3.7765	4.05449	5.26592	1.7831		-0.767432	0.0134124	1.06817	2.02031	2.09336	1.00674	-0.00794431	-0.43929	-0.607417	-0.595357	-0.673168	-0.776642	-0.770732	-0.744978	-0.819019
Induced	TraesCS2D02G401900	SPT19436.1 unnamed protein product [Triticum aestivum]	AT1G20550	LOC_Os04g47520	Bradi5g18377	GRMZM2G142664	GO:0005794,GO:0016757			1.37603	14.1724	22.8813	31.9206	32.3366	25.421	20.6294	11.4584	6.53215	4.00444	2.02276	0.585176	0.317434	0.306175	1.31351		-0.890376	0.214817	0.966985	1.74769	1.78361	1.18634	0.77249	-0.0195809	-0.445054	-0.663366	-0.834519	-0.95868	-0.981804	-0.982776	-0.895775
Induced	TraesCS2A02G405000	VAH35235.1 unnamed protein product [Triticum turgidum subsp. durum]	AT1G20550	LOC_Os04g47520	Bradi5g18377	GRMZM2G142664	GO:0005794,GO:0016757			1.37055	6.9873	11.8529	21.844	26.0196	19.1767	12.4768	8.01521	4.94449	3.33403	1.61476	1.15559	0.617037	0.483964	0.775968		-0.816167	-0.129296	0.46572	1.68753	2.19816	1.36134	0.54201	-0.00359135	-0.37911	-0.576053	-0.786303	-0.842455	-0.908314	-0.924588	-0.888879
Induced	TraesCS5B02G346700	VAI35477.1 unnamed protein product [Triticum turgidum subsp. durum]	AT1G29500	LOC_Os09g37350	Bradi4g37027	GRMZM2G042741	GO:0005730,GO:0009733,GO:0009734,GO:0009926	Hormone_defence		0.0404858	0.327607	0.579279	0.932761	1.28984	0.864608	0.616634	0.265743	0.237333	0.0342496	0	0.0348156	0.0304882	0	0		-0.775054	-0.0566699	0.573022	1.45744	2.35087	1.28692	0.666484	-0.211455	-0.282536	-0.790657	-0.87635	-0.789241	-0.800068	-0.87635	-0.87635
Induced	TraesCS5D02G349400	XP_020171433.1 auxin-responsive protein SAUR36-like [Aegilops tauschii subsp. tauschii]	AT1G29450	LOC_Os09g37460	Bradi4g36956	GRMZM2G156470	GO:0009733,GO:0009734,GO:0009926	Hormone_defence		0.0864986	0.535719	1.65097	2.17756	2.85487	2.05316	1.54719	0.935233	0.470846	0.224494	0.0628099	0	0	0	0		-0.806579	-0.325687	0.868195	1.4319	2.15697	1.29873	0.757092	0.101994	-0.395134	-0.658854	-0.831938	-0.899176	-0.899176	-0.899176	-0.899176
Induced	TraesCS2B02G370200	VAH49127.1 unnamed protein product [Triticum turgidum subsp. durum]	AT3G07570	LOC_Os04g41810	Bradi5g14490	GRMZM2G112530	GO:0009056			2.95887	31.7525	77.0514	128.825	137.813	90.8916	52.3498	28.7056	17.2278	16.2039	10.388	6.27469	6.12008	8.00056	4.04348		-0.860591	-0.213293	0.805052	1.96894	2.17101	1.11619	0.249745	-0.28179	-0.539818	-0.562835	-0.693579	-0.786049	-0.789525	-0.747251	-0.836208
Induced	TraesCS5B02G341400	VAI35399.1 unnamed protein product [Triticum turgidum subsp. durum]	AT1G29460	LOC_Os09g37460	Bradi4g37025	GRMZM2G343360	GO:0009733,GO:0009734,GO:0009926	Hormone_defence		0	0.3704	1.67622	2.1255	2.46584	1.98746	0.979429	0.298187	0.0801471	0.129551	0.0327784	0	0	0.00669553	0.0557484		-0.773069	-0.352302	1.13108	1.64146	2.02808	1.48465	0.339542	-0.434335	-0.682024	-0.625902	-0.735834	-0.773069	-0.773069	-0.765463	-0.70974
Induced	TraesCS1B02G363400	VAH21540.1 unnamed protein product [Triticum turgidum subsp. durum]	AT2G20130	LOC_Os05g45280	Bradi2g19060	GRMZM2G101533	GO:0005794,GO:0010222			4.62506	7.5282	14.4666	19.2145	18.7131	16.0183	11.7647	11.1283	11.6313	11.2322	10.1797	7.30803	5.17684	4.94587	18.41		-1.41283	-0.81531	0.612739	1.58995	1.48675	0.932106	0.0566468	-0.0743499	0.0291802	-0.0529626	-0.269588	-0.860626	-1.29927	-1.3468	1.42436
Induced	TraesCS1A02G348700	VAH09593.1 unnamed protein product [Triticum turgidum subsp. durum]	AT2G20120	LOC_Os05g45280	Bradi2g19060	GRMZM2G101533	GO:0005794,GO:0010222	Hormone_defence		7.93747	8.84873	12.4173	13.6402	13.0446	11.1655	10.3473	9.25938	8.89487	8.25816	7.35576	6.35766	4.77222	4.19836	13.8498		-0.481864	-0.172422	1.03939	1.45463	1.25238	0.614303	0.336445	-0.0329777	-0.156754	-0.372964	-0.679397	-1.01833	-1.5567	-1.75157	1.52582
Induced	TraesCS7A02G444300	XP_020185951.1 uncharacterized protein At1g04910-like [Aegilops tauschii subsp. tauschii]	AT3G26370	LOC_Os02g06400	Bradi1g33280	GRMZM2G139657	GO:0000139,GO:0005768,GO:0005794,GO:0005802,GO:0006004,GO:0016757,GO:0052325	Hormone_defence		3.75103	7.79327	11.9405	11.1322	10.0169	8.23243	7.21733	5.13653	5.11849	3.18892	3.17204	3.27299	2.86327	2.77424	8.65542		-0.819212	0.487934	1.82904	1.56764	1.207	0.629948	0.301693	-0.371179	-0.377013	-1.00098	-1.00644	-0.973797	-1.10629	-1.13508	0.766732
Induced	TraesCS2A02G274800	VAH31446.1 unnamed protein product [Triticum turgidum subsp. durum]	AT1G60710	LOC_Os04g26910	Bradi3g48190	GRMZM2G020631	GO:0016491,GO:0046686	Hormone_defence		10.4333	22.0458	34.2155	36.7924	35.8647	25.717	20.9425	18.1177	15.7706	13.1824	9.42826	4.41239	2.92843	2.47504	20.0594		-0.698423	0.351371	1.45154	1.6845	1.60063	0.683257	0.251634	-0.00373946	-0.215917	-0.449897	-0.789282	-1.24273	-1.37688	-1.41787	0.1718
Induced	TraesCS2B02G292100	VAH46985.1 unnamed protein product [Triticum turgidum subsp. durum]	AT1G60710	LOC_Os04g26910	Bradi3g48190	GRMZM2G020631	GO:0016491,GO:0046686	Hormone_defence		1.25021	3.263	5.07882	5.86711	5.51305	3.23349	2.58391	2.28069	1.68649	1.83516	1.20791	0.879387	0.520925	0.480861	2.65034		-0.76934	0.417073	1.48738	1.95203	1.74333	0.399676	0.0167929	-0.161936	-0.512184	-0.424548	-0.794278	-0.987918	-1.19921	-1.22282	0.0559446
Induced	TraesCS2D02G273400	SPT18106.1 unnamed protein product [Triticum aestivum]	AT1G60710	LOC_Os04g26910	Bradi3g48190	GRMZM2G020631	GO:0016491,GO:0046686	Hormone_defence		7.16116	15.0842	30.224	31.6105	31.0143	19.8847	13.5461	10.8848	9.31141	9.19869	6.29059	3.93759	2.9622	4.65015	20.8347		-0.749629	0.0663788	1.62566	1.76846	1.70706	0.560793	-0.0920308	-0.366127	-0.52817	-0.53978	-0.839291	-1.08163	-1.18209	-1.00824	0.658635
Induced	TraesCS1A02G272400	XP_020161888.1 protein LIKE COV 2-like isoform X2 [Aegilops tauschii subsp. tauschii]	AT1G43130	LOC_Os05g36110	Bradi2g24160	GRMZM2G048150	GO:0005768,GO:0005794,GO:0005802,GO:0010222			4.40989	5.01695	6.52734	7.17466	5.42134	4.22972	3.8871	2.9984	3.03131	2.25727	1.29647	1.15301	1.12556	0.671385	2.14385		0.502169	0.811047	1.57955	1.90892	1.01681	0.410494	0.236164	-0.216018	-0.199273	-0.593113	-1.08198	-1.15497	-1.16894	-1.40003	-0.650823
Induced	TraesCS1D02G272500	XP_020161888.1 protein LIKE COV 2-like isoform X2 [Aegilops tauschii subsp. tauschii]	AT1G43130	LOC_Os05g36110	Bradi2g24160	GRMZM2G048150	GO:0005768,GO:0005794,GO:0005802,GO:0010222			5.31665	6.00326	7.64503	7.86508	6.9327	4.27663	3.42048	3.21936	2.74244	1.9518	1.73467	1.41827	1.10454	0.767112	2.85322		0.646197	0.942003	1.64932	1.74412	1.34243	0.198127	-0.170722	-0.25737	-0.462838	-0.803469	-0.897012	-1.03333	-1.16849	-1.31386	-0.415112
Induced	TraesCS1B02G282400	XP_020161888.1 protein LIKE COV 2-like isoform X2 [Aegilops tauschii subsp. tauschii]	AT1G43130	LOC_Os05g36110	Bradi2g24160	GRMZM2G048150	GO:0005768,GO:0005794,GO:0005802,GO:0010222			5.8026	6.75978	6.89863	8.46925	6.15129	4.06873	3.67111	3.0623	3.96451	2.8336	2.20447	1.59959	1.47577	1.21988	3.35697		0.789411	1.23388	1.29835	2.02767	0.951327	-0.0157113	-0.200346	-0.483049	-0.0641065	-0.589243	-0.881382	-1.16226	-1.21975	-1.33858	-0.346217
Induced	TraesCS7D02G197100	XP_020160942.1 perakine reductase-like isoform X1 [Aegilops tauschii subsp. tauschii]	AT1G60690	LOC_Os10g28320	Bradi3g26900	GRMZM5G813143	GO:0004033,GO:0009941,GO:0016491	Hormone_defence		8.90364	10.8513	14.3909	13.2836	12.7906	9.96554	8.47315	6.80645	5.72342	4.50789	3.57491	2.46651	1.79331	1.78848	8.02875		0.331359	0.81044	1.68113	1.40875	1.28749	0.592566	0.225466	-0.184514	-0.450922	-0.749919	-0.979416	-1.25206	-1.41766	-1.41885	0.116149
Induced	TraesCS5D02G067600	XP_020168359.1 L-galactose dehydrogenase [Aegilops tauschii subsp. tauschii]	AT4G33670	LOC_Os12g29760	Bradi4g07350	GRMZM2G126002	GO:0004033,GO:0006012,GO:0010349,GO:0019853			17.74	17.3213	17.8999	21.0108	20.343	18.7215	16.2237	13.6181	13.744	11.7649	9.82474	7.03148	5.44191	6.13766	12.0476		0.771505	0.686836	0.803847	1.4329	1.29787	0.969975	0.464882	-0.0620084	-0.0365349	-0.436747	-0.82907	-1.3939	-1.71534	-1.57465	-0.379568
Induced	TraesCS3B02G146400	VAH74066.1 unnamed protein product [Triticum turgidum subsp. durum]	AT1G04910	LOC_Os11g29120	Bradi5g25560	GRMZM2G320802	GO:0000139,GO:0005768,GO:0005794,GO:0005802,GO:0006004,GO:0006486,GO:0016757			7.87582	7.9718	8.42157	7.34829	7.30385	5.7458	5.71233	6.57366	6.01954	4.98787	3.84666	3.85667	2.90381	3.44326	7.55401		1.08719	1.14197	1.39868	0.786095	0.76073	-0.128531	-0.147633	0.343974	0.0277054	-0.561123	-1.21247	-1.20676	-1.75061	-1.44271	0.903509
Induced	TraesCS3B02G252400	CDM83419.1 unnamed protein product [Triticum aestivum]	AT1G60690	LOC_Os01g43090	Bradi2g43690	GRMZM2G024315	GO:0004033,GO:0009941,GO:0016491	Hormone_defence		11.9154	9.97233	15.0604	10.3838	10.258	9.20265	9.11479	10.6491	12.3514	11.8834	8.10585	4.09314	3.58506	4.49092	10.2599		0.800825	0.176823	1.81083	0.308968	0.268577	-0.0703574	-0.0985753	0.39415	0.940846	0.790552	-0.422593	-1.71127	-1.87443	-1.58352	0.269174
Induced	TraesCS5D02G284000	XP_020157059.1 uncharacterized protein At1g04910-like [Aegilops tauschii subsp. tauschii]	AT3G21190	LOC_Os09g32320	Bradi4g34230	GRMZM2G044968	GO:0000139,GO:0005618,GO:0005768,GO:0005794,GO:0005802,GO:0006004,GO:0010412,GO:0016757,GO:0051753,GO:0052325,GO:0097502			47.1233	97.2497	57.7399	21.5965	8.09312	3.97948	2.09763	0.917004	0.597121	0.21066	0.258217	0.231678	0.326603	0.353992	1.7357		1.11087	2.90969	1.49186	0.194828	-0.289749	-0.43737	-0.504901	-0.547269	-0.558748	-0.572616	-0.570909	-0.571862	-0.568455	-0.567473	-0.517889
Induced	TraesCS3B02G300400	CBH32552.1 dopamine beta-monooxygenase, putative [Triticum aestivum]	AT3G61750	LOC_Os01g48850	Bradi2g46630	GRMZM2G108851	GO:0009056	Hormone_defence		10.5691	21.4421	14.7702	9.96543	4.45563	2.05546	2.0534	2.16615	1.69967	0.575598	0.585547	0.359941	0.278189	0.463712	1.14785		0.924692	2.67938	1.60266	0.827271	-0.0619006	-0.44924	-0.449572	-0.431376	-0.506657	-0.68806	-0.686454	-0.722863	-0.736056	-0.706116	-0.59571
Induced	TraesCS5B02G276600	VAI34081.1 unnamed protein product [Triticum turgidum subsp. durum]	AT3G21190	LOC_Os09g32320	Bradi4g34230	GRMZM2G044968	GO:0000139,GO:0005618,GO:0005768,GO:0005794,GO:0005802,GO:0006004,GO:0010412,GO:0016757,GO:0051753,GO:0052325,GO:0097502			30.9367	73.6512	51.8087	27.542	12.8945	7.77362	4.13912	1.53534	1.01444	0.375084	0.703227	0.387785	0.424207	0.644275	2.84356		0.766099	2.75034	1.73568	0.608403	-0.0720222	-0.309904	-0.47874	-0.599694	-0.623892	-0.653592	-0.638349	-0.653002	-0.65131	-0.641087	-0.538923
Induced	TraesCS3D02G267100	XP_020162383.1 cytochrome b561 and DOMON domain-containing protein At3g61750-like [Aegilops tauschii subsp. tauschii]	AT3G61750	LOC_Os01g48850	Bradi2g46630	GRMZM2G077401	GO:0009056	Hormone_defence		14.7377	36.043	26.2525	16.2759	7.87122	3.79699	3.2485	2.92807	1.97625	0.588561	0.594461	0.628584	0.387256	0.707265	1.74766		0.656559	2.6881	1.75454	0.803229	0.00180705	-0.386687	-0.438987	-0.469542	-0.560301	-0.692623	-0.692061	-0.688807	-0.711819	-0.681305	-0.582099
Induced	TraesCS5A02G276600	VAI19255.1 unnamed protein product [Triticum turgidum subsp. durum]	AT3G21190	LOC_Os09g32320	Bradi4g34230	GRMZM2G044968	GO:0000139,GO:0005618,GO:0005768,GO:0005794,GO:0005802,GO:0006004,GO:0010412,GO:0016757,GO:0051753,GO:0052325,GO:0097502			46.8366	84.5492	59.2267	31.4119	15.798	8.62415	4.90521	1.94844	0.78921	0.170013	0.308963	0.21659	0.0858323	0.243273	0.429901		1.16374	2.63646	1.64759	0.561386	-0.0483555	-0.328503	-0.473732	-0.589198	-0.634467	-0.658648	-0.653222	-0.656829	-0.661935	-0.655787	-0.648499
Induced	TraesCS3A02G266900	VAH63247.1 unnamed protein product [Triticum turgidum subsp. durum]	AT3G61750	LOC_Os01g48850	Bradi2g46630	GRMZM2G077401	GO:0009056	Hormone_defence		16.2964	23.4853	17.1906	10.5408	5.18256	3.02061	2.40627	2.1487	1.25702	0.756622	0.494083	0.408767	0.226661	0.603857	1.13432		1.46238	2.45233	1.58551	0.6698	-0.0680656	-0.365779	-0.450377	-0.485847	-0.608636	-0.677543	-0.713696	-0.725445	-0.750522	-0.69858	-0.625532
Induced	TraesCS7B02G152200	VAI86343.1 unnamed protein product [Triticum turgidum subsp. durum]	AT3G07390	LOC_Os08g41290	Bradi3g40830	GRMZM2G427451	GO:0005198,GO:0005201,GO:0009653,GO:0009733,GO:0009734,GO:0009791,GO:0010102,GO:0016043,GO:0030198,GO:0031225,GO:0046658	Hormone_defence		4.3296	6.298	4.86429	3.93762	2.33991	1.46211	0.504854	0.321478	0.137586	0.267451	0.212352	0.0554511	0.0465182	0.216166	0.0704138		1.28853	2.24252	1.54767	1.09856	0.324227	-0.101201	-0.565136	-0.654009	-0.743133	-0.680193	-0.706897	-0.782939	-0.787269	-0.705049	-0.775688
Induced	TraesCS2A02G137800	SPT16647.1 unnamed protein product [Triticum aestivum]	AT2G14960	LOC_Os07g40290	Bradi1g22830	GRMZM2G068701	GO:0009733,GO:0016874	Hormone_defence		0.123501	5.63735	5.64417	1.71815	0.504669	0.173169	0.138779	0.0273816	0.0142513	0.0177486	0	0	0	0	0.0579488		-0.429867	2.48324	2.48685	0.412628	-0.228486	-0.403627	-0.421796	-0.48065	-0.487587	-0.485739	-0.495116	-0.495116	-0.495116	-0.495116	-0.4645
Induced	TraesCS7A02G064700	VAI69399.1 unnamed protein product [Triticum turgidum subsp. durum]	AT1G28130	LOC_Os06g30440	Bradi1g23840	GRMZM2G410567	GO:0009733,GO:0010252,GO:0010279	Development,Hormone_defence		0.606197	3.21015	2.31199	1.54526	0.522878	0.519191	0.534004	0.709227	0.513117	0.290868	0.145471	0.00592019	0.01603	0.0332053	0.0278742		-0.141183	2.7636	1.76168	0.906369	-0.234128	-0.238241	-0.221717	-0.0262511	-0.245016	-0.492941	-0.655136	-0.810809	-0.799531	-0.780371	-0.786318
Induced	TraesCS5D02G215300	XP_020171292.1 uncharacterized protein At1g04910 [Aegilops tauschii subsp. tauschii]	AT5G35570	LOC_Os09g27080	Bradi4g31480	GRMZM2G126290	GO:0005794,GO:0006004,GO:0006486,GO:0016757	Hormone_defence		11.1057	14.3178	14.5357	11.7343	12.6701	9.20847	6.28337	4.53455	2.83475	2.51778	3.22514	2.9136	3.05773	2.6302	12.3303		0.761192	1.4573	1.50453	0.89742	1.10021	0.350032	-0.283881	-0.662877	-1.03125	-1.09994	-0.946648	-1.01416	-0.982927	-1.07558	1.02658
Induced	TraesCS5A02G209100	BAJ95065.1 predicted protein [Hordeum vulgare subsp. vulgare]	AT5G35570	LOC_Os09g27080	Bradi4g31480	GRMZM2G126290	GO:0005794,GO:0006004,GO:0006486,GO:0016757	Hormone_defence		7.91656	11.4412	12.3221	12.1554	10.4483	6.63233	4.27458	2.97517	2.74858	2.50174	2.91408	2.29779	2.44837	1.9249	8.05702		0.478914	1.39332	1.62186	1.5786	1.13572	0.145746	-0.465928	-0.803035	-0.861821	-0.925858	-0.818883	-0.978768	-0.939704	-1.07551	0.515354
Induced	TraesCS5B02G207300	VAI32394.1 unnamed protein product [Triticum turgidum subsp. durum]	AT5G35570	LOC_Os09g27080	Bradi4g31480	GRMZM2G126290	GO:0005794,GO:0006004,GO:0006486,GO:0016757	Hormone_defence		8.04497	11.3707	11.4529	10.7935	9.22122	6.47631	3.15393	1.81471	1.35356	0.953245	1.566	1.54391	1.74531	1.79064	7.99923		0.688915	1.51916	1.53967	1.37507	0.982552	0.297314	-0.532087	-0.866412	-0.981534	-1.08147	-0.9285	-0.934013	-0.883737	-0.872419	0.677495
Induced	TraesCS7B02G343300	VAI91547.1 unnamed protein product [Triticum turgidum subsp. durum]	AT3G26370	LOC_Os02g06400	Bradi1g33280	GRMZM2G139657	GO:0000139,GO:0005768,GO:0005794,GO:0005802,GO:0006004,GO:0016757,GO:0052325	Hormone_defence		3.19822	7.34694	10.1851	10.1725	7.95824	5.06255	3.90645	2.00203	1.49007	1.32338	1.37476	0.967355	0.694022	1.07557	4.93073		-0.281087	0.994351	1.8669	1.86301	1.18228	0.292062	-0.0633561	-0.648829	-0.80622	-0.857465	-0.841671	-0.966919	-1.05095	-0.933649	0.251537
Induced	TraesCS7B02G380100	VAI91547.1 unnamed protein product [Triticum turgidum subsp. durum]	AT3G26370	LOC_Os02g06400	Bradi1g33280	GRMZM2G139657	GO:0000139,GO:0005768,GO:0005794,GO:0005802,GO:0006004,GO:0016757,GO:0052325	Hormone_defence		1.57754	4.35433	6.71305	5.4444	4.44887	2.74376	1.89051	1.17331	0.900541	0.442515	0.695546	0.536612	0.458744	0.628489	2.73685		-0.3763	1.03803	2.23942	1.59325	1.08618	0.217702	-0.216893	-0.58219	-0.721121	-0.954412	-0.825533	-0.906485	-0.946146	-0.859688	0.214184
Induced	TraesCS7A02G195600	VAI72528.1 unnamed protein product [Triticum turgidum subsp. durum]	AT1G60690	LOC_Os10g28320	Bradi3g26900	GRMZM5G813143	GO:0004033,GO:0009941,GO:0016491	Hormone_defence		5.80686	8.13657	11.9198	9.85922	6.90152	4.29959	2.39408	1.60843	1.35818	1.43321	2.34852	1.71968	0.785417	0.53878	7.1364		0.395625	1.0585	2.13494	1.54865	0.70709	-0.0332405	-0.575418	-0.798959	-0.870165	-0.848816	-0.588383	-0.767306	-1.03313	-1.10331	0.773922
Induced	TraesCS6D02G268600	XP_020168959.1 uncharacterized protein At1g04910-like [Aegilops tauschii subsp. tauschii]	AT5G15740	LOC_Os02g49460	Bradi3g56360	GRMZM2G104511	GO:0005794,GO:0006004,GO:0006486,GO:0016757			2.00943	4.17158	4.16743	4.43665	3.67572	2.08689	0.868196	0.565867	0.511142	0.144014	0.123177	0.0118404	0.0458716	0	0.012713		0.287926	1.56522	1.56276	1.72181	1.27228	0.333689	-0.386254	-0.564854	-0.597183	-0.814064	-0.826373	-0.892145	-0.872041	-0.899139	-0.891629
Induced	TraesCS6A02G287900	XP_020168959.1 uncharacterized protein At1g04910-like [Aegilops tauschii subsp. tauschii]	AT5G15740	LOC_Os02g49460	Bradi3g56360	GRMZM2G104511	GO:0005794,GO:0006004,GO:0006486,GO:0016757			4.09338	5.6754	4.68857	4.41199	3.32614	2.04177	1.03173	0.708409	0.547095	0.179684	0.193216	0.0118404	0	0	0.0454838		1.15645	1.95315	1.45619	1.3169	0.770076	0.123275	-0.385375	-0.548198	-0.629435	-0.814461	-0.807646	-0.898986	-0.904949	-0.904949	-0.882043
Induced	TraesCS6B02G317300	XP_020168959.1 uncharacterized protein At1g04910-like [Aegilops tauschii subsp. tauschii]	AT5G15740	LOC_Os02g49460	Bradi3g56360	GRMZM2G104511	GO:0005794,GO:0006004,GO:0006486,GO:0016757			2.51387	4.37564	3.07295	3.634	2.50317	1.06882	0.378273	0.223899	0.0504213	0.0811098	0.057925	0	0	0	0		0.871586	2.10413	1.24171	1.61314	0.864501	-0.0850821	-0.542246	-0.644447	-0.759294	-0.738977	-0.754326	-0.792674	-0.792674	-0.792674	-0.792674
Induced	TraesCS2B02G523300	VAH52690.1 unnamed protein product [Triticum turgidum subsp. durum]	AT5G10990	LOC_Os04g56680	Bradi5g24990	GRMZM2G365162	GO:0009733	Hormone_defence		1.23713	1.37614	1.06562	1.98032	1.39568	0.797288	0.394716	0.0860343	0.0316106	0	0	0	0	0	0		1.02711	1.23723	0.767857	2.15051	1.26677	0.362256	-0.246266	-0.712865	-0.795131	-0.842913	-0.842913	-0.842913	-0.842913	-0.842913	-0.842913
Induced	TraesCS7A02G255700	XP_020201632.1 auxin-induced in root cultures protein 12-like [Aegilops tauschii subsp. tauschii]	AT3G07390	LOC_Os08g41290	Bradi3g40830	GRMZM2G427451	GO:0005198,GO:0005201,GO:0009653,GO:0009733,GO:0009734,GO:0009791,GO:0010102,GO:0016043,GO:0030198,GO:0031225,GO:0046658	Hormone_defence		3.092	12.6514	16.827	15.8645	9.09339	3.81517	1.15919	0.224871	0.0287193	0.15634	0.0662718	0.0262029	0.01603	0.0137728	0.0533002		-0.186028	1.41049	2.10785	1.94711	0.816266	-0.065252	-0.508827	-0.664869	-0.697628	-0.676314	-0.691357	-0.698048	-0.699747	-0.700124	-0.693523
Induced	TraesCS7D02G433100	XP_020185951.1 uncharacterized protein At1g04910-like [Aegilops tauschii subsp. tauschii]	AT3G26370	LOC_Os02g06400	Bradi1g33280	GRMZM2G139657	GO:0000139,GO:0005768,GO:0005794,GO:0005802,GO:0006004,GO:0016757,GO:0052325	Hormone_defence		4.34554	7.71365	10.8895	9.53552	6.516	4.34056	3.23778	2.04584	1.62946	1.03019	1.14586	0.887282	0.949479	0.812294	3.94752		0.127871	1.17718	2.1666	1.74477	0.804063	0.126319	-0.217245	-0.588584	-0.718306	-0.905005	-0.868968	-0.949526	-0.930149	-0.972888	0.00386884
Induced	TraesCS4A02G159900	VAH91587.1 unnamed protein product [Triticum turgidum subsp. durum]	AT1G04910	LOC_Os11g29120	Bradi4g19197	GRMZM2G320802	GO:0000139,GO:0005768,GO:0005794,GO:0005802,GO:0006004,GO:0006486,GO:0016757			6.87376	16.7934	18.8548	17.0471	12.4974	8.58183	6.10138	3.99139	2.33573	1.64249	0.763152	1.02141	1.46068	2.2018	4.28137		-0.0145557	1.60006	1.9356	1.64135	0.9008	0.263466	-0.140275	-0.483716	-0.753208	-0.866046	-1.00917	-0.967139	-0.895639	-0.775006	-0.436517
Induced	TraesCS7D02G197700	XP_020179637.1 uncharacterized protein At1g04910-like isoform X1 [Aegilops tauschii subsp. tauschii]	AT1G62330	LOC_Os06g35410	Bradi1g44660	GRMZM2G408703	GO:0005768,GO:0005794,GO:0005802,GO:0016757			2.77055	3.77755	5.79414	4.25225	2.62873	1.37478	0.89142	0.731276	0.511364	0.314484	0.393815	0.259971	0.40347	0.516894	1.46626		0.619919	1.22516	2.4372	1.51047	0.534681	-0.218989	-0.509502	-0.605754	-0.737928	-0.85626	-0.808579	-0.889024	-0.802777	-0.734605	-0.164005
Induced	TraesCS7B02G101900	VAI84703.1 unnamed protein product [Triticum turgidum subsp. durum]	AT1G62330	LOC_Os06g35410	Bradi1g44660	GRMZM2G408703	GO:0005768,GO:0005794,GO:0005802,GO:0016757			3.76511	5.12796	6.74836	4.53485	3.2003	2.3334	1.41077	1.08347	0.691271	0.791063	0.668679	0.529705	0.554671	0.648654	1.84696		0.787474	1.50163	2.35075	1.19083	0.491505	0.0372305	-0.446241	-0.617754	-0.823273	-0.77098	-0.835112	-0.907937	-0.894854	-0.845605	-0.217671
Induced	TraesCS7A02G196200	VAI72544.1 unnamed protein product [Triticum turgidum subsp. durum]	AT1G62330	LOC_Os06g35410	Bradi1g44660	GRMZM2G408703	GO:0005768,GO:0005794,GO:0005802,GO:0016757			2.4024	4.77093	5.57749	4.75408	2.96678	1.50515	1.22999	1.02093	0.883755	0.932694	0.700282	0.805275	0.726539	0.760063	1.84069		0.211704	1.66963	2.1661	1.65926	0.559099	-0.340588	-0.509964	-0.638648	-0.723084	-0.69296	-0.836018	-0.771391	-0.819856	-0.799221	-0.134051
Induced	TraesCS7D02G254100	XP_020201632.1 auxin-induced in root cultures protein 12-like [Aegilops tauschii subsp. tauschii]	AT3G07390	LOC_Os08g41290	Bradi3g40830	GRMZM2G427451	GO:0005198,GO:0005201,GO:0009653,GO:0009733,GO:0009734,GO:0009791,GO:0010102,GO:0016043,GO:0030198,GO:0031225,GO:0046658	Hormone_defence		5.69848	12.7317	14.1293	10.6212	4.03418	1.80092	0.488842	0.155059	0.185689	0.245083	0.254907	0.0592019	0.078857	0.149399	0.808189		0.468921	1.92239	2.21121	1.48623	0.124982	-0.336537	-0.607687	-0.676665	-0.670335	-0.658061	-0.656031	-0.696475	-0.692413	-0.677835	-0.541691
Induced	TraesCS1A02G076000	VAH01836.1 unnamed protein product [Triticum turgidum subsp. durum]	AT3G03810	LOC_Os05g04190	Bradi2g38540	GRMZM2G014793	GO:0005794,GO:0009856,GO:0010197,GO:0016043,GO:0016757,GO:0030154,GO:0048868	Hormone_defence		12.8498	17.2429	21.2506	21.1984	12.7601	7.97158	5.14646	3.57369	3.26158	2.24934	1.85403	1.21459	1.07961	1.1962	4.39099		0.709454	1.3286	1.89343	1.88609	0.696815	0.0219274	-0.376238	-0.597899	-0.641887	-0.784549	-0.840263	-0.930384	-0.949407	-0.932976	-0.482711
Induced	TraesCS1D02G078400	VAH13884.1 unnamed protein product [Triticum turgidum subsp. durum]	AT3G03810	LOC_Os05g04190	Bradi2g38540	GRMZM2G014793	GO:0005794,GO:0009856,GO:0010197,GO:0016043,GO:0016757,GO:0030154,GO:0048868	Hormone_defence		12.2284	16.8813	20.3331	17.1884	11.3101	7.05812	5.18466	3.46715	2.65266	1.79077	1.07012	0.567462	0.585577	0.701893	3.13326		0.797216	1.49908	2.01978	1.54541	0.658691	0.0172859	-0.265321	-0.524402	-0.647266	-0.777281	-0.885989	-0.961813	-0.959081	-0.941535	-0.574769
Induced	TraesCS1B02G094700	VAH13879.1 unnamed protein product [Triticum turgidum subsp. durum]	AT3G03810	LOC_Os05g04190	Bradi2g38540	GRMZM2G014793	GO:0005794,GO:0009856,GO:0010197,GO:0016043,GO:0016757,GO:0030154,GO:0048868	Hormone_defence		13.6919	18.2597	19.3074	18.7677	10.8628	7.19732	4.41985	2.98009	2.65423	2.11403	1.48709	1.06694	1.28324	1.21944	4.28409		0.948596	1.62716	1.7828	1.70262	0.528322	-0.0162025	-0.428808	-0.64269	-0.691098	-0.771347	-0.864481	-0.926896	-0.894763	-0.904242	-0.448976
Induced	TraesCS4D02G152000	XP_020156951.1 uncharacterized protein At1g04910-like [Aegilops tauschii subsp. tauschii]	AT1G04910	LOC_Os11g29120	Bradi4g19197	GRMZM2G320802	GO:0000139,GO:0005768,GO:0005794,GO:0005802,GO:0006004,GO:0006486,GO:0016757			10.9464	20.1844	22.9012	17.2608	12.9896	9.24859	6.00114	4.9183	2.67161	1.71857	1.12866	1.02991	0.917742	1.36701	5.14632		0.425655	1.71447	2.09348	1.30658	0.710708	0.188792	-0.264263	-0.415332	-0.728772	-0.861731	-0.94403	-0.957807	-0.973456	-0.910777	-0.383521
Induced	TraesCS4B02G161700	VAI05180.1 unnamed protein product [Triticum turgidum subsp. durum]	AT1G04910	LOC_Os11g29120	Bradi4g19197	GRMZM2G320802	GO:0000139,GO:0005768,GO:0005794,GO:0005802,GO:0006004,GO:0006486,GO:0016757			7.16994	14.8738	14.992	11.6361	8.01449	5.1505	3.67367	2.19339	1.7592	1.12543	0.527477	0.608792	0.698266	0.909187	2.50827		0.425038	1.97404	1.9978	1.32305	0.59485	0.0189928	-0.27795	-0.575585	-0.662888	-0.790318	-0.910548	-0.894198	-0.876208	-0.833798	-0.512274
Induced	TraesCS7B02G152000	VAI86338.1 unnamed protein product [Triticum turgidum subsp. durum]	AT3G25290	LOC_Os08g41280	Bradi3g40820	GRMZM2G386209	GO:0009506	Hormone_defence		14.1019	18.1416	12.9089	10.6716	16.698	28.0676	13.5753	12.8503	14.3768	14.2702	14.6536	10.1831	9.69862	8.41994	24.4614		-0.149304	0.633958	-0.380618	-0.814412	0.354054	2.55855	-0.251401	-0.39197	-0.0960061	-0.116669	-0.0423329	-0.909119	-1.00306	-1.25099	1.85933
Induced	TraesCS7D02G254000	XP_020201631.1 cytochrome b561 and DOMON domain-containing protein At4g12980-like [Aegilops tauschii subsp. tauschii]	AT3G25290	LOC_Os08g41280	Bradi3g40820	GRMZM2G386209	GO:0009506	Hormone_defence		19.0576	48.7055	26.4939	21.1636	24.2249	31.6177	19.7207	18.0507	21.5533	20.6391	21.7897	16.5536	17.2536	13.0342	27.9396		-0.503218	3.1102	0.403094	-0.246547	0.126558	1.02757	-0.422401	-0.62594	-0.199056	-0.31048	-0.170237	-0.808404	-0.723097	-1.23735	0.579301
Induced	TraesCS7A02G255600	VAI74255.1 unnamed protein product [Triticum turgidum subsp. durum]	AT3G25290	LOC_Os08g41280	Bradi3g40820	GRMZM2G386209	GO:0009506	Hormone_defence		11.0415	35.5656	14.991	10.8491	15.5403	19.8088	14.7277	16.0936	18.553	16.5693	13.2283	9.92195	9.56854	6.51473	18.0933		-0.671542	3.10317	-0.0636303	-0.701152	0.0209116	0.677908	-0.104166	0.106072	0.48462	0.179295	-0.334953	-0.843855	-0.898251	-1.36829	0.413864
Induced	TraesCS3A02G205400	XP_020171794.1 uncharacterized protein At1g04910-like [Aegilops tauschii subsp. tauschii]	AT1G35510	LOC_Os12g07540	Bradi4g41377	AC233898.1_FG004	GO:0005794,GO:0006004,GO:0006486,GO:0016757			4.49264	2.32927	2.52253	3.2342	3.29486	2.74577	2.38533	2.37134	2.47608	1.89137	1.95171	1.80348	1.69692	1.61979	3.49047		2.53496	-0.29344	-0.0407771	0.889663	0.968979	0.251086	-0.220144	-0.238446	-0.101496	-0.86596	-0.787073	-0.980866	-1.12019	-1.22102	1.22472
Induced	TraesCS1B02G332400	VAH20767.1 unnamed protein product [Triticum turgidum subsp. durum]	AT5G54510	LOC_Os05g42150	Bradi2g20740	GRMZM2G366873	GO:0009653,GO:0009733,GO:0009734,GO:0009826,GO:0010252,GO:0010279,GO:0016043,GO:0016049	Hormone_defence		4.18863	0.826471	0.484298	0.0475417	0.0151095	0.0481932	0.0962578	0.0219948	0.014468	0.0140185	0	0	0	0.0350834	0		3.65423	0.423163	0.0943324	-0.325394	-0.356561	-0.324768	-0.278577	-0.349945	-0.357178	-0.35761	-0.371082	-0.371082	-0.371082	-0.337366	-0.371082
Induced	TraesCS1D02G320000	XP_020198026.1 probable indole-3-acetic acid-amido synthetase GH3.4 [Aegilops tauschii subsp. tauschii]	AT5G54510	LOC_Os05g42150	Bradi2g20740	GRMZM2G366873	GO:0009653,GO:0009733,GO:0009734,GO:0009826,GO:0010252,GO:0010279,GO:0016043,GO:0016049	Hormone_defence		4.1223	0.507887	0.552288	0.037829	0.0486714	0.158521	0.114043	0.0640395	0.0598966	0.0202311	0.0303359	0.0405654	0.185983	0.424462	0.321663		3.6832	0.0620878	0.106571	-0.408842	-0.397979	-0.287926	-0.332487	-0.382583	-0.386733	-0.426472	-0.416349	-0.4061	-0.260413	-0.0214917	-0.124482
Induced	TraesCSU02G021600	VAH54467.1 unnamed protein product [Triticum turgidum subsp. durum]	AT4G27450	LOC_Os04g58280	Bradi5g26320	GRMZM2G142802	GO:0009506	Hormone_defence		87.6431	9.62997	5.54149	1.44888	0.654187	0.794095	1.57548	2.63327	4.19895	7.50107	10.3307	3.96822	3.37983	2.8835	5.563		3.70609	-0.0104686	-0.205244	-0.400217	-0.438077	-0.431411	-0.394186	-0.343793	-0.269204	-0.11189	0.022913	-0.280196	-0.308226	-0.331872	-0.20422
Induced	TraesCS2A02G586500	VAH39051.1 unnamed protein product [Triticum turgidum subsp. durum]	AT4G27450	LOC_Os04g58280	Bradi5g26320	GRMZM2G142802	GO:0009506	Hormone_defence		48.2685	7.71184	2.92822	0.604939	0.413378	1.13097	1.95249	4.07916	4.22491	7.70628	6.68852	1.74468	1.46681	0.757253	1.68249		3.65793	0.140596	-0.274271	-0.475761	-0.492374	-0.43014	-0.358892	-0.174454	-0.161813	0.140114	0.0518471	-0.376915	-0.401013	-0.462551	-0.382308
Induced	TraesCS2D02G191800	SPT17119.1 unnamed protein product [Triticum aestivum]	AT4G37390	LOC_Os07g40290	Bradi1g22830	GRMZM2G378106	GO:0009733,GO:0010252,GO:0010279	Hormone_defence		4.13779	1.27041	0.120149	0.0879273	0.20224	0.34664	0.234482	0.329844	0.469763	0.594057	0.280457	0.141103	0.107545	0.111103	0.548573		3.57483	0.67841	-0.483505	-0.516053	-0.400582	-0.25472	-0.368014	-0.271685	-0.13035	-0.00479677	-0.321573	-0.462338	-0.496237	-0.492642	-0.0507413
Induced	TraesCS5B02G348700	VAI35510.1 unnamed protein product [Triticum turgidum subsp. durum]	AT1G76270	LOC_Os09g37590	Bradi4g37080	GRMZM2G131699	GO:0005768,GO:0005794,GO:0005802,GO:0006004,GO:0006486,GO:0016757	Hormone_defence		3.15479	1.47642	1.17423	1.13081	0.586511	0.800573	0.819194	0.969513	0.899788	0.613868	0.775053	0.7145	0.349608	0.457019	0.889		3.37642	0.761818	0.291055	0.223421	-0.624501	-0.29103	-0.262021	-0.0278508	-0.13647	-0.581883	-0.330785	-0.425117	-0.993554	-0.826227	-0.153277
Induced	TraesCS4B02G134300	VAI04250.1 unnamed protein product [Triticum turgidum subsp. durum]	AT1G35510	LOC_Os12g07540	Bradi4g41377	AC233898.1_FG004	GO:0005794,GO:0006004,GO:0006486,GO:0016757			6.24237	3.13292	2.19749	2.14301	1.53847	2.03573	2.12834	1.78016	2.27029	1.58371	1.92061	1.74269	1.32395	1.05621	2.37993		3.42027	0.768533	-0.0291939	-0.0756534	-0.591206	-0.167143	-0.0881699	-0.385092	0.0328878	-0.552629	-0.26532	-0.417048	-0.774145	-1.00247	0.126388
Induced	TraesCS5D02G353700	XP_020186015.1 uncharacterized protein At1g04910-like [Aegilops tauschii subsp. tauschii]	AT1G76270	LOC_Os09g37590	Bradi4g37080	GRMZM2G131699	GO:0005768,GO:0005794,GO:0005802,GO:0006004,GO:0006486,GO:0016757	Hormone_defence		3.83009	1.78777	1.14863	0.810013	0.736563	0.62714	0.918268	0.995328	0.724869	0.43755	0.522635	0.48448	0.359588	0.276181	1.02501		3.3731	0.956897	0.200751	-0.199854	-0.28675	-0.416204	-0.0717807	0.0193865	-0.300584	-0.640501	-0.53984	-0.58498	-0.732735	-0.831411	0.0545056
Induced	TraesCS4D02G213200	XP_020171794.1 uncharacterized protein At1g04910-like [Aegilops tauschii subsp. tauschii]	AT1G35510	LOC_Os12g07540	Bradi4g41377	AC233898.1_FG004	GO:0005794,GO:0006004,GO:0006486,GO:0016757			5.88462	3.02571	1.91403	1.46822	1.5011	1.27941	1.22868	0.938945	1.02589	0.859927	1.21911	1.11937	0.889099	0.947561	3.7971		3.00824	0.899314	0.0792611	-0.249601	-0.225347	-0.388882	-0.4263	-0.640033	-0.575897	-0.698322	-0.433364	-0.506937	-0.676802	-0.633677	1.46834
Induced	TraesCS2B02G210600	VAH44227.1 unnamed protein product [Triticum turgidum subsp. durum]	AT2G14960	LOC_Os07g40290	Bradi1g22830	GRMZM2G378106	GO:0009733,GO:0016874	Hormone_defence		2.90537	1.50027	0.242452	0.122712	0.114117	0.235077	0.165262	0.155059	0.0915072	0.284563	0.0785903	0.0202827	0.0923898	0.0271638	0.144186		3.31896	1.44866	-0.225593	-0.384976	-0.396417	-0.235409	-0.328338	-0.341919	-0.426512	-0.169539	-0.443706	-0.521317	-0.425337	-0.512158	-0.356393
Induced	TraesCS2A02G183900	VAH28380.1 unnamed protein product [Triticum turgidum subsp. durum]	AT4G37390	LOC_Os07g40290	Bradi1g22830	GRMZM2G378106	GO:0009733,GO:0010252,GO:0010279	Hormone_defence		2.33229	1.24622	0.286052	0.0928876	0.0947148	0.659984	0.458899	0.239519	0.240658	0.475086	0.2037	0.108027	0.1706	0.11829	0.531202		3.2191	1.32766	-0.344518	-0.680923	-0.677741	0.306703	-0.0434962	-0.425558	-0.423574	-0.0153074	-0.487938	-0.654557	-0.545583	-0.636684	0.0824216
Induced	TraesCS7D02G287100	VAI29406.1 unnamed protein product [Triticum turgidum subsp. durum]	AT1G35510	LOC_Os12g07540	Bradi4g41377	AC233898.1_FG004	GO:0005794,GO:0006004,GO:0006486,GO:0016757			19.7748	9.00282	5.06363	3.42445	2.24578	2.08888	1.32608	1.04024	0.984147	1.00652	1.17482	1.13544	1.06093	1.10594	4.25055		3.35146	1.11316	0.294639	-0.0459664	-0.290883	-0.323484	-0.481987	-0.541382	-0.553036	-0.548387	-0.513417	-0.521599	-0.537082	-0.527728	0.125689
Induced	TraesCS6A02G177400	VAI29406.1 unnamed protein product [Triticum turgidum subsp. durum]	AT1G35510	LOC_Os12g07540	Bradi4g41377	AC233898.1_FG004	GO:0005794,GO:0006004,GO:0006486,GO:0016757			5.83484	3.07404	1.88483	1.23369	0.85996	0.689528	0.673445	0.495854	0.861046	0.555046	0.622867	0.852957	0.585089	0.691767	2.09715		3.22052	1.2153	0.351554	-0.12138	-0.392827	-0.516615	-0.528296	-0.657284	-0.392038	-0.614291	-0.565032	-0.397913	-0.592471	-0.514989	0.505765
Induced	TraesCS6B02G160700	VAI55634.1 unnamed protein product [Triticum turgidum subsp. durum]	AT3G26370	LOC_Os02g06400	Bradi3g04480	GRMZM2G139657	GO:0000139,GO:0005768,GO:0005794,GO:0005802,GO:0006004,GO:0016757,GO:0052325	Hormone_defence		15.4229	9.96388	5.77813	2.29777	1.17221	0.469098	0.366694	0.0940451	0.043079	0.063534	0.11254	0.113424	0.209845	0.554782	2.01172		2.96098	1.70256	0.73765	-0.0646546	-0.324122	-0.486207	-0.509813	-0.572665	-0.584414	-0.579699	-0.568402	-0.568198	-0.545971	-0.466455	-0.130596
Induced	TraesCS4A02G192200	VAI03834.1 unnamed protein product [Triticum turgidum subsp. durum]	AT1G28130	LOC_Os06g30440	Bradi1g23840	GRMZM2G410567	GO:0009733,GO:0010252,GO:0010279	Development,Hormone_defence		4.53142	2.59218	1.34596	0.351638	0.0796053	0.0295957	0	0	0.028936	0	0	0	0.0320601	0.0166027	0.120108		3.12369	1.57952	0.587185	-0.204565	-0.421177	-0.460998	-0.484564	-0.484564	-0.461523	-0.484564	-0.484564	-0.484564	-0.459036	-0.471344	-0.388926
Induced	TraesCS2D02G600100	ACV44213.1 WALI7 [Triticum aestivum]	AT4G27450	LOC_Os04g58280	Bradi5g26320	GRMZM2G142802	GO:0009506	Hormone_defence		58.4196	25.9008	14.1201	2.53268	1.06333	0.807886	1.95803	2.72236	4.71789	9.65793	13.84	5.38632	2.86563	2.08564	5.0788		3.33397	1.09129	0.278826	-0.520308	-0.621643	-0.63926	-0.559939	-0.507227	-0.369604	-0.0289109	0.259511	-0.323505	-0.497346	-0.551139	-0.344713
Induced	TraesCS5A02G347600	VAI20799.1 unnamed protein product [Triticum turgidum subsp. durum]	AT1G76270	LOC_Os09g37590	Bradi4g37080	GRMZM2G131699	GO:0005768,GO:0005794,GO:0005802,GO:0006004,GO:0006486,GO:0016757	Hormone_defence		3.17546	1.04244	0.895172	0.467813	0.286375	0.210856	0.256999	0.220457	0.248776	0.0864268	0.399001	0.304014	0.21675	0.203263	0.474686		3.51607	0.642076	0.443655	-0.132159	-0.376625	-0.478378	-0.416205	-0.465441	-0.427285	-0.64603	-0.224875	-0.352859	-0.470435	-0.488608	-0.122898
Induced	TraesCS2B02G134200	VAH42463.1 unnamed protein product [Triticum turgidum subsp. durum]	AT2G47750	LOC_Os07g47490	Bradi1g18200	GRMZM2G414460	GO:0009733,GO:0009941,GO:0016874	Hormone_defence		1.3747	0.619144	0.41835	0.346677	0.338786	0.289663	0.208744	0.0924861	0.101059	0.273664	0.364952	0.212871	0.141798	0.251738	0.308983		3.38473	0.873731	0.206414	-0.0317831	-0.0580076	-0.221265	-0.490189	-0.876561	-0.848069	-0.274437	0.0289498	-0.476474	-0.712678	-0.347306	-0.157057
Induced	TraesCS7B02G101300	XP_020160942.1 perakine reductase-like isoform X1 [Aegilops tauschii subsp. tauschii]	AT1G60690	LOC_Os10g28320	Bradi3g26900	GRMZM5G813143	GO:0004033,GO:0009941,GO:0016491	Hormone_defence		2.21889	3.04484	3.54309	2.8048	1.82763	1.3364	0.639817	0.538686	0.266709	0.356082	0.276386	0.327263	0.156903	0.272127	4.42021		0.548089	1.1515	1.5155	0.976134	0.26225	-0.0966195	-0.605516	-0.679398	-0.878094	-0.812801	-0.871024	-0.833855	-0.958313	-0.874135	2.15629
Induced	TraesCS5D02G238400	VAI32877.1 unnamed protein product [Triticum turgidum subsp. durum]	AT5G65470	LOC_Os09g24570	Bradi4g30070	GRMZM2G057037	GO:0005794,GO:0006004,GO:0006486,GO:0016757	Hormone_defence		7.72788	8.94011	8.68656	6.24848	4.41239	2.73457	2.46275	1.72408	1.95287	1.5933	1.22476	0.985515	0.779113	0.855836	9.66089		1.16476	1.54344	1.46424	0.702618	0.129052	-0.395074	-0.479988	-0.710736	-0.639266	-0.751589	-0.866716	-0.941453	-1.00593	-0.981963	1.7686
Induced	TraesCS5B02G227800	VAI32875.1 unnamed protein product [Triticum turgidum subsp. durum]	AT4G24530	LOC_Os09g24570	Bradi4g30070	GRMZM2G057037	GO:0005794,GO:0006004,GO:0006486,GO:0016757	Hormone_defence		8.3531	7.19758	6.78491	4.42125	2.86125	2.5092	2.17934	2.16892	1.7747	1.82755	1.48886	0.986082	0.917837	1.17936	9.2475		1.7201	1.30253	1.15341	0.299246	-0.264493	-0.391714	-0.510915	-0.514679	-0.657139	-0.638039	-0.760432	-0.942123	-0.966785	-0.872279	2.04331
Induced	TraesCS5A02G229200	VAI18122.1 unnamed protein product [Triticum turgidum subsp. durum]	AT4G24530	LOC_Os09g24570	Bradi4g30070	GRMZM2G057037	GO:0005794,GO:0006004,GO:0006486,GO:0016757	Hormone_defence		6.17896	5.12194	4.3436	2.07135	1.44523	0.722973	0.84011	0.573577	0.693041	0.816272	0.631519	0.52608	0.398599	0.345503	7.33902		1.76473	1.30329	0.963503	-0.0284509	-0.301782	-0.617085	-0.565948	-0.682304	-0.630152	-0.576355	-0.657009	-0.703039	-0.758691	-0.78187	2.27116
Induced	TraesCS3A02G222900	XP_020175980.1 probable aldo-keto reductase 1 [Aegilops tauschii subsp. tauschii]	AT1G60690	LOC_Os01g43090	Bradi2g43690	GRMZM2G024315	GO:0004033,GO:0009941,GO:0016491	Hormone_defence		36.619	38.0777	32.2727	20.9007	13.6928	10.6615	8.64658	7.23821	6.84898	6.00038	6.45943	5.14009	5.21167	6.54066	58.3346		1.21302	1.30561	0.937121	0.215254	-0.242286	-0.434705	-0.562607	-0.652006	-0.676714	-0.730581	-0.701442	-0.78519	-0.780646	-0.696285	2.59146
Induced	TraesCS2D02G352800	SPT18924.1 unnamed protein product [Triticum aestivum]	AT5G64600	LOC_Os12g08820	Bradi4g40720	GRMZM2G087513	GO:0005794,GO:0016757	Hormone_defence		2.34885	2.15304	1.87644	1.12025	1.03932	0.599433	0.684381	1.16537	0.984386	1.32968	1.33439	1.37379	0.974773	0.872497	2.87422		1.53879	1.22714	0.786893	-0.416703	-0.545511	-1.24566	-1.11045	-0.34489	-0.632947	-0.083368	-0.0758618	-0.0131539	-0.648248	-0.811035	2.375
Induced	TraesCS2B02G600800	VAH28380.1 unnamed protein product [Triticum turgidum subsp. durum]	AT2G14960	LOC_Os07g40290	Bradi1g22830	GRMZM2G053338	GO:0009733,GO:0016874	Hormone_defence		1.52418	2.17598	1.06547	0.37951	0.0578572	0.0815886	0.180446	0.226615	0.416082	0.572511	0.5825	0.43663	0.294543	0.292216	0.949481		1.59779	2.74416	0.79103	-0.415416	-0.981127	-0.939389	-0.765522	-0.684321	-0.351095	-0.0759725	-0.058405	-0.314955	-0.564853	-0.568945	0.587028
Induced	TraesCS2A02G355500	VAH33841.1 unnamed protein product [Triticum turgidum subsp. durum]	AT5G64600	LOC_Os12g08820	Bradi4g40720	GRMZM2G087513	GO:0005794,GO:0016757	Hormone_defence		2.53244	2.46183	2.2412	1.31987	0.941397	0.809888	1.08398	1.13238	1.5535	1.66238	1.657	1.38006	0.808954	0.820241	1.36956		1.93924	1.81255	1.41668	-0.236434	-0.915526	-1.15149	-0.659696	-0.572858	0.182762	0.378115	0.36846	-0.128448	-1.15317	-1.13291	-0.147288
Induced	TraesCS4D02G284800	XP_020152804.1 uncharacterized protein At1g04910-like [Aegilops tauschii subsp. tauschii]	AT1G14020	LOC_Os03g07310	Bradi1g73740	GRMZM2G178945	GO:0005794,GO:0006004,GO:0006486,GO:0016757	Hormone_defence		9.8648	9.575	7.2632	7.54242	5.28999	4.24387	3.37111	3.43263	2.9876	2.97044	4.5705	5.11552	4.99689	3.69651	5.11452		2.09155	1.95772	0.890131	1.01907	-0.021093	-0.504188	-0.907229	-0.878818	-1.08433	-1.09226	-0.353353	-0.101666	-0.156446	-0.756959	-0.102125
Induced	TraesCS7D02G178800	XP_020194297.1 uncharacterized protein At1g04910-like isoform X1 [Aegilops tauschii subsp. tauschii]	AT1G22460	LOC_Os06g11600	Bradi1g45647	GRMZM2G087513	GO:0005794,GO:0006004,GO:0006486,GO:0016757	Hormone_defence		8.20235	9.30028	9.11093	5.47016	2.58313	0.609829	0.59501	1.06972	1.42508	2.29476	4.10539	3.66637	3.47397	2.64414	3.09665		1.54159	1.92986	1.8629	0.575367	-0.445608	-1.14345	-1.14869	-0.980816	-0.855143	-0.547589	0.092727	-0.062529	-0.13057	-0.424031	-0.264007
Induced	TraesCS7A02G177400	VAI72087.1 unnamed protein product [Triticum turgidum subsp. durum]	AT1G22460	LOC_Os06g11600	Bradi1g45647	GRMZM2G087513	GO:0005794,GO:0006004,GO:0006486,GO:0016757	Hormone_defence		13.0617	6.75525	8.13341	6.23843	2.55951	0.692887	0.647683	0.520126	1.6445	2.86602	4.80796	4.28321	3.30159	3.66683	3.4826		2.7538	0.799032	1.22622	0.638836	-0.501505	-1.08009	-1.09411	-1.13364	-0.785127	-0.406496	0.19544	0.0327832	-0.271485	-0.158273	-0.215379
Induced	TraesCS2B02G432900	VAH50725.1 unnamed protein product [Triticum turgidum subsp. durum]	AT4G16650	LOC_Os04g46570	Bradi5g17710	GRMZM2G142664	GO:0005768,GO:0005794,GO:0005802,GO:0006004,GO:0006486,GO:0016757			3.01186	2.71246	2.39172	0.764179	0.210146	0.113159	0.0362507	0.0414582	0.128587	0.208165	0.135344	0.052929	0.227307	0.082825	0.708848		2.24408	1.9507	1.63642	0.0416411	-0.50124	-0.596274	-0.671634	-0.666532	-0.581157	-0.50318	-0.574536	-0.655292	-0.484424	-0.625997	-0.0125765
Induced	TraesCS2D02G410600	SPT19511.1 unnamed protein product [Triticum aestivum]	AT4G16650	LOC_Os04g46570	Bradi5g17710	GRMZM2G142664	GO:0005768,GO:0005794,GO:0005802,GO:0006004,GO:0006486,GO:0016757			6.98017	6.84725	5.50698	3.30593	1.38244	0.68856	0.0947228	0.184478	0.245229	0.315175	0.345762	0.168693	0.101146	0.147714	1.29408		2.09254	2.03842	1.49274	0.596609	-0.186516	-0.469021	-0.710795	-0.674253	-0.649518	-0.621041	-0.608587	-0.680679	-0.70818	-0.689221	-0.22249
Induced	TraesCS6D02G122300	XP_020198619.1 uncharacterized protein At1g04910-like [Aegilops tauschii subsp. tauschii]	AT3G26370	LOC_Os02g06400	Bradi3g04480	GRMZM2G139657	GO:0000139,GO:0005768,GO:0005794,GO:0005802,GO:0006004,GO:0016757,GO:0052325	Hormone_defence		11.5863	10.1294	7.75566	4.15932	1.62611	0.683829	0.278624	0.0561214	0.0571079	0.100445	0.0245838	0.0236808	0.0535633	0.075366	1.43827		2.34671	1.96894	1.35338	0.420805	-0.236091	-0.480438	-0.585514	-0.643212	-0.642956	-0.631718	-0.65139	-0.651624	-0.643875	-0.638221	-0.2848
Induced	TraesCS6A02G132600	VAI44073.1 unnamed protein product [Triticum turgidum subsp. durum]	AT3G26370	LOC_Os02g06400	Bradi3g04480	GRMZM2G139657	GO:0000139,GO:0005768,GO:0005794,GO:0005802,GO:0006004,GO:0016757,GO:0052325	Hormone_defence		8.78044	7.21301	4.37559	2.00104	0.933007	0.373454	0.104873	0.035099	0.028611	0	0	0	0.0240451	0.0386768	0.427453		2.5965	2.02794	0.998699	0.137364	-0.250051	-0.453021	-0.550446	-0.575755	-0.578109	-0.588487	-0.588487	-0.588487	-0.579765	-0.574457	-0.433434
Induced	TraesCS7D02G276100	XP_020183104.1 uncharacterized protein At1g04910-like isoform X1 [Aegilops tauschii subsp. tauschii]	AT1G20550	LOC_Os08g44015	Bradi3g42600	GRMZM2G131699	GO:0005794,GO:0016757			11.0047	12.8966	8.0554	4.4115	2.85566	2.50973	2.07509	1.40489	1.34438	0.788859	0.912029	0.734598	0.654106	0.768166	4.95954		1.9205	2.41735	1.14597	0.189033	-0.219552	-0.310397	-0.424541	-0.600543	-0.616435	-0.762322	-0.729976	-0.776572	-0.79771	-0.767756	0.332955
Induced	TraesCS7B02G174000	VAI86935.1 unnamed protein product [Triticum turgidum subsp. durum]	AT1G76270	LOC_Os08g44015	Bradi3g42600	GRMZM2G131699	GO:0005768,GO:0005794,GO:0005802,GO:0006004,GO:0006486,GO:0016757	Hormone_defence		11.162	9.9777	7.53079	4.7115	3.61675	2.44998	2.31112	2.16319	2.03362	1.59409	2.15136	1.69356	1.27128	1.46005	4.99997		2.34655	1.96165	1.16641	0.250152	-0.105641	-0.484838	-0.529965	-0.578043	-0.620152	-0.762997	-0.581889	-0.730671	-0.86791	-0.806562	0.343903
Induced	TraesCS3B02G317600	CDM84095.1 unnamed protein product [Triticum aestivum]	AT1G72420	LOC_Os01g52720	Bradi2g48720	GRMZM2G144716	GO:0005747,GO:0006120,GO:0032981,GO:0051082	Protein_fate		13.4563	12.6251	10.1399	7.84529	5.85476	5.70019	4.41223	4.04477	3.80262	3.08661	3.22043	2.16693	2.65188	2.75067	7.55789		2.12821	1.89239	1.18737	0.536428	-0.0282579	-0.072108	-0.437484	-0.54173	-0.610424	-0.813547	-0.775582	-1.07445	-0.936873	-0.908847	0.454897
Induced	TraesCS7A02G276200	VAI74922.1 unnamed protein product [Triticum turgidum subsp. durum]	AT1G76270	LOC_Os08g44015	Bradi3g42600	GRMZM2G131699	GO:0005768,GO:0005794,GO:0005802,GO:0006004,GO:0006486,GO:0016757	Hormone_defence		17.7949	18.8427	14.2931	10.3339	5.87043	5.12434	3.57462	3.36899	2.43722	1.64336	1.51778	0.874965	0.955788	1.23526	6.19968		1.93809	2.1143	1.34915	0.683276	-0.0673909	-0.19287	-0.453504	-0.488088	-0.644794	-0.778306	-0.799427	-0.907537	-0.893944	-0.846942	-0.0120171
Induced	TraesCS3A02G283900	VAH63740.1 unnamed protein product [Triticum turgidum subsp. durum]	AT1G72420	LOC_Os01g52720	Bradi2g48720	GRMZM2G144716	GO:0005747,GO:0006120,GO:0032981,GO:0051082	Protein_fate		8.68147	10.3133	7.88757	5.88734	3.97353	2.84283	2.06374	1.91694	1.65985	1.34984	1.32564	1.2668	0.922826	1.44024	4.20694		1.67482	2.22522	1.40704	0.732391	0.0868865	-0.294482	-0.557261	-0.606775	-0.693489	-0.79805	-0.806213	-0.826058	-0.942077	-0.767561	0.165614
Induced	TraesCS2B02G372800	VAH49201.1 unnamed protein product [Triticum turgidum subsp. durum]	AT5G64600	LOC_Os12g08820	Bradi4g40720	GRMZM2G087513	GO:0005794,GO:0016757	Hormone_defence		3.02957	2.63495	2.19855	1.34584	1.28975	1.12804	1.17748	1.24607	1.26069	1.25151	1.20861	0.870935	0.741281	0.649878	1.87933		2.38137	1.78233	1.11986	-0.17456	-0.2597	-0.505191	-0.430128	-0.326015	-0.303819	-0.317751	-0.382873	-0.895473	-1.09229	-1.23104	0.635279
Induced	TraesCS3D02G230600	XP_020175980.1 probable aldo-keto reductase 1 [Aegilops tauschii subsp. tauschii]	AT1G60690	LOC_Os01g43090	Bradi2g43690	GRMZM2G024315	GO:0004033,GO:0009941,GO:0016491	Hormone_defence		32.2304	34.8657	34.3775	23.1122	17.7187	13.7338	11.9144	9.43067	7.96804	5.2832	4.63381	2.55723	2.16269	3.37317	26.6042		1.45572	1.68273	1.64067	0.670278	0.205674	-0.137587	-0.29431	-0.508263	-0.634256	-0.86553	-0.921469	-1.10035	-1.13433	-1.03006	0.971074
Induced	TraesCS3D02G283800	XP_020175918.1 probable complex I intermediate-associated protein 30 [Aegilops tauschii subsp. tauschii]	AT1G72420	LOC_Os01g52720	Bradi2g48720	GRMZM2G144716	GO:0005747,GO:0006120,GO:0032981,GO:0051082	Protein_fate		11.4044	12.1712	10.8706	7.83555	6.16228	4.37529	3.79625	3.13463	3.42874	3.17783	3.16623	3.11402	2.94409	2.91128	9.79998		1.61939	1.84443	1.46274	0.572074	0.08103	-0.443382	-0.613308	-0.807469	-0.721159	-0.794792	-0.798195	-0.813519	-0.863386	-0.873014	1.14856
Induced	TraesCS2A02G414000	VAH35449.1 unnamed protein product [Triticum turgidum subsp. durum]	AT4G16650	LOC_Os04g46570	Bradi5g17710	GRMZM2G142664	GO:0005768,GO:0005794,GO:0005802,GO:0006004,GO:0006486,GO:0016757			4.0999	4.37878	4.57579	3.19024	1.82536	0.790721	0.30319	0.267503	0.495114	0.296729	0.453156	0.370521	0.234213	0.288999	1.60704		1.5884	1.76179	1.88428	1.02282	0.174216	-0.46906	-0.772179	-0.794367	-0.652852	-0.776196	-0.678939	-0.730317	-0.815065	-0.781002	0.0384814
Induced	TraesCS4B02G286100	VAI09315.1 unnamed protein product [Triticum turgidum subsp. durum]	AT1G14020	LOC_Os03g07310	Bradi1g73740	GRMZM2G178945	GO:0005794,GO:0006004,GO:0006486,GO:0016757	Hormone_defence		13.8809	13.8068	12.8632	11.4059	6.4952	5.13325	5.10731	5.17669	5.68208	3.94764	4.59342	3.96401	3.12578	3.00938	5.74932		1.82934	1.80984	1.56153	1.17802	-0.114262	-0.472668	-0.479493	-0.461235	-0.328238	-0.784669	-0.614728	-0.780362	-1.00095	-1.03158	-0.310545
Induced	TraesCS3A02G127200	VAH58384.1 unnamed protein product [Triticum turgidum subsp. durum]	AT1G04910	LOC_Os11g29120	Bradi5g25560	GRMZM2G320802	GO:0000139,GO:0005768,GO:0005794,GO:0005802,GO:0006004,GO:0006486,GO:0016757			10.699	11.3686	10.7567	9.03439	7.66386	6.82104	6.10613	5.12365	5.34836	3.68342	3.16827	3.59788	3.16887	3.86827	6.9518		1.51073	1.75114	1.53148	0.913166	0.421159	0.118594	-0.138051	-0.490753	-0.410084	-1.00778	-1.19272	-1.03849	-1.1925	-0.941423	0.165534
Induced	TraesCS3D02G128400	XP_020151738.1 uncharacterized protein At1g04910-like isoform X1 [Aegilops tauschii subsp. tauschii]	AT1G04910	LOC_Os11g29120	Bradi5g25560	GRMZM2G320802	GO:0000139,GO:0005768,GO:0005794,GO:0005802,GO:0006004,GO:0006486,GO:0016757			7.48608	9.20783	8.8409	6.30339	5.91849	3.83283	4.15077	4.01554	3.87433	3.2592	2.57743	2.80642	2.18157	2.20631	6.1096		1.17157	1.93718	1.77402	0.645666	0.474514	-0.452918	-0.311539	-0.371673	-0.434465	-0.707997	-1.01116	-0.909332	-1.18718	-1.17619	0.559494
Induced	TraesCS7A02G196400	VAI72554.1 unnamed protein product [Triticum turgidum subsp. durum]	AT1G05060	LOC_Os06g13220	Bradi1g44640	GRMZM2G054028				1.16531	0.949391	0.580183	0.45777	0.30602	0.379607	0.494233	0.854678	0.970004	0.948478	1.03123	1.10379	1.09892	1.01003	5.74936		0.0200874	-0.150853	-0.443155	-0.54007	-0.66021	-0.601951	-0.511202	-0.225837	-0.134534	-0.151576	-0.0860629	-0.0286127	-0.0324672	-0.102843	3.64929
Induced	TraesCS5A02G111900	VAI14973.1 unnamed protein product [Triticum turgidum subsp. durum]	AT1G35510	LOC_Os12g07540	Bradi4g41377	AC233898.1_FG004	GO:0005794,GO:0006004,GO:0006486,GO:0016757			4.18841	2.91246	3.0238	2.8826	2.07106	2.11926	2.76806	2.78932	3.5088	3.83667	6.10278	5.24609	4.69606	5.4229	20.0679		-0.138037	-0.437914	-0.411746	-0.444932	-0.635663	-0.624335	-0.471851	-0.466855	-0.297762	-0.220704	0.311884	0.110542	-0.0187288	0.152097	3.594
Induced	TraesCS7B02G102100	VAI84714.1 unnamed protein product [Triticum turgidum subsp. durum]	AT1G05060	LOC_Os06g13220	Bradi1g44640	GRMZM2G054028				1.03563	1.14957	0.797906	0.818871	0.520742	0.559407	0.69336	0.767556	0.910215	1.31563	1.55809	1.62023	2.10885	2.21446	11.3757		-0.305273	-0.261469	-0.396656	-0.388596	-0.503202	-0.488338	-0.436845	-0.408323	-0.353482	-0.197634	-0.104431	-0.0805433	0.107291	0.147887	3.66961
Induced	TraesCS5D02G127900	XP_020193382.1 uncharacterized protein At1g04910-like [Aegilops tauschii subsp. tauschii]	AT1G35510	LOC_Os12g07540	Bradi4g41377	AC233898.1_FG004	GO:0005794,GO:0006004,GO:0006486,GO:0016757			3.06745	2.38075	2.25625	2.23087	1.76378	1.99117	2.1967	2.44572	3.91815	3.35523	5.58241	6.03447	5.41004	6.88598	29.0469		-0.330678	-0.435309	-0.454278	-0.458145	-0.529314	-0.494667	-0.463351	-0.425408	-0.201059	-0.286829	0.0525184	0.121397	0.0262555	0.251139	3.62773
Induced	TraesCS7D02G197900	XP_020179634.1 uncharacterized protein LOC109765260 [Aegilops tauschii subsp. tauschii]	AT1G05060	LOC_Os06g13220	Bradi1g44640	GRMZM2G054028				1.65878	1.03963	0.800605	0.592467	0.864442	0.822505	0.705919	0.995213	1.32571	2.1045	1.77248	1.55609	1.99186	2.44336	11.2585		-0.132778	-0.376946	-0.47121	-0.553292	-0.446036	-0.462574	-0.508551	-0.394465	-0.26413	0.0429955	-0.0879401	-0.173275	-0.00142444	0.176628	3.653
Induced	TraesCS7A02G196600	VAI72557.1 unnamed protein product [Triticum turgidum subsp. durum]	AT1G05060	LOC_Os06g13220	Bradi1g44640	GRMZM2G054028				0.130778	0.0392029	0.0296789	0.0616812	0.0644958	0.0629911	0.0537368	0.0559206	0.114444	0.112877	0.123177	0.165648	0.168889	0.106966	1.95916		-0.183618	-0.379445	-0.399812	-0.331376	-0.325358	-0.328575	-0.348365	-0.343695	-0.218546	-0.221898	-0.19987	-0.10905	-0.102119	-0.234539	3.72627
Induced	TraesCS2A02G274700	VAH31443.1 unnamed protein product [Triticum turgidum subsp. durum]	AT1G60710	LOC_Os04g26910	Bradi3g48190	GRMZM2G020631	GO:0016491,GO:0046686	Hormone_defence		4.12443	4.87872	3.86345	2.58854	1.33183	0.961375	0.482635	0.5382	0.324039	0.286786	0.321738	0.480561	0.591418	0.801191	288.645		-0.231138	-0.220608	-0.234781	-0.252579	-0.270123	-0.275295	-0.281978	-0.281203	-0.284192	-0.284712	-0.284224	-0.282007	-0.28046	-0.277531	3.74083
Induced	TraesCS2D02G273600	SPT18108.1 unnamed protein product [Triticum aestivum]	AT1G60710	LOC_Os04g26910	Bradi3g48197	GRMZM2G020631	GO:0016491,GO:0046686	Hormone_defence		1.08747	0.53879	0.272534	0.216245	0.169831	0.125982	0.0664036	0.0980579	0.0386279	0.083938	0.177439	0.659752	0.987198	0.90552	50.8665		-0.211606	-0.255164	-0.276302	-0.28077	-0.284455	-0.287936	-0.292666	-0.290153	-0.294871	-0.291274	-0.283851	-0.245562	-0.219566	-0.226051	3.74023
Induced	TraesCS2B02G356100	VAH33392.1 unnamed protein product [Triticum turgidum subsp. durum]	AT1G60690	LOC_Os04g27060	Bradi3g48190	GRMZM2G020631	GO:0004033,GO:0009941,GO:0016491	Hormone_defence		0	0.0141077	0	0	0	0	0	0.0140766	0.0485365	0.115532	0.268139	0.843943	1.55801	1.99573	20.6894		-0.333271	-0.330511	-0.333271	-0.333271	-0.333271	-0.333271	-0.333271	-0.330517	-0.323774	-0.310664	-0.280802	-0.168131	-0.0284032	0.057248	3.71518
Induced	TraesCS5A02G134000	VAI15664.1 unnamed protein product [Triticum turgidum subsp. durum]	AT5G19140	LOC_Os11g05050	Bradi4g42890	GRMZM2G119219	GO:0009733,GO:0010044			20.6391	7.84668	10.3717	9.43835	9.1587	16.3997	20.5303	14.717	17.0499	19.6352	23.1867	27.4982	30.4768	46.9651	316.04		-0.250581	-0.42208	-0.388229	-0.400742	-0.404491	-0.307415	-0.252039	-0.329974	-0.298699	-0.264039	-0.216427	-0.158625	-0.118693	0.102356	3.70968
Induced	TraesCS5B02G131500	VAI29805.1 unnamed protein product [Triticum turgidum subsp. durum]	AT5G19140	LOC_Os11g05050	Bradi4g42890	GRMZM2G119219	GO:0009733,GO:0010044			11.1853	7.56876	9.66565	11.482	12.389	20.1313	23.3708	19.5085	20.96	23.2615	27.5422	25.258	27.4168	38.5696	277.296		-0.399515	-0.455398	-0.422997	-0.39493	-0.380915	-0.26128	-0.211223	-0.270904	-0.248475	-0.212913	-0.146766	-0.182063	-0.148704	0.0236308	3.71245
Induced	TraesCS5D02G139300	XP_020150499.1 stem-specific protein TSJT1 [Aegilops tauschii subsp. tauschii]	AT5G19140	LOC_Os11g05050	Bradi4g42890	GRMZM2G119219	GO:0009733,GO:0010044			16.7955	14.4324	26.9007	29.5863	25.2383	23.7303	18.2113	13.4148	15.9889	18.8433	24.5096	27.3476	33.0146	43.0662	237.807		-0.391562	-0.435354	-0.204305	-0.154537	-0.23511	-0.263054	-0.365326	-0.454209	-0.40651	-0.353615	-0.248614	-0.196023	-0.0910089	0.0952567	3.70397
Induced	TraesCS7B02G287200	VAI90287.1 unnamed protein product [Triticum turgidum subsp. durum]	AT2G46690	LOC_Os06g50040	Bradi1g35100	GRMZM2G466229	GO:0009733,GO:0009734,GO:0040008	Hormone_defence		0	0	0	0.132054	0.239772	0.488275	0.507607	0.297416	0.252018	0.165937	0.400788	0.104812	0.311359	0.473868	2.57857		-0.653535	-0.653535	-0.653535	-0.436059	-0.258658	0.150596	0.182433	-0.163727	-0.238491	-0.380256	0.00651618	-0.480923	-0.140764	0.12687	3.59307
Induced	TraesCS7A02G384600	VAI78162.1 unnamed protein product [Triticum turgidum subsp. durum]	AT2G46690	LOC_Os06g50040	Bradi1g35100	GRMZM2G466229	GO:0009733,GO:0009734,GO:0040008	Hormone_defence		0.0134953	0	0.0455426	0.0565582	0.250744	0.416927	0.375948	0.307386	0.287615	0.0202311	0.188125	0.12022	0.187784	0.211101	3.34177		-0.468483	-0.485354	-0.428418	-0.414647	-0.171881	0.0358771	-0.0153546	-0.101068	-0.125786	-0.460062	-0.250165	-0.335058	-0.250591	-0.221441	3.69243
Induced	TraesCS7D02G381000	XP_020156993.1 auxin-responsive protein SAUR32-like [Aegilops tauschii subsp. tauschii]	AT2G46690	LOC_Os06g50040	Bradi1g35100	GRMZM2G466229	GO:0009733,GO:0009734,GO:0040008	Hormone_defence		0	0.00705387	0.00803779	0.0553026	0.142153	0.363764	0.303959	0.312943	0.325154	0.351821	0.149545	0.204782	0.40435	0.496891	2.48608		-0.639654	-0.627593	-0.625911	-0.545101	-0.396609	-0.0177105	-0.119962	-0.104601	-0.0837243	-0.0381297	-0.38397	-0.28953	0.0516817	0.209903	3.61091
Induced	TraesCS4A02G216500	VAH93961.1 unnamed protein product [Triticum turgidum subsp. durum]	AT1G35510	LOC_Os12g07540	Bradi4g24147	AC233898.1_FG004	GO:0005794,GO:0006004,GO:0006486,GO:0016757			0.682566	0.479981	0.854003	0.984825	0.722052	0.694877	1.00019	1.19646	1.58082	1.22887	1.54043	1.3448	0.844617	1.06612	3.54946		-0.713948	-1.00201	-0.470179	-0.284163	-0.657802	-0.696442	-0.262313	0.0167639	0.563287	0.0628498	0.505854	0.227681	-0.483525	-0.168565	3.36251
Induced	TraesCS4D02G091500	XP_020148246.1 uncharacterized protein At1g04910-like isoform X4 [Aegilops tauschii subsp. tauschii]	AT1G35510	LOC_Os12g07540	Bradi4g24147	AC233898.1_FG004	GO:0005794,GO:0006004,GO:0006486,GO:0016757			1.04531	0.728084	1.07798	1.04564	0.793799	0.723466	0.651625	0.642617	0.656509	0.695669	0.876797	1.01223	0.482536	0.759221	2.63648		0.252322	-0.396082	0.319092	0.252999	-0.261762	-0.405521	-0.552361	-0.570773	-0.542379	-0.462336	-0.0921161	0.18471	-0.897975	-0.332439	3.50462
Induced	TraesCS5B02G118900	VAI29404.1 unnamed protein product [Triticum turgidum subsp. durum]	AT1G35510	LOC_Os12g07540	Bradi4g41377	AC233898.1_FG004	GO:0005794,GO:0006004,GO:0006486,GO:0016757			5.44857	3.41396	2.74742	2.58238	2.02486	1.96549	2.34006	1.84641	2.5555	2.35916	3.37457	3.24891	2.42275	3.08248	13.6481		0.6746	-0.0435636	-0.278834	-0.33709	-0.533879	-0.554834	-0.422621	-0.596867	-0.346578	-0.41588	-0.0574674	-0.10182	-0.393435	-0.160567	3.56884
Induced	TraesCS5B02G249700	VAI33393.1 unnamed protein product [Triticum turgidum subsp. durum]	AT5G15740	LOC_Os09g29940	Bradi4g32980	GRMZM2G089854	GO:0005794,GO:0006004,GO:0006486,GO:0016757			6.48169	8.94657	6.79409	8.79338	5.83647	4.78629	4.21097	4.66281	5.61424	5.80025	7.17369	8.47548	8.59114	5.98728	13.9713		-0.250069	0.788756	-0.118408	0.724195	-0.521995	-0.964591	-1.20706	-1.01663	-0.615655	-0.53726	0.0415755	0.590215	0.638959	-0.458435	2.90641
Induced	TraesCS5D02G259500	XP_020150021.1 uncharacterized protein At1g04910-like [Aegilops tauschii subsp. tauschii]	AT5G15740	LOC_Os09g29940	Bradi4g32980	GRMZM2G089854	GO:0005794,GO:0006004,GO:0006486,GO:0016757			4.29627	5.07746	4.94898	5.9328	4.9536	4.09115	3.94828	4.55511	5.34893	5.36995	5.49757	5.92891	5.88979	4.76424	10.6672		-0.732073	-0.222254	-0.306101	0.335958	-0.303088	-0.865935	-0.959179	-0.56315	-0.0450851	-0.0313692	0.0519166	0.333416	0.30789	-0.426663	3.42572
Induced	TraesCS7B02G082500	VAI84276.1 unnamed protein product [Triticum turgidum subsp. durum]	AT1G22460	LOC_Os06g11600	Bradi1g45647	GRMZM2G087513	GO:0005794,GO:0006004,GO:0006486,GO:0016757	Hormone_defence		4.90724	4.85623	5.82158	3.27535	0.998291	0.46156	0.443928	0.647803	1.39503	2.18436	4.20185	5.63561	4.80605	4.93513	3.48433		0.882587	0.856156	1.35628	0.0371612	-1.14251	-1.42057	-1.4297	-1.32408	-0.936968	-0.528046	0.517145	1.25993	0.830164	0.897036	0.145426
Induced	TraesCS4B02G173400	VAI06067.1 unnamed protein product [Triticum turgidum subsp. durum]	AT1G14020	LOC_Os03g21090	Bradi2g04220	GRMZM2G423851	GO:0005794,GO:0006004,GO:0006486,GO:0016757	Hormone_defence		6.61612	5.55436	3.46086	1.52348	1.11031	0.467638	0.730035	1.05836	1.73241	2.84826	3.78442	5.28015	4.32745	4.38961	3.65475		1.88152	1.31295	0.191874	-0.845593	-1.06685	-1.411	-1.27048	-1.09466	-0.733707	-0.13617	0.365144	1.16611	0.655934	0.689225	0.295705
Induced	TraesCS4D02G175500	XP_020171779.1 uncharacterized protein At1g04910-like [Aegilops tauschii subsp. tauschii]	AT1G14020	LOC_Os03g21090	Bradi2g04220	GRMZM2G423851	GO:0005794,GO:0006004,GO:0006486,GO:0016757	Hormone_defence		8.3551	7.40344	6.37308	3.06871	1.90564	1.30246	1.35545	1.90363	4.12324	4.34652	5.18599	6.8753	6.50121	5.84404	4.78986		1.6763	1.24894	0.786243	-0.697639	-1.21994	-1.4908	-1.46701	-1.22084	-0.224089	-0.12382	0.253161	1.01177	0.843783	0.548666	0.0752706
Induced	TraesCS4A02G018000	VAH87238.1 unnamed protein product [Triticum turgidum subsp. durum]	AT1G14020	LOC_Os03g07310	Bradi1g73740	GRMZM2G178945	GO:0005794,GO:0006004,GO:0006486,GO:0016757	Hormone_defence		5.8873	5.54771	4.55372	3.61129	1.46392	1.45434	1.83796	2.40677	3.36136	3.1971	4.635	5.41987	5.59069	4.16214	4.55789		1.38644	1.15581	0.480763	-0.159267	-1.6176	-1.62411	-1.36358	-0.977285	-0.329001	-0.440551	0.535962	1.06899	1.185	0.214835	0.483599
Induced	TraesCS4A02G131200	VAH90560.1 unnamed protein product [Triticum turgidum subsp. durum]	AT1G14020	LOC_Os03g21090	Bradi2g04220	GRMZM2G423851	GO:0005794,GO:0006004,GO:0006486,GO:0016757	Hormone_defence		7.78029	6.47213	3.92738	1.77976	1.36594	0.88921	1.15933	3.01886	5.48181	5.87924	7.11542	10.4053	8.03623	8.50418	6.87442		0.864196	0.418119	-0.449636	-1.18197	-1.32308	-1.48564	-1.39353	-0.759437	0.0804216	0.215944	0.637479	1.75933	0.95147	1.11104	0.555297
Induced	TraesCS1A02G082700	VAH01998.1 unnamed protein product [Triticum turgidum subsp. durum]	AT3G62100	LOC_Os02g49160	Bradi2g11120	GRMZM2G074742	GO:0009606,GO:0009630,GO:0009733,GO:0009734,GO:0009791,GO:0010262,GO:0010583,GO:0048364	Hormone_defence,Transcription		0.064723	0.359091	1.78879	3.11586	2.685	3.16531	3.30088	2.22154	2.77331	3.44206	5.17995	6.53552	5.58015	5.41654	6.14283		-1.77334	-1.6192	-0.870586	-0.175713	-0.401319	-0.14982	-0.0788338	-0.643994	-0.355076	-0.00491019	0.905077	1.61487	1.11463	1.02896	1.40925
Induced	TraesCS1D02G084100	XP_020190488.1 auxin-responsive protein IAA8-like [Aegilops tauschii subsp. tauschii]	AT3G62100	LOC_Os02g49160	Bradi2g11120	GRMZM2G074742	GO:0009606,GO:0009630,GO:0009733,GO:0009734,GO:0009791,GO:0010262,GO:0010583,GO:0048364	Hormone_defence,Transcription		0.0269905	0.172165	0.725393	1.47655	1.23098	1.57184	1.1391	1.25731	1.11581	1.42196	2.73694	3.16479	3.04064	2.36931	2.71331		-1.659	-1.50694	-0.927475	-0.140697	-0.397909	-0.0408829	-0.494142	-0.370328	-0.518542	-0.197874	1.17948	1.62762	1.49757	0.794405	1.15472
Induced	TraesCS1A02G178700	VAH05175.1 unnamed protein product [Triticum turgidum subsp. durum]	AT2G46690	LOC_Os10g36703	Bradi3g30660	GRMZM2G414727	GO:0009733,GO:0009734,GO:0040008	Hormone_defence		0.0628265	1.34622	1.24957	1.63291	1.57263	1.76244	2.02888	2.3268	1.96073	2.00136	4.7979	7.27456	9.17412	9.79625	7.98882		-1.14911	-0.739712	-0.770545	-0.64826	-0.667487	-0.606939	-0.521944	-0.426908	-0.543682	-0.530723	0.361375	1.15143	1.75739	1.95585	1.37928
Induced	TraesCS5A02G251600	VAI18640.1 unnamed protein product [Triticum turgidum subsp. durum]	AT5G15740	LOC_Os09g29940	Bradi4g32980	GRMZM2G089854	GO:0005794,GO:0006004,GO:0006486,GO:0016757			4.86692	4.07165	4.72743	5.54471	4.64196	3.79011	3.281	3.77864	4.79966	4.35912	6.59119	6.79776	6.40344	5.87982	6.66995		-0.189825	-0.897561	-0.313967	0.413361	-0.39003	-1.14811	-1.60119	-1.15832	-0.249681	-0.641737	1.34466	1.52849	1.17758	0.711585	1.41475
Induced	TraesCS2A02G494900	VAH37398.1 unnamed protein product [Triticum turgidum subsp. durum]	AT1G19840	LOC_Os04g56680	Bradi5g24990	GRMZM2G365162	GO:0009733	Hormone_defence		0.0415075	0	0.0272066	0.0299868	0.0712551	0.0333953	0.0500697	0.28205	0.601543	0.895399	0.906786	1.7563	1.03645	1.79517	0.0592969		-0.758087	-0.825865	-0.781439	-0.776899	-0.709512	-0.771333	-0.744106	-0.365302	0.156402	0.636245	0.654839	2.04203	0.866565	2.1055	-0.729038
Induced	TraesCS1B02G201800	VAH17264.1 unnamed protein product [Triticum turgidum subsp. durum]	AT2G46690	LOC_Os10g36703	Bradi3g30660	GRMZM2G113135	GO:0009733,GO:0009734,GO:0040008	Hormone_defence		0.0695198	1.11165	1.07748	0.62627	0.592549	1.09197	1.18472	1.39849	1.07196	1.72177	1.83112	1.25933	1.47868	1.28824	0.994458		-2.4433	-0.0191328	-0.0986339	-1.14821	-1.22665	-0.0649181	0.15082	0.648086	-0.111467	1.4001	1.65444	0.324371	0.834617	0.391627	-0.291751
Induced	TraesCS1D02G177000	XP_020147605.1 auxin-responsive protein SAUR32-like [Aegilops tauschii subsp. tauschii]	AT2G46690	LOC_Os10g36703	Bradi3g30660	GRMZM2G414727	GO:0009733,GO:0009734,GO:0040008	Hormone_defence		0.0409967	0.951896	1.20986	1.34406	1.97476	2.22819	2.50823	3.24851	4.18698	6.49448	8.84072	5.61313	7.53064	6.1167	4.09333		-1.45298	-1.09699	-0.996175	-0.943728	-0.69724	-0.598196	-0.488754	-0.199441	0.167325	1.06913	1.98607	0.724687	1.47408	0.92149	0.130725
Induced	TraesCS1D02G351700	XP_020160817.1 protein LIKE COV 1-like [Aegilops tauschii subsp. tauschii]	AT2G20120	LOC_Os05g45280	Bradi2g19060	GRMZM2G101533	GO:0005794,GO:0010222	Hormone_defence		9.26516	8.51834	14.1299	17.3854	19.2185	16.6168	14.5276	13.6133	16.7062	17.5567	21.0157	14.482	11.2367	7.84069	19.3446		-1.39437	-1.58375	-0.160766	0.664774	1.12962	0.46988	-0.0599071	-0.291746	0.492555	0.708229	1.58538	-0.0714754	-0.894424	-1.75559	1.1616
Induced	TraesCS1A02G425100	VAH11381.1 unnamed protein product [Triticum turgidum subsp. durum]	AT2G46370	LOC_Os05g50890	Bradi2g14830	GRMZM2G162413	GO:0006629,GO:0009585,GO:0009605,GO:0009607,GO:0009611,GO:0009627,GO:0009640,GO:0009694,GO:0009733,GO:0009753,GO:0009791,GO:0009861,GO:0009864,GO:0010046,GO:0010119,GO:0010193,GO:0010224,GO:0019899,GO:0031348,GO:0070566,GO:0071365,GO:0080123,GO:2000030,GO:2000377	Hormone_defence		7.03176	5.0951	3.0454	3.56374	7.262	12.6615	22.1321	36.0909	30.1512	20.0835	13.2624	10.4377	8.505	8.30313	12.2624		-0.668915	-0.874735	-1.09257	-1.03748	-0.644445	-0.0706028	0.935895	2.41939	1.78814	0.718178	-0.0067395	-0.306942	-0.512343	-0.533798	-0.113024
Induced	TraesCS3A02G145300	VAH59057.1 unnamed protein product [Triticum turgidum subsp. durum]	AT2G46370	LOC_Os01g12160	Bradi2g07227	GRMZM2G001421	GO:0006629,GO:0009585,GO:0009605,GO:0009607,GO:0009611,GO:0009627,GO:0009640,GO:0009694,GO:0009733,GO:0009753,GO:0009791,GO:0009861,GO:0009864,GO:0010046,GO:0010119,GO:0010193,GO:0010224,GO:0019899,GO:0031348,GO:0070566,GO:0071365,GO:0080123,GO:2000030,GO:2000377	Hormone_defence		0.197278	0.0965336	0.0267828	0.0598109	0.176429	2.01269	14.7723	25.4133	15.9121	11.2921	5.03189	2.57991	2.39489	2.83903	5.28019		-0.774538	-0.788288	-0.797807	-0.7933	-0.777383	-0.526769	1.21468	2.66696	1.37024	0.73969	-0.114708	-0.449355	-0.474606	-0.41399	-0.0808187
Induced	TraesCS1D02G434100	VAH23520.1 unnamed protein product [Triticum turgidum subsp. durum]	AT2G46370	LOC_Os05g50890	Bradi2g14830	GRMZM2G162413	GO:0006629,GO:0009585,GO:0009605,GO:0009607,GO:0009611,GO:0009627,GO:0009640,GO:0009694,GO:0009733,GO:0009753,GO:0009791,GO:0009861,GO:0009864,GO:0010046,GO:0010119,GO:0010193,GO:0010224,GO:0019899,GO:0031348,GO:0070566,GO:0071365,GO:0080123,GO:2000030,GO:2000377	Hormone_defence		8.32408	5.96909	5.65115	4.70234	5.97897	10.9629	29.2399	41.0838	27.515	13.8034	10.8403	7.12246	6.41694	5.49438	17.4741		-0.478662	-0.701974	-0.732123	-0.822093	-0.701037	-0.228435	1.50468	2.62778	1.34112	0.0409179	-0.240065	-0.592605	-0.659506	-0.746989	0.388988
Induced	TraesCS1B02G459500	VAH23520.1 unnamed protein product [Triticum turgidum subsp. durum]	AT2G46370	LOC_Os05g50890	Bradi2g14830	GRMZM2G162413	GO:0006629,GO:0009585,GO:0009605,GO:0009607,GO:0009611,GO:0009627,GO:0009640,GO:0009694,GO:0009733,GO:0009753,GO:0009791,GO:0009861,GO:0009864,GO:0010046,GO:0010119,GO:0010193,GO:0010224,GO:0019899,GO:0031348,GO:0070566,GO:0071365,GO:0080123,GO:2000030,GO:2000377	Hormone_defence		3.17742	5.36069	4.47819	4.78128	6.1164	8.24175	13.6212	18.4595	17.5285	13.0979	9.51963	7.52191	8.35707	8.45752	18.0352		-1.32971	-0.89026	-1.06789	-1.00689	-0.738148	-0.310351	0.772445	1.74631	1.55892	0.667108	-0.0531346	-0.455243	-0.28714	-0.266921	1.66091
Induced	TraesCS3B02G172400	CDM82289.1 unnamed protein product [Triticum aestivum]	AT2G46370	LOC_Os01g12160	Bradi2g07227	GRMZM2G001421	GO:0006629,GO:0009585,GO:0009605,GO:0009607,GO:0009611,GO:0009627,GO:0009640,GO:0009694,GO:0009733,GO:0009753,GO:0009791,GO:0009861,GO:0009864,GO:0010046,GO:0010119,GO:0010193,GO:0010224,GO:0019899,GO:0031348,GO:0070566,GO:0071365,GO:0080123,GO:2000030,GO:2000377	Hormone_defence		0.243784	0.319038	0.0941636	0.10906	0.937564	3.7961	25.6331	64.5889	64.3789	47.6866	11.2623	2.27877	1.20672	1.52645	1.72183		-0.641098	-0.63784	-0.647575	-0.64693	-0.611062	-0.487308	0.458074	2.14458	2.13549	1.41283	-0.164075	-0.552998	-0.59941	-0.585568	-0.577109
Induced	TraesCS2D02G415500	SPT19553.1 unnamed protein product [Triticum aestivum]	AT1G79130	LOC_Os04g52670	Bradi5g21880	GRMZM2G354209	GO:0009733,GO:0009734,GO:0040008	Hormone_defence		0.354892	1.31161	1.79501	0.686127	0.290669	0.722141	1.91815	4.41841	4.14805	2.07902	0.468689	0.220576	0.0619016	0.11829	0.269438		-0.666482	0.0399287	0.396856	-0.421908	-0.713903	-0.395316	0.487784	2.3339	2.13427	0.606565	-0.582458	-0.765657	-0.882817	-0.841182	-0.729579
Induced	TraesCS3D02G353300	XP_020192358.1 uncharacterized protein At1g04910-like isoform X1 [Aegilops tauschii subsp. tauschii]	AT2G01480	LOC_Os05g38490	Bradi2g54630	GRMZM2G094771	GO:0000139,GO:0005794,GO:0006004,GO:0006486,GO:0007155,GO:0016757,GO:0071555			5.9891	6.00367	2.66178	2.42806	2.55552	4.58182	6.64124	9.49091	11.7487	11.2179	12.3491	10.4095	8.24609	5.0461	6.0425		-0.31741	-0.312957	-1.33452	-1.40597	-1.36701	-0.747596	-0.118062	0.753037	1.4432	1.28096	1.62673	1.03385	0.372517	-0.605673	-0.301089
Induced	TraesCS3A02G359000	VAH66239.1 unnamed protein product [Triticum turgidum subsp. durum]	AT2G01480	LOC_Os05g38490	Bradi2g54630	GRMZM2G094771	GO:0000139,GO:0005794,GO:0006004,GO:0006486,GO:0007155,GO:0016757,GO:0071555			3.73521	2.86847	1.31805	0.985231	1.0344	1.89839	3.72232	5.1627	6.7895	5.79607	7.15507	6.18033	5.34594	3.70949	4.62		-0.142788	-0.575218	-1.34874	-1.51479	-1.49026	-1.05921	-0.149219	0.569405	1.38103	0.8854	1.56343	1.07711	0.660826	-0.15562	0.298644
Induced	TraesCS3B02G391800	XP_020192358.1 uncharacterized protein At1g04910-like isoform X1 [Aegilops tauschii subsp. tauschii]	AT2G01480	LOC_Os05g38490	Bradi2g54630	GRMZM2G094771	GO:0000139,GO:0005794,GO:0006004,GO:0006486,GO:0007155,GO:0016757,GO:0071555			6.38592	4.31622	1.89825	1.18758	1.42279	2.05604	3.89293	6.54023	7.95425	8.01149	10.1174	7.44204	5.67844	4.43562	4.22446		0.51477	-0.275398	-1.19853	-1.46985	-1.38005	-1.13829	-0.437001	0.573683	1.11353	1.13538	1.93936	0.917977	0.244669	-0.229814	-0.310432
Induced	TraesCS7B02G189900	VAI87659.1 unnamed protein product [Triticum turgidum subsp. durum]	AT1G04910	LOC_Os11g29120	Bradi5g25560	GRMZM2G320802	GO:0000139,GO:0005768,GO:0005794,GO:0005802,GO:0006004,GO:0006486,GO:0016757			27.78	12.244	16.6797	18.8523	17.2697	18.8077	20.4101	22.2531	24.9549	24.1374	22.7676	22.5998	16.7505	15.6504	20.1702		1.95312	-1.99198	-0.865597	-0.31391	-0.715775	-0.325245	0.0816647	0.549668	1.23574	1.02814	0.680317	0.637708	-0.847616	-1.12699	0.0207383
ARF	TraesCS7B02G316600	VAI91039.1 unnamed protein product [Triticum turgidum subsp. durum]	AT1G19220	LOC_Os02g04810	Bradi1g34340	GRMZM2G102845	GO:0009723,GO:0009733,GO:0009734,GO:0009791,GO:0010311,GO:0043565,GO:0046983,GO:0048366,GO:0048527	Hormone_defence,Senescence,Transcription		23.2529	3.35314	4.79283	13.3505	21.2699	16.0257	15.3982	18.7884	21.2012	18.6671	15.2664	16.632	11.1438	11.5637	23.5947		1.30271	-2.0936	-1.84789	-0.387336	0.964263	0.0692383	-0.0378647	0.540742	0.952547	0.520039	-0.0603485	0.172719	-0.763958	-0.692305	1.36104
ARF	TraesCS7A02G416400	VAI78931.1 unnamed protein product [Triticum turgidum subsp. durum]	AT1G19220	LOC_Os02g04810	Bradi1g34340	GRMZM2G102845	GO:0009723,GO:0009733,GO:0009734,GO:0009791,GO:0010311,GO:0043565,GO:0046983,GO:0048366,GO:0048527	Hormone_defence,Senescence,Transcription		26.0413	2.50694	3.43124	7.96155	11.2392	8.60273	7.51957	8.13997	10.4134	9.2882	9.7276	10.0391	9.21228	8.84295	16.6123		3.03576	-1.41024	-1.23563	-0.379784	0.239413	-0.258656	-0.463282	-0.346077	0.0834057	-0.12916	-0.0461511	0.0127041	-0.143503	-0.213274	1.25448
ARF	TraesCS7A02G252000	VAI74127.1 unnamed protein product [Triticum turgidum subsp. durum]	AT1G19220	LOC_Os08g40900	Bradi3g40437	GRMZM2G169820	GO:0009606,GO:0009723,GO:0009733,GO:0009734,GO:0009791,GO:0010311,GO:0040007,GO:0043565,GO:0046983,GO:0048366,GO:0048527	Hormone_defence,Senescence,Transcription		54.3711	10.5342	7.7537	10.2054	15.2579	19.1691	16.4131	16.5846	19.6305	16.0478	16.5249	15.2273	12.4957	10.603	32.2383		3.24687	-0.68853	-0.938142	-0.718047	-0.264458	0.0866605	-0.160755	-0.145361	0.128084	-0.193551	-0.150715	-0.267206	-0.512437	-0.68235	1.25993
ARF	TraesCS7B02G138900	VAI85978.1 unnamed protein product [Triticum turgidum subsp. durum]	AT1G19220	LOC_Os08g40900	Bradi3g40437	GRMZM2G169820	GO:0009606,GO:0009723,GO:0009733,GO:0009734,GO:0009791,GO:0010311,GO:0040007,GO:0043565,GO:0046983,GO:0048366,GO:0048527	Hormone_defence,Senescence,Transcription		58.0235	10.9682	9.31132	14.9993	27.8544	28.0224	23.5616	18.7269	18.1997	12.1367	12.6037	11.6514	9.19172	8.24634	22.9906		3.17944	-0.66416	-0.799497	-0.334887	0.715146	0.728871	0.3645	-0.0304107	-0.0734755	-0.568715	-0.530564	-0.608354	-0.809266	-0.886487	0.317858
ARF	TraesCS7D02G409700	XP_020163202.1 auxin response factor 19-like [Aegilops tauschii subsp. tauschii]	AT1G19220	LOC_Os02g04810	Bradi1g34340	GRMZM2G102845	GO:0009723,GO:0009733,GO:0009734,GO:0009791,GO:0010311,GO:0043565,GO:0046983,GO:0048366,GO:0048527	Hormone_defence,Senescence,Transcription		31.8071	4.92927	5.80429	14.7198	17.5374	12.4846	10.4233	10.5618	10.5374	7.943	7.96886	7.81808	6.73524	5.1572	12.9413		3.15957	-0.953055	-0.819166	0.545014	0.976139	0.202999	-0.112405	-0.0912172	-0.0949429	-0.491918	-0.487962	-0.511033	-0.67672	-0.918179	0.272877
ARF	TraesCS4B02G161800	KQJ99896.1 hypothetical protein BRADI_3g45880v3 [Brachypodium distachyon]	AT1G59750	LOC_Os04g36054	Bradi5g10950	GRMZM2G017187	GO:0009733,GO:0009734,GO:0010150,GO:0042802,GO:0045892	Hormone_defence,Senescence,Signal_transd_communication,Transcription		0.277914	0.1861	0.704535	1.43019	1.56985	2.9161	2.65552	2.80435	3.17826	3.60926	3.88547	4.08042	3.59684	3.62847	1.4254		-1.62834	-1.6989	-1.30045	-0.742737	-0.635398	0.399291	0.199018	0.313403	0.600776	0.932027	1.14432	1.29414	0.92248	0.946792	-0.746421
ARF	TraesCS2B02G397300	XP_020164753.1 auxin response factor 8-like [Aegilops tauschii subsp. tauschii]	AT4G30080	LOC_Os04g43910	Bradi5g15904	GRMZM2G081406	GO:0000003,GO:0003723,GO:0007389,GO:0009733,GO:0009734,GO:0009908,GO:0019748,GO:0035198,GO:0040007,GO:0048829,GO:0051301	Hormone_defence,Transcription		1.48001	1.69543	1.67906	2.03728	2.24504	2.46159	2.75971	2.42429	2.33528	2.6325	1.44256	0.777459	0.644708	0.830148	2.65588		-0.567385	-0.256674	-0.280292	0.236368	0.536016	0.848358	1.27833	0.794549	0.666175	1.09485	-0.621397	-1.58067	-1.77213	-1.50467	1.12857
ARF	TraesCS2D02G376600	XP_020164753.1 auxin response factor 8-like [Aegilops tauschii subsp. tauschii]	AT4G30080	LOC_Os02g41800	Bradi5g15904	GRMZM2G081406	GO:0003723,GO:0007389,GO:0009733,GO:0009734,GO:0035198,GO:0048829,GO:0051301	Hormone_defence,Transcription		1.83773	3.38845	2.99511	2.17097	2.15616	3.25898	3.63169	3.07604	2.76777	2.25029	1.09654	0.619495	0.746869	0.70386	5.54395		-0.448231	0.753232	0.448484	-0.190047	-0.201519	0.652922	0.941687	0.511184	0.272344	-0.128589	-1.02249	-1.3921	-1.29341	-1.32673	2.42327
ARF	TraesCS6D02G100900	QBG67112.1 auxin response factor 5-like, partial [Triticum aestivum]	AT5G20730	LOC_Os02g04810	Bradi3g03407	GRMZM2G102845	GO:0009630,GO:0009638,GO:0009723,GO:0009733,GO:0009734,GO:0009785,GO:0009791,GO:0010311,GO:0040008,GO:0045893,GO:0048366,GO:0048527	Development,Hormone_defence,Transcription		0.0482552	2.15912	5.11007	9.01523	9.31171	7.04569	6.32935	5.27095	4.02323	2.71205	2.96579	1.82106	1.32656	1.29723	3.62551		-1.49845	-0.724944	0.356407	1.78742	1.89606	1.0657	0.803201	0.415362	-0.0418572	-0.522326	-0.429345	-0.848822	-1.03003	-1.04078	-0.187597
ARF	TraesCS7A02G446900	VAI79550.1 unnamed protein product [Triticum turgidum subsp. durum]	AT4G30080	LOC_Os06g47150	Bradi1g33160	AC207656.3_FG002	GO:0000003,GO:0003723,GO:0007389,GO:0009733,GO:0009734,GO:0009908,GO:0019748,GO:0035198,GO:0040007,GO:0048829,GO:0051301	Hormone_defence,Transcription		4.23479	10.2029	13.237	17.3524	16.1855	15.8153	15.4073	11.0935	8.85667	8.10727	8.26449	6.53106	6.61432	7.13422	9.46627		-1.5984	-0.0918724	0.674013	1.71287	1.4183	1.32486	1.22187	0.132944	-0.431707	-0.620876	-0.581187	-1.01876	-0.997737	-0.8665	-0.277824
ARF	TraesCS7B02G346700	VAI91602.1 unnamed protein product [Triticum turgidum subsp. durum]	AT4G30080	LOC_Os06g47150	Bradi1g33160	AC207656.3_FG002	GO:0000003,GO:0003723,GO:0007389,GO:0009733,GO:0009734,GO:0009908,GO:0019748,GO:0035198,GO:0040007,GO:0048829,GO:0051301	Hormone_defence,Transcription		4.83579	14.5868	17.8282	20.2429	19.4976	17.7661	12.6332	9.43122	6.88232	7.83708	7.01265	5.85501	6.91313	7.38676	15.0617		-1.28078	0.569721	1.18486	1.64312	1.50169	1.17309	0.198974	-0.408678	-0.892398	-0.711209	-0.867666	-1.08736	-0.886552	-0.796669	0.659855
ARF	TraesCS7D02G436800	XP_020168656.1 auxin response factor 18-like [Aegilops tauschii subsp. tauschii]	AT4G30080	LOC_Os06g47150	Bradi1g33160	AC207656.3_FG002	GO:0000003,GO:0003723,GO:0007389,GO:0009733,GO:0009734,GO:0009908,GO:0019748,GO:0035198,GO:0040007,GO:0048829,GO:0051301	Hormone_defence,Transcription		4.7741	13.0735	15.9058	18.4313	19.2613	19.9589	15.9446	11.721	11.5756	12.159	11.9011	10.3713	12.0955	11.9835	16.4594		-2.32896	-0.165337	0.573027	1.23142	1.44779	1.62966	0.583142	-0.51794	-0.55583	-0.403746	-0.470975	-0.869799	-0.420301	-0.449498	0.717344
ARF	TraesCS3A02G246000	VAH62459.1 unnamed protein product [Triticum turgidum subsp. durum]	AT2G33860	LOC_Os01g48060	Bradi2g46190	GRMZM2G437460	GO:0009733,GO:0009734,GO:0009791,GO:0009850,GO:0010050,GO:0010158,GO:0010582,GO:0030154	Hormone_defence,Transcription		5.94374	2.29917	4.0734	7.41446	5.52405	4.13831	3.93248	3.51448	2.93287	1.513	0.684201	1.01351	0.402201	0.969833	6.12726		1.20412	-0.498032	0.330603	1.89101	1.00811	0.36092	0.264786	0.0695633	-0.202068	-0.865203	-1.25229	-1.09849	-1.38399	-1.11889	1.28984
ARF	TraesCS1D02G155100	XP_020172888.1 auxin response factor 22-like [Aegilops tauschii subsp. tauschii]	AT4G30080	LOC_Os10g33940	Bradi3g28950	GRMZM2G153233	GO:0003723,GO:0007389,GO:0009733,GO:0009734,GO:0035198,GO:0048829,GO:0051301	Hormone_defence,Transcription		5.2768	7.56641	13.8592	9.14203	7.21758	6.82825	6.52121	6.78211	6.61554	5.50063	4.95137	4.55886	4.02105	4.03891	9.3142		-0.626067	0.307081	2.87175	0.949235	0.164914	0.00623829	-0.118898	-0.0125664	-0.0804546	-0.534842	-0.758698	-0.918666	-1.13785	-1.13058	1.0194
ARF	TraesCS1A02G156600	VAH04380.1 unnamed protein product [Triticum turgidum subsp. durum]	AT4G30080	LOC_Os10g33940	Bradi3g28950	GRMZM2G153233	GO:0003723,GO:0007389,GO:0009733,GO:0009734,GO:0035198,GO:0048829,GO:0051301	Hormone_defence,Transcription		5.03728	6.95863	11.967	8.52406	7.09555	6.03784	5.17261	5.09204	4.24122	2.98559	3.29725	2.86874	1.99197	2.09833	5.24143		-0.0791414	0.668609	2.61777	1.27784	0.721894	0.310256	-0.0264736	-0.057831	-0.388956	-0.877618	-0.756326	-0.923095	-1.26432	-1.22292	0.000306748
ARF	TraesCS1B02G173700	VAH16421.1 unnamed protein product [Triticum turgidum subsp. durum]	AT4G30080	LOC_Os10g33940	Bradi3g28950	GRMZM2G153233	GO:0003723,GO:0007389,GO:0009733,GO:0009734,GO:0035198,GO:0048829,GO:0051301	Hormone_defence,Transcription		4.9045	6.09476	11.0838	7.09375	5.98988	5.22224	4.26712	4.90989	3.5905	2.43568	2.29702	2.50652	2.33405	2.31377	5.13821		0.0983231	0.616778	2.7899	1.05192	0.571094	0.236723	-0.179312	0.100671	-0.474035	-0.977056	-1.03745	-0.946198	-1.02133	-1.03016	0.20012
ARF	TraesCS7A02G160800	VAI71697.1 unnamed protein product [Triticum turgidum subsp. durum]	AT1G19220	LOC_Os06g09660	Bradi1g46602	GRMZM2G160005	GO:0009723,GO:0009733,GO:0009734,GO:0009791,GO:0010311,GO:0043565,GO:0046983,GO:0048366,GO:0048527	Hormone_defence,Senescence,Transcription		18.0185	15.5894	9.10678	13.2095	24.4773	19.6382	10.0366	12.9506	13.2935	7.59155	5.86391	2.04833	2.166	1.11457	2.17199		1.09276	0.740406	-0.199935	0.39519	2.02965	1.32771	-0.0650597	0.357627	0.407378	-0.419729	-0.670334	-1.22381	-1.20674	-1.35925	-1.20587
ARF	TraesCS7B02G065800	VAI83913.1 unnamed protein product [Triticum turgidum subsp. durum]	AT1G19220	LOC_Os06g09660	Bradi1g46602	GRMZM2G160005	GO:0009723,GO:0009733,GO:0009734,GO:0009791,GO:0010311,GO:0043565,GO:0046983,GO:0048366,GO:0048527	Hormone_defence,Senescence,Transcription		29.7891	17.7502	13.8471	17.8232	29.2089	25.3549	15.8881	16.0206	13.064	10.6077	9.14051	4.76823	3.99167	2.55112	2.85447		1.80501	0.413097	-0.0381787	0.421529	1.73793	1.29233	0.197794	0.213113	-0.128715	-0.412719	-0.582349	-1.08787	-1.17765	-1.3442	-1.30913
ARF	TraesCS6B02G141300	VAI55196.1 unnamed protein product [Triticum turgidum subsp. durum]	AT1G19220	LOC_Os02g04810	Bradi1g34340	GRMZM2G102845	GO:0009723,GO:0009733,GO:0009734,GO:0009791,GO:0010311,GO:0043565,GO:0046983,GO:0048366,GO:0048527	Hormone_defence,Senescence,Transcription		14.5655	5.01202	4.9697	20.2007	49.9377	48.2939	27.7757	16.0265	10.4579	6.89473	4.23637	1.84745	0.499859	0.25514	1.65854		0.0248643	-0.584109	-0.586807	0.38407	2.27961	2.17483	0.86693	0.117989	-0.23697	-0.464099	-0.633552	-0.78583	-0.87173	-0.88733	-0.797872
ARF	TraesCS7D02G250100	XP_020151212.1 auxin response factor 21-like [Aegilops tauschii subsp. tauschii]	AT1G19220	LOC_Os08g40900	Bradi3g40437	GRMZM2G169820	GO:0009606,GO:0009723,GO:0009733,GO:0009734,GO:0009791,GO:0010311,GO:0040007,GO:0043565,GO:0046983,GO:0048366,GO:0048527	Hormone_defence,Senescence,Transcription		43.8252	9.75966	7.8574	19.7904	61.014	80.292	65.2014	45.5006	30.6182	18.8896	13.3474	12.6762	10.0645	9.08583	30.4998		0.585511	-0.918274	-1.00225	-0.475479	1.3443	2.1953	1.52914	0.659472	0.0025051	-0.515241	-0.759899	-0.789527	-0.904818	-0.94802	-0.00272185
ARF	TraesCS6A02G113000	VAI43612.1 unnamed protein product [Triticum turgidum subsp. durum]	AT1G19220	LOC_Os02g04810	Bradi3g03407	GRMZM2G102845	GO:0009723,GO:0009733,GO:0009734,GO:0009791,GO:0010311,GO:0043565,GO:0046983,GO:0048366,GO:0048527	Hormone_defence,Senescence,Transcription		9.51381	6.85896	5.18473	14.8026	27.4506	31.1473	26.0526	18.4424	11.6676	5.7641	3.9721	1.95637	0.720077	1.11402	3.91892		-0.176078	-0.447237	-0.618238	0.364102	1.65593	2.03351	1.51315	0.735865	0.0439029	-0.559062	-0.742093	-0.947973	-1.07424	-1.03401	-0.747524
ARF	TraesCS6D02G102300	XP_020155071.1 auxin response factor 5-like isoform X1 [Aegilops tauschii subsp. tauschii]	AT1G19220	LOC_Os02g04810	Bradi3g03407	GRMZM2G102845	GO:0009723,GO:0009733,GO:0009734,GO:0009791,GO:0010311,GO:0043565,GO:0046983,GO:0048366,GO:0048527	Hormone_defence,Senescence,Transcription		14.5661	5.09886	5.42664	13.0144	27.8179	31.6439	31.1625	27.5689	18.1594	10.7661	7.31755	3.93425	1.10872	0.948871	1.80174		0.110871	-0.756321	-0.726298	-0.0312644	1.32473	1.67518	1.63108	1.30191	0.440017	-0.237211	-0.553092	-0.863	-1.12182	-1.13646	-1.05834
ARF	TraesCS2D02G307600	SPT18480.1 unnamed protein product [Triticum aestivum]	AT1G59750	LOC_Os04g36054	Bradi5g10950	GRMZM2G702026	GO:0009733,GO:0009734,GO:0010150,GO:0042802,GO:0045892	Hormone_defence,Senescence,Signal_transd_communication,Transcription		44.0365	85.6238	54.4639	32.6893	23.9121	22.8274	35.6031	47.8152	44.3515	37.9129	35.9269	40.7283	36.0085	38.2017	91.4803		-0.0389026	2.16053	0.512571	-0.639024	-1.10322	-1.16059	-0.484923	0.160943	-0.022244	-0.362764	-0.467797	-0.213863	-0.463481	-0.347489	2.47026
ARF	TraesCS2A02G309300	VAH32659.1 unnamed protein product [Triticum turgidum subsp. durum]	AT1G59750	LOC_Os04g36054	Bradi5g10950	GRMZM2G702026	GO:0009733,GO:0009734,GO:0010150,GO:0042802,GO:0045892	Hormone_defence,Senescence,Signal_transd_communication,Transcription		37.5899	64.2139	42.1826	27.2744	22.5728	21.2351	30.1823	36.9259	32.292	29.4651	25.7825	28.3449	27.5407	26.4891	65.4178		0.236516	2.27487	0.588136	-0.553243	-0.913202	-1.01562	-0.330607	0.185687	-0.169089	-0.385521	-0.667462	-0.471286	-0.532854	-0.613364	2.36704
ARF	TraesCS2B02G326400	VAH48036.1 unnamed protein product [Triticum turgidum subsp. durum]	AT1G59750	LOC_Os04g36054	Bradi5g10950	GRMZM2G702026	GO:0009733,GO:0009734,GO:0010150,GO:0042802,GO:0045892	Hormone_defence,Senescence,Signal_transd_communication,Transcription		36.4667	64.7947	43.1042	25.8836	16.8251	16.002	23.722	31.6745	29.8207	25.8069	23.5042	26.0432	25.7025	25.7798	80.346		0.201444	1.86273	0.590695	-0.419198	-0.950434	-0.998701	-0.545966	-0.0795925	-0.188308	-0.423701	-0.558741	-0.409842	-0.429822	-0.425289	2.77473
ARF	TraesCS2A02G380300	VAH34517.1 unnamed protein product [Triticum turgidum subsp. durum]	AT4G30080	LOC_Os02g41800	Bradi3g49320	GRMZM2G081406	GO:0003723,GO:0007389,GO:0009733,GO:0009734,GO:0035198,GO:0048829,GO:0051301	Hormone_defence,Transcription		2.42426	2.24352	2.36923	1.94922	1.51828	1.97768	1.8606	2.25166	1.38354	1.49397	1.58227	0.770531	1.0989	1.4726	7.8615		0.171706	0.0583388	0.137192	-0.126264	-0.396582	-0.108414	-0.181856	0.0634441	-0.481098	-0.411829	-0.356442	-0.865617	-0.659645	-0.425233	3.5823
ARF	TraesCS6A02G138600	VAI44207.1 unnamed protein product [Triticum turgidum subsp. durum]	AT5G37020	LOC_Os02g06910	Bradi3g04920	GRMZM2G028980	GO:0009733,GO:0009734,GO:0009908,GO:0010154,GO:0043565	Hormone_defence,Transcription		37.5538	31.3135	27.5278	12.7761	10.7351	9.59259	12.3296	11.3468	9.64697	7.08949	7.24797	6.72486	6.8379	6.45439	5.72502		2.47161	1.82969	1.44025	-0.0772216	-0.287178	-0.404703	-0.123149	-0.224255	-0.39911	-0.662193	-0.64589	-0.699702	-0.688074	-0.727524	-0.802553
ARF	TraesCS6D02G127600	XP_020199461.1 auxin response factor 6-like [Aegilops tauschii subsp. tauschii]	AT1G30330	LOC_Os02g06910	Bradi3g04920	GRMZM2G028980	GO:0009733,GO:0009734,GO:0009908	Hormone_defence,Transcription		36.4923	32.1963	30.6713	14.3149	12.4051	12.7963	17.8075	17.2257	14.5972	10.6171	7.35094	7.49523	7.15801	6.70301	8.17548		2.20358	1.74755	1.58566	-0.150611	-0.35335	-0.311814	0.220138	0.158372	-0.12065	-0.543152	-0.889861	-0.874543	-0.910341	-0.95864	-0.802333
ARF	TraesCS7A02G461700	VAI79928.1 unnamed protein product [Triticum turgidum subsp. durum]	AT5G37020	LOC_Os06g46410	Bradi1g32547	GRMZM2G028980	GO:0009733,GO:0009734,GO:0009908,GO:0010154,GO:0043565	Hormone_defence,Transcription		115.47	100.384	71.4611	37.0246	26.8529	18.4723	24.195	37.2319	44.492	36.5474	38.1963	27.0183	25.2319	19.1526	44.0572		2.53239	1.99494	0.964569	-0.262243	-0.624617	-0.923176	-0.719304	-0.254861	0.00378496	-0.279246	-0.220504	-0.618723	-0.682366	-0.898942	-0.0117048
ARF	TraesCS7D02G449900	XP_020157111.1 auxin response factor 17 [Aegilops tauschii subsp. tauschii]	AT5G37020	LOC_Os06g46410	Bradi1g32547	GRMZM2G028980	GO:0009733,GO:0009734,GO:0009908,GO:0010154,GO:0043565	Hormone_defence,Transcription		79.7977	81.8894	63.7421	30.6379	18.297	10.2655	8.76052	10.8384	10.7284	9.37615	10.3038	7.91356	7.51957	7.0069	22.7246		2.1008	2.18146	1.48165	0.20507	-0.27083	-0.580547	-0.638581	-0.558451	-0.562696	-0.614841	-0.579068	-0.671242	-0.686435	-0.706205	-0.100088
ARF	TraesCS5A02G038300	VAI12809.1 unnamed protein product [Triticum turgidum subsp. durum]	AT1G30330	LOC_Os12g41950	Bradi4g01730	GRMZM2G081158	GO:0009733,GO:0009734,GO:0009908	Hormone_defence,Transcription		52.2468	44.743	25.6075	9.29059	4.47814	2.02377	0.902508	0.711063	0.289206	0.272601	0.146692	0.0934944	0.0617176	0.098285	1.47184		2.57051	2.11933	0.968756	-0.0123397	-0.301701	-0.449276	-0.516695	-0.528206	-0.553571	-0.554569	-0.56214	-0.565339	-0.567249	-0.565051	-0.482462
ARF	TraesCS5D02G045700	XP_020168308.1 auxin response factor 25-like isoform X2 [Aegilops tauschii subsp. tauschii]	AT1G30330	LOC_Os12g41950	Bradi4g01730	GRMZM2G081158	GO:0009733,GO:0009734,GO:0009908	Hormone_defence,Transcription		65.8469	66.5511	40.8503	14.9536	5.57882	2.07925	1.14531	1.14067	0.644092	0.418017	0.388162	0.235029	0.249457	0.124222	4.61049		2.27128	2.30192	1.18349	0.056541	-0.351425	-0.503717	-0.54436	-0.544561	-0.566171	-0.576009	-0.577309	-0.583973	-0.583345	-0.588795	-0.393565
ARF	TraesCS5B02G039800	VAI27066.1 unnamed protein product [Triticum turgidum subsp. durum]	AT1G30330	LOC_Os12g41950	Bradi4g01730	GRMZM2G081158	GO:0009733,GO:0009734,GO:0009908	Hormone_defence,Transcription		60.9003	57.6161	34.8725	12.7277	4.67758	2.53635	1.75518	1.64197	0.973984	0.522377	0.597363	0.352022	0.405226	0.446399	3.03671		2.39178	2.23047	1.11339	0.0257177	-0.369676	-0.474846	-0.513214	-0.518775	-0.551584	-0.573765	-0.570082	-0.582133	-0.579519	-0.577497	-0.450271
ARF	TraesCS2B02G578500	VAH54110.1 unnamed protein product [Triticum turgidum subsp. durum]	AT5G37020	LOC_Os04g57610	Bradi5g25767	GRMZM2G078274	GO:0000003,GO:0009733,GO:0009734,GO:0009908,GO:0010154,GO:0043565	Hormone_defence,Transcription		33.8726	58.7389	22.565	6.17461	2.92837	1.80306	1.13994	1.89555	2.16232	1.26479	0.493223	0.08579	0.125236	0.16565	0.673514		1.53261	3.06109	0.837551	-0.169936	-0.369477	-0.438648	-0.479408	-0.432962	-0.416564	-0.471734	-0.519161	-0.544205	-0.54178	-0.539296	-0.508079
ARF	TraesCS2D02G548900	XP_020185201.1 auxin response factor 12 [Aegilops tauschii subsp. tauschii]	AT5G37020	LOC_Os04g57610	Bradi5g25767	GRMZM2G078274	GO:0000003,GO:0009733,GO:0009734,GO:0009908,GO:0010154,GO:0043565	Hormone_defence,Transcription		90.9157	220.832	87.9133	18.12	6.81022	2.87743	2.32232	4.41909	5.25021	3.11214	0.98212	0.335091	0.149674	0.0723453	0.914857		1.04018	3.24659	0.989194	-0.19613	-0.388209	-0.455001	-0.464428	-0.428818	-0.414703	-0.451015	-0.487189	-0.498178	-0.501327	-0.50264	-0.488332
ARF	TraesCS2A02G547800	VAH38702.1 unnamed protein product [Triticum turgidum subsp. durum]	AT5G37020	LOC_Os04g57610	Bradi5g25767	GRMZM2G078274	GO:0000003,GO:0009733,GO:0009734,GO:0009908,GO:0010154,GO:0043565	Hormone_defence,Transcription		77.4863	175.327	73.6778	16.6504	8.32756	5.18819	3.65785	5.03151	4.63481	2.4326	0.893144	0.221804	0.086086	0.133096	0.877632		1.11521	3.1931	1.03433	-0.176794	-0.353552	-0.420224	-0.452725	-0.423552	-0.431976	-0.478746	-0.51144	-0.525698	-0.52858	-0.527582	-0.51177
ARF	TraesCS6B02G167100	VAI55794.1 unnamed protein product [Triticum turgidum subsp. durum]	AT1G30330	LOC_Os02g06910	Bradi3g04920	GRMZM2G028980	GO:0009733,GO:0009734,GO:0009908	Hormone_defence,Transcription		25.9994	36.1219	29.787	10.4294	9.2953	9.29703	13.3817	14.2521	13.1125	10.1242	6.93892	7.76882	6.97127	6.06409	7.46022		1.36442	2.49658	1.78805	-0.377018	-0.50386	-0.503667	-0.0468133	0.0505328	-0.0769243	-0.411152	-0.767412	-0.67459	-0.763793	-0.865258	-0.709107
ARF	TraesCS7B02G363100	VAI91987.1 unnamed protein product [Triticum turgidum subsp. durum]	AT5G37020	LOC_Os06g46410	Bradi1g32547	GRMZM2G028980	GO:0009733,GO:0009734,GO:0009908,GO:0010154,GO:0043565	Hormone_defence,Transcription		62.5144	83.0506	79.6072	53.2368	37.2186	25.109	24.8436	27.2434	26.1329	19.206	21.2061	16.7241	15.8128	12.1181	31.039		1.20796	2.13209	1.97714	0.79047	0.0696486	-0.475281	-0.487227	-0.379236	-0.42921	-0.740919	-0.650916	-0.852605	-0.893611	-1.05987	-0.208433
ARF	TraesCS3B02G190100	CDM82308.1 unnamed protein product [Triticum aestivum]	AT2G46530	LOC_Os01g13520	Bradi2g08120	GRMZM2G475263	GO:0009506,GO:0009734	Hormone_defence,Signal_transd_communication,Transcription		0.448685	1.46425	0.847923	0.765114	0.718488	0.208614	0.0958751	0.0573871	0.104313	0.110388	0.156975	0.0949258	0.0849071	0.137232	0.4374		0.169683	2.76023	1.18808	0.976846	0.857911	-0.442701	-0.730282	-0.82846	-0.708759	-0.693262	-0.574425	-0.732704	-0.75826	-0.624788	0.140896
ARF	TraesCS3D02G166700	XP_020181787.1 auxin response factor 1-like [Aegilops tauschii subsp. tauschii]	AT2G46530	LOC_Os01g13520	Bradi2g08120	GRMZM2G475263	GO:0009506,GO:0009734	Hormone_defence,Signal_transd_communication,Transcription		0.31592	1.48103	0.596282	0.669497	0.347096	0.214428	0.032285	0.0498547	0	0.0354971	0.032474	0.111196	0.0152441	0.0342411	0.135381		0.116433	3.16089	0.849026	1.04034	0.197897	-0.14877	-0.624714	-0.578803	-0.709075	-0.61632	-0.62422	-0.418517	-0.669242	-0.619602	-0.355321
ARF	TraesCS3A02G159200	VAH59430.1 unnamed protein product [Triticum turgidum subsp. durum]	AT2G46530	LOC_Os01g13520	Bradi2g08120	GRMZM2G475263	GO:0009506,GO:0009734	Hormone_defence,Signal_transd_communication,Transcription		0.353999	2.34447	1.36606	0.931983	0.575216	0.352301	0.0817575	0.0908345	0.0473076	0.0583898	0.0408208	0.0380433	0.0236521	0.0599874	0.385369		-0.152445	3.0079	1.45444	0.765244	0.198791	-0.15514	-0.584692	-0.57028	-0.63939	-0.621794	-0.649689	-0.654099	-0.676948	-0.619257	-0.102637
ARF	TraesCS7D02G161900	XP_020149526.1 auxin response factor 16 [Aegilops tauschii subsp. tauschii]	AT5G20730	LOC_Os06g09660	Bradi1g46602	GRMZM2G160005	GO:0009630,GO:0009638,GO:0009723,GO:0009733,GO:0009734,GO:0009785,GO:0009791,GO:0010311,GO:0040008,GO:0045893,GO:0048366,GO:0048527	Development,Hormone_defence,Transcription		22.2206	18.3022	11.3796	10.6988	15.4188	12.4517	7.86717	5.28981	3.72022	2.66142	2.6929	1.71441	1.4584	1.10629	1.49828		2.16534	1.57291	0.526276	0.423349	1.13696	0.688365	-0.00476945	-0.394441	-0.631747	-0.791827	-0.787067	-0.935006	-0.973712	-1.02695	-0.967682
ARF	TraesCS1B02G424700	VAH22834.1 unnamed protein product [Triticum turgidum subsp. durum]	AT2G33860	LOC_Os05g48870	Bradi2g16610	GRMZM2G030710	GO:0009733,GO:0009734,GO:0009791,GO:0009850,GO:0010050,GO:0010158,GO:0010582,GO:0030154	Hormone_defence,Transcription		43.7658	42.3624	25.62	16.8769	20.7947	19.9944	16.2295	10.9484	8.39524	5.75595	2.98234	1.32282	0.68157	0.630642	1.8534		2.13446	2.03194	0.808866	0.170161	0.456365	0.397897	0.122869	-0.262933	-0.449445	-0.642251	-0.844869	-0.966101	-1.01295	-1.01667	-0.927341
ARF	TraesCS1A02G396400	VAH10570.1 unnamed protein product [Triticum turgidum subsp. durum]	AT2G33860	LOC_Os05g48870	Bradi2g16610	GRMZM2G030710	GO:0009733,GO:0009734,GO:0009791,GO:0009850,GO:0010050,GO:0010158,GO:0010582,GO:0030154	Hormone_defence,Transcription		42.6758	32.5917	16.6361	11.9167	16.2664	21.6753	16.2803	10.3898	7.73558	5.39846	3.9537	1.91379	0.898274	0.779549	1.16734		2.53049	1.67963	0.333356	-0.0648487	0.302162	0.758543	0.303333	-0.193678	-0.417633	-0.614831	-0.736734	-0.908853	-0.994539	-1.00456	-0.971836
ARF	TraesCS1D02G404400	XP_020158279.1 auxin response factor 15-like [Aegilops tauschii subsp. tauschii]	AT2G33860	LOC_Os05g48870	Bradi2g16610	GRMZM2G030710	GO:0009733,GO:0009734,GO:0009791,GO:0009850,GO:0010050,GO:0010158,GO:0010582,GO:0030154	Hormone_defence,Transcription		54.7403	39.2863	24.1536	22.4879	29.9575	31.2345	25.9619	16.0527	10.3833	6.1027	4.45425	1.67219	1.16163	1.11547	2.69189		2.33353	1.34938	0.385697	0.279617	0.7553	0.836619	0.500852	-0.130193	-0.491232	-0.763829	-0.868806	-1.04597	-1.07849	-1.08143	-0.981037
ARF	TraesCS3B02G273400	VAH78190.1 unnamed protein product [Triticum turgidum subsp. durum]	AT2G33860	LOC_Os01g48060	Bradi2g46190	GRMZM2G437460	GO:0009733,GO:0009734,GO:0009791,GO:0009850,GO:0010050,GO:0010158,GO:0010582,GO:0030154	Hormone_defence,Transcription		3.475	1.61658	1.26879	1.5232	1.45634	1.35461	0.949872	0.726591	0.769317	0.299909	0.403542	0.302674	0.223561	0.105741	1.02164		2.98542	0.713295	0.288089	0.599134	0.51739	0.393007	-0.101827	-0.374812	-0.322575	-0.896477	-0.769774	-0.893097	-0.989821	-1.13387	-0.0140858
ARF	TraesCS3D02G292100	XP_020175130.1 auxin response factor 3-like [Aegilops tauschii subsp. tauschii]	AT2G33860	LOC_Os01g54990	Bradi2g50120	GRMZM2G056120	GO:0009733,GO:0009734,GO:0009791,GO:0009850,GO:0010050,GO:0010158,GO:0010582,GO:0030154	Hormone_defence,Transcription		26.1696	13.3675	15.6475	12.8531	9.01559	6.83457	8.27001	8.39758	6.73262	5.95132	5.4166	7.54539	6.5641	6.04233	6.7912		3.11139	0.691887	1.12278	0.594661	-0.130596	-0.542792	-0.271503	-0.247395	-0.56206	-0.70972	-0.810777	-0.408453	-0.593909	-0.692518	-0.550989
ARF	TraesCS3A02G292400	VAH64020.1 unnamed protein product [Triticum turgidum subsp. durum]	AT2G33860	LOC_Os01g54990	Bradi2g50120	GRMZM2G056120	GO:0009733,GO:0009734,GO:0009791,GO:0009850,GO:0010050,GO:0010158,GO:0010582,GO:0030154	Hormone_defence,Transcription		25.931	15.5763	19.1304	17.8296	14.1715	14.9089	13.7726	12.9604	12.6196	10.3146	10.0858	11.9717	10.6662	12.534	11.5997		2.91094	0.325757	1.21309	0.888329	-0.0249715	0.15914	-0.124549	-0.327328	-0.41242	-0.987876	-1.045	-0.574167	-0.900113	-0.433791	-0.667044
ARF	TraesCS2A02G139400	EMS60068.1 hypothetical protein TRIUR3_10509 [Triticum urartu]	No hits found	LOC_Os01g54990	Bradi2g50120	GRMZM2G441325	GO:0009791,GO:0030154			1.3111	0.726582	0.482956	0.385889	0.288086	0.629266	0.287346	0.424121	0.346422	0.199131	0.285345	0.24112	0.163371	0.23372	0.619628		3.06175	1.00349	0.145608	-0.196195	-0.540588	0.660812	-0.543196	-0.061568	-0.335168	-0.853828	-0.550239	-0.705971	-0.979749	-0.732029	0.626874
ARF	TraesCS2A02G251300	EMS58203.1 Auxin response factor 3 [Triticum urartu]	AT2G33860	LOC_Os01g54990	Bradi2g50120	GRMZM2G056120	GO:0009733,GO:0009734,GO:0009791,GO:0009850,GO:0010050,GO:0010158,GO:0010582,GO:0030154	Hormone_defence,Transcription		2.73668	1.51844	1.35336	0.925777	1.31966	1.55426	1.10822	1.46028	1.38389	1.22603	1.17351	0.996909	0.906194	0.854312	1.90748		2.99187	0.341121	-0.0180798	-0.948449	-0.0914049	0.419063	-0.551468	0.214576	0.0483485	-0.295128	-0.409404	-0.793674	-0.991059	-1.10395	1.18764
ARF	TraesCS3B02G486000	VAH84162.1 unnamed protein product [Triticum turgidum subsp. durum]	AT5G62000	LOC_Os01g70270	Bradi2g59480	GRMZM2G338259	GO:0000003,GO:0008285,GO:0009734,GO:0009737,GO:0009838,GO:0009908,GO:0009911,GO:0010047,GO:0010150,GO:0010227,GO:0043565,GO:0045892,GO:0048481,GO:1903288	Hormone_defence,Senescence,Signal_transd_communication,Transcription		78.4114	36.6122	22.1977	11.3217	10.5709	11.2304	13.7559	19.6907	17.0891	13.5395	10.9547	9.57215	8.07351	8.15596	13.3774		3.42267	1.01584	0.185842	-0.440407	-0.483642	-0.445665	-0.300242	0.0414871	-0.108315	-0.312706	-0.461539	-0.541148	-0.627441	-0.622693	-0.322041
ARF	TraesCS3A02G449300	VAH68342.1 unnamed protein product [Triticum turgidum subsp. durum]	AT5G62000	LOC_Os01g70270	Bradi2g59480	GRMZM2G338259	GO:0000003,GO:0008285,GO:0009734,GO:0009737,GO:0009838,GO:0009908,GO:0009911,GO:0010047,GO:0010150,GO:0010227,GO:0043565,GO:0045892,GO:0048481,GO:1903288	Hormone_defence,Senescence,Signal_transd_communication,Transcription		85.2459	41.301	21.5885	8.56813	8.51868	6.99606	9.3391	16.6384	16.3162	12.8791	11.2705	9.1055	8.26276	7.03995	14.3775		3.38507	1.15649	0.156806	-0.503498	-0.506006	-0.583222	-0.4644	-0.0942283	-0.110568	-0.284877	-0.366451	-0.476246	-0.518984	-0.580997	-0.208885
ARF	TraesCS3D02G442000	XP_020197968.1 auxin response factor 4-like [Aegilops tauschii subsp. tauschii]	AT5G62000	LOC_Os01g70270	Bradi2g59480	GRMZM2G338259	GO:0000003,GO:0008285,GO:0009734,GO:0009737,GO:0009838,GO:0009908,GO:0009911,GO:0010047,GO:0010150,GO:0010227,GO:0043565,GO:0045892,GO:0048481,GO:1903288	Hormone_defence,Senescence,Signal_transd_communication,Transcription		81.1151	40.2974	21.8098	9.84269	9.64557	8.42947	8.1149	16.0133	16.5506	14.3804	11.749	8.16673	8.73041	7.76373	10.6002		3.37168	1.18374	0.192749	-0.448723	-0.459289	-0.524475	-0.541337	-0.117962	-0.0891616	-0.205491	-0.346542	-0.538559	-0.508345	-0.560161	-0.408117
ARF	TraesCS1A02G334900	VAH09278.1 unnamed protein product [Triticum turgidum subsp. durum]	AT2G33860	LOC_Os05g43920	Bradi2g19867	GRMZM2G441325	GO:0009733,GO:0009734,GO:0009791,GO:0009850,GO:0010050,GO:0010158,GO:0010582,GO:0030154	Hormone_defence,Transcription		23.6605	13.6753	6.85344	4.78713	4.20027	4.54417	3.79328	4.08513	3.94023	3.79475	3.1331	3.32977	2.90482	3.56962	4.78607		3.29206	1.42329	0.146531	-0.240191	-0.350025	-0.285662	-0.426195	-0.371575	-0.398694	-0.42592	-0.549751	-0.512944	-0.592475	-0.468056	-0.240389
ARF	TraesCS3B02G327000	VAH79784.1 unnamed protein product [Triticum turgidum subsp. durum]	AT2G33860	LOC_Os01g54990	Bradi2g50120	GRMZM2G056120	GO:0009733,GO:0009734,GO:0009791,GO:0009850,GO:0010050,GO:0010158,GO:0010582,GO:0030154	Hormone_defence,Transcription		18.2722	8.84292	8.54819	6.92342	4.9974	5.65186	5.45763	6.54376	5.87235	4.84117	4.92951	4.59216	4.36788	4.45673	6.50831		3.43385	0.630943	0.543332	0.0603586	-0.51216	-0.31762	-0.375355	-0.0524958	-0.252076	-0.558603	-0.532341	-0.632622	-0.69929	-0.67288	-0.0630351
ARF	TraesCS1D02G337400	XP_020188126.1 auxin response factor 14-like [Aegilops tauschii subsp. tauschii]	AT2G33860	LOC_Os05g43920	Bradi2g19867	GRMZM2G441325	GO:0009733,GO:0009734,GO:0009791,GO:0009850,GO:0010050,GO:0010158,GO:0010582,GO:0030154	Hormone_defence,Transcription		23.0595	10.4153	3.301	1.11756	0.441373	0.895525	1.39214	1.20828	1.05954	1.88603	2.03727	2.36146	2.97283	2.91178	4.45805		3.40272	1.14914	-0.118852	-0.508007	-0.628525	-0.547581	-0.45907	-0.491838	-0.51835	-0.371043	-0.344087	-0.286307	-0.177342	-0.188224	0.0873684
ARF	TraesCS1B02G347900	VAH21153.1 unnamed protein product [Triticum turgidum subsp. durum]	AT2G33860	LOC_Os05g43920	Bradi2g19867	GRMZM2G441325	GO:0009733,GO:0009734,GO:0009791,GO:0009850,GO:0010050,GO:0010158,GO:0010582,GO:0030154	Hormone_defence,Transcription		28.9981	16.7933	9.55604	8.00159	5.3463	4.21033	2.91553	3.21969	3.48134	5.04492	4.88171	4.26686	4.14674	4.99079	9.60687		3.19027	1.36233	0.278383	0.0455685	-0.352122	-0.522259	-0.716185	-0.67063	-0.631441	-0.39726	-0.421705	-0.513792	-0.531783	-0.405367	0.285995
ARF	TraesCS2D02G491200	XP_020160869.1 auxin response factor 11 isoform X2 [Aegilops tauschii subsp. tauschii]	AT1G19850	LOC_Os04g56850	Bradi5g25157	GRMZM2G086949	GO:0000003,GO:0009733,GO:0009734,GO:0009790,GO:0009791,GO:0009908,GO:0009942,GO:0010051,GO:0010305,GO:0042802,GO:0044212,GO:0048364,GO:0048507	Hormone_defence,Transcription		65.0309	2.96617	0.671848	0.0939855	0.0721713	0.0270033	0.00889235	0.0507346	0.014468	0.00887428	0.0303359	0	0	0.0166027	0		3.73777	-0.101021	-0.242929	-0.27867	-0.280019	-0.282813	-0.283933	-0.281345	-0.283588	-0.283934	-0.282607	-0.284483	-0.284483	-0.283456	-0.284483
ARF	TraesCS2A02G491000	VAH37298.1 unnamed protein product [Triticum turgidum subsp. durum]	AT1G19850	LOC_Os04g56850	Bradi5g25157	GRMZM2G086949	GO:0000003,GO:0009733,GO:0009734,GO:0009790,GO:0009791,GO:0009908,GO:0009942,GO:0010051,GO:0010305,GO:0042802,GO:0044212,GO:0048364,GO:0048507	Hormone_defence,Transcription		47.3554	3.13868	1.0572	0.346153	0.16812	0.0650801	0.160914	0.0919921	0.0918322	0.088119	0.0233626	0.0346452	0	0.00830133	0		3.73334	-0.0315012	-0.20873	-0.269272	-0.284431	-0.293204	-0.285044	-0.290912	-0.290926	-0.291242	-0.296756	-0.295795	-0.298745	-0.298038	-0.298745
ARF	TraesCS2B02G519200	VAH52598.1 unnamed protein product [Triticum turgidum subsp. durum]	AT1G19850	LOC_Os04g56850	Bradi5g25157	GRMZM2G086949	GO:0000003,GO:0009733,GO:0009734,GO:0009790,GO:0009791,GO:0009908,GO:0009942,GO:0010051,GO:0010305,GO:0042802,GO:0044212,GO:0048364,GO:0048507	Hormone_defence,Transcription		37.7062	5.8547	1.42962	1.93604	2.36673	2.49673	2.8495	3.44338	3.36394	1.97595	0.779793	0.320205	0.0467969	0.0607509	0.0278742		3.68664	0.170464	-0.318033	-0.262129	-0.214583	-0.200233	-0.161289	-0.0957292	-0.104498	-0.257722	-0.38977	-0.440505	-0.470687	-0.469147	-0.472776
ARF	TraesCS6D02G212700	XP_020164996.1 auxin response factor 8-like [Aegilops tauschii subsp. tauschii]	AT4G30080	LOC_Os02g41800	Bradi3g49320	GRMZM2G081406	GO:0003723,GO:0007389,GO:0009733,GO:0009734,GO:0035198,GO:0048829,GO:0051301	Hormone_defence,Transcription		2.56463	0.455476	0.29635	0.0897976	0.0620289	0	0.00725015	0.0973788	0.028936	0.0850127	0.0488632	0.270642	0.25396	0.638154	0.34536		3.58211	0.171237	-0.0860972	-0.420129	-0.465035	-0.565347	-0.553622	-0.407869	-0.518553	-0.427867	-0.486327	-0.127672	-0.154649	0.46666	-0.00684033
ARF	TraesCS6A02G222300	XP_020164996.1 auxin response factor 8-like [Aegilops tauschii subsp. tauschii]	AT4G30080	LOC_Os02g41800	Bradi3g49320	GRMZM2G081406	GO:0003723,GO:0007389,GO:0009733,GO:0009734,GO:0035198,GO:0048829,GO:0051301	Hormone_defence,Transcription		1.85946	0.595468	0.693468	0.179351	0.1107	0.0884841	0.128841	0.173836	0.113534	0.137011	0.267629	0.300231	0.430937	0.669425	0.588326		3.27463	0.394274	0.617594	-0.553959	-0.710398	-0.761024	-0.669059	-0.566528	-0.703941	-0.650443	-0.352795	-0.278503	0.0193473	0.562806	0.377999
ARF	TraesCS6B02G258800	VAI58694.1 unnamed protein product [Triticum turgidum subsp. durum]	AT4G30080	LOC_Os02g41800	Bradi3g49320	GRMZM2G081406	GO:0003723,GO:0007389,GO:0009733,GO:0009734,GO:0035198,GO:0048829,GO:0051301	Hormone_defence,Transcription		2.12833	0.409479	0.139312	0.114824	0.0645763	0	0.042521	0.0273816	0.0313939	0	0.0655568	0.0728589	0.234074	0.409547	1.15759		3.2152	0.148075	-0.334012	-0.377708	-0.467371	-0.582601	-0.506726	-0.533741	-0.526581	-0.582601	-0.465621	-0.452591	-0.164919	0.148196	1.483
ARF	TraesCS3A02G442000	VAH68163.1 unnamed protein product [Triticum turgidum subsp. durum]	AT5G62000	LOC_Os01g70270	Bradi2g59480	GRMZM2G338259	GO:0000003,GO:0008285,GO:0009734,GO:0009737,GO:0009838,GO:0009908,GO:0009911,GO:0010047,GO:0010150,GO:0010227,GO:0043565,GO:0045892,GO:0048481,GO:1903288	Hormone_defence,Senescence,Signal_transd_communication,Transcription		213.184	108.46	54.0097	24.2874	12.2907	12.3089	18.721	27.2826	27.5787	21.691	22.1036	23.5941	26.1395	28.2189	117.013		3.05128	1.10355	0.0908399	-0.461957	-0.685083	-0.684744	-0.565486	-0.40625	-0.400743	-0.510247	-0.502573	-0.474853	-0.427512	-0.388837	1.26262
ARF	TraesCS3D02G434700	XP_020198715.1 auxin response factor 4-like [Aegilops tauschii subsp. tauschii]	AT5G62000	LOC_Os01g70270	Bradi2g59480	GRMZM2G338259	GO:0000003,GO:0008285,GO:0009734,GO:0009737,GO:0009838,GO:0009908,GO:0009911,GO:0010047,GO:0010150,GO:0010227,GO:0043565,GO:0045892,GO:0048481,GO:1903288	Hormone_defence,Senescence,Signal_transd_communication,Transcription		211.805	78.0181	39.9594	17.6873	7.70306	8.10664	15.8296	26.3572	27.8761	25.6474	27.5489	24.9259	29.0117	26.0645	113.937		3.20805	0.629371	-0.104194	-0.53348	-0.725922	-0.718143	-0.569286	-0.366371	-0.337095	-0.380052	-0.343402	-0.393959	-0.315206	-0.372012	1.3217
ARF	TraesCS3B02G475800	CDM85878.1 unnamed protein product [Triticum aestivum]	AT5G62000	LOC_Os01g70270	Bradi2g59480	GRMZM2G338259	GO:0000003,GO:0008285,GO:0009734,GO:0009737,GO:0009838,GO:0009908,GO:0009911,GO:0010047,GO:0010150,GO:0010227,GO:0043565,GO:0045892,GO:0048481,GO:1903288	Hormone_defence,Senescence,Signal_transd_communication,Transcription		259.333	97.5063	53.321	24.4415	11.6885	12.8518	27.0633	37.9599	35.6835	31.5742	31.4362	31.7888	33.5686	32.4662	114.109		3.34279	0.6869	-0.0382686	-0.512239	-0.721541	-0.702449	-0.469209	-0.290376	-0.327736	-0.395178	-0.397442	-0.391655	-0.362444	-0.380538	0.959382

## Sheet: BR
										Average RPM of triplicate samples																Z score values
Type	Wheat gene ID	Top hit genes in NCBI nr	Closest homolog in Arabidopsis	Closest homologue in rice	Closest homologue in Brachypodium	Closest homolog in maize	GO	Functional classification		1	2	3	4	5	6	7	8	9	10	11	12	13	14	15		1	2	3	4	5	6	7	8	9	10	11	12	13	14	15
Metabolism	TraesCS4D02G329300	XP_020150226.1 24-methylenesterol C-methyltransferase 2 [Aegilops tauschii subsp. tauschii]	AT1G20330	LOC_Os03g04340	Bradi1g76020	GRMZM2G126682	GO:0005783,GO:0005794,GO:0006259,GO:0006629,GO:0007049,GO:0007389,GO:0008757,GO:0009825,GO:0010051,GO:0016049,GO:0016126,GO:0030797,GO:0032259,GO:0032876	Hormone_defence,Senescence		4.4594	18.688	21.7837	12.6645	4.71306	1.78841	1.36723	1.56487	2.02735	3.98328	9.01453	8.45221	16.2265	21.1532	27.2178		-0.701495	0.995749	1.36502	0.277245	-0.671238	-1.0201	-1.07034	-1.04677	-0.991602	-0.758289	-0.15814	-0.225216	0.702139	1.28981	2.01323
Metabolism	TraesCS5A02G503700	VAI24854.1 unnamed protein product [Triticum turgidum subsp. durum]	AT1G20330	LOC_Os03g04340	Bradi1g76020	GRMZM2G126682	GO:0005783,GO:0005794,GO:0006259,GO:0006629,GO:0007049,GO:0007389,GO:0008757,GO:0009825,GO:0010051,GO:0016049,GO:0016126,GO:0030797,GO:0032259,GO:0032876	Hormone_defence,Senescence		3.22423	22.3435	22.4059	13.4391	7.61692	6.21197	6.19861	6.31948	7.88225	11.1346	11.3411	9.39669	14.8044	18.6	22.8987		-1.41939	1.58579	1.59561	0.186199	-0.728939	-0.949769	-0.95187	-0.932871	-0.687233	-0.176025	-0.143574	-0.449191	0.400792	0.997401	1.67306
Metabolism	TraesCS4B02G332600	VAI10422.1 unnamed protein product [Triticum turgidum subsp. durum]	AT1G20330	LOC_Os03g04340	Bradi1g76020	GRMZM2G126682	GO:0005783,GO:0005794,GO:0006259,GO:0006629,GO:0007049,GO:0007389,GO:0008757,GO:0009825,GO:0010051,GO:0016049,GO:0016126,GO:0030797,GO:0032259,GO:0032876	Hormone_defence,Senescence		2.98877	14.5245	17.3151	10.2638	5.9722	4.81252	5.17232	6.31036	6.89754	13.0391	16.859	17.5034	25.1813	34.4489	18.3714		-1.22824	0.144434	0.4765	-0.362561	-0.873232	-1.01123	-0.968412	-0.832993	-0.763123	-0.0323132	0.422225	0.49891	1.41253	2.51531	0.602194
Metabolism	TraesCS3D02G090700	XP_020153389.1 obtusifoliol 14-alpha demethylase-like [Aegilops tauschii subsp. tauschii]	AT1G11680	LOC_Os02g02230	Bradi3g22850	GRMZM5G899349	GO:0000003,GO:0005783,GO:0005794,GO:0006629,GO:0008398,GO:0009790,GO:0009791,GO:0009793,GO:0016125,GO:0016126,GO:0019825	Hormone_defence		0	0	0	0	0	0	0	0	0	0	0	0	0	0	4.81203		-0.267261	-0.267261	-0.267261	-0.267261	-0.267261	-0.267261	-0.267261	-0.267261	-0.267261	-0.267261	-0.267261	-0.267261	-0.267261	-0.267261	3.74166
Metabolism	TraesCS3B02G536500	CDM86430.1 unnamed protein product [Triticum aestivum]	AT1G50430	LOC_Os02g26650	Bradi3g43120	GRMZM2G027886	GO:0005783,GO:0005789,GO:0005794,GO:0006629,GO:0006695,GO:0009653,GO:0009826,GO:0009918,GO:0016043,GO:0016049,GO:0016126,GO:0016132,GO:0016628,GO:0030176,GO:0047598	Hormone_defence		35.7552	31.2825	46.9966	56.2885	47.5552	35.9404	30.3813	32.0253	32.0457	28.8952	28.0669	35.1488	31.7592	28.8046	87.6096		-0.229863	-0.52514	0.512269	1.1257	0.549151	-0.217637	-0.584634	-0.476101	-0.474753	-0.682744	-0.737423	-0.269891	-0.493667	-0.688725	3.19345
Metabolism	TraesCS4D02G235200	XP_020156975.1 cytochrome P450 90B1-like [Aegilops tauschii subsp. tauschii]	AT3G50660	LOC_Os03g12660	Bradi1g69040	GRMZM2G065635	GO:0004497,GO:0005506,GO:0005783,GO:0006629,GO:0009653,GO:0009741,GO:0009753,GO:0009826,GO:0009867,GO:0009908,GO:0010012,GO:0010268,GO:0010358,GO:0016043,GO:0016049,GO:0016125,GO:0016132,GO:0016705,GO:0019825,GO:0020037,GO:0030154,GO:0048366	Hormone_defence,Metabolism		0.875496	0.82532	2.38642	4.83562	4.08403	5.84995	7.0512	4.47733	3.76677	4.36593	7.53177	5.07525	4.76621	2.71096	1.83984		-1.62037	-1.64615	-0.844131	0.41416	0.0280291	0.935283	1.55243	0.23009	-0.134963	0.172857	1.79933	0.537274	0.378504	-0.677394	-1.12494
Metabolism	TraesCS4A02G078000	VAI87692.1 unnamed protein product [Triticum turgidum subsp. durum]	AT3G50660	LOC_Os03g12660	Bradi1g69040	GRMZM2G065635	GO:0004497,GO:0005506,GO:0005783,GO:0006629,GO:0009653,GO:0009741,GO:0009753,GO:0009826,GO:0009867,GO:0009908,GO:0010012,GO:0010268,GO:0010358,GO:0016043,GO:0016049,GO:0016125,GO:0016132,GO:0016705,GO:0019825,GO:0020037,GO:0030154,GO:0048366	Hormone_defence,Metabolism		0.824542	0.748639	1.42365	2.02689	1.6948	3.61199	3.63875	3.26334	2.7849	3.18615	5.30601	4.10565	4.67266	2.97833	1.0799		-1.41387	-1.46942	-0.975405	-0.533912	-0.776956	0.626168	0.645751	0.371005	0.0208493	0.314506	1.86596	0.987459	1.40243	0.162414	-1.22698
Metabolism	TraesCS4B02G235500	VAH88461.1 unnamed protein product [Triticum turgidum subsp. durum]	AT1G58440	LOC_Os03g12910	Bradi1g69170	GRMZM2G091456	GO:0004506,GO:0005783,GO:0006629,GO:0009414,GO:0016126,GO:0050660	Hormone_defence,Metabolism		13.2948	27.0579	30.3799	39.3714	60.1586	70.0774	94.1721	103.741	95.3219	76.2223	74.0714	78.2928	73.5308	78.1871	115.963		-1.93195	-1.45166	-1.33573	-1.02195	-0.296542	0.0495975	0.89043	1.22437	0.930555	0.264036	0.188974	0.336291	0.17011	0.3326	1.65087
Metabolism	TraesCS4B02G234100	VAI08011.1 unnamed protein product [Triticum turgidum subsp. durum]	AT3G50660	LOC_Os03g12660	Bradi1g69040	GRMZM2G065635	GO:0004497,GO:0005506,GO:0005783,GO:0006629,GO:0009653,GO:0009741,GO:0009753,GO:0009826,GO:0009867,GO:0009908,GO:0010012,GO:0010268,GO:0010358,GO:0016043,GO:0016049,GO:0016125,GO:0016132,GO:0016705,GO:0019825,GO:0020037,GO:0030154,GO:0048366	Hormone_defence,Metabolism		0.337549	1.14115	1.53058	2.1184	2.91373	5.42794	8.00382	6.5934	4.73329	6.24655	11.4134	11.0721	10.9102	8.39612	9.7916		-1.53993	-1.323	-1.21787	-1.05919	-0.844485	-0.165765	0.529602	0.148856	-0.353289	0.0552218	1.45004	1.35789	1.31419	0.635506	1.01222
Metabolism	TraesCS3A02G025900	VAH55176.1 unnamed protein product [Triticum turgidum subsp. durum]	AT1G11680	LOC_Os05g12040	Bradi1g24340	GRMZM5G899349	GO:0000003,GO:0005783,GO:0005794,GO:0006629,GO:0008398,GO:0009790,GO:0009791,GO:0009793,GO:0016125,GO:0016126,GO:0019825	Hormone_defence		0	0	0	0	0	0	0.285317	2.07232	5.85801	7.1726	5.71616	5.0606	4.55359	4.60663	3.9821		-0.998899	-0.998899	-0.998899	-0.998899	-0.998899	-0.998899	-0.89014	-0.208954	1.2341	1.73521	1.18004	0.930141	0.736874	0.757094	0.51903
Metabolism	TraesCS3B02G019100	CBH32662.1 cytochrome P450, putative [Triticum aestivum]	AT1G11680	LOC_Os05g12040	Bradi1g24340	GRMZM5G899349	GO:0000003,GO:0005783,GO:0005794,GO:0006629,GO:0008398,GO:0009790,GO:0009791,GO:0009793,GO:0016125,GO:0016126,GO:0019825	Hormone_defence		0	0	0	0.0156845	0	0.286367	1.80928	5.77348	13.3044	20.0511	20.1095	15.9055	9.42452	7.35418	5.07741		-0.91224	-0.91224	-0.91224	-0.910074	-0.91224	-0.872703	-0.662446	-0.115137	0.924597	1.85608	1.86413	1.28371	0.388935	0.103099	-0.211238
Metabolism	TraesCS3A02G366000	VAH66187.1 unnamed protein product [Triticum turgidum subsp. durum]	AT2G38050	LOC_Os01g63260	Bradi2g55110	GRMZM2G449033	GO:0003865,GO:0006629,GO:0006694,GO:0009416,GO:0009917,GO:0010268,GO:0016132,GO:0016491,GO:0047751,GO:0050213	Hormone_defence,Senescence		0.690854	0.641749	0.387441	0.581087	0.822422	1.69616	2.95499	3.28683	3.35546	3.19891	1.55326	0.747776	0.45161	0.280047	0.82409		-0.655468	-0.698925	-0.923982	-0.752609	-0.539033	0.234209	1.34825	1.64192	1.70265	1.56411	0.107744	-0.605093	-0.867194	-1.01902	-0.537557
Metabolism	TraesCS3D02G359100	XP_020158229.1 steroid 5-alpha-reductase DET2 [Aegilops tauschii subsp. tauschii]	AT2G38050	LOC_Os01g63260	Bradi2g55110	GRMZM2G449033	GO:0003865,GO:0006629,GO:0006694,GO:0009416,GO:0009917,GO:0010268,GO:0016132,GO:0016491,GO:0047751,GO:0050213	Hormone_defence,Senescence		0.580832	0.709563	0.595173	0.493531	0.685997	0.948172	1.70925	2.15288	2.09739	2.15338	0.678598	0.220576	0.195177	0.175911	0.935191		-0.54219	-0.355871	-0.521434	-0.668545	-0.38998	-0.0105215	1.09103	1.73311	1.65279	1.73383	-0.400689	-1.06361	-1.10037	-1.12825	-0.0293091
Metabolism	TraesCS4A02G059900	VAH88461.1 unnamed protein product [Triticum turgidum subsp. durum]	AT1G58440	LOC_Os03g12910	Bradi1g69170	GRMZM2G091456	GO:0004506,GO:0005783,GO:0006629,GO:0009414,GO:0016126,GO:0050660	Hormone_defence,Metabolism		11.5464	43.4846	41.5329	34.1232	42.7979	50.652	68.5404	79.5436	72.4158	61.1558	53.1941	51.5618	47.6023	41.5406	55.5466		-2.41902	-0.427949	-0.549622	-1.01155	-0.470757	0.0188784	1.13406	1.82002	1.37566	0.673699	0.177355	0.0755932	-0.171245	-0.54914	0.324013
Metabolism	TraesCS4D02G236900	XP_020159202.1 squalene monooxygenase-like [Aegilops tauschii subsp. tauschii]	AT1G58440	LOC_Os03g12910	Bradi1g69170	GRMZM2G091456	GO:0004506,GO:0005783,GO:0006629,GO:0009414,GO:0016126,GO:0050660	Hormone_defence,Metabolism		9.91753	31.7044	35.5427	35.3409	38.4861	41.3029	55.8968	64.9181	63.5	51.3795	47.5655	41.5284	35.8351	30.041	35.6795		-2.31506	-0.704916	-0.421243	-0.436158	-0.203718	0.00445915	1.08302	1.74973	1.64492	0.749164	0.467293	0.0211251	-0.399632	-0.827846	-0.411138
Metabolism	TraesCS3D02G106100	XP_020171232.1 cytochrome P450 90D2-like [Aegilops tauschii subsp. tauschii]	AT3G13730	LOC_Os01g10040	Bradi2g05980	GRMZM2G143235	GO:0004497,GO:0005506,GO:0005789,GO:0006629,GO:0009908,GO:0010268,GO:0016125,GO:0016132,GO:0016709,GO:0019825,GO:0020037,GO:0048366,GO:0048441,GO:0048443,GO:0102097	Hormone_defence		0.808218	6.741	2.91236	3.13725	6.51369	12.5234	13.2745	12.348	10.96	9.11336	6.92983	6.48743	4.93868	4.57012	7.9364		-1.77661	-0.147869	-1.19896	-1.13721	-0.210271	1.43958	1.6458	1.39144	1.01038	0.503425	-0.0960263	-0.21748	-0.642664	-0.743845	0.180309
Metabolism	TraesCS3B02G121200	VAH73298.1 unnamed protein product [Triticum turgidum subsp. durum]	AT3G13730	LOC_Os01g10040	Bradi2g05980	GRMZM2G143235	GO:0004497,GO:0005506,GO:0005789,GO:0006629,GO:0009908,GO:0010268,GO:0016125,GO:0016132,GO:0016709,GO:0019825,GO:0020037,GO:0048366,GO:0048441,GO:0048443,GO:0102097	Hormone_defence		0.629707	3.68372	1.95428	2.20904	4.88332	9.20575	9.76962	7.02937	5.25863	3.88683	2.8079	2.94545	2.09006	1.3287	2.42726		-1.26709	-0.121394	-0.770186	-0.674615	0.328634	1.95017	2.16171	1.13371	0.469427	-0.0451956	-0.449952	-0.398352	-0.719249	-1.00487	-0.592749
Metabolism	TraesCS3A02G103800	CDM81539.1 unnamed protein product [Triticum aestivum]	AT3G13730	LOC_Os01g10040	Bradi2g05980	GRMZM2G143235	GO:0004497,GO:0005506,GO:0005789,GO:0006629,GO:0009908,GO:0010268,GO:0016125,GO:0016132,GO:0016709,GO:0019825,GO:0020037,GO:0048366,GO:0048441,GO:0048443,GO:0102097	Hormone_defence		1.17573	14.063	4.62721	5.68482	16.5274	28.6045	26.9153	15.5483	10.4928	8.9877	5.47775	5.00025	3.84995	3.68419	6.67273		-1.15235	0.442487	-0.725222	-0.594339	0.74747	2.24204	2.033	0.626301	0.000658795	-0.185598	-0.619964	-0.679057	-0.82141	-0.841924	-0.472082
Metabolism	TraesCS3D02G041900	XP_020153224.1 delta(7)-sterol-C5(6)-desaturase-like [Aegilops tauschii subsp. tauschii]	AT3G02580	LOC_Os01g04260	Bradi2g02297	GRMZM2G167085	GO:0000248,GO:0005506,GO:0005783,GO:0005789,GO:0006629,GO:0009653,GO:0009826,GO:0016043,GO:0016049,GO:0016126,GO:0016132,GO:0016491	Hormone_defence		15.3029	35.1514	34.5504	27.2219	25.3954	42.592	55.7193	37.642	17.3046	6.28073	3.51769	2.41203	1.4929	1.9347	4.00561		-0.317533	0.8499	0.814551	0.383511	0.276079	1.28754	2.05965	0.996394	-0.199802	-0.848196	-1.01071	-1.07574	-1.1298	-1.10382	-0.982013
Metabolism	TraesCS2D02G395100	SPT19357.1 unnamed protein product [Triticum aestivum]	AT2G16530	LOC_Os04g48750	Bradi5g19010	GRMZM2G105855	GO:0003865,GO:0005783,GO:0005789,GO:0005794,GO:0006487,GO:0006488,GO:0006629,GO:0016095,GO:0016627,GO:0019408,GO:0102389	Hormone_defence		4.85527	10.5849	12.811	10.5122	10.6965	12.7879	15.8664	13.8717	11.6145	9.74963	8.15326	5.26905	3.5017	3.37024	9.14537		-1.26303	0.288553	0.891387	0.268887	0.31879	0.885153	1.7188	1.17864	0.567389	0.0623709	-0.369929	-1.15098	-1.62958	-1.66518	-0.101262
Metabolism	TraesCS3A02G079400	VAH57004.1 unnamed protein product [Triticum turgidum subsp. durum]	AT1G20050	LOC_Os01g01369	Bradi2g03530	GRMZM2G003853	GO:0000247,GO:0004769,GO:0005783,GO:0005789,GO:0006629,GO:0016126,GO:0047750	Hormone_defence		8.69246	29.6733	42.3585	36.3333	22.7434	15.547	12.7082	8.52403	5.91255	4.57926	3.28972	2.1353	2.2377	2.98757	21.5612		-0.467748	1.18818	2.18937	1.71382	0.641231	0.073255	-0.150806	-0.481042	-0.687155	-0.792386	-0.894164	-0.985277	-0.977195	-0.918011	0.547923
Metabolism	TraesCS6B02G375100	EAZ10119.1 hypothetical protein OsI_32430 [Oryza sativa Indica Group]	AT3G52940	LOC_Os01g25189	Bradi4g38370	GRMZM2G473533	GO:0000003,GO:0006629,GO:0009790,GO:0009791,GO:0009793,GO:0016126,GO:0016628,GO:0030176,GO:0050613	Development,Hormone_defence,Metabolism		0.189145	1.25284	1.9093	1.83062	1.47006	0.745661	0.342254	0.36597	0.110095	0.100439	0.0940627	0.0669387	0.0540259	0.152882	0.45127		-0.649368	0.995647	2.01086	1.8892	1.33158	0.211289	-0.412584	-0.375907	-0.771619	-0.786553	-0.796414	-0.838361	-0.858331	-0.705448	-0.243988
Metabolism	TraesCS2B02G415600	VAH50260.1 unnamed protein product [Triticum turgidum subsp. durum]	AT2G16530	LOC_Os04g48750	Bradi5g19010	GRMZM2G105855	GO:0003865,GO:0005783,GO:0005789,GO:0005794,GO:0006487,GO:0006488,GO:0006629,GO:0016095,GO:0016627,GO:0019408,GO:0102389	Hormone_defence		2.71273	11.0976	14.8512	11.1612	10.8088	11.1389	10.6619	7.87552	5.71787	3.86326	3.45621	1.82426	1.27927	1.08812	3.87063		-0.924767	0.990868	1.84843	1.0054	0.924891	1.0003	0.891334	0.254742	-0.238201	-0.661914	-0.754909	-1.12775	-1.25226	-1.29593	-0.660229
Metabolism	TraesCS2A02G397300	VAH34984.1 unnamed protein product [Triticum turgidum subsp. durum]	AT2G16530	LOC_Os04g48750	Bradi5g19010	GRMZM2G105855	GO:0003865,GO:0005783,GO:0005789,GO:0005794,GO:0006487,GO:0006488,GO:0006629,GO:0016095,GO:0016627,GO:0019408,GO:0102389	Hormone_defence		5.76473	8.59966	10.4961	9.89357	10.5758	10.1916	8.29188	7.63258	5.83055	4.15503	3.98252	2.49764	1.52838	1.45215	6.80045		-0.239992	0.669445	1.27782	1.08453	1.30339	1.18013	0.57071	0.359209	-0.218877	-0.756379	-0.811721	-1.28807	-1.599	-1.62346	0.0922633
Metabolism	TraesCS3D02G079800	XP_020191016.1 probable 3-beta-hydroxysteroid-Delta(8),Delta(7)-isomerase [Aegilops tauschii subsp. tauschii]	AT1G20050	LOC_Os01g01369	Bradi2g03530	GRMZM2G003853	GO:0000247,GO:0004769,GO:0005783,GO:0005789,GO:0006629,GO:0016126,GO:0047750	Hormone_defence		9.64595	31.0693	46.272	50.835	44.578	39.8241	38.351	26.5556	14.0132	8.16087	5.37508	3.87924	3.74738	3.76297	28.3788		-0.826148	0.439505	1.33766	1.60724	1.23758	0.956727	0.869699	0.172847	-0.56814	-0.913885	-1.07846	-1.16684	-1.17463	-1.17371	0.280556
Metabolism	TraesCS3B02G094700	CDM81320.1 unnamed protein product [Triticum aestivum]	AT1G20050	LOC_Os01g01369	Bradi2g03530	GRMZM2G003853	GO:0000247,GO:0004769,GO:0005783,GO:0005789,GO:0006629,GO:0016126,GO:0047750	Hormone_defence		8.27265	28.9271	47.0515	52.3582	42.7223	30.8809	25.2346	15.4494	8.13218	4.97131	3.93874	2.54792	2.34038	3.03048	20.2885		-0.684916	0.54839	1.63062	1.9475	1.37212	0.665054	0.327908	-0.256381	-0.693304	-0.882044	-0.9437	-1.02675	-1.03914	-0.997934	0.0325701
Metabolism	TraesCS3B02G046100	CDM80759.1 unnamed protein product [Triticum aestivum]	AT3G02580	LOC_Os01g04260	Bradi2g02297	GRMZM2G167085	GO:0000248,GO:0005506,GO:0005783,GO:0005789,GO:0006629,GO:0009653,GO:0009826,GO:0016043,GO:0016049,GO:0016126,GO:0016132,GO:0016491	Hormone_defence		10.733	19.455	21.4098	22.3176	19.8996	17.6049	11.9112	7.39759	5.24716	3.03577	3.21866	2.34085	2.17593	2.63061	13.321		-0.0152736	1.15751	1.42036	1.54241	1.21728	0.908734	0.143156	-0.463757	-0.752909	-1.05026	-1.02567	-1.1437	-1.16587	-1.10474	0.332722
Metabolism	TraesCS3D02G484700	XP_020194323.1 7-dehydrocholesterol reductase [Aegilops tauschii subsp. tauschii]	AT1G50430	LOC_Os02g26650	Bradi3g43120	GRMZM2G027886	GO:0005783,GO:0005789,GO:0005794,GO:0006629,GO:0006695,GO:0009653,GO:0009826,GO:0009918,GO:0016043,GO:0016049,GO:0016126,GO:0016132,GO:0016628,GO:0030176,GO:0047598	Hormone_defence		43.6659	28.8714	42.7269	40.6537	31.2775	17.973	12.841	10.1487	8.83888	8.19902	6.83603	10.9308	10.9286	9.25795	47.2643		1.46773	0.464222	1.40404	1.26342	0.627429	-0.275023	-0.623128	-0.80575	-0.894595	-0.937997	-1.03045	-0.7527	-0.75285	-0.86617	1.71182
Metabolism	TraesCS3A02G488600	VAH69145.1 unnamed protein product [Triticum turgidum subsp. durum]	AT1G50430	LOC_Os02g26650	Bradi3g43120	GRMZM2G027886	GO:0005783,GO:0005789,GO:0005794,GO:0006629,GO:0006695,GO:0009653,GO:0009826,GO:0009918,GO:0016043,GO:0016049,GO:0016126,GO:0016132,GO:0016628,GO:0030176,GO:0047598	Hormone_defence		31.2945	32.3707	49.1124	48.3274	37.4557	25.6251	21.3529	19.904	17.8221	16.25	13.2021	14.9056	14.8164	12.4389	44.3541		0.371427	0.456855	1.78584	1.72352	0.860516	-0.0786131	-0.417747	-0.532767	-0.698032	-0.822823	-1.06477	-0.929544	-0.936623	-1.12535	1.40812
Metabolism	TraesCS3A02G037600	CDM80759.1 unnamed protein product [Triticum aestivum]	AT3G02580	LOC_Os01g04260	Bradi2g02297	GRMZM5G850019	GO:0000248,GO:0005506,GO:0005783,GO:0005789,GO:0006629,GO:0009653,GO:0009826,GO:0016043,GO:0016049,GO:0016126,GO:0016132,GO:0016491	Hormone_defence		12.875	19.8313	13.647	11.9802	10.2662	12.2146	11.5505	7.38616	5.35428	4.18164	3.60448	2.95105	1.68411	2.15506	4.17617		0.892638	2.23731	1.04188	0.719674	0.388353	0.764987	0.636605	-0.168372	-0.561141	-0.787816	-0.899384	-1.02569	-1.2706	-1.17956	-0.788874
Metabolism	TraesCS4A02G192500	XP_020174397.1 obtusifoliol 14-alpha demethylase [Aegilops tauschii subsp. tauschii]	AT1G11680	LOC_Os11g32240	Bradi4g25930	GRMZM5G899349	GO:0000003,GO:0005783,GO:0005794,GO:0006629,GO:0008398,GO:0009790,GO:0009791,GO:0009793,GO:0016125,GO:0016126,GO:0019825	Hormone_defence		47.4764	78.9355	81.5938	55.6703	34.6868	20.1882	10.8453	7.13827	5.7135	4.29915	5.58238	3.24743	4.2674	6.24468	54.7399		0.705824	1.84837	1.94491	1.00341	0.241329	-0.285234	-0.624551	-0.759185	-0.81093	-0.862296	-0.815692	-0.900493	-0.86345	-0.791638	0.969624
Metabolism	TraesCS4B02G122800	XP_020174397.1 obtusifoliol 14-alpha demethylase [Aegilops tauschii subsp. tauschii]	AT1G11680	LOC_Os11g32240	Bradi4g25930	GRMZM5G899349	GO:0000003,GO:0005783,GO:0005794,GO:0006629,GO:0008398,GO:0009790,GO:0009791,GO:0009793,GO:0016125,GO:0016126,GO:0019825	Hormone_defence		35.2205	83.6775	87.9734	60.901	35.842	20.5872	11.4806	7.22268	5.23728	4.70166	4.9128	3.63585	4.41014	6.39845	46.1742		0.25705	1.95663	2.10731	1.15777	0.27885	-0.256198	-0.575603	-0.724946	-0.794582	-0.813368	-0.805962	-0.85075	-0.823592	-0.753855	0.641243
Metabolism	TraesCS4D02G336800	VAI10641.1 unnamed protein product [Triticum turgidum subsp. durum]	AT5G13710	LOC_Os07g10600	Bradi1g54305	GRMZM2G122810	GO:0000003,GO:0003838,GO:0005783,GO:0006629,GO:0009506,GO:0009790,GO:0009791,GO:0009793,GO:0016126,GO:0032259	Hormone_defence		33.5282	80.9058	89.4918	59.3094	25.9862	10.4741	5.39827	2.92033	2.12705	1.79137	2.46534	2.39003	4.10891	5.07712	28.1691		0.343407	1.98373	2.281	1.23601	0.0822868	-0.454779	-0.630517	-0.71631	-0.743775	-0.755397	-0.732062	-0.73467	-0.675158	-0.641636	0.157864
Metabolism	TraesCS5A02G510200	VAI10641.1 unnamed protein product [Triticum turgidum subsp. durum]	AT5G13710	LOC_Os07g10600	Bradi1g54305	GRMZM2G122810	GO:0000003,GO:0003838,GO:0005783,GO:0006629,GO:0009506,GO:0009790,GO:0009791,GO:0009793,GO:0016126,GO:0032259	Hormone_defence		35.8922	77.4483	88.9087	64.8402	33.0061	15.6994	8.40372	4.65563	3.86071	3.72323	4.09042	4.0489	4.73375	6.14283	34.615		0.349574	1.81878	2.22397	1.37303	0.247536	-0.36434	-0.622277	-0.754791	-0.782895	-0.787756	-0.774773	-0.776242	-0.752029	-0.702211	0.304421
Metabolism	TraesCS4B02G340700	VAI10641.1 unnamed protein product [Triticum turgidum subsp. durum]	AT5G13710	LOC_Os07g10600	Bradi1g54305	GRMZM2G122810	GO:0000003,GO:0003838,GO:0005783,GO:0006629,GO:0009506,GO:0009790,GO:0009791,GO:0009793,GO:0016126,GO:0032259	Hormone_defence		32.7173	76.6006	92.4281	70.9792	35.156	14.2197	7.72718	4.66496	3.58401	3.40207	4.31734	4.7898	5.96394	7.68997	38.9562		0.19922	1.69684	2.23699	1.505	0.282447	-0.432052	-0.653626	-0.758131	-0.795021	-0.80123	-0.769995	-0.753871	-0.713801	-0.654896	0.412135
Metabolism	TraesCS1A02G416000	CAP06397.1 sterol C-14 reductase [Triticum turgidum subsp. durum]	AT3G52940	LOC_Os09g39220	Bradi4g38370	GRMZM2G473533	GO:0000003,GO:0006629,GO:0009790,GO:0009791,GO:0009793,GO:0016126,GO:0016628,GO:0030176,GO:0050613	Development,Hormone_defence,Metabolism		20.4895	24.1357	23.6765	18.361	11.8106	7.60366	4.7175	2.7907	1.93308	1.06667	0.881788	0.583804	0.622115	0.802328	7.24179		1.3958	1.81846	1.76522	1.14909	0.389795	-0.0978467	-0.432392	-0.655736	-0.755146	-0.855575	-0.877006	-0.911547	-0.907106	-0.886217	-0.139792
Metabolism	TraesCS1D02G423500	CAP06392.1 sterol C-14 reductase [Triticum aestivum]	AT3G52940	LOC_Os09g39220	Bradi4g38370	GRMZM2G473533	GO:0000003,GO:0006629,GO:0009790,GO:0009791,GO:0009793,GO:0016126,GO:0016628,GO:0030176,GO:0050613	Development,Hormone_defence,Metabolism		18.1452	26.9466	25.7216	17.8602	13.4287	10.2109	6.23389	4.02996	2.54433	1.86222	1.67939	1.46164	0.866726	0.909678	7.50016		1.00968	2.01363	1.8739	0.977174	0.471696	0.104656	-0.348987	-0.600381	-0.769841	-0.847647	-0.868501	-0.893339	-0.961198	-0.956299	-0.204549
Metabolism	TraesCS1B02G446300	VAH23285.1 unnamed protein product [Triticum turgidum subsp. durum]	AT3G52940	LOC_Os09g39220	Bradi4g38370	GRMZM2G473533	GO:0000003,GO:0006629,GO:0009790,GO:0009791,GO:0009793,GO:0016126,GO:0016628,GO:0030176,GO:0050613	Development,Hormone_defence,Metabolism		22.0418	28.5067	22.002	13.9903	7.83256	4.849	3.51009	2.03746	1.79192	1.42861	1.44989	1.06904	1.07298	1.01871	7.12928		1.58155	2.30877	1.57708	0.675858	-0.0168124	-0.352427	-0.503038	-0.66869	-0.69631	-0.737178	-0.734784	-0.777625	-0.777182	-0.783287	-0.0959231
Metabolism	TraesCS4D02G120900	XP_020174397.1 obtusifoliol 14-alpha demethylase [Aegilops tauschii subsp. tauschii]	AT1G11680	LOC_Os11g32240	Bradi4g25930	GRMZM5G899349	GO:0000003,GO:0005783,GO:0005794,GO:0006629,GO:0008398,GO:0009790,GO:0009791,GO:0009793,GO:0016125,GO:0016126,GO:0019825	Hormone_defence		79.8876	130.805	88.5538	50.4469	31.3096	20.5502	9.74878	5.83364	4.78251	3.18663	3.75025	2.29167	2.38265	3.24242	30.5064		1.27685	2.61085	1.5039	0.505519	0.00413387	-0.277758	-0.560748	-0.663322	-0.690861	-0.732672	-0.717906	-0.75612	-0.753736	-0.731211	-0.0169119
Metabolism	TraesCS7A02G559400	XP_020174545.1 delta(24)-sterol reductase [Aegilops tauschii subsp. tauschii]	AT3G19820	LOC_Os10g25780	Bradi1g29520	GRMZM2G057000	GO:0005516,GO:0005774,GO:0005783,GO:0006629,GO:0006694,GO:0008202,GO:0009416,GO:0009653,GO:0009808,GO:0009826,GO:0009834,GO:0016043,GO:0016049,GO:0016132,GO:0016628,GO:0050614,GO:0071949	Hormone_defence		80.9426	167.116	135.581	44.9444	12.134	4.5951	2.24807	1.57652	1.34893	1.16208	0.950347	0.87496	1.25884	2.26354	26.8365		0.94067	2.60561	1.99632	0.245157	-0.388764	-0.53442	-0.579767	-0.592741	-0.597139	-0.600749	-0.60484	-0.606296	-0.598879	-0.579468	-0.104701
Metabolism	TraesCS7D02G550700	VAI81980.1 unnamed protein product [Triticum turgidum subsp. durum]	AT3G19820	LOC_Os10g25780	Bradi1g29520	GRMZM2G057000	GO:0005516,GO:0005774,GO:0005783,GO:0006629,GO:0006694,GO:0008202,GO:0009416,GO:0009653,GO:0009808,GO:0009826,GO:0009834,GO:0016043,GO:0016049,GO:0016132,GO:0016628,GO:0050614,GO:0071949	Hormone_defence		119.536	270.161	245.094	97.7418	27.3036	9.13754	4.28598	2.40322	1.82176	1.12425	1.58405	1.2048	3.87388	7.0248	40.8556		0.736574	2.4703	2.18178	0.485713	-0.325048	-0.534145	-0.589988	-0.611659	-0.618351	-0.62638	-0.621088	-0.625453	-0.594731	-0.558463	-0.169062
Metabolism	TraesCS1A02G204700	VAH05945.1 unnamed protein product [Triticum turgidum subsp. durum]	AT1G20330	LOC_Os03g04340	Bradi3g32420	GRMZM2G126682	GO:0005783,GO:0005794,GO:0006259,GO:0006629,GO:0007049,GO:0007389,GO:0008757,GO:0009825,GO:0010051,GO:0016049,GO:0016126,GO:0030797,GO:0032259,GO:0032876	Hormone_defence,Senescence		7.64042	21.5506	16.8876	7.72099	2.17219	0.511528	0.294405	0.062766	0.0946151	0.0342496	0.0652524	0.0524058	0.0304882	0.0970584	0.485583		0.575874	2.68738	1.97955	0.588105	-0.254178	-0.506261	-0.539219	-0.574381	-0.569546	-0.578709	-0.574003	-0.575953	-0.57928	-0.569175	-0.510199
Metabolism	TraesCS1B02G218300	VAH17784.1 unnamed protein product [Triticum turgidum subsp. durum]	AT1G20330	LOC_Os03g04340	Bradi3g32420	GRMZM2G126682	GO:0005783,GO:0005794,GO:0006259,GO:0006629,GO:0007049,GO:0007389,GO:0008757,GO:0009825,GO:0010051,GO:0016049,GO:0016126,GO:0030797,GO:0032259,GO:0032876	Hormone_defence,Senescence		8.53561	22.7951	19.0967	8.26332	2.48955	1.25843	0.521337	0.336342	0.111541	0.106479	0.0603675	0.028725	0.0621803	0.088187	0.621654		0.597101	2.60336	2.08301	0.558791	-0.253557	-0.426769	-0.530476	-0.556504	-0.588132	-0.588844	-0.595332	-0.599784	-0.595077	-0.591418	-0.516361
Metabolism	TraesCS1D02G208000	XP_020181295.1 24-methylenesterol C-methyltransferase 2-like [Aegilops tauschii subsp. tauschii]	AT1G20330	LOC_Os03g04340	Bradi3g32420	GRMZM2G126682	GO:0005783,GO:0005794,GO:0006259,GO:0006629,GO:0007049,GO:0007389,GO:0008757,GO:0009825,GO:0010051,GO:0016049,GO:0016126,GO:0030797,GO:0032259,GO:0032876	Hormone_defence,Senescence		7.34047	21.1135	16.8939	6.96822	1.57928	0.503273	0.295557	0.197104	0.311812	0.103545	0.198405	0.203873	0.247213	0.45726	0.852466		0.548356	2.69228	2.03546	0.49041	-0.348439	-0.515932	-0.548265	-0.563591	-0.545735	-0.578154	-0.563388	-0.562537	-0.555791	-0.523094	-0.461576
Metabolism	TraesCS7B02G484200	VAI94128.1 unnamed protein product [Triticum turgidum subsp. durum]	AT3G19820	LOC_Os10g25780	Bradi1g29520	GRMZM2G057000	GO:0005516,GO:0005774,GO:0005783,GO:0006629,GO:0006694,GO:0008202,GO:0009416,GO:0009653,GO:0009808,GO:0009826,GO:0009834,GO:0016043,GO:0016049,GO:0016132,GO:0016628,GO:0050614,GO:0071949	Hormone_defence		100.024	197.467	149.029	56.9716	16.8565	4.28957	2.51088	1.35519	1.27613	0.750336	0.218412	0.338536	0.309001	0.497736	3.59212		1.05595	2.65554	1.86039	0.349206	-0.309315	-0.515611	-0.54481	-0.563781	-0.565079	-0.57371	-0.582442	-0.58047	-0.580955	-0.577857	-0.52706
Signalling	TraesCS3A02G490100	VAH85462.1 unnamed protein product [Triticum turgidum subsp. durum]	AT3G47580	LOC_Os01g52050	Bradi1g72572	GRMZM2G048294	GO:0004672,GO:0004674,GO:0005768,GO:0007169,GO:0008289,GO:0009506,GO:0009653,GO:0009908,GO:0016043,GO:0016049,GO:0016310,GO:0030154,GO:0046777	Hormone_defence,Signal_transd_communication		0.0134953	0.0785789	0.592424	2.36707	3.77359	5.71402	12.3089	16.8672	20.322	18.4057	16.7298	7.03372	3.25587	2.23675	0.0201696		-1.01053	-1.00152	-0.930399	-0.684775	-0.490104	-0.221534	0.691246	1.32214	1.80031	1.53509	1.30313	-0.0388785	-0.561759	-0.702813	-1.0096
Signalling	TraesCS3B02G550900	VAH85463.1 unnamed protein product [Triticum turgidum subsp. durum]	AT4G39400	LOC_Os01g52050	Bradi1g72572	GRMZM2G048294	GO:0004672,GO:0004674,GO:0004714,GO:0005496,GO:0005768,GO:0008289,GO:0009506,GO:0009653,GO:0009729,GO:0009742,GO:0009826,GO:0009908,GO:0009911,GO:0010008,GO:0010224,GO:0010268,GO:0010584,GO:0016043,GO:0016049,GO:0030154,GO:0042802,GO:0042803,GO:0046777,GO:0046982,GO:0048366,GO:0048657,GO:0060548,GO:1900140	Hormone_defence,Senescence,Signal_transd_communication		0.19364	3.01025	9.32282	8.5885	10.4282	13.5299	15.432	19.2513	22.8793	23.0301	21.7938	10.6699	5.68769	3.95809	0.776976		-1.45202	-1.08168	-0.251665	-0.348218	-0.106319	0.301504	0.551609	1.05379	1.53082	1.55064	1.38809	-0.0745374	-0.729634	-0.95705	-1.37532
Signalling	TraesCS3D02G496100	XP_020200421.1 protein BRASSINOSTEROID INSENSITIVE 1-like isoform X1 [Aegilops tauschii subsp. tauschii]	AT4G39400	LOC_Os01g52050	Bradi1g72572	GRMZM2G048294	GO:0004672,GO:0004674,GO:0004714,GO:0005496,GO:0005768,GO:0008289,GO:0009506,GO:0009653,GO:0009729,GO:0009742,GO:0009826,GO:0009908,GO:0009911,GO:0010008,GO:0010224,GO:0010268,GO:0010584,GO:0016043,GO:0016049,GO:0030154,GO:0042802,GO:0042803,GO:0046777,GO:0046982,GO:0048366,GO:0048657,GO:0060548,GO:1900140	Hormone_defence,Senescence,Signal_transd_communication		0.0431487	0.108545	1.0686	3.0477	4.70973	6.54955	7.84879	8.05531	9.85715	8.55536	8.32995	3.31024	1.67658	1.07176	0.0828788		-1.22217	-1.20334	-0.926904	-0.357041	0.121523	0.651282	1.02539	1.08485	1.60367	1.22884	1.16393	-0.281447	-0.751844	-0.925995	-1.21073
Signalling	TraesCS2A02G187800	VAH28485.1 unnamed protein product [Triticum turgidum subsp. durum]	AT1G19350	LOC_Os07g39220	Bradi1g23550	GRMZM2G102514	GO:0000978,GO:0009742,GO:0042742,GO:0045892,GO:0071367,GO:1904961	Hormone_defence		9.01988	4.36965	3.69887	3.927	9.86322	12.0579	9.73157	6.78326	4.71917	4.0795	3.21993	3.20744	3.25205	3.98215	4.07446		1.1497	-0.476584	-0.711171	-0.631391	1.44463	2.21218	1.39859	0.367506	-0.35435	-0.578058	-0.878666	-0.883036	-0.867432	-0.612103	-0.579819
Signalling	TraesCS2B02G219300	VAH44423.1 unnamed protein product [Triticum turgidum subsp. durum]	AT1G19350	LOC_Os07g39220	Bradi1g23550	GRMZM2G102514	GO:0000978,GO:0009742,GO:0042742,GO:0045892,GO:0071367,GO:1904961	Hormone_defence		8.74907	4.85129	4.99823	5.94737	9.57606	11.2857	7.34636	5.48847	4.33873	4.13023	3.30961	2.28933	2.71387	3.33914	3.09726		1.27634	-0.222866	-0.166346	0.19872	1.59443	2.25202	0.736818	0.0222144	-0.420011	-0.500207	-0.815847	-1.20828	-1.04499	-0.804489	-0.897522
Signalling	TraesCS2D02G199900	XP_020151437.1 protein BZR1 homolog 1 [Aegilops tauschii subsp. tauschii]	AT1G19350	LOC_Os07g39220	Bradi1g23550	GRMZM2G102514	GO:0000978,GO:0009742,GO:0042742,GO:0045892,GO:0071367,GO:1904961	Hormone_defence		10.0924	6.33752	6.25277	6.74465	7.82229	7.45738	5.99218	4.06516	2.66795	2.62851	1.56859	1.18394	1.20617	1.02832	1.37195		1.96997	0.664092	0.634617	0.805683	1.18046	1.05356	0.543989	-0.126182	-0.612102	-0.625817	-0.994434	-1.12821	-1.12048	-1.18233	-1.06282
Signalling	TraesCS3D02G246500	XP_020168417.1 systemin receptor SR160 [Aegilops tauschii subsp. tauschii]	AT4G39400	LOC_Os01g52050	Bradi2g48279	GRMZM2G048294	GO:0004672,GO:0004674,GO:0004714,GO:0005496,GO:0005768,GO:0008289,GO:0009506,GO:0009653,GO:0009729,GO:0009742,GO:0009826,GO:0009908,GO:0009911,GO:0010008,GO:0010224,GO:0010268,GO:0010584,GO:0016043,GO:0016049,GO:0030154,GO:0042802,GO:0042803,GO:0046777,GO:0046982,GO:0048366,GO:0048657,GO:0060548,GO:1900140	Hormone_defence,Senescence,Signal_transd_communication		58.0797	36.4723	19.2624	11.938	15.0401	24.1167	18.1397	14.4362	13.8536	11.472	8.86052	3.88881	1.99556	1.62505	3.47027		2.92766	1.418	0.21559	-0.296148	-0.0794105	0.554748	0.137149	-0.12161	-0.162309	-0.32871	-0.511166	-0.858528	-0.990805	-1.01669	-0.88777
Signalling	TraesCS3B02G275000	CDM83621.1 unnamed protein product [Triticum aestivum]	AT4G39400	LOC_Os01g52050	Bradi2g48279	GRMZM2G048294	GO:0004672,GO:0004674,GO:0004714,GO:0005496,GO:0005768,GO:0008289,GO:0009506,GO:0009653,GO:0009729,GO:0009742,GO:0009826,GO:0009908,GO:0009911,GO:0010008,GO:0010224,GO:0010268,GO:0010584,GO:0016043,GO:0016049,GO:0030154,GO:0042802,GO:0042803,GO:0046777,GO:0046982,GO:0048366,GO:0048657,GO:0060548,GO:1900140	Hormone_defence,Senescence,Signal_transd_communication		53.6532	39.2397	21.3741	14.478	18.9009	25.5536	22.7272	20.4939	17.2129	15.1191	10.9777	4.61501	2.80875	1.89216	3.39249		2.61021	1.55015	0.236198	-0.27099	0.0543029	0.543587	0.335709	0.171458	-0.069845	-0.223839	-0.528425	-0.996376	-1.12922	-1.19663	-1.08629
Signalling	TraesCS3A02G245000	VAH62428.1 unnamed protein product [Triticum turgidum subsp. durum]	AT4G39400	LOC_Os01g52050	Bradi2g48279	GRMZM2G048294	GO:0004672,GO:0004674,GO:0004714,GO:0005496,GO:0005768,GO:0008289,GO:0009506,GO:0009653,GO:0009729,GO:0009742,GO:0009826,GO:0009908,GO:0009911,GO:0010008,GO:0010224,GO:0010268,GO:0010584,GO:0016043,GO:0016049,GO:0030154,GO:0042802,GO:0042803,GO:0046777,GO:0046982,GO:0048366,GO:0048657,GO:0060548,GO:1900140	Hormone_defence,Senescence,Signal_transd_communication		57.7848	35.6323	21.1023	18.2005	20.6247	24.9178	20.6567	20.6195	20.9586	16.0869	13.5989	4.37025	2.14381	1.40956	2.63079		2.78837	1.20733	0.170323	-0.0367808	0.136236	0.442639	0.138524	0.135867	0.160065	-0.187625	-0.365194	-1.02385	-1.18275	-1.23515	-1.148
Signalling	TraesCS6A02G356500	VAI50673.1 unnamed protein product [Triticum turgidum subsp. durum]	AT4G30610	LOC_Os02g55130	Bradi3g54000	GRMZM5G879749	GO:0004185,GO:0005615,GO:0006508,GO:0009742,GO:0019538,GO:0051603	Hormone_defence,Protein_fate		23.6933	49.7388	48.7901	36.4589	21.2527	12.3847	4.50074	1.29656	0.635152	0.183673	0.0546153	0.0317703	0	0.0603692	0.061059		0.586715	2.05365	2.00021	1.30569	0.449253	-0.050209	-0.494249	-0.674714	-0.711966	-0.737394	-0.744663	-0.745949	-0.747739	-0.744339	-0.7443
Signalling	TraesCS3D02G139300	XP_020188462.1 protein BZR1 homolog 2 [Aegilops tauschii subsp. tauschii]	AT1G78700	LOC_Os01g10610	Bradi2g06400	GRMZM5G812774	GO:0009742	Hormone_defence		24.9918	21.9087	12.9926	10.6387	9.11908	8.91177	8.74171	11.1842	10.3124	8.55651	7.87833	5.44832	4.65728	2.80508	10.2536		2.54076	1.99798	0.428268	0.0138529	-0.253678	-0.290177	-0.320116	0.109891	-0.0435919	-0.352722	-0.472118	-0.899929	-1.03919	-1.36528	-0.0539491
Signalling	TraesCS3B02G156600	XP_020188462.1 protein BZR1 homolog 2 [Aegilops tauschii subsp. tauschii]	AT1G78700	LOC_Os01g10610	Bradi2g06400	GRMZM5G812774	GO:0009742	Hormone_defence		18.31	17.2929	11.1834	9.19561	6.93583	6.40513	6.83618	8.87475	7.71622	6.90568	5.2045	4.20475	3.36022	3.24003	7.7016		2.34684	2.11017	0.688518	0.225983	-0.299854	-0.423344	-0.323042	0.151321	-0.118262	-0.306869	-0.702722	-0.935358	-1.13187	-1.15984	-0.121663
Signalling	TraesCS3A02G139000	XP_020188462.1 protein BZR1 homolog 2 [Aegilops tauschii subsp. tauschii]	AT1G78700	LOC_Os01g10610	Bradi2g06400	GRMZM5G812774	GO:0009742	Hormone_defence		25.2468	28.7611	16.1852	10.2379	6.18754	7.35079	9.05395	10.6047	10.2188	9.66209	10.1213	7.03478	5.86212	4.37048	10.4804		2.06328	2.5879	0.710572	-0.177238	-0.781875	-0.608225	-0.353979	-0.122485	-0.180096	-0.263196	-0.194648	-0.655399	-0.830454	-1.05313	-0.141032
Signalling	TraesCS6D02G338700	XP_020151349.1 serine carboxypeptidase 24 [Aegilops tauschii subsp. tauschii]	AT4G30610	LOC_Os02g55130	Bradi3g54000	GRMZM5G879749	GO:0004185,GO:0005615,GO:0006508,GO:0009742,GO:0019538,GO:0051603	Hormone_defence,Protein_fate		39.7569	56.4195	30.7925	11.97	2.87887	0.835756	0.265978	0.056021	0.051542	0.0303467	0.0488632	0.0292482	0	0	0.0839248		1.74472	2.70708	1.22698	0.139884	-0.385175	-0.503176	-0.536083	-0.548209	-0.548468	-0.549692	-0.548623	-0.549756	-0.551445	-0.551445	-0.546598
Signalling	TraesCS6B02G388600	VAI62140.1 unnamed protein product [Triticum turgidum subsp. durum]	AT4G30610	LOC_Os02g55130	Bradi3g54000	GRMZM5G879749	GO:0004185,GO:0005615,GO:0006508,GO:0009742,GO:0019538,GO:0051603	Hormone_defence,Protein_fate		28.7843	40.8492	29.8241	20.0629	8.45023	2.67442	0.802564	0.233476	0.0962832	0.0480953	0.0081946	0	0	0	0.0201696		1.48767	2.38537	1.56504	0.838749	-0.0253004	-0.455054	-0.594331	-0.636674	-0.646882	-0.650468	-0.653437	-0.654046	-0.654046	-0.654046	-0.652546
Signalling	TraesCS7D02G368000	XP_020152195.1 protein BZR1 homolog 3-like [Aegilops tauschii subsp. tauschii]	AT1G78700	LOC_Os06g35900	Bradi1g38180	GRMZM5G812774	GO:0009742	Hormone_defence		28.1506	29.0905	19.631	14.3392	13.3861	6.50635	3.46836	3.58364	4.85467	4.40651	3.16593	3.87536	3.39131	4.04974	9.26224		2.07816	2.18624	1.09853	0.49004	0.380446	-0.410624	-0.759951	-0.746695	-0.600545	-0.652077	-0.794726	-0.713152	-0.768811	-0.6931	-0.0937348
Signalling	TraesCS7B02G272900	VAI89945.1 unnamed protein product [Triticum turgidum subsp. durum]	AT1G78700	LOC_Os06g35900	Bradi1g38180	GRMZM5G812774	GO:0009742	Hormone_defence		28.1657	22.948	15.773	11.8553	12.645	5.51011	2.62648	2.36812	2.64847	2.45854	1.90635	1.7758	1.72104	1.515	5.0276		2.45493	1.82195	0.951517	0.476248	0.572041	-0.293524	-0.643352	-0.674694	-0.640683	-0.663725	-0.730714	-0.746551	-0.753195	-0.77819	-0.352059
Signalling	TraesCS7A02G354800	VAI77345.1 unnamed protein product [Triticum turgidum subsp. durum]	AT1G78700	LOC_Os06g35900	Bradi1g38180	GRMZM5G812774	GO:0009742	Hormone_defence		18.2517	15.1682	8.66296	7.28252	8.76368	3.52544	2.04653	2.32184	1.46426	1.85401	0.725376	0.756247	0.685539	0.707344	3.00902		2.47355	1.89735	0.681701	0.423737	0.700523	-0.278351	-0.554716	-0.50327	-0.663525	-0.590693	-0.801601	-0.795832	-0.809046	-0.804971	-0.374854
Signalling	TraesCS6B02G193600	VAI56611.1 unnamed protein product [Triticum turgidum subsp. durum]	AT5G07280	LOC_Os01g68870	Bradi3g06980	GRMZM2G447447	GO:0004672,GO:0004674,GO:0004871,GO:0004872,GO:0007049,GO:0009506,GO:0009556,GO:0009653,GO:0009908,GO:0010234,GO:0019199,GO:0030154,GO:0046777	Signal_transd_communication		2.0519	1.06485	0.571498	0.248184	0.312335	0.267352	0.369976	0.384592	0.412871	0.175336	0.354262	0.389792	0.133251	0.207508	1.8137		2.56797	0.841416	-0.0215672	-0.587111	-0.474897	-0.553581	-0.374071	-0.348504	-0.299038	-0.714536	-0.401559	-0.339409	-0.788152	-0.658261	2.1513
Signalling	TraesCS3B02G551200	CDJ26349.1 unnamed protein product [Triticum aestivum]	AT3G13380	LOC_Os01g52050	Bradi1g72572	GRMZM2G048294	GO:0004672,GO:0004674,GO:0004714,GO:0005496,GO:0005768,GO:0008289,GO:0009506,GO:0009653,GO:0009908,GO:0016043,GO:0016049,GO:0030154,GO:0046777	Hormone_defence		6.94061	5.21821	4.80785	2.97485	3.60209	3.61011	2.86142	3.54239	2.99752	2.58517	2.61275	2.38356	2.19317	1.95973	3.28658		2.74593	1.39547	1.07372	-0.36345	0.128341	0.134633	-0.452388	0.0815336	-0.345675	-0.66898	-0.647355	-0.827058	-0.976329	-1.15937	-0.119034
Signalling	TraesCS2D02G034200	XP_020161334.1 leucine-rich repeat receptor protein kinase MSP1-like [Aegilops tauschii subsp. tauschii]	AT5G07280	LOC_Os01g68870	Bradi2g58780	GRMZM2G447447	GO:0004672,GO:0004674,GO:0004871,GO:0004872,GO:0007049,GO:0009506,GO:0009556,GO:0009653,GO:0009908,GO:0010234,GO:0019199,GO:0030154,GO:0046777	Signal_transd_communication		2.87688	1.2882	2.1186	1.13137	0.58488	0.471149	0.378292	0.191231	0.143482	0.108523	0.100732	0.113242	0.100683	0.135926	0.366605		2.71809	0.757856	1.78247	0.564353	-0.109946	-0.250276	-0.364849	-0.595659	-0.654574	-0.69771	-0.707323	-0.691887	-0.707383	-0.663898	-0.379269
Signalling	TraesCS2D02G297600	VAH67689.1 unnamed protein product [Triticum turgidum subsp. durum]	AT5G07280	LOC_Os01g68870	Bradi2g58780	GRMZM2G447447	GO:0004672,GO:0004674,GO:0004871,GO:0004872,GO:0007049,GO:0009506,GO:0009556,GO:0009653,GO:0009908,GO:0010234,GO:0019199,GO:0030154,GO:0046777	Signal_transd_communication		5.61423	3.15949	1.83662	1.1758	1.03244	0.977653	0.890394	1.16219	1.16117	0.9389	0.771393	0.469812	0.502188	0.431623	1.41797		3.23759	1.33543	0.310344	-0.201724	-0.312813	-0.355267	-0.422883	-0.212272	-0.213063	-0.385297	-0.515097	-0.748791	-0.723702	-0.778383	-0.014071
Signalling	TraesCS6D02G154800	XP_020159456.1 leucine-rich repeat receptor protein kinase MSP1-like [Aegilops tauschii subsp. tauschii]	AT5G07280	LOC_Os01g68870	Bradi3g06980	GRMZM2G447447	GO:0004672,GO:0004674,GO:0004871,GO:0004872,GO:0007049,GO:0009506,GO:0009556,GO:0009653,GO:0009908,GO:0010234,GO:0019199,GO:0030154,GO:0046777	Signal_transd_communication		1.92363	1.01797	0.490575	0.30556	0.23651	0.156471	0.0838897	0.186917	0.209492	0.146052	0.127453	0.122743	0.0619016	0.0935745	0.815322		3.11984	1.26715	0.188279	-0.190202	-0.331454	-0.495188	-0.643665	-0.432906	-0.386724	-0.516502	-0.554548	-0.564185	-0.688645	-0.623853	0.852603
Signalling	TraesCS3D02G311500	XP_020175843.1 leucine-rich repeat receptor protein kinase MSP1-like [Aegilops tauschii subsp. tauschii]	AT5G07280	LOC_Os01g68870	Bradi2g58780	GRMZM2G447447	GO:0004672,GO:0004674,GO:0004871,GO:0004872,GO:0007049,GO:0009506,GO:0009556,GO:0009653,GO:0009908,GO:0010234,GO:0019199,GO:0030154,GO:0046777	Signal_transd_communication		5.39134	1.36052	0.870867	0.745445	0.474618	0.303026	0.371427	0.384222	0.392042	0.195222	0.233279	0.260553	0.23486	0.100161	0.694736		3.62335	0.441778	0.0552882	-0.0437091	-0.257476	-0.392916	-0.338926	-0.328827	-0.322654	-0.478006	-0.447967	-0.426439	-0.44672	-0.553039	-0.0837344
Signalling	TraesCS3B02G458900	VAH83552.1 unnamed protein product [Triticum turgidum subsp. durum]	AT5G07280	LOC_Os01g68870	Bradi2g58780	GRMZM2G447447	GO:0004672,GO:0004674,GO:0004871,GO:0004872,GO:0007049,GO:0009506,GO:0009556,GO:0009653,GO:0009908,GO:0010234,GO:0019199,GO:0030154,GO:0046777	Signal_transd_communication		4.65235	1.1257	0.985107	0.382555	0.1812	0.184242	0.0588548	0.0979654	0.134694	0.0773797	0.060063	0.0317703	0	0.0299937	0.156485		3.58274	0.507362	0.384758	-0.140692	-0.316281	-0.313628	-0.422971	-0.388865	-0.356836	-0.406816	-0.421917	-0.44659	-0.474295	-0.448139	-0.337834
Signalling	TraesCS3A02G423400	VAH67689.1 unnamed protein product [Triticum turgidum subsp. durum]	AT5G07280	LOC_Os01g68870	Bradi2g58780	GRMZM2G447447	GO:0004672,GO:0004674,GO:0004871,GO:0004872,GO:0007049,GO:0009506,GO:0009556,GO:0009653,GO:0009908,GO:0010234,GO:0019199,GO:0030154,GO:0046777	Signal_transd_communication		4.02203	1.04737	0.779806	0.190934	0.196587	0.0973933	0.0998408	0.0698121	0.10865	0.175163	0.088261	0.104106	0.077285	0.199777	0.259893		3.5949	0.557722	0.284536	-0.316712	-0.310941	-0.412219	-0.40972	-0.44038	-0.400726	-0.332814	-0.421543	-0.405365	-0.43275	-0.307684	-0.246304
Induced	TraesCS4A02G463900	VAH99572.1 unnamed protein product [Triticum turgidum subsp. durum]	AT3G61460	LOC_Os02g45710	Bradi1g51897	GRMZM2G367650	GO:0008270,GO:0009741,GO:0010200	Hormone_defence		0	0	0	0.0156845	0.378859	2.88856	5.14064	3.33831	0.898214	0.219516	0	0	0	0	0		-0.555387	-0.555387	-0.555387	-0.545242	-0.310336	1.31297	2.76964	1.60387	0.0255886	-0.413401	-0.555387	-0.555387	-0.555387	-0.555387	-0.555387
Induced	TraesCS7D02G023000	XP_020199667.1 probable E3 ubiquitin-protein ligase RHA1A isoform X2 [Aegilops tauschii subsp. tauschii]	AT3G61460	LOC_Os02g45710	Bradi1g51897	GRMZM2G367650	GO:0008270,GO:0009741,GO:0010200	Hormone_defence		0	0.0322356	0	0.0456713	0.489479	4.99489	8.08543	4.47771	1.69216	0.466736	0.0767567	0.0143625	0.0152441	0.0137728	0.0265261		-0.569256	-0.555784	-0.569256	-0.550169	-0.364685	1.51829	2.80994	1.30214	0.137957	-0.37419	-0.537177	-0.563254	-0.562885	-0.5635	-0.55817
Induced	TraesCS7D02G043400	XP_020158616.1 probable E3 ubiquitin-protein ligase RHA1A [Aegilops tauschii subsp. tauschii]	AT3G61460	LOC_Os02g45710	Bradi1g51897	GRMZM2G367650	GO:0008270,GO:0009741,GO:0010200	Hormone_defence		0	0.0141077	0.0857315	0.191864	1.01945	5.28947	7.91673	4.94462	1.49178	0.427416	0.15626	0.0813012	0.0621803	0.0275456	0.0303225		-0.601335	-0.595481	-0.565763	-0.521725	-0.178338	1.59341	2.68353	1.45033	0.0176474	-0.423988	-0.536498	-0.567601	-0.575535	-0.589905	-0.588753
Induced	TraesCS7A02G025100	VAI68636.1 unnamed protein product [Triticum turgidum subsp. durum]	AT3G61460	LOC_Os02g45710	Bradi1g51897	GRMZM2G367650	GO:0008270,GO:0009741,GO:0010200	Hormone_defence		0	0	0.85049	1.8851	2.97342	7.74447	11.7131	5.24792	1.1345	0.465488	0.0740098	0	0	0.0137728	0		-0.63453	-0.63453	-0.38237	-0.0756185	0.247056	1.66162	2.83827	0.921418	-0.298163	-0.496518	-0.612587	-0.63453	-0.63453	-0.630447	-0.63453
Induced	TraesCS4A02G464300	VAH99578.1 unnamed protein product [Triticum turgidum subsp. durum]	AT3G61460	LOC_Os04g49000	Bradi1g51897	GRMZM2G367650	GO:0008270,GO:0009741,GO:0010200	Hormone_defence		0.0706501	1.26981	3.04653	4.1956	7.243	6.9954	3.8998	2.22598	1.1566	0.730099	0.139871	0.0642462	0	0	0.084227		-0.830303	-0.333497	0.40259	0.878639	2.14116	2.03858	0.756092	0.0626373	-0.380401	-0.557097	-0.801625	-0.832956	-0.859573	-0.859573	-0.824678
Induced	TraesCS7A02G024600	VAI68624.1 unnamed protein product [Triticum turgidum subsp. durum]	AT3G61460	LOC_Os02g45710	Bradi1g51897	GRMZM2G367650	GO:0008270,GO:0009741,GO:0010200	Hormone_defence		0.527579	1.25289	5.57566	8.85706	17.9791	17.8802	12.2103	12.0409	12.2442	9.31876	2.55743	0.421221	0.327528	0.300543	0.22555		-0.986862	-0.872404	-0.19025	0.327572	1.76708	1.75146	0.856734	0.829991	0.862082	0.40043	-0.666542	-1.00365	-1.01843	-1.02269	-1.03452
Induced	TraesCS7D02G022600	XP_020199674.1 probable E3 ubiquitin-protein ligase RHA1A [Aegilops tauschii subsp. tauschii]	AT3G61460	LOC_Os04g49000	Bradi1g51897	GRMZM2G367650	GO:0008270,GO:0009741,GO:0010200	Hormone_defence		0.271458	0.44074	2.69859	6.61176	23.0375	27.4835	21.3063	17.833	11.4586	7.16906	1.54849	0.205167	0.189774	0.167716	0.555882		-0.831092	-0.81304	-0.572271	-0.154986	1.5966	2.07069	1.41199	1.0416	0.361864	-0.0955578	-0.694915	-0.838161	-0.839802	-0.842154	-0.800762
Induced	TraesCS5A02G173900	VAI17101.1 unnamed protein product [Triticum turgidum subsp. durum]	AT3G20780	LOC_Os09g10770	Bradi4g27057	GRMZM2G015011	GO:0000902,GO:0003918,GO:0005622,GO:0006259,GO:0007049,GO:0007389,GO:0009056,GO:0009330,GO:0009741,GO:0010026,GO:0030154,GO:0042023,GO:0042802	Hormone_defence		54.8198	39.9841	20.0182	9.57455	6.16923	5.45724	4.39278	4.67475	4.56151	3.94585	4.51547	3.24035	2.56442	3.04264	8.60541		2.9035	1.90443	0.559874	-0.143432	-0.372755	-0.420702	-0.492386	-0.473397	-0.481023	-0.522483	-0.484123	-0.569993	-0.615512	-0.583308	-0.208696
Induced	TraesCS5D02G178400	XP_020146596.1 DNA topoisomerase 6 subunit B [Aegilops tauschii subsp. tauschii]	AT3G20780	LOC_Os09g10770	Bradi4g27057	GRMZM2G015011	GO:0000902,GO:0003918,GO:0005622,GO:0006259,GO:0007049,GO:0007389,GO:0009056,GO:0009330,GO:0009741,GO:0010026,GO:0030154,GO:0042023,GO:0042802	Hormone_defence		45.1407	30.1132	15.7344	8.49555	5.86123	4.22329	4.35651	4.42896	3.91847	3.85304	3.88967	3.42616	2.04918	2.26311	7.43569		3.01768	1.73888	0.515271	-0.100732	-0.324906	-0.464291	-0.452954	-0.446788	-0.49023	-0.495798	-0.492681	-0.532124	-0.649302	-0.631097	-0.190924
Induced	TraesCS5B02G171400	VAI31283.1 unnamed protein product [Triticum turgidum subsp. durum]	AT3G20780	LOC_Os09g10770	Bradi4g27057	GRMZM2G015011	GO:0000902,GO:0003918,GO:0005622,GO:0006259,GO:0007049,GO:0007389,GO:0009056,GO:0009330,GO:0009741,GO:0010026,GO:0030154,GO:0042023,GO:0042802	Hormone_defence		52.7121	35.7205	16.9989	8.31232	5.68926	4.52137	4.22712	5.06819	5.73096	4.39622	5.00952	3.99471	3.47601	3.34995	12.3118		3.01271	1.77255	0.406118	-0.227885	-0.419334	-0.504575	-0.526051	-0.464664	-0.41629	-0.513709	-0.468946	-0.543013	-0.580872	-0.590072	0.0640242

## Sheet: CK
										Average RPM of triplicate samples																Z score values
Type	Wheat gene ID	Top hit genes in NCBI nr	Closest homolog in Arabidopsis	Closest homologue in rice	Closest homologue in Brachypodium	Closest homolog in maize	GO	Functional classification		1	2	3	4	5	6	7	8	9	10	11	12	13	14	15		1	2	3	4	5	6	7	8	9	10	11	12	13	14	15
Metabolism	TraesCS1B02G248700	VAH18603.1 unnamed protein product [Triticum turgidum subsp. durum]	AT2G41510	LOC_Os05g31040	Bradi2g27170	GRMZM2G167220	GO:0009056,GO:0009690,GO:0009823,GO:0019139,GO:0048507,GO:0071949	Hormone_defence,Metabolism		0.028322	0.0160312	0.0134973	0.119296	0.0151095	0.0481932	0.0341186	0.0492682	0.280934	0.258935	0.46808	0.878808	1.03019	2.08411	1.18156		-0.692777	-0.713778	-0.718108	-0.537329	-0.715353	-0.658823	-0.682872	-0.656986	-0.261138	-0.298729	0.0586372	0.760448	1.01911	2.81994	1.27776
Metabolism	TraesCS1A02G234800	VAH06791.1 unnamed protein product [Triticum turgidum subsp. durum]	AT2G41510	LOC_Os05g31040	Bradi2g27170	GRMZM2G167220	GO:0009056,GO:0009690,GO:0009823,GO:0019139,GO:0048507,GO:0071949	Hormone_defence,Metabolism		0.327282	0.0743856	0.12084	0.0906515	0.118255	0.111184	0.104959	0.196718	0.396958	0.532765	1.47334	1.91129	3.83529	5.8617	4.89362		-0.538512	-0.67344	-0.648655	-0.664762	-0.650035	-0.653807	-0.657129	-0.608172	-0.501338	-0.42888	0.0729462	0.306606	1.33312	2.41428	1.89778
Metabolism	TraesCS1D02G237200	XP_020152300.1 cytokinin dehydrogenase 9 [Aegilops tauschii subsp. tauschii]	AT2G41510	LOC_Os05g31040	Bradi2g27170	GRMZM2G167220	GO:0009056,GO:0009690,GO:0009823,GO:0019139,GO:0048507,GO:0071949	Hormone_defence,Metabolism		0.200243	0.0141077	0.137234	0.170492	0.0318099	0.0333953	0.0494725	0.192196	0.354885	0.81369	1.43537	1.39523	1.87044	2.71779	1.71168		-0.647863	-0.870507	-0.723231	-0.683449	-0.849333	-0.847437	-0.828206	-0.657489	-0.462889	0.0859076	0.829531	0.781513	1.34993	2.36349	1.16003
Metabolism	TraesCS3D02G475800	XP_020148302.1 cytokinin dehydrogenase 4-like [Aegilops tauschii subsp. tauschii]	AT2G41510	LOC_Os01g71310	Bradi2g60456	GRMZM2G050997	GO:0009056,GO:0009690,GO:0009823,GO:0019139,GO:0048507,GO:0071949	Hormone_defence,Metabolism		1.55453	1.71765	1.58318	0.902702	0.790099	1.62268	3.7326	5.27781	5.99924	8.26362	8.77507	11.2505	15.9811	10.7223	8.93289		-0.941655	-0.905534	-0.935311	-1.08599	-1.11093	-0.926565	-0.459357	-0.117195	0.042554	0.543966	0.657217	1.20537	2.25287	1.08839	0.692165
Metabolism	TraesCS3B02G525300	XP_020148302.1 cytokinin dehydrogenase 4-like [Aegilops tauschii subsp. tauschii]	AT2G41510	LOC_Os01g71310	Bradi2g60456	GRMZM2G050997	GO:0009056,GO:0009690,GO:0009823,GO:0019139,GO:0048507,GO:0071949	Hormone_defence,Metabolism		0.413094	0.438199	0.617732	0.397634	0.145058	0.353547	1.1057	1.97906	2.6821	3.92125	3.41168	3.86809	4.85141	3.32117	2.63003		-1.02594	-1.0098	-0.894394	-1.03588	-1.19825	-1.06422	-0.580707	-0.019276	0.43266	1.22924	0.901666	1.19506	1.82718	0.843483	0.399189
Metabolism	TraesCS3A02G481000	XP_020148302.1 cytokinin dehydrogenase 4-like [Aegilops tauschii subsp. tauschii]	AT2G41510	LOC_Os01g71310	Bradi2g60456	GRMZM2G167220	GO:0009056,GO:0009690,GO:0009823,GO:0019139,GO:0048507,GO:0071949	Hormone_defence,Metabolism		1.77864	0.990886	1.53178	0.630463	0.463079	0.633911	1.7453	3.20598	2.71648	3.71531	4.1819	3.49814	4.62196	3.65291	2.73726		-0.467985	-1.05474	-0.651856	-1.3232	-1.44787	-1.32063	-0.492814	0.595167	0.230562	0.974541	1.32208	0.812784	1.64986	0.928064	0.246041
Metabolism	TraesCS7A02G536900	VAI81424.1 unnamed protein product [Triticum turgidum subsp. durum]	AT5G21482	LOC_Os08g35860	Bradi3g37690	GRMZM2G348452	GO:0009056,GO:0009823,GO:0016491,GO:0019139,GO:0071949	Hormone_defence		1.38861	0.905355	0.470589	0.548457	0.457001	0.524299	0.148929	0.0928797	0.165287	0.155019	0.323012	0.586249	1.27886	2.64253	4.31494		0.41038	-0.0253481	-0.417355	-0.347145	-0.429606	-0.368927	-0.70738	-0.757916	-0.692631	-0.701889	-0.550417	-0.31307	0.311425	1.54098	3.0489
Metabolism	TraesCSU02G106300	XP_020151522.1 cytokinin dehydrogenase 11 [Aegilops tauschii subsp. tauschii]	AT5G21482	LOC_Os08g35860	Bradi3g37690	GRMZM2G348452	GO:0009056,GO:0009823,GO:0016491,GO:0019139,GO:0071949	Hormone_defence		1.66998	2.05918	1.19984	1.94456	1.58329	1.34212	0.357694	0.251674	0.524997	1.52602	1.38412	1.81226	2.41702	3.89017	6.64787		-0.155082	0.0991551	-0.462198	0.0242829	-0.211716	-0.369252	-1.01232	-1.08158	-0.903033	-0.249122	-0.341822	-0.0621421	0.332917	1.29524	3.09668
Metabolism	TraesCS7B02G455000	VAI93655.1 unnamed protein product [Triticum turgidum subsp. durum]	AT5G21482	LOC_Os08g35860	Bradi3g37690	GRMZM2G348452	GO:0009056,GO:0009823,GO:0016491,GO:0019139,GO:0071949	Hormone_defence		1.53795	1.66295	0.611036	0.975794	1.02955	0.510471	0.150977	0.232303	0.495693	0.592464	0.602503	0.430167	1.1253	2.53097	7.59507		0.111905	0.182178	-0.409157	-0.204109	-0.173888	-0.46569	-0.667779	-0.622062	-0.473997	-0.419597	-0.413954	-0.510833	-0.120062	0.67013	3.51692
Metabolism	TraesCS2A02G378300	VAH49764.1 unnamed protein product [Triticum turgidum subsp. durum]	AT3G63440	LOC_Os04g44230	Bradi5g16083	GRMZM2G008792	GO:0005615,GO:0009056,GO:0009653,GO:0009690,GO:0009791,GO:0009823,GO:0010103,GO:0019139,GO:0071949	Hormone_defence,Metabolism		0.543299	0.227028	0.153748	0.0858992	0.249436	0.25565	0.556095	0.844097	0.909431	0.668262	0.652187	0.499865	0.486371	0.341093	2.8974		-0.12484	-0.610137	-0.722581	-0.826691	-0.575753	-0.566219	-0.105205	0.336716	0.436967	0.0669088	0.0422425	-0.191487	-0.212192	-0.435113	3.48738
Metabolism	TraesCS2D02G374600	SPT19158.1 unnamed protein product [Triticum aestivum]	AT2G41510	LOC_Os04g44230	Bradi5g16083	GRMZM2G008792	GO:0009056,GO:0009653,GO:0009690,GO:0009791,GO:0009823,GO:0019139,GO:0048507,GO:0071949	Hormone_defence,Metabolism		5.74711	1.49997	2.08749	2.75526	2.23966	1.02033	0.967274	0.726715	0.829532	0.838541	0.258468	0.384439	0.165311	0.287691	1.31587		3.15055	0.0666046	0.493215	0.978096	0.603708	-0.281676	-0.320198	-0.494873	-0.420215	-0.413673	-0.834877	-0.743406	-0.90252	-0.813657	-0.0670749
Metabolism	TraesCS2B02G276300	VAH46448.1 unnamed protein product [Triticum turgidum subsp. durum]	AT2G27760	LOC_Os01g73760	Bradi1g70200	GRMZM2G097258	GO:0006400,GO:0009691,GO:0009824,GO:0052381	Hormone_defence		4.902	2.92857	1.78595	1.51109	0.847518	0.751373	0.677857	0.747629	0.51374	0.274454	0.364392	0.345317	0.215546	0.269974	4.16221		2.47063	1.09676	0.301294	0.109937	-0.35203	-0.418964	-0.470145	-0.421571	-0.584401	-0.750987	-0.688374	-0.701654	-0.791998	-0.754106	1.9556
Metabolism	TraesCS2D02G258000	SPT17934.1 unnamed protein product [Triticum aestivum]	AT2G27760	LOC_Os01g73760	Bradi1g70200	GRMZM2G097258	GO:0006400,GO:0009691,GO:0009824,GO:0052381	Hormone_defence		3.51551	1.50076	0.768872	0.396694	0.198736	0.237166	0.160998	0.205601	0.100734	0.189633	0.198154	0.132831	0.0931757	0.0818733	2.28004		2.93495	0.856348	0.101264	-0.282709	-0.48694	-0.447292	-0.525875	-0.479858	-0.588048	-0.496333	-0.487542	-0.554934	-0.595846	-0.607507	1.66032
Metabolism	TraesCS2A02G265700	SPT17934.1 unnamed protein product [Triticum aestivum]	AT2G27760	LOC_Os01g73760	Bradi1g70200	GRMZM2G097258	GO:0006400,GO:0009691,GO:0009824,GO:0052381	Hormone_defence		1.41062	0.723078	0.482764	0.244204	0.210032	0.18696	0.103039	0.133744	0.114769	0.125296	0.231038	0.154989	0.0634735	0.166301	1.70717		2.07858	0.659102	0.162961	-0.329561	-0.400112	-0.447746	-0.621004	-0.557613	-0.596787	-0.575054	-0.356743	-0.51375	-0.70269	-0.490395	2.69081
Signalling	TraesCS3D02G494600	XP_020193393.1 two-component response regulator ORR4-like [Aegilops tauschii subsp. tauschii]	AT3G57040	LOC_Os01g72330	Bradi2g61000	GRMZM2G129954	GO:0000156,GO:0000160,GO:0004871,GO:0007623,GO:0009735,GO:0009736	Hormone_defence,Signal_transd_communication,Transcription		21.5958	19.7111	42.03	61.0153	74.2457	83.1925	98.3302	98.3908	95.7469	89.1824	65.0821	55.2169	47.5541	48.9688	47.6376		-1.64768	-1.72233	-0.838278	-0.0862722	0.437785	0.792166	1.39177	1.39417	1.28945	1.02943	0.0748116	-0.315948	-0.61947	-0.563436	-0.616163
Signalling	TraesCS4A02G264800	VAH95033.1 unnamed protein product [Triticum turgidum subsp. durum]	AT2G01830	LOC_Os03g50860	Bradi1g10660	GRMZM2G155767	GO:0000155,GO:0000160,GO:0004673,GO:0004721,GO:0004871,GO:0004872,GO:0005034,GO:0005783,GO:0005789,GO:0007154,GO:0007231,GO:0008272,GO:0009116,GO:0009414,GO:0009607,GO:0009653,GO:0009736,GO:0009790,GO:0009791,GO:0009884,GO:0009885,GO:0009991,GO:0010029,GO:0010086,GO:0016036,GO:0019899,GO:0019901,GO:0033500,GO:0042742,GO:0043424,GO:0048509,GO:0048831,GO:0071329	Hormone_defence,Signal_transd_communication,Transcription		32.8277	46.6766	51.7704	71.3738	97.0891	122	136.922	152.779	167.121	139.711	123.473	100.57	82.3242	80.3937	93.7401		-1.73181	-1.37433	-1.24284	-0.736818	-0.0730258	0.570005	0.955193	1.3645	1.73472	1.02717	0.60803	0.0168195	-0.454153	-0.503987	-0.159473
Signalling	TraesCS3B02G548600	CDM86587.1 unnamed protein product [Triticum aestivum]	AT3G57040	LOC_Os01g72330	Bradi2g61000	GRMZM2G129954	GO:0000156,GO:0000160,GO:0004871,GO:0007623,GO:0009735,GO:0009736	Hormone_defence,Signal_transd_communication,Transcription		10.4735	25.7927	24.502	28.0786	30.7235	33.4968	43.1973	45.199	46.9045	46.9168	35.2661	33.2186	34.2757	40.941	44.6282		-2.48384	-0.926575	-1.05778	-0.694202	-0.425339	-0.143411	0.84268	1.04617	1.21954	1.22078	0.036446	-0.171701	-0.0642388	0.613325	0.988145
Signalling	TraesCS6D02G067900	VAI36313.1 unnamed protein product [Triticum turgidum subsp. durum]	AT3G29350	LOC_Os08g44350	Bradi2g43167	GRMZM2G451604	GO:0000160,GO:0004871,GO:0009557,GO:0009560,GO:0009736,GO:0009927,GO:0016049,GO:0016310,GO:0043424,GO:0080036	Hormone_defence,Signal_transd_communication		0.0355805	0.0483534	0.0702768	0.306048	1.17827	1.64176	1.87462	1.4207	1.01911	0.641362	0.542649	0.937922	0.623244	1.02181	0.459686		-1.34864	-1.32575	-1.28646	-0.863915	0.699271	1.52994	1.94726	1.13375	0.41403	-0.262971	-0.439883	0.26852	-0.29544	0.418867	-0.588568
Signalling	TraesCS5D02G140200	XP_020160428.1 two-component response regulator ORR9-like [Aegilops tauschii subsp. tauschii]	AT2G41310	LOC_Os12g04500	Bradi4g43090	GRMZM2G129954	GO:0000156,GO:0000160,GO:0004871,GO:0007623,GO:0009736	Hormone_defence,Signal_transd_communication,Transcription		4.00735	11.6515	11.9297	14.9399	16.205	16.5726	20.8596	26.2508	31.0505	25.8539	26.2953	32.806	31.5771	27.4872	13.6206		-1.98611	-1.0788	-1.04579	-0.688488	-0.538333	-0.494699	0.0141379	0.654043	1.22374	0.606934	0.659318	1.4321	1.28623	0.800796	-0.845082
Signalling	TraesCS5A02G131600	EMS50922.1 Two-component response regulator ARR8 [Triticum urartu]	AT2G41310	LOC_Os12g04500	Bradi4g43090	GRMZM2G129954	GO:0000156,GO:0000160,GO:0004871,GO:0007623,GO:0009736	Hormone_defence,Signal_transd_communication,Transcription		4.67063	14.223	14.9839	21.2494	23.1308	24.1959	31.1759	37.1511	44.2748	38.7533	43.4281	43.7959	43.3727	35.5498	16.3822		-1.94691	-1.18529	-1.12462	-0.625069	-0.475065	-0.390147	0.166374	0.642789	1.21076	0.770531	1.14326	1.17258	1.13884	0.515115	-1.01313
Signalling	TraesCS4D02G050400	XP_020162674.1 probable histidine kinase 4 [Aegilops tauschii subsp. tauschii]	AT2G01830	LOC_Os03g50860	Bradi1g10660	GRMZM2G155767	GO:0000155,GO:0000160,GO:0004673,GO:0004721,GO:0004871,GO:0004872,GO:0005034,GO:0005783,GO:0005789,GO:0007154,GO:0007231,GO:0008272,GO:0009116,GO:0009414,GO:0009607,GO:0009653,GO:0009736,GO:0009790,GO:0009791,GO:0009884,GO:0009885,GO:0009991,GO:0010029,GO:0010086,GO:0016036,GO:0019899,GO:0019901,GO:0033500,GO:0042742,GO:0043424,GO:0048509,GO:0048831,GO:0071329	Hormone_defence,Signal_transd_communication,Transcription		25.1014	31.0844	33.6318	45.9165	72.4025	95.6755	116.836	141.293	155.08	136.411	134.818	146.07	120.21	105.136	89.6645		-1.64015	-1.50294	-1.44452	-1.1628	-0.555416	-0.0217069	0.463558	1.02442	1.34058	0.912463	0.875923	1.13397	0.540921	0.195254	-0.159554
Signalling	TraesCS4B02G050200	VAI01703.1 unnamed protein product [Triticum turgidum subsp. durum]	AT2G01830	LOC_Os03g50860	Bradi1g10660	GRMZM2G155767	GO:0000155,GO:0000160,GO:0004673,GO:0004721,GO:0004871,GO:0004872,GO:0005034,GO:0005783,GO:0005789,GO:0007154,GO:0007231,GO:0008272,GO:0009116,GO:0009414,GO:0009607,GO:0009653,GO:0009736,GO:0009790,GO:0009791,GO:0009884,GO:0009885,GO:0009991,GO:0010029,GO:0010086,GO:0016036,GO:0019899,GO:0019901,GO:0033500,GO:0042742,GO:0043424,GO:0048509,GO:0048831,GO:0071329	Hormone_defence,Signal_transd_communication,Transcription		21.6693	38.3248	44.8285	61.9641	83.5708	94.8504	109.691	131.579	154.719	141.85	135.483	120.901	92.8259	80.6463	54.2796		-1.75158	-1.33167	-1.16771	-0.735699	-0.190968	0.0934046	0.467558	1.01939	1.60276	1.27832	1.1178	0.750163	0.042363	-0.264698	-0.929433
Signalling	TraesCS5B02G132900	VAI29863.1 unnamed protein product [Triticum turgidum subsp. durum]	AT2G41310	LOC_Os12g04500	Bradi4g43090	GRMZM2G129954	GO:0000156,GO:0000160,GO:0004871,GO:0007623,GO:0009736	Hormone_defence,Signal_transd_communication,Transcription		3.45447	10.7875	10.3554	13.3375	17.1117	19.5321	26.9233	32.5437	38.8086	33.8937	32.2799	29.568	25.8424	20.8113	9.95362		-1.76891	-1.0572	-1.09914	-0.809708	-0.443399	-0.208489	0.508868	1.05436	1.66241	1.18539	1.02876	0.765554	0.403961	-0.0843351	-1.13813
Signalling	TraesCS5B02G378400	VAI36312.1 unnamed protein product [Triticum turgidum subsp. durum]	AT3G29350	LOC_Os08g44350	Bradi3g42770	GRMZM2G451604	GO:0000160,GO:0004871,GO:0009557,GO:0009560,GO:0009736,GO:0009927,GO:0016049,GO:0016310,GO:0043424,GO:0080036	Hormone_defence,Signal_transd_communication		1.54164	0.799511	0.92755	0.917081	0.912163	1.1037	1.1665	1.58087	1.68703	1.97175	1.96215	1.8262	0.971072	0.973503	1.29648		0.58005	-1.27149	-0.952047	-0.978167	-0.990435	-0.51257	-0.355886	0.677919	0.942773	1.65315	1.62919	1.29	-0.843464	-0.837398	-0.031613
Signalling	TraesCS3D02G426600	XP_020189401.1 probable histidine kinase 3 [Aegilops tauschii subsp. tauschii]	AT1G27320	LOC_Os01g69920	Bradi2g59127	GRMZM2G471529	GO:0000155,GO:0000160,GO:0004673,GO:0004871,GO:0004872,GO:0005034,GO:0005789,GO:0006970,GO:0007154,GO:0009056,GO:0009116,GO:0009409,GO:0009414,GO:0009607,GO:0009651,GO:0009736,GO:0009791,GO:0009884,GO:0009908,GO:0009909,GO:0009991,GO:0010029,GO:0010087,GO:0010150,GO:0010271,GO:0016036,GO:0034757,GO:0040007,GO:0042742,GO:0043424,GO:0048509,GO:0048831,GO:0070417,GO:0071215,GO:0071329,GO:0080117	Hormone_defence,Transcription		30.2957	24.6752	26.7467	24.5938	21.5656	23.9819	23.8377	27.1972	27.7187	22.378	20.062	14.8099	10.6202	10.9177	47.8197		0.757642	0.100594	0.342755	0.0910802	-0.262916	0.0195465	0.00269206	0.395419	0.456393	-0.167947	-0.438696	-1.05267	-1.54245	-1.50767	2.80623
Signalling	TraesCS3B02G469000	VAH83811.1 unnamed protein product [Triticum turgidum subsp. durum]	AT1G27320	LOC_Os01g69920	Bradi2g59127	GRMZM2G471529	GO:0000155,GO:0000160,GO:0004673,GO:0004871,GO:0004872,GO:0005034,GO:0005789,GO:0006970,GO:0007154,GO:0009056,GO:0009116,GO:0009409,GO:0009414,GO:0009607,GO:0009651,GO:0009736,GO:0009791,GO:0009884,GO:0009908,GO:0009909,GO:0009991,GO:0010029,GO:0010087,GO:0010150,GO:0010271,GO:0016036,GO:0034757,GO:0040007,GO:0042742,GO:0043424,GO:0048509,GO:0048831,GO:0070417,GO:0071215,GO:0071329,GO:0080117	Hormone_defence,Transcription		29.4789	23.9847	23.8171	24.4377	23.6986	23.8542	25.4639	27.6475	26.341	22.5593	19.6281	13.0454	10.0619	10.1135	47.6239		0.693615	0.0614754	0.0421902	0.113592	0.0285607	0.0464594	0.231668	0.482897	0.332581	-0.10252	-0.439773	-1.19714	-1.54041	-1.53447	2.78127
Signalling	TraesCS3A02G433200	VAH67940.1 unnamed protein product [Triticum turgidum subsp. durum]	AT1G27320	LOC_Os01g69920	Bradi2g59127	GRMZM2G471529	GO:0000155,GO:0000160,GO:0004673,GO:0004871,GO:0004872,GO:0005034,GO:0005789,GO:0006970,GO:0007154,GO:0009056,GO:0009116,GO:0009409,GO:0009414,GO:0009607,GO:0009651,GO:0009736,GO:0009791,GO:0009884,GO:0009908,GO:0009909,GO:0009991,GO:0010029,GO:0010087,GO:0010150,GO:0010271,GO:0016036,GO:0034757,GO:0040007,GO:0042742,GO:0043424,GO:0048509,GO:0048831,GO:0070417,GO:0071215,GO:0071329,GO:0080117	Hormone_defence,Transcription		38.8537	23.9059	21.0534	19.1541	18.8909	19.9324	20.1998	21.8961	21.5988	19.2324	18.5489	13.6462	8.50918	6.9403	37.0116		2.2224	0.400013	0.0522358	-0.179313	-0.211406	-0.0844337	-0.0518338	0.154981	0.118734	-0.169768	-0.253096	-0.850822	-1.47712	-1.66839	1.99781
Signalling	TraesCS6B02G342700	VAI61004.1 unnamed protein product [Triticum turgidum subsp. durum]	AT2G01830	LOC_Os02g50480	Bradi3g59820	GRMZM2G151223	GO:0000155,GO:0000160,GO:0004673,GO:0004721,GO:0004871,GO:0004872,GO:0005034,GO:0005783,GO:0005789,GO:0007154,GO:0007231,GO:0008272,GO:0009056,GO:0009116,GO:0009414,GO:0009607,GO:0009736,GO:0009791,GO:0009884,GO:0009885,GO:0009908,GO:0009991,GO:0010029,GO:0010086,GO:0016036,GO:0019899,GO:0019901,GO:0033500,GO:0040007,GO:0042742,GO:0043424,GO:0048509,GO:0048831,GO:0071329	Hormone_defence,Signal_transd_communication,Transcription		15.7422	5.91811	2.92231	4.48417	4.30582	4.40938	5.52198	7.30968	8.66413	7.14756	5.85698	6.48065	5.10269	5.72369	19.6215		1.94283	-0.312868	-1.00073	-0.642113	-0.683065	-0.659287	-0.403824	0.00664801	0.317644	-0.0305761	-0.326904	-0.183705	-0.500097	-0.357508	2.83355
Signalling	TraesCS4A02G303500	DAA05692.1 TPA_inf: histidine-containing phosphotransfer protein 3 [Triticum aestivum]	AT3G21510	LOC_Os09g39400	Bradi4g38450	GRMZM2G451604	GO:0000160,GO:0004871,GO:0009553,GO:0009736,GO:0009825,GO:0009927,GO:0016049,GO:0016310,GO:0043424,GO:0051781,GO:0080036	Hormone_defence,Signal_transd_communication		18.4282	8.52493	6.18233	7.5271	7.19625	6.79155	6.35469	5.18436	4.39303	4.43152	5.00086	4.07135	4.75954	6.36029	22.9041		2.01738	0.124422	-0.323356	-0.0663089	-0.12955	-0.206907	-0.29041	-0.514113	-0.665371	-0.658015	-0.549189	-0.72686	-0.595314	-0.289339	2.87294
Signalling	TraesCS4B02G010300	DAA05691.1 TPA_inf: histidine-containing phosphotransfer protein 2 [Triticum aestivum]	AT3G21510	LOC_Os09g39400	Bradi4g38450	GRMZM2G451604	GO:0000160,GO:0004871,GO:0009553,GO:0009736,GO:0009825,GO:0009927,GO:0016049,GO:0016310,GO:0043424,GO:0051781,GO:0080036	Hormone_defence,Signal_transd_communication		43.9324	24.7835	15.4632	14.1643	13.6542	12.8754	12.4333	10.2332	9.33672	8.91162	8.79316	6.67562	8.15069	10.1478	41.5525		2.47237	0.772958	-0.0541928	-0.16947	-0.214735	-0.283852	-0.323087	-0.518339	-0.5979	-0.635627	-0.64614	-0.834065	-0.703157	-0.525921	2.26116
Signalling	TraesCS4D02G009000	AAR01969.1 histidine-containing phosphotransfer protein [Triticum aestivum]	AT3G21510	LOC_Os09g39400	Bradi4g38450	GRMZM2G451604	GO:0000160,GO:0004871,GO:0009553,GO:0009736,GO:0009825,GO:0009927,GO:0016049,GO:0016310,GO:0043424,GO:0051781,GO:0080036	Hormone_defence,Signal_transd_communication		29.106	17.7718	13.5375	10.9756	10.8115	9.92084	9.23288	8.64354	7.59312	8.5969	8.40988	7.99572	7.90367	9.34861	31.9629		2.19781	0.671309	0.101025	-0.244011	-0.266111	-0.386066	-0.47872	-0.558093	-0.699563	-0.564374	-0.589562	-0.645341	-0.657739	-0.463133	2.58257
Signalling	TraesCS6D02G291900	XP_020170513.1 probable histidine kinase 6 [Aegilops tauschii subsp. tauschii]	AT2G01830	LOC_Os02g50480	Bradi3g59820	GRMZM2G151223	GO:0000155,GO:0000160,GO:0004673,GO:0004721,GO:0004871,GO:0004872,GO:0005034,GO:0005783,GO:0005789,GO:0007154,GO:0007231,GO:0008272,GO:0009056,GO:0009116,GO:0009414,GO:0009607,GO:0009736,GO:0009791,GO:0009884,GO:0009885,GO:0009908,GO:0009991,GO:0010029,GO:0010086,GO:0016036,GO:0019899,GO:0019901,GO:0033500,GO:0040007,GO:0042742,GO:0043424,GO:0048509,GO:0048831,GO:0071329	Hormone_defence,Signal_transd_communication,Transcription		14.5168	4.80035	2.04097	2.17268	2.28722	1.32329	1.72093	3.07805	3.53228	2.99733	2.36803	1.6854	1.83726	2.32986	8.70391		3.19653	0.327041	-0.48787	-0.448974	-0.415145	-0.699819	-0.582385	-0.181597	-0.0474525	-0.205433	-0.391282	-0.592879	-0.548031	-0.402555	1.47985
Signalling	TraesCS6A02G312500	VAI49549.1 unnamed protein product [Triticum turgidum subsp. durum]	AT2G01830	LOC_Os02g50480	Bradi3g59820	GRMZM2G151223	GO:0000155,GO:0000160,GO:0004673,GO:0004721,GO:0004871,GO:0004872,GO:0005034,GO:0005783,GO:0005789,GO:0007154,GO:0007231,GO:0008272,GO:0009056,GO:0009116,GO:0009414,GO:0009607,GO:0009736,GO:0009791,GO:0009884,GO:0009885,GO:0009908,GO:0009991,GO:0010029,GO:0010086,GO:0016036,GO:0019899,GO:0019901,GO:0033500,GO:0040007,GO:0042742,GO:0043424,GO:0048509,GO:0048831,GO:0071329	Hormone_defence,Signal_transd_communication,Transcription		18.5816	7.07887	2.67475	3.06954	2.73014	2.00528	2.84672	4.0017	4.90173	4.26117	3.50076	2.86713	2.40639	2.00874	4.57279		3.54148	0.648478	-0.459184	-0.359892	-0.445253	-0.627559	-0.415931	-0.125447	0.100916	-0.0601886	-0.251436	-0.410798	-0.526678	-0.626689	0.0181852
Signalling	TraesCS1D02G410000	AAR01969.1 histidine-containing phosphotransfer protein [Triticum aestivum]	AT3G29350	LOC_Os09g39400	Bradi4g38450	GRMZM2G014154	GO:0000160,GO:0004871,GO:0009557,GO:0009560,GO:0009736,GO:0009927,GO:0016049,GO:0016310,GO:0043424,GO:0080036	Hormone_defence,Signal_transd_communication		1.47763	0.875353	0.52592	0.293285	0.292379	0.235228	0.347651	0.188607	0.103295	0.0959186	0.0640311	0.104368	0.0391052	0.13941	0.316192		3.09088	1.45469	0.505384	-0.126614	-0.129077	-0.284338	0.021082	-0.410994	-0.642761	-0.6628	-0.749429	-0.639847	-0.817145	-0.544647	-0.0643851
Signalling	TraesCS6B02G027800	VAI52786.1 unnamed protein product [Triticum turgidum subsp. durum]	AT1G03430	LOC_Os08g44350	Bradi3g42770	GRMZM2G451604	GO:0000160,GO:0004871,GO:0009557,GO:0009560,GO:0009736,GO:0009927,GO:0016049,GO:0016310,GO:0043424,GO:0080036	Hormone_defence,Signal_transd_communication		3.17773	1.7133	1.77829	2.51944	1.85862	2.16917	1.85231	1.89695	2.03061	1.66251	1.68962	1.45248	1.06695	0.859374	1.64173		2.55148	-0.209892	-0.0873319	1.3102	0.0641295	0.64972	0.0522458	0.136413	0.388451	-0.305647	-0.254541	-0.701684	-1.42865	-1.82007	-0.344831

## Sheet: Ethylene
										Average RPM of triplicate samples																Z score values
Type	Wheat gene ID	Top hit genes in NCBI nr	Closest homolog in Arabidopsis	Closest homologue in rice	Closest homologue in Brachypodium	Closest homolog in maize	GO	Functional classification		1	2	3	4	5	6	7	8	9	10	11	12	13	14	15		1	2	3	4	5	6	7	8	9	10	11	12	13	14	15
Metabolism	TraesCS4B02G005800	VAI00464.1 unnamed protein product [Triticum turgidum subsp. durum]	AT1G06620	LOC_Os08g30210	Bradi3g16110	GRMZM2G420407	GO:0016491,GO:0016706	Hormone_defence,Metabolism		0	0	0.0408099	0.223686	0.367448	1.1593	1.65003	1.27139	1.18383	1.34395	1.18342	0.681328	0.705774	0.608758	0.376286		-1.36308	-1.36308	-1.28579	-0.939446	-0.66718	0.832484	1.76185	1.04476	0.878926	1.18217	0.878162	-0.0727357	-0.0264394	-0.210173	-0.650442
Metabolism	TraesCS2B02G038500	VAH24672.1 unnamed protein product [Triticum turgidum subsp. durum]	AT1G06650	LOC_Os04g10350	Bradi5g00830	GRMZM2G119116	GO:0016491,GO:0016706	Hormone_defence,Metabolism		0.798253	0.745473	1.67955	2.24545	2.25572	3.34286	3.11373	3.9381	3.60015	3.32836	3.41606	3.10045	2.45111	2.35834	2.42641		-1.92562	-1.98245	-0.976713	-0.3674	-0.356335	0.814209	0.567492	1.45512	1.09124	0.798595	0.893026	0.553202	-0.145957	-0.245847	-0.172552
Metabolism	TraesCS4A02G422900	VAH98750.1 unnamed protein product [Triticum turgidum subsp. durum]	AT1G62960	LOC_Os06g03990	Bradi1g49966	GRMZM2G018006	GO:0004069,GO:0006520,GO:0008483,GO:0008793,GO:0009693,GO:0016847,GO:0030170	Hormone_defence		8.42081	6.51779	6.65779	13.126	18.6246	21.0063	28.6612	35.3601	40.0156	41.7889	42.4426	40.5388	30.7037	28.8338	25.9795		-1.39446	-1.54618	-1.53502	-1.01934	-0.580972	-0.391089	0.219194	0.753262	1.12442	1.26579	1.3179	1.16613	0.382026	0.232953	0.00539253
Metabolism	TraesCS7D02G529400	XP_020177422.1 1-aminocyclopropane-1-carboxylate oxidase homolog 1-like [Aegilops tauschii subsp. tauschii]	AT1G06620	LOC_Os08g30210	Bradi3g16110	GRMZM2G420407	GO:0016491,GO:0016706	Hormone_defence,Metabolism		0	0	0	0.0775285	0.188634	0.733669	1.18548	1.56606	1.49101	2.98569	2.63589	1.6437	1.21407	0.982	1.00473		-1.16014	-1.16014	-1.16014	-1.07426	-0.951172	-0.347372	0.153158	0.574765	0.491631	2.14747	1.75995	0.660782	0.184827	-0.0722651	-0.0470809
Metabolism	TraesCS3A02G457700	EMS54967.1 Protein SRG1 [Triticum urartu]	AT3G21420	LOC_Os01g70930	Bradi2g60070	GRMZM2G025870	GO:0016491,GO:0051213,GO:1901601			0.393006	0.661037	0.320252	0.416968	0.192933	0.533146	0.920101	1.11319	1.34814	1.73785	1.07089	0.536122	0.418441	0.322749	1.13171		-0.796013	-0.183092	-0.962385	-0.741217	-1.25353	-0.475547	0.409327	0.850872	1.38816	2.27932	0.754137	-0.468742	-0.73785	-0.956673	0.893235
Metabolism	TraesCS4A02G442500	VAH98920.1 unnamed protein product [Triticum turgidum subsp. durum]	AT5G20400	LOC_Os06g08023	Bradi1g47830	GRMZM2G000423	GO:0016706,GO:0051213	Hormone_defence,Metabolism		0.143963	0.102601	0.0832445	0.291095	0.581255	2.11448	28.7137	92.4829	125.348	81.059	27.2315	2.32458	0.272462	0.193084	0.0265261		-0.601462	-0.602502	-0.602988	-0.597762	-0.590466	-0.551915	0.116898	1.72032	2.54668	1.43307	0.0796299	-0.546632	-0.598231	-0.600227	-0.604415
Metabolism	TraesCS7D02G050500	XP_020168179.1 probable 2-oxoglutarate-dependent dioxygenase ANS [Aegilops tauschii subsp. tauschii]	AT5G20400	LOC_Os06g08023	Bradi1g47830	GRMZM2G000423	GO:0016706,GO:0051213	Hormone_defence,Metabolism		0.331896	0.106621	0.108912	0.102438	0.624278	8.82948	75.6232	162.846	172.824	146.368	117.051	75.4012	53.5869	35.0246	2.34667		-0.901041	-0.904639	-0.904603	-0.904706	-0.896371	-0.765316	0.301527	1.69466	1.85403	1.43147	0.963227	0.297982	-0.0504418	-0.346923	-0.868861
Metabolism	TraesCS7A02G055900	EMS63028.1 Codeine O-demethylase [Triticum urartu]	AT5G20400	LOC_Os06g08023	Bradi1g47830	GRMZM2G000423	GO:0016706,GO:0051213	Hormone_defence,Metabolism		0	0	0	0.0519686	0.0397624	0.611727	3.98978	8.81297	9.22741	7.168	6.36133	4.37159	3.20905	1.9308	0.160021		-0.92767	-0.92767	-0.92767	-0.911927	-0.915625	-0.742358	0.280965	1.74207	1.86762	1.24375	0.999388	0.396629	0.0444579	-0.342768	-0.879194
Metabolism	TraesCS7D02G141600	XP_020170263.1 protein SRG1-like [Aegilops tauschii subsp. tauschii]	AT5G20400	LOC_Os06g08023	Bradi1g47830	GRMZM2G000423	GO:0016706,GO:0051213	Hormone_defence,Metabolism		0.255811	2.23963	1.43903	0.434198	0.047	0.0147979	0.0570213	0.139809	0.250655	0.430004	1.29388	4.32193	6.00504	8.4176	0.151092		-0.584461	0.218482	-0.105559	-0.51226	-0.668976	-0.68201	-0.66492	-0.631412	-0.586548	-0.513958	-0.164307	1.06128	1.74251	2.71898	-0.626846
Metabolism	TraesCS7B02G041900	VAI83281.1 unnamed protein product [Triticum turgidum subsp. durum]	AT5G20400	LOC_Os06g08023	Bradi1g47830	GRMZM2G000423	GO:0016706,GO:0051213	Hormone_defence,Metabolism		0.192783	0.570138	0.682258	0.0756581	0.132091	0.176314	0.291034	0.812479	1.40668	2.62486	4.26114	4.40698	3.59068	1.73969	0.0430355		-0.795358	-0.546823	-0.472978	-0.872499	-0.835331	-0.806205	-0.730648	-0.387211	0.0041432	0.806465	1.88416	1.98022	1.44258	0.223474	-0.893985
Metabolism	TraesCS3D02G450500	XP_020153935.1 protein SRG1 [Aegilops tauschii subsp. tauschii]	AT3G21420	LOC_Os01g70930	Bradi2g60070	GRMZM2G025870	GO:0016491,GO:0051213,GO:1901601			0.40021	0.318927	0.224928	0.260615	0.175196	0.413706	0.766995	1.10363	1.60181	1.49622	1.55917	1.19111	1.08579	1.34659	3.69772		-0.737298	-0.830555	-0.938401	-0.897456	-0.995459	-0.721813	-0.316482	0.0697412	0.641316	0.520166	0.592389	0.170106	0.0492716	0.348498	3.04598
Metabolism	TraesCS7B02G110400	XP_020178135.1 1-aminocyclopropane-1-carboxylate oxidase homolog 4-like [Aegilops tauschii subsp. tauschii]	AT1G06640	LOC_Os06g14400	Bradi1g44190	GRMZM2G144668	GO:0016491,GO:0016706	Hormone_defence,Metabolism		3.09242	2.0651	3.04309	3.97779	4.42352	5.10055	7.17315	9.76407	11.5195	13.1692	9.81663	11.1733	9.50864	10.6898	24.1304		-1.00999	-1.19919	-1.01908	-0.846933	-0.764843	-0.640154	-0.258447	0.218717	0.542015	0.845827	0.228398	0.478245	0.171675	0.389211	2.86454
Metabolism	TraesCS7A02G203200	VAI72740.1 unnamed protein product [Triticum turgidum subsp. durum]	AT1G03400	LOC_Os06g14400	Bradi1g44190	GRMZM2G144668	GO:0009815,GO:0010439,GO:0016491,GO:0019761,GO:0051213	Hormone_defence,Metabolism		2.32731	1.40415	1.31524	1.14723	1.26685	1.71457	2.27506	3.90848	4.06151	4.54083	3.90942	5.39604	5.23636	5.92135	14.012		-0.499143	-0.792927	-0.821221	-0.87469	-0.836623	-0.694139	-0.515769	0.00404763	0.0527496	0.205287	0.00434845	0.477448	0.426633	0.644623	3.21938
Metabolism	TraesCS7D02G206500	XP_020178135.1 1-aminocyclopropane-1-carboxylate oxidase homolog 4-like [Aegilops tauschii subsp. tauschii]	AT5G59530	LOC_Os06g14400	Bradi1g44190	GRMZM2G144668	GO:0010439,GO:0016491,GO:0016757,GO:0019761,GO:0051213	Hormone_defence,Metabolism		1.7756	1.36036	1.33993	1.85737	1.01483	1.76589	2.91916	4.85884	6.48774	7.83637	8.02585	10.2375	11.1499	14.8528	25.3045		-0.764442	-0.828653	-0.831814	-0.751798	-0.882085	-0.765945	-0.587608	-0.287665	-0.035779	0.172768	0.202068	0.544062	0.685162	1.25776	2.87397
Metabolism	TraesCS7A02G295300	VAI75597.1 unnamed protein product [Triticum turgidum subsp. durum]	AT4G36910	LOC_Os08g22149	Bradi3g20470	GRMZM2G169207	GO:0045454			3.92284	4.99314	8.57668	14.3372	16.3527	19.8684	20.974	22.9003	25.6892	26.9507	29.4578	30.8389	28.1353	29.4167	35.6743		-1.83182	-1.71838	-1.33856	-0.728009	-0.51439	-0.141758	-0.0245717	0.179591	0.475183	0.608893	0.874612	1.021	0.734442	0.870262	1.5335
Metabolism	TraesCS7A02G066400	XP_020158986.1 probable aminotransferase ACS12 [Aegilops tauschii subsp. tauschii]	AT1G62960	LOC_Os06g03990	Bradi1g49966	GRMZM2G018006	GO:0004069,GO:0006520,GO:0008483,GO:0008793,GO:0009693,GO:0016847,GO:0030170	Hormone_defence		7.26252	5.34096	5.48865	8.93623	12.6175	14.3651	17.7601	22.5465	25.763	26.9648	27.9302	26.9018	20.9852	19.127	33.1003		-1.27502	-1.49621	-1.47921	-1.08237	-0.658622	-0.457463	-0.0666771	0.484281	0.854523	0.992855	1.10398	0.985606	0.304559	0.0906707	1.6991
Metabolism	TraesCS3A02G422200	VAH67651.1 unnamed protein product [Triticum turgidum subsp. durum]	AT1G06620	LOC_Os08g30210	Bradi3g16110	GRMZM2G420407	GO:0016491,GO:0016706	Hormone_defence,Metabolism		0.0706501	0.0322356	0.26379	0.671007	1.86165	2.9037	3.95362	5.08156	5.28926	5.72579	3.33604	3.81961	5.72236	5.96988	6.24405		-1.49027	-1.50748	-1.40372	-1.22124	-0.687709	-0.220759	0.249719	0.755156	0.848228	1.04384	-0.0270221	0.189668	1.0423	1.15321	1.27608
Metabolism	TraesCS3D02G417600	XP_020155809.1 1-aminocyclopropane-1-carboxylate oxidase homolog 1-like [Aegilops tauschii subsp. tauschii]	AT1G06620	LOC_Os08g30210	Bradi3g16110	GRMZM2G420407	GO:0016491,GO:0016706	Hormone_defence,Metabolism		0.0134953	0.0141077	0.113347	0.962381	3.0262	5.17515	4.93672	5.05882	5.25587	7.138	4.05687	3.69745	4.59858	6.14722	11.0013		-1.4038	-1.40359	-1.36933	-1.07621	-0.363705	0.37819	0.295877	0.338029	0.406058	1.05584	-0.00788043	-0.131967	0.179137	0.713785	2.38958
Metabolism	TraesCS3B02G128400	VAH73499.1 unnamed protein product [Triticum turgidum subsp. durum]	AT1G35190	LOC_Os01g09300	Bradi2g05600	GRMZM2G147882	GO:0009821,GO:0016491,GO:0016706,GO:0051213	Metabolism		1.88134	4.97276	6.17962	8.09724	6.5903	7.5783	12.3308	15.5003	19.6898	21.8829	21.8667	34.5796	40.9541	42.986	42.5245		-1.22603	-1.00685	-0.921289	-0.785335	-0.892173	-0.822126	-0.485185	-0.260475	0.0365503	0.192034	0.190885	1.0922	1.54413	1.68819	1.65547
Metabolism	TraesCS3A02G109200	VAH57812.1 unnamed protein product [Triticum turgidum subsp. durum]	AT1G35190	LOC_Os01g09300	Bradi2g05600	GRMZM2G147882	GO:0009821,GO:0016491,GO:0016706,GO:0051213	Metabolism		2.17347	7.03698	9.8604	12.2408	9.52188	10.1555	15.8792	19.8316	23.8812	24.1072	24.8266	45.9153	50.2996	62.4516	62.6714		-1.19051	-0.941116	-0.796337	-0.674277	-0.813696	-0.781207	-0.487703	-0.285035	-0.0773792	-0.0657876	-0.0289009	1.05249	1.27731	1.90044	1.91171
Metabolism	TraesCS3B02G457700	CDM85633.1 unnamed protein product [Triticum aestivum]	AT1G06620	LOC_Os08g30210	Bradi3g16110	GRMZM2G420407	GO:0016491,GO:0016706	Hormone_defence,Metabolism		0	0	0	0.0141395	0.0644958	0.362142	0.805464	0.958354	1.3142	2.25844	1.26629	1.71808	3.12256	4.57967	4.74573		-0.908414	-0.908414	-0.908414	-0.89933	-0.866978	-0.675754	-0.390939	-0.292713	-0.0640954	0.542532	-0.0948806	0.195379	1.09769	2.03382	2.14051
Metabolism	TraesCS4A02G313700	VAH96305.1 unnamed protein product [Triticum turgidum subsp. durum]	AT1G06620	LOC_Os08g30210	Bradi3g16110	GRMZM2G420407	GO:0016491,GO:0016706	Hormone_defence,Metabolism		0.117729	0.159081	0.292848	0.304828	0.52591	0.437136	0.395696	0.322266	0.520951	0.616505	0.730817	0.986129	1.34961	1.80028	1.25513		-1.14065	-1.05275	-0.768399	-0.742933	-0.272978	-0.461685	-0.549774	-0.705866	-0.283521	-0.0803997	0.162593	0.705311	1.47796	2.43596	1.27713
Metabolism	TraesCS2D02G036600	XP_020185270.1 1-aminocyclopropane-1-carboxylate oxidase homolog 1-like [Aegilops tauschii subsp. tauschii]	AT1G06620	LOC_Os08g30210	Bradi1g62910	GRMZM2G420407	GO:0016491,GO:0016706	Hormone_defence,Metabolism		0	0.0322356	0.137446	0.436719	0.597712	0.737997	0.901253	1.02113	1.38811	1.61441	1.96057	2.09691	3.87427	5.78503	4.22227		-0.999997	-0.980505	-0.916885	-0.735918	-0.638567	-0.553738	-0.455019	-0.382532	-0.160622	-0.0237789	0.185536	0.26798	1.34273	2.49815	1.55317
Metabolism	TraesCS2B02G050900	VAH24873.1 unnamed protein product [Triticum turgidum subsp. durum]	AT1G06620	LOC_Os08g30210	Bradi1g62910	GRMZM2G420407	GO:0016491,GO:0016706	Hormone_defence,Metabolism		0.0423281	0.0362557	0.113771	0.18699	0.22721	0.203732	0.410878	0.416102	0.945285	1.12743	1.1989	1.93008	4.24679	5.36807	2.48712		-0.77775	-0.78162	-0.73222	-0.685558	-0.659926	-0.674889	-0.542877	-0.539547	-0.202305	-0.0862229	-0.0406758	0.425298	1.90171	2.61629	0.78029
Metabolism	TraesCS2A02G036900	VAH24873.1 unnamed protein product [Triticum turgidum subsp. durum]	AT1G06620	LOC_Os08g30210	Bradi1g62910	GRMZM2G420407	GO:0016491,GO:0016706	Hormone_defence,Metabolism		0	0.0442467	0.0133914	0	0.0167809	0.100186	0.208168	0.380417	0.829781	1.8971	2.54856	4.22971	7.37101	11.674	6.21837		-0.695521	-0.682529	-0.691589	-0.695521	-0.690594	-0.666105	-0.634399	-0.583823	-0.451881	-0.138493	0.0527871	0.546406	1.46876	2.73219	1.13032
Metabolism	TraesCS2A02G037900	XP_020185273.1 1-aminocyclopropane-1-carboxylate oxidase homolog 1-like [Aegilops tauschii subsp. tauschii]	AT1G06620	LOC_Os08g30210	Bradi3g16110	GRMZM2G420407	GO:0016491,GO:0016706	Hormone_defence,Metabolism		0.0409967	0.0362557	0	0	0.0167809	0	0.0446531	0.104811	0.440464	1.31482	2.06862	4.5372	6.63627	7.48034	5.35303		-0.698897	-0.700707	-0.714549	-0.714549	-0.708143	-0.714549	-0.697501	-0.674534	-0.546388	-0.212576	0.0752131	1.01767	1.81906	2.14131	1.32914
Metabolism	TraesCS7D02G060600	XP_020158986.1 probable aminotransferase ACS12 [Aegilops tauschii subsp. tauschii]	AT5G51690	LOC_Os06g03990	Bradi1g49966	GRMZM2G018006	GO:0004069,GO:0006520,GO:0008483,GO:0008793,GO:0009693,GO:0016847,GO:0030170	Hormone_defence		8.0421	5.06004	3.81429	7.25591	11.3387	13.2236	15.2263	19.9674	24.53	27.7049	29.1772	35.9857	31.1576	30.8487	29.7513		-1.08376	-1.36486	-1.48229	-1.15787	-0.772997	-0.595315	-0.406532	0.0403892	0.470489	0.769777	0.90856	1.55036	1.09524	1.06612	0.962679
Metabolism	TraesCS2D02G027600	XP_020166934.1 1-aminocyclopropane-1-carboxylate oxidase homolog 1-like [Aegilops tauschii subsp. tauschii]	AT1G06620	LOC_Os04g10350	Bradi5g00830	GRMZM2G119116	GO:0016491,GO:0016706	Hormone_defence,Metabolism		0.125653	0.391376	0.557562	1.60256	3.05816	5.64655	8.64127	11.4149	13.8658	15.281	17.8814	19.2073	17.8651	18.1669	17.7922		-1.36633	-1.32993	-1.30717	-1.16401	-0.964618	-0.610043	-0.199807	0.180149	0.515885	0.709748	1.06597	1.2476	1.06374	1.10508	1.05375
Metabolism	TraesCS3D02G111000	XP_020153648.1 2-oxoglutarate-Fe(II) type oxidoreductase-like isoform X2 [Aegilops tauschii subsp. tauschii]	AT1G35190	LOC_Os01g09300	Bradi2g05600	GRMZM2G147882	GO:0009821,GO:0016491,GO:0016706,GO:0051213	Metabolism		1.25709	5.6532	7.34385	10.6505	9.4047	10.6187	18.3268	25.7888	28.9795	30.9961	27.8005	42.5523	49.8896	50.5104	40.5885		-1.42711	-1.15155	-1.04557	-0.838299	-0.91639	-0.840293	-0.357122	0.110623	0.310627	0.437034	0.23672	1.16141	1.62134	1.66026	1.03832
Metabolism	TraesCS1D02G087300	XP_020171077.1 DIBOA-glucoside dioxygenase BX6-like [Aegilops tauschii subsp. tauschii]	AT1G06650	LOC_Os03g48430	Bradi3g16110	GRMZM2G420407	GO:0016491,GO:0016706	Hormone_defence,Metabolism		1.14073	1.28901	0.815045	0.708546	0.543717	1.03916	1.45618	1.28793	1.02722	1.07046	0.505283	0.446484	0.405529	0.0674464	0.568087		0.819806	1.20448	-0.0251047	-0.301387	-0.728993	0.556307	1.63815	1.20166	0.525326	0.637496	-0.828699	-0.981238	-1.08748	-1.96455	-0.665772
Metabolism	TraesCS4D02G005600	XP_020176219.1 1-aminocyclopropane-1-carboxylate oxidase homolog 1-like [Aegilops tauschii subsp. tauschii]	AT1G06620	LOC_Os08g30210	Bradi3g16110	GRMZM2G420407	GO:0016491,GO:0016706	Hormone_defence,Metabolism		0	0.086446	0.14239	0.260214	0.529646	1.51249	3.04895	3.18486	2.64335	2.38357	1.29765	0.527509	0.247099	0.307668	0.897318		-1.03106	-0.952735	-0.902046	-0.795289	-0.551163	0.339366	1.73152	1.85466	1.36401	1.12863	0.144706	-0.553099	-0.807172	-0.752291	-0.218025
Metabolism	TraesCS2A02G490400	VAH37291.1 unnamed protein product [Triticum turgidum subsp. durum]	AT1G06620	LOC_Os08g30210	Bradi1g62910	GRMZM2G420407	GO:0016491,GO:0016706	Hormone_defence,Metabolism		0.150866	0.0602779	0.0296789	0.0825652	0.143306	0.832975	1.79831	2.08555	1.75473	1.46978	0.858482	0.276503	0.186123	0.167989	0.136427		-0.720487	-0.846476	-0.889033	-0.815479	-0.731001	0.228189	1.57078	1.97027	1.51016	1.11386	0.263665	-0.54575	-0.671451	-0.696672	-0.740568
Metabolism	TraesCS3D02G471500	XP_020176923.1 protein SRG1-like [Aegilops tauschii subsp. tauschii]	AT1G17020	LOC_Os03g32470	Bradi3g33230	GRMZM5G826389	GO:0009813,GO:0010150,GO:0016682,GO:0016706,GO:0019748,GO:0051213			0.179634	2.1468	3.91912	5.16872	6.82235	7.35508	8.42546	9.25815	8.80962	7.14878	6.74988	2.91576	1.71287	1.49163	1.14317		-1.5642	-0.91	-0.320593	0.094975	0.644907	0.822075	1.17804	1.45496	1.3058	0.753467	0.620809	-0.654275	-1.05431	-1.12789	-1.24377
Metabolism	TraesCS2B02G039900	VAH40391.1 unnamed protein product [Triticum turgidum subsp. durum]	AT2G30840	LOC_Os04g10350	Bradi5g00830	GRMZM2G119116	GO:0009815,GO:0010439,GO:0016491,GO:0019761,GO:0051213	Hormone_defence,Metabolism		0.187112	0.689302	5.44669	14.3935	24.1726	38.5504	55.2547	62.783	60.2207	51.0771	37.5416	17.6802	9.07402	7.09888	4.22189		-1.16095	-1.13827	-0.923412	-0.519343	-0.0776877	0.571657	1.32608	1.66608	1.55036	1.1374	0.526099	-0.370905	-0.75959	-0.848794	-0.978727
Metabolism	TraesCS2A02G026700	VAH40391.1 unnamed protein product [Triticum turgidum subsp. durum]	AT2G30840	LOC_Os04g10350	Bradi5g00830	GRMZM2G119116	GO:0009815,GO:0010439,GO:0016491,GO:0019761,GO:0051213	Hormone_defence,Metabolism		0.33847	1.49179	5.5368	13.3891	24.9945	33.3621	39.6305	41.8519	42.1828	35.2002	22.7399	12.8487	6.717	4.37517	7.4813		-1.27052	-1.19395	-0.925407	-0.404104	0.366368	0.92188	1.33803	1.48551	1.50747	1.04391	0.216685	-0.439981	-0.847055	-1.00253	-0.796315
Metabolism	TraesCS4A02G309400	VAH96205.1 unnamed protein product [Triticum turgidum subsp. durum]	AT1G06620	LOC_Os08g30210	Bradi3g16110	GRMZM2G420407	GO:0016491,GO:0016706	Hormone_defence,Metabolism		0	0.0141077	0.173926	1.12131	2.36118	3.07198	4.67395	3.98002	4.1281	3.61184	2.07184	1.03769	0.682052	0.513471	0.902768		-1.19627	-1.18734	-1.08616	-0.486399	0.298536	0.748528	1.7627	1.32339	1.41713	1.0903	0.115361	-0.539333	-0.76448	-0.871205	-0.624751
Metabolism	TraesCS6D02G305200	XP_020184622.1 1-aminocyclopropane-1-carboxylate oxidase 1-like [Aegilops tauschii subsp. tauschii]	AT1G05010	LOC_Os02g53180	Bradi3g57620	GRMZM2G052422	GO:0005507,GO:0009607,GO:0009620,GO:0009651,GO:0009693,GO:0009727,GO:0009735,GO:0009815,GO:0009835,GO:0010030,GO:0031418,GO:0051213,GO:0071281,GO:0071398,GO:0071732	Hormone_defence		1.82977	0.171204	0.615845	1.17123	2.16424	3.52128	4.31349	3.88532	2.8757	1.93568	1.53605	1.58134	1.26176	0.665649	2.36959		-0.138636	-1.54551	-1.16835	-0.697243	0.145078	1.29618	1.96817	1.60498	0.748573	-0.0488036	-0.387789	-0.349368	-0.620448	-1.1261	0.319262
Metabolism	TraesCS2B02G076400	VAH41140.1 unnamed protein product [Triticum turgidum subsp. durum]	AT5G59530	LOC_Os03g48430	Bradi3g16110	GRMZM2G420407	GO:0010439,GO:0016491,GO:0016757,GO:0019761,GO:0051213	Hormone_defence,Metabolism		0	0.0604511	0.166701	0.182848	2.64186	13.8034	19.7377	14.5251	5.39481	3.82204	1.82792	0.742856	0.927331	0.690471	0.308429		-0.70302	-0.693187	-0.675905	-0.673279	-0.273304	1.54218	2.50744	1.65957	0.17448	-0.0813418	-0.405698	-0.58219	-0.552184	-0.590711	-0.652852
Metabolism	TraesCS3B02G520100	VAH84893.1 unnamed protein product [Triticum turgidum subsp. durum]	AT1G17020	LOC_Os03g32470	Bradi3g33230	GRMZM5G826389	GO:0009813,GO:0010150,GO:0016682,GO:0016706,GO:0019748,GO:0051213			0.0204983	0.378267	0.197419	1.89723	4.1253	5.07946	6.04778	5.47153	3.12397	2.05296	1.25611	0.731017	0.42144	0.515181	0.415393		-1.02489	-0.84987	-0.938339	-0.106808	0.983139	1.4499	1.92359	1.6417	0.493298	-0.0306274	-0.420437	-0.677308	-0.82875	-0.782893	-0.831709
Metabolism	TraesCS6B02G355700	VAI61339.1 unnamed protein product [Triticum turgidum subsp. durum]	AT1G05010	LOC_Os02g53180	Bradi3g57620	GRMZM2G052422	GO:0005507,GO:0009607,GO:0009620,GO:0009651,GO:0009693,GO:0009727,GO:0009735,GO:0009815,GO:0009835,GO:0010030,GO:0031418,GO:0051213,GO:0071281,GO:0071398,GO:0071732	Hormone_defence		2.19674	0.349879	0.352585	0.454843	1.33396	2.4354	2.1079	0.977463	0.359661	0.0837652	0.0907034	0.0784263	0.0935937	0.0713121	0.401987		1.75459	-0.49962	-0.496316	-0.371505	0.701518	2.04588	1.64616	0.266385	-0.487679	-0.824428	-0.815959	-0.830944	-0.812431	-0.839628	-0.436019
Metabolism	TraesCS6B02G355900	VAI61346.1 unnamed protein product [Triticum turgidum subsp. durum]	AT1G05010	LOC_Os02g53180	Bradi3g57620	GRMZM2G052422	GO:0005507,GO:0009607,GO:0009620,GO:0009651,GO:0009693,GO:0009727,GO:0009735,GO:0009815,GO:0009835,GO:0010030,GO:0031418,GO:0051213,GO:0071281,GO:0071398,GO:0071732	Hormone_defence		0.859575	0.228077	0.449942	0.987621	1.52137	2.47744	1.95781	1.50607	0.890755	0.652274	0.415086	0.267937	0.340414	0.236283	1.78231		-0.161869	-1.07491	-0.754132	0.0232641	0.794982	2.17729	1.426	0.772858	-0.116789	-0.461592	-0.804529	-1.01728	-0.912491	-1.06305	1.17225
Metabolism	TraesCS6B02G356200	AHJ14562.1 ACC oxidase [Triticum aestivum]	AT1G05010	LOC_Os02g53180	Bradi3g57620	GRMZM2G052422	GO:0005507,GO:0009607,GO:0009620,GO:0009651,GO:0009693,GO:0009727,GO:0009735,GO:0009815,GO:0009835,GO:0010030,GO:0031418,GO:0051213,GO:0071281,GO:0071398,GO:0071732	Hormone_defence		0.709757	0.122826	0.295214	1.93565	3.5016	4.08912	3.93744	2.23325	1.01438	0.717661	0.158703	0.153637	0.18663	0.110068	3.12707		-0.530665	-0.931808	-0.813988	0.30718	1.37744	1.77898	1.67532	0.510576	-0.322471	-0.525263	-0.907287	-0.91075	-0.8882	-0.940527	1.12146
Metabolism	TraesCS1B02G103700	VAH14154.1 unnamed protein product [Triticum turgidum subsp. durum]	AT1G06620	LOC_Os03g48430	Bradi3g16110	GRMZM2G420407	GO:0016491,GO:0016706	Hormone_defence,Metabolism		0.94081	0.94013	0.869908	0.773774	0.931013	0.947821	0.83781	0.782056	0.792387	0.774463	0.818674	0.701658	0.686007	0.73777	1.60279		0.307194	0.303979	-0.0278649	-0.482163	0.260898	0.340324	-0.179552	-0.443025	-0.394204	-0.478908	-0.269982	-0.822964	-0.896926	-0.652309	3.4355
Metabolism	TraesCS7D02G536900	XP_020159780.1 2-oxoglutarate-Fe(II) type oxidoreductase-like [Aegilops tauschii subsp. tauschii]	AT4G16770	LOC_Os10g37899	Bradi3g31570	GRMZM2G147882	GO:0005777,GO:0009813,GO:0016706	Hormone_defence		0.0140061	0.0282155	0.0296789	0.0158472	0.0235	0.534559	0.555582	0.133157	0.322052	0.323976	0.365352	0.778094	0.40347	0.689102	42.7804		-0.294282	-0.292942	-0.292803	-0.294108	-0.293386	-0.245169	-0.243186	-0.283041	-0.265219	-0.265037	-0.261134	-0.222192	-0.257537	-0.230588	3.74062
Metabolism	TraesCS7B02G041600	VAI83276.1 unnamed protein product [Triticum turgidum subsp. durum]	AT5G20400	LOC_Os06g08014	Bradi1g47850	GRMZM2G426175	GO:0016706,GO:0051213	Hormone_defence,Metabolism		0	0.0181279	0.0776937	0	0.0326859	0.0777889	0.0951056	0.436453	0.36324	0.337531	0.0721762	0	0.0153834	0.0275456	4.42393		-0.367336	-0.350626	-0.29572	-0.367336	-0.337207	-0.295632	-0.27967	0.0349746	-0.0325113	-0.0562093	-0.300806	-0.367336	-0.353156	-0.341945	3.71051
Metabolism	TraesCS3B02G497900	CDM86075.1 unnamed protein product [Triticum aestivum]	AT3G21420	LOC_Os01g70930	Bradi2g60070	GRMZM2G025870	GO:0016491,GO:0051213,GO:1901601			0.146716	0.486097	0.211834	0.331115	0.192692	0.397387	0.766951	0.813266	0.802247	1.22771	1.29948	0.880989	1.35101	1.0905	6.62387		-0.629896	-0.40754	-0.587232	-0.509082	-0.599774	-0.465661	-0.22353	-0.193185	-0.200405	0.0783482	0.125371	-0.148814	0.159138	-0.0115496	3.61381
Metabolism	TraesCS5D02G241000	XP_020169460.1 1-aminocyclopropane-1-carboxylate oxidase 1-like [Aegilops tauschii subsp. tauschii]	AT1G05010	LOC_Os09g27750	Bradi4g31820	GRMZM2G007249	GO:0005507,GO:0009607,GO:0009620,GO:0009651,GO:0009693,GO:0009727,GO:0009735,GO:0009815,GO:0009835,GO:0010030,GO:0031418,GO:0051213,GO:0071281,GO:0071398,GO:0071732	Hormone_defence		0.241805	0.353899	5.42003	6.87485	2.86378	0.998417	1.31812	3.1452	3.82861	5.499	3.93908	2.74571	2.97984	1.41741	4.01178		-1.47973	-1.42051	1.25616	2.0248	-0.0944261	-1.07998	-0.91107	0.0542625	0.415336	1.29788	0.473701	-0.156808	-0.0331077	-0.858608	0.512111
Metabolism	TraesCS5A02G234200	VAI18236.1 unnamed protein product [Triticum turgidum subsp. durum]	AT1G05010	LOC_Os09g27750	Bradi4g31820	GRMZM2G007249	GO:0005507,GO:0009607,GO:0009620,GO:0009651,GO:0009693,GO:0009727,GO:0009735,GO:0009815,GO:0009835,GO:0010030,GO:0031418,GO:0051213,GO:0071281,GO:0071398,GO:0071732	Hormone_defence		0.237609	1.30763	29.2716	126.188	105.328	62.3358	36.8232	28.4415	35.904	86.1768	78.0667	58.0247	43.4437	23.4704	11.4668		-1.33711	-1.30742	-0.531596	2.15723	1.57851	0.385733	-0.322083	-0.554624	-0.347586	1.04717	0.822167	0.266127	-0.138406	-0.692542	-1.02557
Metabolism	TraesCS5B02G232600	VAI33002.1 unnamed protein product [Triticum turgidum subsp. durum]	AT1G05010	LOC_Os09g27750	Bradi4g31820	GRMZM2G007249	GO:0005507,GO:0009607,GO:0009620,GO:0009651,GO:0009693,GO:0009727,GO:0009735,GO:0009815,GO:0009835,GO:0010030,GO:0031418,GO:0051213,GO:0071281,GO:0071398,GO:0071732	Hormone_defence		0.114	0.438595	10.8405	41.9679	39.9894	17.161	5.54061	2.96592	2.7672	5.95924	7.12222	4.93262	2.75382	1.58199	6.86677		-0.775994	-0.750686	0.0603236	2.48725	2.333	0.553116	-0.352895	-0.553637	-0.56913	-0.320255	-0.229581	-0.400298	-0.570174	-0.661539	-0.249497
Metabolism	TraesCS1A02G331300	VAH09211.1 unnamed protein product [Triticum turgidum subsp. durum]	AT1G17020	LOC_Os03g32470	Bradi3g33230	GRMZM5G826389	GO:0009813,GO:0010150,GO:0016682,GO:0016706,GO:0019748,GO:0051213			0.0849659	1.31652	5.74311	10.7918	8.94789	2.14942	0.134344	0.0770356	0.365239	0.0963633	0.669936	2.02474	2.06802	0.522096	0.175306		-0.686018	-0.312096	1.03189	2.56475	2.00492	-0.0592151	-0.671026	-0.688426	-0.600922	-0.682558	-0.508411	-0.0970711	-0.0839285	-0.553298	-0.658589
Metabolism	TraesCS5D02G552100	XP_020177198.1 1-aminocyclopropane-1-carboxylate oxidase homolog 1-like [Aegilops tauschii subsp. tauschii]	AT1G06620	LOC_Os08g30210	Bradi3g16110	GRMZM2G420407	GO:0016491,GO:0016706	Hormone_defence,Metabolism		0.0296534	0.345268	1.02216	1.31179	1.33731	1.27834	2.69893	2.71062	1.58736	1.09264	0.678605	0.57487	0.464825	0.907945	2.13454		-1.52431	-1.1173	-0.244375	0.129134	0.162047	0.0859957	1.91799	1.93306	0.484509	-0.153485	-0.687425	-0.821201	-0.963116	-0.391668	1.19014
Metabolism	TraesCS5A02G162000	VAI16589.1 unnamed protein product [Triticum turgidum subsp. durum]	AT4G36910	LOC_Os08g22149	Bradi4g08450	GRMZM2G090675	GO:0045454			2.72341	5.15769	21.6747	48.3363	59.7272	61.4372	63.3563	61.0645	54.5829	42.6261	36.4999	29.5352	25.7839	26.9829	88.9881		-1.70644	-1.60041	-0.880934	0.28043	0.776614	0.8511	0.934697	0.834865	0.552531	0.0316966	-0.235158	-0.538534	-0.701941	-0.649715	2.0512
Metabolism	TraesCS5D02G166900	XP_020155980.1 CBS domain-containing protein CBSX2, chloroplastic-like [Aegilops tauschii subsp. tauschii]	AT4G34120	LOC_Os08g22149	Bradi4g08450	GRMZM2G090675	GO:0009570,GO:0045454			2.87721	4.78169	19.804	40.4792	48.2813	51.2252	50.9385	49.1119	43.5483	34.1699	32.6408	25.8389	21.7809	23.2368	75.9418		-1.71559	-1.6138	-0.810928	0.294063	0.711046	0.868382	0.853061	0.755437	0.458089	-0.0431397	-0.124865	-0.488391	-0.705271	-0.627463	2.18937
Metabolism	TraesCS5B02G159500	VAI30749.1 unnamed protein product [Triticum turgidum subsp. durum]	AT4G36910	LOC_Os08g22149	Bradi4g08450	GRMZM2G090675	GO:0045454			2.63825	7.22695	28.6335	64.824	78.4018	78.7357	78.5877	71.139	64.474	50.371	43.6513	34.0214	31.1852	31.861	93.691		-1.79379	-1.62228	-0.822155	0.530557	1.03806	1.05054	1.04501	0.766595	0.517475	-0.00966087	-0.260825	-0.620766	-0.726778	-0.701517	1.60953
Metabolism	TraesCS7D02G288400	XP_020147453.1 CBS domain-containing protein CBSX1, chloroplastic-like isoform X3 [Aegilops tauschii subsp. tauschii]	AT4G36910	LOC_Os08g22149	Bradi3g20470	GRMZM2G169207	GO:0045454			4.16638	5.01953	7.07323	11.4554	13.4348	15.4759	14.9081	15.2265	14.9548	13.3616	11.3368	8.49545	8.0974	8.82567	15.1613		-1.8401	-1.61476	-1.0723	0.0852032	0.608035	1.14715	0.997187	1.08127	1.00951	0.588681	0.0538747	-0.696635	-0.801776	-0.609412	1.06406
Metabolism	TraesCS4A02G308700	VAI00463.1 unnamed protein product [Triticum turgidum subsp. durum]	AT1G06620	LOC_Os08g30210	Bradi3g16110	GRMZM2G420407	GO:0016491,GO:0016706	Hormone_defence,Metabolism		0.0269905	0.712412	2.04409	3.17375	4.3446	5.71504	5.75198	5.55927	5.56478	4.42186	3.06174	1.79549	1.7733	1.82039	3.28646		-1.77181	-1.39735	-0.66982	-0.0526597	0.586998	1.3357	1.35589	1.2506	1.25361	0.629206	-0.113858	-0.805636	-0.817757	-0.792034	0.00891235
Metabolism	TraesCS4B02G005300	VAH96210.1 unnamed protein product [Triticum turgidum subsp. durum]	AT1G06620	LOC_Os08g30210	Bradi3g16110	GRMZM2G420407	GO:0016491,GO:0016706	Hormone_defence,Metabolism		0	0.0923403	6.48934	14.4294	13.9981	10.733	9.41436	5.61663	3.78474	2.37985	1.544	0.488878	0.279438	0.491998	0.154889		-0.927154	-0.908781	0.364024	1.94384	1.85803	1.20838	0.946013	0.190381	-0.174109	-0.453637	-0.619945	-0.829883	-0.871555	-0.829262	-0.896336
Metabolism	TraesCS7A02G087400	XP_020174314.1 1-aminocyclopropane-1-carboxylate oxidase homolog 1-like [Aegilops tauschii subsp. tauschii]	AT1G06620	LOC_Os08g30210	Bradi3g16110	GRMZM2G007140	GO:0016491,GO:0016706	Hormone_defence,Metabolism		0.0423281	0.18922	2.27919	5.1863	6.24591	5.75841	3.02615	0.970154	0.128467	0.0684992	0	0	0	0	0.012713		-0.687838	-0.622715	0.30385	1.59268	2.06245	1.84632	0.635006	-0.276496	-0.649649	-0.676235	-0.706603	-0.706603	-0.706603	-0.706603	-0.700967
Metabolism	TraesCS7D02G081900	XP_020174314.1 1-aminocyclopropane-1-carboxylate oxidase homolog 1-like [Aegilops tauschii subsp. tauschii]	AT1G06620	LOC_Os08g30210	Bradi3g16110	GRMZM2G420407	GO:0016491,GO:0016706	Hormone_defence,Metabolism		0.0140061	0.2256	1.5904	2.90079	2.62798	2.30481	1.02775	0.330462	0.123118	0.136653	0.111369	0	0.0153834	0.0133911	0		-0.729925	-0.52329	0.809525	2.08921	1.82279	1.50719	0.260062	-0.420885	-0.62337	-0.610152	-0.634844	-0.743603	-0.72858	-0.730525	-0.743603
Metabolism	TraesCS6D02G305400	VAI61337.1 unnamed protein product [Triticum turgidum subsp. durum]	AT1G05010	LOC_Os02g53180	Bradi3g57620	GRMZM2G052422	GO:0005507,GO:0009607,GO:0009620,GO:0009651,GO:0009693,GO:0009727,GO:0009735,GO:0009815,GO:0009835,GO:0010030,GO:0031418,GO:0051213,GO:0071281,GO:0071398,GO:0071732	Hormone_defence		1.98662	1.5744	6.5075	8.82204	9.50894	8.29734	7.60469	5.47851	2.86601	1.85085	0.904436	0.375533	0.650898	0.476622	5.69371		-0.673416	-0.800372	0.718908	1.43173	1.64328	1.27013	1.05682	0.402002	-0.402585	-0.715231	-1.0067	-1.16959	-1.08479	-1.13846	0.468278
Metabolism	TraesCS6A02G325700	VAI49888.1 unnamed protein product [Triticum turgidum subsp. durum]	AT1G05010	LOC_Os02g53180	Bradi3g57620	GRMZM2G052422	GO:0005507,GO:0009607,GO:0009620,GO:0009651,GO:0009693,GO:0009727,GO:0009735,GO:0009815,GO:0009835,GO:0010030,GO:0031418,GO:0051213,GO:0071281,GO:0071398,GO:0071732	Hormone_defence		0.548715	0.753464	2.41565	4.2512	3.35021	3.50252	2.70636	1.86437	0.576932	0.300799	0.0992024	0.0642462	0.0306275	0	1.8513		-0.666917	-0.521495	0.659073	1.96277	1.32284	1.43102	0.865547	0.267524	-0.646876	-0.843	-0.986183	-1.01101	-1.03489	-1.05664	0.258243
Metabolism	TraesCS6A02G325600	VAI49883.1 unnamed protein product [Triticum turgidum subsp. durum]	AT1G05010	LOC_Os02g53180	Bradi3g57620	GRMZM2G052422	GO:0005507,GO:0009607,GO:0009620,GO:0009651,GO:0009693,GO:0009727,GO:0009735,GO:0009815,GO:0009835,GO:0010030,GO:0031418,GO:0051213,GO:0071281,GO:0071398,GO:0071732	Hormone_defence		0.593768	0.0482668	0.7493	1.04716	1.0052	1.16855	1.16205	0.544374	0.256004	0.271971	0.102409	0.0551895	0.070056	0.0151877	0.2728		0.244721	-1.05199	0.614437	1.32247	1.22274	1.61105	1.59558	0.127307	-0.55818	-0.520224	-0.923291	-1.03554	-1.0002	-1.13063	-0.518255
Metabolism	TraesCS6B02G354300	XP_020186736.1 putative D-cysteine desulfhydrase 1, mitochondrial [Aegilops tauschii subsp. tauschii]	AT1G48420	LOC_Os02g53330	Bradi3g57520	GRMZM2G151440	GO:0008660,GO:0009693,GO:0019148,GO:0019447,GO:0046686,GO:0050897	Hormone_defence		10.1168	13.8931	20.2592	23.9564	22.7048	20.8899	18.8556	17.3056	13.5377	9.1975	4.97624	2.86762	2.44261	3.11874	15.8651		-0.443512	0.0773209	0.955345	1.46527	1.29264	1.04233	0.761753	0.547987	0.0283066	-0.570297	-1.1525	-1.44332	-1.50194	-1.40869	0.349301
Metabolism	TraesCS6D02G303500	XP_020186736.1 putative D-cysteine desulfhydrase 1, mitochondrial [Aegilops tauschii subsp. tauschii]	AT1G48420	LOC_Os02g53330	Bradi3g57520	GRMZM2G151440	GO:0008660,GO:0009693,GO:0019148,GO:0019447,GO:0046686,GO:0050897	Hormone_defence		13.8179	26.9662	29.393	30.8555	28.6424	27.1757	25.0133	23.6139	19.2162	14.3196	11.1115	7.38502	6.02152	7.82634	22.9932		-0.684619	0.865903	1.15208	1.32455	1.06357	0.890601	0.635605	0.470575	-0.0480171	-0.625456	-1.00377	-1.44321	-1.604	-1.39117	0.397384
Metabolism	TraesCS6A02G323700	VAI49849.1 unnamed protein product [Triticum turgidum subsp. durum]	AT1G48420	LOC_Os02g53330	Bradi3g57520	GRMZM2G151440	GO:0008660,GO:0009693,GO:0019148,GO:0019447,GO:0046686,GO:0050897	Hormone_defence		10.7796	16.3684	21.6089	22.2248	23.3224	22.6691	19.9139	21.0225	18.5221	14.9833	13.1635	8.89284	7.93389	9.36895	20.5414		-1.12471	-0.0726603	0.913823	1.02977	1.23638	1.1134	0.594765	0.803448	0.332762	-0.333392	-0.675945	-1.47987	-1.66039	-1.39025	0.712875
Metabolism	TraesCS7D02G429400	XP_020170785.1 probable 2-oxoglutarate-dependent dioxygenase At3g49630 [Aegilops tauschii subsp. tauschii]	AT3G50210	LOC_Os09g07020	Bradi1g33340	GRMZM2G414387	GO:0007154,GO:0007568,GO:0009267,GO:0009991,GO:0016491,GO:0051213	Metabolism		0.437744	11.1811	27.0448	36.3652	30.4543	24.6925	19.9578	14.5193	11.1119	10.7879	10.1476	8.53094	6.38483	6.77425	21.916		-1.58048	-0.490832	1.11815	2.06348	1.46397	0.879572	0.399349	-0.152253	-0.497847	-0.530711	-0.595651	-0.759623	-0.977293	-0.937795	0.597962
Metabolism	TraesCS7A02G439900	VAI79425.1 unnamed protein product [Triticum turgidum subsp. durum]	AT3G50210	LOC_Os09g07020	Bradi1g33340	GRMZM2G414387	GO:0007154,GO:0007568,GO:0009267,GO:0009991,GO:0016491,GO:0051213	Metabolism		0.562595	8.40208	13.03	15.9222	15.7063	13.872	15.5047	12.6346	10.2976	8.32317	6.75523	5.99381	4.07532	4.64548	12.8414		-2.01673	-0.324328	0.674746	1.29913	1.25252	0.856529	1.20899	0.589385	0.0848697	-0.341364	-0.679853	-0.844228	-1.25839	-1.13531	0.634032
Metabolism	TraesCS7B02G338900	VAI91437.1 unnamed protein product [Triticum turgidum subsp. durum]	AT3G50210	LOC_Os09g07020	Bradi1g33340	GRMZM2G414387	GO:0007154,GO:0007568,GO:0009267,GO:0009991,GO:0016491,GO:0051213	Metabolism		2.52028	11.1304	21.0705	28.8742	29.6168	28.6639	27.5896	24.5056	20.0181	15.6436	14.6461	12.8783	9.6906	10.1759	28.828		-1.9531	-0.936169	0.237835	1.15952	1.24722	1.13467	1.00779	0.643553	0.113534	-0.40313	-0.520935	-0.729734	-1.10622	-1.04891	1.15406
Metabolism	TraesCS7B02G342400	VAI91536.1 unnamed protein product [Triticum turgidum subsp. durum]	AT1G06620	LOC_Os08g30210	Bradi5g07760	GRMZM2G007140	GO:0016491,GO:0016706	Hormone_defence,Metabolism		5.74796	12.4936	4.14059	3.70199	2.21628	0.805205	0.280457	0.120446	0.0342852	0.0202311	0	0	0	0	0		1.13076	3.15016	0.649577	0.518276	0.0735069	-0.348917	-0.506008	-0.553909	-0.579703	-0.58391	-0.589967	-0.589967	-0.589967	-0.589967	-0.589967
Metabolism	TraesCS7A02G443600	XP_020187783.1 DIBOA-glucoside dioxygenase BX6-like [Aegilops tauschii subsp. tauschii]	AT1G06620	LOC_Os08g30210	Bradi5g07760	AC148152.3_FG005	GO:0016491,GO:0016706	Hormone_defence,Metabolism		4.70792	2.9654	1.34577	1.00883	0.601493	0.388164	0.074806	0.0627738	0.0627879	0.0140185	0.0160848	0	0.01603	0.0166027	0.0138131		3.01506	1.68665	0.451925	0.195058	-0.115475	-0.278107	-0.516995	-0.526168	-0.526157	-0.563337	-0.561761	-0.574024	-0.561803	-0.561367	-0.563493
Metabolism	TraesCS7D02G432800	XP_020187783.1 DIBOA-glucoside dioxygenase BX6-like [Aegilops tauschii subsp. tauschii]	AT1G06620	LOC_Os08g30210	Bradi5g07760	GRMZM2G007140	GO:0016491,GO:0016706	Hormone_defence,Metabolism		6.146	5.68967	2.17688	1.75084	0.733792	0.356178	0.0962578	0.0140766	0.0605465	0.0404623	0	0	0.0312741	0	0.0138131		2.52134	2.29147	0.52198	0.30737	-0.204948	-0.395163	-0.526093	-0.56749	-0.544081	-0.554199	-0.574581	-0.574581	-0.558827	-0.574581	-0.567622
Metabolism	TraesCS1D02G334000	VAH21084.1 unnamed protein product [Triticum turgidum subsp. durum]	AT1G78550	LOC_Os03g32470	Bradi3g33230	GRMZM5G826389	GO:0016491,GO:0019748,GO:0051213			0.158772	2.18483	4.0964	3.30202	1.5835	0.841847	0.610515	0.411796	0.23499	0.230434	0.0755354	0.124127	0.187277	0.0709303	0.17854		-0.64365	0.998769	2.54838	1.90441	0.511301	-0.0899176	-0.277446	-0.438537	-0.581864	-0.585557	-0.711125	-0.671734	-0.620542	-0.714858	-0.627624
Metabolism	TraesCS1D02G334100	VAH21085.1 unnamed protein product [Triticum turgidum subsp. durum]	AT1G17020	LOC_Os09g18470	Bradi3g33230	GRMZM5G826389	GO:0009813,GO:0010150,GO:0016682,GO:0016706,GO:0019748,GO:0051213			0.0981515	1.00099	1.9621	1.9216	0.927076	0.442145	0.260776	0.189587	0.245223	0.268859	0.142572	0.0698136	0.0536329	0.129615	0.217408		-0.695561	0.763209	2.31614	2.25069	0.643784	-0.13975	-0.432799	-0.547823	-0.457928	-0.419739	-0.623788	-0.741348	-0.767492	-0.644724	-0.502872
Metabolism	TraesCS5D02G241100	XP_020169459.1 1-aminocyclopropane-1-carboxylate oxidase 1-like [Aegilops tauschii subsp. tauschii]	AT1G05010	LOC_Os09g27820	Bradi4g31820	GRMZM2G007249	GO:0005507,GO:0009607,GO:0009620,GO:0009651,GO:0009693,GO:0009727,GO:0009735,GO:0009815,GO:0009835,GO:0010030,GO:0031418,GO:0051213,GO:0071281,GO:0071398,GO:0071732	Hormone_defence		4.50589	19.9811	58.8564	46.555	12.7397	2.22205	1.14085	0.635502	0.808415	1.7688	1.23997	0.72334	0.402226	0.347139	1.98164		-0.326813	0.552043	2.75982	2.06121	0.140793	-0.456515	-0.517918	-0.546618	-0.536798	-0.482256	-0.512289	-0.541629	-0.559866	-0.562994	-0.470169
Metabolism	TraesCS5B02G232700	VAI33004.1 unnamed protein product [Triticum turgidum subsp. durum]	AT1G05010	LOC_Os09g27820	Bradi4g31820	GRMZM2G007249	GO:0005507,GO:0009607,GO:0009620,GO:0009651,GO:0009693,GO:0009727,GO:0009735,GO:0009815,GO:0009835,GO:0010030,GO:0031418,GO:0051213,GO:0071281,GO:0071398,GO:0071732	Hormone_defence		3.01263	20.8234	39.9061	41.3071	17.1709	4.65778	1.58371	0.880253	3.01458	5.33586	2.64562	1.11619	0.965579	0.412949	11.7887		-0.548535	0.790632	2.22543	2.33077	0.516008	-0.424838	-0.655974	-0.708865	-0.548388	-0.373855	-0.57613	-0.691125	-0.70245	-0.744001	0.111323
Metabolism	TraesCS5A02G234300	VAI18238.1 unnamed protein product [Triticum turgidum subsp. durum]	AT1G05010	LOC_Os09g27820	Bradi4g31820	GRMZM2G007249	GO:0005507,GO:0009607,GO:0009620,GO:0009651,GO:0009693,GO:0009727,GO:0009735,GO:0009815,GO:0009835,GO:0010030,GO:0031418,GO:0051213,GO:0071281,GO:0071398,GO:0071732	Hormone_defence		2.39326	18.5152	76.78	109.208	46.5273	11.6603	4.314	2.71739	4.71275	11.3595	10.3135	8.72661	7.39033	3.97437	6.19426		-0.63251	-0.103033	1.8105	2.8755	0.816941	-0.328162	-0.569429	-0.621865	-0.556333	-0.338042	-0.372395	-0.42451	-0.468396	-0.580583	-0.507678
Metabolism	TraesCS1B02G345200	VAH21084.1 unnamed protein product [Triticum turgidum subsp. durum]	AT1G17020	LOC_Os03g32470	Bradi3g33230	GRMZM5G826389	GO:0009813,GO:0010150,GO:0016682,GO:0016706,GO:0019748,GO:0051213			1.46252	13.363	13.4095	10.8813	6.48416	2.52628	1.24487	0.65586	0.556921	0.604994	0.494848	0.153467	0.186212	0.370109	0.800613		-0.436119	2.05455	2.06427	1.53515	0.614863	-0.213483	-0.481671	-0.604945	-0.625652	-0.615591	-0.638643	-0.710091	-0.703238	-0.66475	-0.574649
Metabolism	TraesCSU02G156500	VAH40937.1 unnamed protein product [Triticum turgidum subsp. durum]	AT1G06620	LOC_Os03g48430	Bradi3g16110	AC148152.3_FG005	GO:0016491,GO:0016706	Hormone_defence,Metabolism		8.37946	173.452	294.23	178.342	38.3029	11.9563	5.04155	2.00733	0.690387	0.29353	0.356704	0.168581	0.076892	0.131681	0.0771422		-0.445173	1.43006	2.8021	1.4856	-0.105241	-0.404539	-0.483091	-0.51756	-0.532521	-0.537029	-0.536311	-0.538449	-0.53949	-0.538868	-0.539487
Metabolism	TraesCS2B02G066000	VAH40937.1 unnamed protein product [Triticum turgidum subsp. durum]	AT1G06640	LOC_Os03g48430	Bradi3g16110	AC148152.3_FG005	GO:0016491,GO:0016706	Hormone_defence,Metabolism		21.0796	316.867	502.835	329.194	70.852	17.3917	7.69286	3.04394	1.20269	0.629134	0.53684	0.285495	0.0926434	0.145836	0.320058		-0.411638	1.49883	2.69998	1.57845	-0.0901619	-0.435458	-0.498102	-0.528129	-0.540021	-0.543726	-0.544322	-0.545945	-0.547191	-0.546847	-0.545722
Metabolism	TraesCS7B02G444900	VAI93493.1 unnamed protein product [Triticum turgidum subsp. durum]	AT2G19590	LOC_Os01g39860	Bradi2g41840	GRMZM2G013448	GO:0009693,GO:0009815,GO:0031418,GO:0051213,GO:0051365,GO:0071281,GO:0071398,GO:0071732	Hormone_defence		0.410607	0.43244	1.53582	0.577438	0.245743	0.169369	0.0537368	0.0557355	0.028936	0.124227	0.109231	0.0965397	0.23486	0.588206	0.161795		0.240298	0.299275	3.27967	0.690936	-0.205024	-0.411323	-0.723664	-0.718265	-0.790655	-0.533257	-0.573766	-0.608046	-0.234422	0.720023	-0.431781
Metabolism	TraesCS6A02G325400	VAI49886.1 unnamed protein product [Triticum turgidum subsp. durum]	AT1G05010	LOC_Os02g53180	Bradi3g57620	GRMZM2G052422	GO:0005507,GO:0009607,GO:0009620,GO:0009651,GO:0009693,GO:0009727,GO:0009735,GO:0009815,GO:0009835,GO:0010030,GO:0031418,GO:0051213,GO:0071281,GO:0071398,GO:0071732	Hormone_defence		0.206279	0.0884933	1.86626	0.397314	0.353094	0.19412	0.193966	0.170116	0.201711	0.0495156	0.0439783	0.00592019	0.0998528	0.0303754	0.035881		-0.126808	-0.392673	3.62009	0.304396	0.204582	-0.154254	-0.154599	-0.208434	-0.137118	-0.480653	-0.493152	-0.579057	-0.367032	-0.523856	-0.511429
Metabolism	TraesCS2D02G028500	SPT15657.1 unnamed protein product [Triticum aestivum]	AT2G30840	LOC_Os04g10350	Bradi5g00830	GRMZM2G119116	GO:0009815,GO:0010439,GO:0016491,GO:0019761,GO:0051213	Hormone_defence,Metabolism		0.0828139	1.62172	1.18612	0.449404	0.405783	0.313306	0.438213	0.321864	0.294989	0.346418	0.288294	0.245144	0.125007	0.0271638	0.125062		-0.810868	2.91102	1.85751	0.0757429	-0.0297579	-0.253416	0.0486764	-0.232717	-0.297716	-0.173334	-0.313907	-0.418266	-0.708822	-0.945459	-0.708689
Metabolism	TraesCSU02G024200	XP_020181284.1 DIBOA-glucoside dioxygenase BX6-like [Aegilops tauschii subsp. tauschii]	AT1G06640	LOC_Os03g48430	Bradi3g16110	AC148152.3_FG005	GO:0016491,GO:0016706	Hormone_defence,Metabolism		11.6239	381.41	325.688	92.3678	13.3818	4.12023	4.65956	5.87677	3.73012	1.79513	0.903785	0.424449	0.0933151	0.100924	0.273718		-0.376253	2.72897	2.26106	0.301783	-0.361491	-0.439264	-0.434735	-0.424514	-0.44254	-0.458789	-0.466273	-0.470299	-0.473079	-0.473015	-0.471564
Metabolism	TraesCS7D02G429900	VAI91455.1 unnamed protein product [Triticum turgidum subsp. durum]	AT3G50210	LOC_Os09g07020	Bradi1g33340	GRMZM2G414387	GO:0007154,GO:0007568,GO:0009267,GO:0009991,GO:0016491,GO:0051213	Metabolism		0.0415075	1.71514	1.68666	0.150223	0.13201	0.117815	0.0217504	0.0214082	0.0228226	0	0	0	0	0	0		-0.386351	2.56466	2.51444	-0.19466	-0.226774	-0.251803	-0.421187	-0.421791	-0.419297	-0.459538	-0.459538	-0.459538	-0.459538	-0.459538	-0.459538
Metabolism	TraesCS2A02G051700	XP_020181284.1 DIBOA-glucoside dioxygenase BX6-like [Aegilops tauschii subsp. tauschii]	AT1G06640	LOC_Os03g48430	Bradi3g16110	AC148152.3_FG005	GO:0016491,GO:0016706	Hormone_defence,Metabolism		0.802229	151.253	66.9242	19.6681	2.39733	0.64472	0.272545	0.182525	0.0661183	0.0373559	0.0405164	0.0410886	0	0	0.130318		-0.385404	3.38918	1.2735	0.0879125	-0.345385	-0.389356	-0.398693	-0.400952	-0.403872	-0.404594	-0.404514	-0.4045	-0.405531	-0.405531	-0.402261
Metabolism	TraesCS3B02G508500	CDM86215.1 unnamed protein product [Triticum aestivum]	AT1G06620	LOC_Os04g10350	Bradi5g00830	GRMZM2G119116	GO:0016491,GO:0016706	Hormone_defence,Metabolism		0.46827	12.3203	7.74004	1.16869	0.431021	0.0757752	0.0290006	0.0709697	0.0342852	0	0.0139467	0.0498837	0	0	0.0151613		-0.296259	3.12529	1.80303	-0.0940545	-0.307012	-0.409568	-0.423071	-0.410955	-0.421546	-0.431444	-0.427417	-0.417043	-0.431444	-0.431444	-0.427067
Metabolism	TraesCS3A02G477000	VAH68875.1 unnamed protein product [Triticum turgidum subsp. durum]	AT1G17020	LOC_Os03g32470	Bradi3g33230	GRMZM5G826389	GO:0009813,GO:0010150,GO:0016682,GO:0016706,GO:0019748,GO:0051213			0.105665	2.78433	2.28396	1.31378	0.97293	1.3917	1.43644	2.16489	2.05288	1.35957	1.34615	0.592278	0.260153	0.103372	0.24206		-1.3665	1.89682	1.28723	0.105306	-0.309944	0.200228	0.254737	1.14218	1.00572	0.161086	0.144736	-0.773678	-1.17829	-1.36929	-1.20034
Metabolism	TraesCS2A02G026500	VAH40380.1 unnamed protein product [Triticum turgidum subsp. durum]	AT2G30840	LOC_Os04g10350	Bradi5g00830	GRMZM2G119116	GO:0009815,GO:0010439,GO:0016491,GO:0019761,GO:0051213	Hormone_defence,Metabolism		0.407722	7.27236	8.48531	2.91468	1.37465	1.88729	2.93291	2.80456	3.5218	3.35248	3.6041	2.95294	1.62712	1.15642	0.353309		-1.1722	1.9603	2.51379	-0.0282148	-0.730966	-0.497037	-0.0198949	-0.0784667	0.248827	0.171563	0.286385	-0.0107547	-0.615756	-0.830551	-1.19703
Metabolism	TraesCS1A02G331400	VAH09213.1 unnamed protein product [Triticum turgidum subsp. durum]	AT1G17020	LOC_Os03g32470	Bradi3g33230	GRMZM5G826389	GO:0009813,GO:0010150,GO:0016682,GO:0016706,GO:0019748,GO:0051213			0.224826	1.16045	1.12421	0.528956	0.413619	0.216706	0.405545	0.316176	0.480213	0.307357	0.155651	0.0118404	0.0457322	0.0271638	0.0817787		-0.413491	2.31374	2.20809	0.47301	0.136818	-0.43716	0.113283	-0.147216	0.33093	-0.172924	-0.615127	-1.03432	-0.935528	-0.989652	-0.830457
Signalling	TraesCS5A02G543200	EMS58594.1 hypothetical protein TRIUR3_25311 [Triticum urartu]	AT5G47310	LOC_Os03g01130	Bradi1g78570	GRMZM2G073979				3.06542	3.18884	4.23843	7.13223	8.47966	7.15282	7.36202	6.95944	6.62049	6.01276	6.23611	6.54623	5.81182	4.81393	10.9821		-1.66655	-1.6031	-1.06345	0.424378	1.11715	0.434967	0.542526	0.335541	0.161272	-0.151193	-0.0363548	0.123088	-0.254506	-0.767562	2.40379
Signalling	TraesCS4B02G376300	VAI11433.1 unnamed protein product [Triticum turgidum subsp. durum]	AT5G47310	LOC_Os03g01130	Bradi1g78570	GRMZM2G073979				2.38205	2.51637	3.98784	4.72886	4.46269	4.10219	4.57629	6.72809	7.75492	6.82054	8.71621	6.03507	4.79395	4.45808	11.5339		-1.36261	-1.30526	-0.67693	-0.360509	-0.474168	-0.628103	-0.425657	0.493171	0.931634	0.532648	1.34211	0.197247	-0.332716	-0.476135	2.54527
Signalling	TraesCS2A02G416700	VAH35522.1 unnamed protein product [Triticum turgidum subsp. durum]	AT5G47310	LOC_Os04g46290	Bradi5g17510	GRMZM2G004709				4.38352	6.16178	7.96164	7.77077	7.79339	7.96371	10.2898	13.082	14.9758	13.5925	10.7279	6.51148	4.50676	3.955	11.103		-1.29663	-0.764753	-0.226409	-0.283499	-0.276734	-0.22579	0.469945	1.30511	1.87153	1.4578	0.600997	-0.660157	-1.25977	-1.42481	0.713167
Signalling	TraesCS2B02G435700	VAH50790.1 unnamed protein product [Triticum turgidum subsp. durum]	AT5G47310	LOC_Os04g46290	Bradi5g17510	GRMZM2G004709				5.56208	9.49444	12.9722	13.2394	13.9699	13.6383	12.7051	15.6484	16.3784	15.4382	14.2212	9.14784	6.34481	6.40475	16.8209		-1.7953	-0.720804	0.229476	0.302487	0.502078	0.411477	0.156492	0.960738	1.16019	0.903298	0.570747	-0.815512	-1.58142	-1.56504	1.2811
Signalling	TraesCS2D02G413700	XP_020196927.1 deSI-like protein At4g17486 [Aegilops tauschii subsp. tauschii]	AT5G47310	LOC_Os04g46290	Bradi5g17510	GRMZM2G004709				3.18816	5.4912	6.36945	7.02565	6.7197	6.73141	7.70282	9.04815	9.43248	8.39058	7.38891	5.67354	3.94836	2.93662	8.36303		-1.73629	-0.550598	-0.0984457	0.239389	0.081874	0.0879035	0.588017	1.28064	1.47851	0.942101	0.426407	-0.456727	-1.34491	-1.86579	0.927915
Signalling	TraesCS4A02G274300	AHL44971.1 ethylene receptor 1 [Triticum aestivum]	AT1G66340	LOC_Os03g49500	Bradi1g11540	GRMZM2G102601	GO:0000155,GO:0000156,GO:0001944,GO:0002237,GO:0004673,GO:0004871,GO:0005783,GO:0005789,GO:0009408,GO:0009607,GO:0009625,GO:0009651,GO:0009690,GO:0009723,GO:0009727,GO:0009733,GO:0009737,GO:0009739,GO:0009871,GO:0009873,GO:0010105,GO:0010119,GO:0010182,GO:0038199,GO:0042742,GO:0042802,GO:0050665,GO:0051301,GO:0051740,GO:0052544,GO:0071281,GO:1900140	Hormone_defence		10.9195	17.502	16.2024	14.875	14.2572	11.7915	11.8038	11.6381	10.3603	6.91266	7.19966	5.15758	4.13658	2.87508	17.7178		0.00639729	1.43064	1.14943	0.862237	0.728559	0.195072	0.197729	0.161884	-0.114607	-0.860554	-0.798457	-1.24029	-1.46121	-1.73415	1.47732
Signalling	TraesCS4B02G039300	VAI01426.1 unnamed protein product [Triticum turgidum subsp. durum]	AT1G66340	LOC_Os03g49500	Bradi1g11540	GRMZM2G102601	GO:0000155,GO:0000156,GO:0001944,GO:0002237,GO:0004673,GO:0004871,GO:0005783,GO:0005789,GO:0009408,GO:0009607,GO:0009625,GO:0009651,GO:0009690,GO:0009723,GO:0009727,GO:0009733,GO:0009737,GO:0009739,GO:0009871,GO:0009873,GO:0010105,GO:0010119,GO:0010182,GO:0038199,GO:0042742,GO:0042802,GO:0050665,GO:0051301,GO:0051740,GO:0052544,GO:0071281,GO:1900140	Hormone_defence		13.2561	16.0644	16.5501	13.485	12.2221	11.0311	10.4866	9.36724	8.2679	6.15195	4.84212	3.8502	3.52202	3.05635	16.6361		0.7164	1.31934	1.42362	0.765554	0.49441	0.238705	0.121797	-0.118523	-0.354547	-0.808836	-1.09005	-1.30301	-1.37347	-1.47345	1.44208
Signalling	TraesCS4D02G036400	ADP02214.1 putative ethylene receptor [Triticum aestivum]	AT1G66340	LOC_Os03g49500	Bradi1g11540	GRMZM2G102601	GO:0000155,GO:0000156,GO:0001944,GO:0002237,GO:0004673,GO:0004871,GO:0005783,GO:0005789,GO:0009408,GO:0009607,GO:0009625,GO:0009651,GO:0009690,GO:0009723,GO:0009727,GO:0009733,GO:0009737,GO:0009739,GO:0009871,GO:0009873,GO:0010105,GO:0010119,GO:0010182,GO:0038199,GO:0042742,GO:0042802,GO:0050665,GO:0051301,GO:0051740,GO:0052544,GO:0071281,GO:1900140	Hormone_defence		13.6215	23.5629	23.3146	18.746	18.3869	14.2106	13.9728	12.2247	9.42609	7.75742	7.32985	4.69639	4.14789	3.51075	17.3764		0.125659	1.68226	1.64338	0.92804	0.871818	0.217899	0.18066	-0.0930575	-0.531254	-0.792532	-0.85948	-1.27182	-1.35771	-1.45747	0.7136
Signalling	TraesCS6A02G243700	VAI47651.1 unnamed protein product [Triticum turgidum subsp. durum]	AT5G47310	LOC_Os02g43840	Bradi3g50530	GRMZM2G071844				1.63429	1.76235	1.36407	1.40427	1.24172	1.04514	0.967463	0.824271	1.21218	0.857598	0.920623	0.805058	0.465302	0.43086	1.94258		1.19016	1.48954	0.558454	0.652436	0.27242	-0.187134	-0.368716	-0.703462	0.203374	-0.62555	-0.478214	-0.748376	-1.54264	-1.62316	1.91086
Signalling	TraesCS2D02G000500	SPT15418.1 unnamed protein product [Triticum aestivum]	AT3G04580	LOC_Os04g08740	Bradi5g00700	GRMZM2G420801	GO:0000155,GO:0004673,GO:0004674,GO:0004872,GO:0005783,GO:0005789,GO:0009873,GO:0010105,GO:0038199,GO:0051740	Hormone_defence,Transcription		9.29714	14.2533	7.76522	6.85693	6.366	7.65037	7.99214	6.9647	7.78089	5.72811	4.5279	2.78994	2.48385	1.80681	12.6746		0.691912	2.18204	0.231318	-0.0417694	-0.189376	0.196787	0.299545	-0.0093684	0.236031	-0.381164	-0.742024	-1.26457	-1.35659	-1.56015	1.70738
Signalling	TraesCS2B02G023800	SPT15418.1 unnamed protein product [Triticum aestivum]	AT3G04580	LOC_Os04g08740	Bradi5g00700	GRMZM2G420801	GO:0000155,GO:0004673,GO:0004674,GO:0004872,GO:0005783,GO:0005789,GO:0009873,GO:0010105,GO:0038199,GO:0051740	Hormone_defence,Transcription		11.0357	15.2323	12.939	7.09655	7.65904	7.11647	6.7189	5.45676	4.60522	3.40081	2.86541	2.19223	2.08005	2.69743	17.9785		0.786824	1.66406	1.18468	-0.0365973	0.0809811	-0.032435	-0.115539	-0.37937	-0.557372	-0.809134	-0.921052	-1.06177	-1.08522	-0.956165	2.23811
Signalling	TraesCS2A02G000200	VAH24131.1 unnamed protein product [Triticum turgidum subsp. durum]	AT3G04580	LOC_Os04g08740	Bradi5g00700	GRMZM2G420801	GO:0000155,GO:0004673,GO:0004674,GO:0004872,GO:0005783,GO:0005789,GO:0009873,GO:0010105,GO:0038199,GO:0051740	Hormone_defence,Transcription		6.29137	14.4657	9.76602	6.65415	6.22097	4.60654	5.42406	4.49398	4.28892	3.70545	3.41616	2.24118	2.30124	2.85002	13.921		0.066945	2.27129	1.00394	0.164773	0.0479589	-0.387398	-0.16694	-0.417751	-0.473049	-0.630392	-0.708405	-1.02526	-1.00906	-0.861072	2.12441
Signalling	TraesCS6A02G399400	VAI63251.1 unnamed protein product [Triticum turgidum subsp. durum]	AT3G23150	LOC_Os02g57530	Bradi3g55730	GRMZM2G075368	GO:0000155,GO:0004673,GO:0004674,GO:0004872,GO:0005783,GO:0005789,GO:0009873,GO:0010105,GO:0038199,GO:0051740	Hormone_defence,Transcription		7.26251	9.39271	10.8069	8.54129	4.89773	4.15384	3.7696	3.91839	4.54151	4.25975	3.72858	4.46771	4.84801	5.3033	16.1085		0.255553	0.886731	1.30576	0.634455	-0.445126	-0.665541	-0.77939	-0.735304	-0.550676	-0.634161	-0.791544	-0.572542	-0.45986	-0.324958	2.8766
Signalling	TraesCS6D02G383600	XP_020171653.1 ethylene receptor 3-like isoform X2 [Aegilops tauschii subsp. tauschii]	AT3G23150	LOC_Os02g57530	Bradi3g55730	GRMZM2G075368	GO:0000155,GO:0004673,GO:0004674,GO:0004872,GO:0005783,GO:0005789,GO:0009873,GO:0010105,GO:0038199,GO:0051740	Hormone_defence,Transcription		9.51823	11.6476	13.9511	12.4887	6.89439	5.13149	4.09147	3.91663	3.65276	3.82024	3.27277	3.75027	3.92256	4.31557	14.1629		0.635174	1.16577	1.73973	1.37534	-0.0186201	-0.45789	-0.717036	-0.760601	-0.826352	-0.784619	-0.921037	-0.802054	-0.759124	-0.661197	1.79252
Signalling	TraesCS2A02G427700	VAH35821.1 unnamed protein product [Triticum turgidum subsp. durum]	AT3G15210	LOC_Os04g52090	Bradi5g21250	GRMZM2G438202	GO:0005654,GO:0009607,GO:0009723,GO:0009737,GO:0009864,GO:0009873,GO:0010105,GO:0010200,GO:0016604,GO:0043565,GO:0045892	Hormone_defence,Transcription		4.26718	14.3457	8.34019	6.03032	4.51019	4.4623	4.51989	6.42673	7.66503	7.97989	8.03014	4.447	3.96341	2.02858	11.2573		-0.744279	2.53938	0.582738	-0.169834	-0.665104	-0.680707	-0.661944	-0.0406815	0.362768	0.465351	0.481723	-0.685692	-0.843248	-1.47363	1.53316
Signalling	TraesCS2B02G448100	VAH51116.1 unnamed protein product [Triticum turgidum subsp. durum]	AT3G15210	LOC_Os04g52090	Bradi5g21250	GRMZM2G438202	GO:0005654,GO:0009607,GO:0009723,GO:0009737,GO:0009864,GO:0009873,GO:0010105,GO:0010200,GO:0016604,GO:0043565,GO:0045892	Hormone_defence,Transcription		3.72617	14.1394	7.09065	6.11286	5.57356	6.67364	6.05886	6.96832	7.01539	6.8419	6.46612	4.53771	4.22676	2.54907	12.917		-1.00656	2.48691	0.122168	-0.205863	-0.386788	-0.0177299	-0.223981	0.0811308	0.09692	0.0387173	-0.087352	-0.734299	-0.838618	-1.40145	2.0768
Signalling	TraesCS2D02G425700	SPT19655.1 unnamed protein product [Triticum aestivum]	AT3G15210	LOC_Os04g52090	Bradi5g21250	GRMZM2G438202	GO:0005654,GO:0009607,GO:0009723,GO:0009737,GO:0009864,GO:0009873,GO:0010105,GO:0010200,GO:0016604,GO:0043565,GO:0045892	Hormone_defence,Transcription		5.52538	15.8933	8.88493	7.40971	5.96458	6.93697	7.62182	8.80059	8.5988	8.55937	9.16137	6.84923	5.84507	4.45816	17.1851		-0.870779	2.15112	0.108419	-0.321559	-0.742769	-0.459348	-0.259737	0.0838349	0.0250218	0.0135279	0.18899	-0.484921	-0.777602	-1.18184	2.52765
Signalling	TraesCS6D02G225900	XP_020155281.1 deSI-like protein At4g17486 [Aegilops tauschii subsp. tauschii]	AT5G47310	LOC_Os02g43840	Bradi3g50530	GRMZM2G071844				0.456599	0.869678	0.843034	1.0246	0.768022	0.534693	0.763153	0.904834	0.69171	0.709873	0.719316	0.727261	0.413241	0.418802	1.63571		-1.06291	0.359078	0.267361	0.892373	0.00913648	-0.794081	-0.00762399	0.4801	-0.253562	-0.191036	-0.15853	-0.131181	-1.21217	-1.19303	2.99608
Signalling	TraesCS1B02G127000	VAH14715.1 unnamed protein product [Triticum turgidum subsp. durum]	AT1G66340	LOC_Os05g06320	Bradi2g35080	AC194965.4_FG001	GO:0000155,GO:0000156,GO:0001944,GO:0002237,GO:0004673,GO:0004871,GO:0005783,GO:0005789,GO:0009408,GO:0009607,GO:0009625,GO:0009651,GO:0009690,GO:0009723,GO:0009727,GO:0009733,GO:0009737,GO:0009739,GO:0009871,GO:0009873,GO:0010105,GO:0010119,GO:0010182,GO:0038199,GO:0042742,GO:0042802,GO:0050665,GO:0051301,GO:0051740,GO:0052544,GO:0071281,GO:1900140	Hormone_defence		6.70971	6.4033	6.60203	6.44831	7.10617	8.72995	8.68057	9.4923	7.26248	5.6529	4.22323	4.99999	4.27145	4.90746	26.996		-0.223156	-0.280648	-0.243361	-0.272204	-0.148769	0.155901	0.146634	0.298939	-0.119442	-0.421445	-0.689694	-0.543952	-0.680647	-0.561313	3.58316
Signalling	TraesCS1A02G096600	VAH02465.1 unnamed protein product [Triticum turgidum subsp. durum]	AT1G66340	LOC_Os05g06320	Bradi2g35080	AC194965.4_FG001	GO:0000155,GO:0000156,GO:0001944,GO:0002237,GO:0004673,GO:0004871,GO:0005783,GO:0005789,GO:0009408,GO:0009607,GO:0009625,GO:0009651,GO:0009690,GO:0009723,GO:0009727,GO:0009733,GO:0009737,GO:0009739,GO:0009871,GO:0009873,GO:0010105,GO:0010119,GO:0010182,GO:0038199,GO:0042742,GO:0042802,GO:0050665,GO:0051301,GO:0051740,GO:0052544,GO:0071281,GO:1900140	Hormone_defence		8.15883	6.48762	7.4026	7.69217	8.98124	9.72521	8.76194	8.63681	6.20416	4.66465	4.05079	3.32581	3.35886	3.93516	19.0029		0.212458	-0.231604	0.0115185	0.0884599	0.430987	0.628668	0.372714	0.339465	-0.306923	-0.715993	-0.879105	-1.07174	-1.06296	-0.90983	3.09389
Signalling	TraesCS1D02G105600	XP_020162280.1 probable ethylene response sensor 2 [Aegilops tauschii subsp. tauschii]	AT1G66340	LOC_Os05g06320	Bradi2g35080	AC194965.4_FG001	GO:0000155,GO:0000156,GO:0001944,GO:0002237,GO:0004673,GO:0004871,GO:0005783,GO:0005789,GO:0009408,GO:0009607,GO:0009625,GO:0009651,GO:0009690,GO:0009723,GO:0009727,GO:0009733,GO:0009737,GO:0009739,GO:0009871,GO:0009873,GO:0010105,GO:0010119,GO:0010182,GO:0038199,GO:0042742,GO:0042802,GO:0050665,GO:0051301,GO:0051740,GO:0052544,GO:0071281,GO:1900140	Hormone_defence		7.58868	5.00764	7.01538	7.61271	8.42006	8.76141	8.21901	8.7818	6.66266	5.29357	4.3145	4.99605	4.37761	4.16034	20.1102		0.0443928	-0.640738	-0.107789	0.0507706	0.265079	0.355691	0.211712	0.361104	-0.201417	-0.564838	-0.824731	-0.643815	-0.807976	-0.865652	3.36821
Signalling	TraesCS7A02G357600	BAJ99847.1 predicted protein [Hordeum vulgare subsp. vulgare]	AT4G17486	LOC_Os06g36490	Bradi1g37890	GRMZM2G065694	GO:0006508,GO:0008233			3.73051	4.32455	5.61859	6.18843	5.3023	5.45297	4.52274	3.50041	2.8924	2.55641	3.22707	1.96356	1.81537	1.52123	8.22079		-0.180624	0.149207	0.867692	1.18408	0.69208	0.775734	0.259244	-0.308381	-0.645964	-0.832514	-0.460145	-1.16168	-1.24396	-1.40727	2.31251
Signalling	TraesCS7D02G365100	XP_020164979.1 deSI-like protein At4g17486 [Aegilops tauschii subsp. tauschii]	AT4G17486	LOC_Os06g36490	Bradi1g37890	GRMZM2G065694	GO:0006508,GO:0008233			3.68953	3.91656	6.75547	8.29789	7.38803	5.92409	4.94104	3.41995	3.10398	2.3131	2.69073	2.34632	1.68041	1.56739	9.02743		-0.330309	-0.234325	0.965934	1.61805	1.23337	0.614436	0.198812	-0.444282	-0.577873	-0.912248	-0.752588	-0.898202	-1.17974	-1.22752	1.92649
Signalling	TraesCS7B02G270200	BAJ99847.1 predicted protein [Hordeum vulgare subsp. vulgare]	AT4G17486	LOC_Os06g36490	Bradi1g37890	GRMZM2G065694	GO:0006508,GO:0008233			2.58185	2.45723	4.22824	5.57617	5.23469	4.46739	4.07971	2.359	2.23105	1.90208	2.45128	1.78432	1.33526	1.19639	7.37164		-0.405958	-0.478033	0.546259	1.32586	1.12836	0.684576	0.460353	-0.534845	-0.608846	-0.799117	-0.481474	-0.86722	-1.12694	-1.20726	2.3643
Signalling	TraesCS6B02G280600	VAI59115.1 unnamed protein product [Triticum turgidum subsp. durum]	AT5G47310	LOC_Os02g43840	Bradi3g50530	GRMZM2G071844				0.664219	0.848145	1.12363	1.54028	1.50725	1.26663	1.20158	1.33492	0.945416	0.965849	0.873438	0.93378	0.62634	0.656391	1.88157		-1.21328	-0.690766	0.0918506	1.27551	1.18169	0.498096	0.31331	0.692114	-0.414428	-0.356379	-0.618911	-0.447485	-1.32089	-1.23552	2.24509
Signalling	TraesCS4B02G261700	VAI08749.1 unnamed protein product [Triticum turgidum subsp. durum]	AT1G47740	LOC_Os03g10200	Bradi1g71290	GRMZM2G005435				14.4444	10.804	9.58883	7.99833	5.42443	3.49751	3.23147	2.88253	2.56057	2.3407	2.34608	2.00587	1.82516	1.80675	2.60409		2.50691	1.55167	1.2328	0.815448	0.140048	-0.365582	-0.435392	-0.526953	-0.611436	-0.669132	-0.667721	-0.756992	-0.804412	-0.809241	-0.600018
Signalling	TraesCS4D02G261500	XP_020157991.1 deSI-like protein At4g17486 [Aegilops tauschii subsp. tauschii]	AT1G47740	LOC_Os03g10200	Bradi1g71290	GRMZM2G005435				13.5353	11.7211	11.1799	7.79215	4.39193	2.31479	1.81319	1.51781	1.46827	1.46272	1.41355	1.78464	1.63079	1.64187	3.5805		2.16305	1.72953	1.6002	0.790685	-0.0218176	-0.518162	-0.638022	-0.708605	-0.720442	-0.721769	-0.733519	-0.644845	-0.681607	-0.67896	-0.215712
Signalling	TraesCS4A02G040500	VAH87753.1 unnamed protein product [Triticum turgidum subsp. durum]	AT1G47740	LOC_Os03g10200	Bradi1g71290	GRMZM2G005435				17.0686	15.8978	15.4707	13.9186	9.41924	6.25967	4.59123	3.74311	4.4582	3.42919	3.39736	3.25016	2.90099	3.01647	5.57011		1.85365	1.62701	1.54434	1.24389	0.372918	-0.238698	-0.561667	-0.725842	-0.587418	-0.78661	-0.792771	-0.821266	-0.888857	-0.866503	-0.372179
Signalling	TraesCS4A02G344200	VAH97058.1 unnamed protein product [Triticum turgidum subsp. durum]	AT1G66340	LOC_Os03g49500	Bradi4g00200	GRMZM2G102601	GO:0000155,GO:0000156,GO:0001944,GO:0002237,GO:0004673,GO:0004871,GO:0005783,GO:0005789,GO:0009408,GO:0009607,GO:0009625,GO:0009651,GO:0009690,GO:0009723,GO:0009727,GO:0009733,GO:0009737,GO:0009739,GO:0009871,GO:0009873,GO:0010105,GO:0010119,GO:0010182,GO:0038199,GO:0042742,GO:0042802,GO:0050665,GO:0051301,GO:0051740,GO:0052544,GO:0071281,GO:1900140	Hormone_defence		8.51026	6.67985	5.12527	2.54539	1.12948	0.673509	0.843887	0.73518	0.943116	1.18584	0.91605	0.954606	0.909359	0.787906	5.49839		2.38912	1.66202	1.04449	0.0196684	-0.542779	-0.723906	-0.656226	-0.699408	-0.616809	-0.52039	-0.627561	-0.612245	-0.630218	-0.678464	1.19271
Signalling	TraesCS6B02G439600	VAI63251.1 unnamed protein product [Triticum turgidum subsp. durum]	AT3G23150	LOC_Os02g57530	Bradi3g55730	GRMZM2G075368	GO:0000155,GO:0004673,GO:0004674,GO:0004872,GO:0005783,GO:0005789,GO:0009873,GO:0010105,GO:0038199,GO:0051740	Hormone_defence,Transcription		15.1955	10.7486	11.487	8.57944	6.50159	5.07861	5.75203	6.1469	6.77214	5.94444	6.39278	5.45263	5.43754	5.94393	12.0652		2.47436	0.979815	1.22796	0.250791	-0.44754	-0.92578	-0.699452	-0.566744	-0.356613	-0.634787	-0.484107	-0.800076	-0.80515	-0.634961	1.42229
Signalling	TraesCS5B02G001600	VAI26200.1 unnamed protein product [Triticum turgidum subsp. durum]	AT1G66340	LOC_Os03g49500	Bradi4g00200	GRMZM2G102601	GO:0000155,GO:0000156,GO:0001944,GO:0002237,GO:0004673,GO:0004871,GO:0005783,GO:0005789,GO:0009408,GO:0009607,GO:0009625,GO:0009651,GO:0009690,GO:0009723,GO:0009727,GO:0009733,GO:0009737,GO:0009739,GO:0009871,GO:0009873,GO:0010105,GO:0010119,GO:0010182,GO:0038199,GO:0042742,GO:0042802,GO:0050665,GO:0051301,GO:0051740,GO:0052544,GO:0071281,GO:1900140	Hormone_defence		13.4897	7.63423	9.23973	8.85103	7.41271	5.34747	4.1244	2.69153	2.56752	1.39025	1.46816	1.07716	0.663509	0.904746	8.33713		2.22665	0.688487	1.11023	1.00813	0.630296	0.0877863	-0.2335	-0.609894	-0.64247	-0.951723	-0.931258	-1.03397	-1.14263	-1.07926	0.87313
Signalling	TraesCS5A02G002600	VAI11944.1 unnamed protein product [Triticum turgidum subsp. durum]	AT1G66340	LOC_Os03g49500	Bradi4g00200	GRMZM2G102601	GO:0000155,GO:0000156,GO:0001944,GO:0002237,GO:0004673,GO:0004871,GO:0005783,GO:0005789,GO:0009408,GO:0009607,GO:0009625,GO:0009651,GO:0009690,GO:0009723,GO:0009727,GO:0009733,GO:0009737,GO:0009739,GO:0009871,GO:0009873,GO:0010105,GO:0010119,GO:0010182,GO:0038199,GO:0042742,GO:0042802,GO:0050665,GO:0051301,GO:0051740,GO:0052544,GO:0071281,GO:1900140	Hormone_defence		15.6753	10.6755	13.7851	12.757	9.23871	7.73526	6.58242	5.44661	4.3085	3.52255	2.95429	2.35965	2.58734	1.99415	13.3519		1.78002	0.687177	1.36687	1.14216	0.373131	0.0445122	-0.207474	-0.455735	-0.704499	-0.876291	-1.0005	-1.13047	-1.08071	-1.21036	1.27217
Signalling	TraesCS5D02G002600	ALI88574.1 ethylene response factor SM151-1 [Triticum aestivum]	AT1G66340	LOC_Os03g49500	Bradi4g00200	GRMZM2G102601	GO:0000155,GO:0000156,GO:0001944,GO:0002237,GO:0004673,GO:0004871,GO:0005783,GO:0005789,GO:0009408,GO:0009607,GO:0009625,GO:0009651,GO:0009690,GO:0009723,GO:0009727,GO:0009733,GO:0009737,GO:0009739,GO:0009871,GO:0009873,GO:0010105,GO:0010119,GO:0010182,GO:0038199,GO:0042742,GO:0042802,GO:0050665,GO:0051301,GO:0051740,GO:0052544,GO:0071281,GO:1900140	Hormone_defence		14.2537	12.0567	13.0853	11.7205	8.95889	5.73923	3.19993	2.12896	1.57126	1.30849	0.84056	0.862434	0.416942	0.673668	9.38914		1.68108	1.24692	1.45019	1.18047	0.634725	-0.00154404	-0.503362	-0.715006	-0.82522	-0.877148	-0.96962	-0.965298	-1.05334	-1.0026	0.719752
Signalling	TraesCS6A02G171900	XP_020169098.1 ethylene-responsive transcription factor 3 [Aegilops tauschii subsp. tauschii]	AT1G50640	LOC_Os02g09650	Bradi3g06562	GRMZM2G079653	GO:0009873,GO:0010105,GO:0043565,GO:0045892	Hormone_defence,Transcription		0.639025	1.13643	1.38027	1.15202	1.36695	0.97982	0.473782	0.537505	0.582387	0.351574	0.40705	0.661492	0.3291	0.561997	0.977991		-0.37089	1.04674	1.74169	1.09117	1.70373	0.600395	-0.841839	-0.660225	-0.532311	-1.19014	-1.03203	-0.306857	-1.25419	-0.590424	0.595182
Signalling	TraesCS6D02G161300	XP_020169098.1 ethylene-responsive transcription factor 3 [Aegilops tauschii subsp. tauschii]	AT1G50640	LOC_Os02g09650	Bradi3g06562	GRMZM2G079653	GO:0009873,GO:0010105,GO:0043565,GO:0045892	Hormone_defence,Transcription		1.45842	1.5758	1.32939	1.80508	1.65423	1.22082	0.850136	0.788987	0.877182	0.426274	0.461156	0.720511	0.557165	0.603315	1.41003		0.908932	1.16966	0.622315	1.67895	1.34386	0.38115	-0.442252	-0.578083	-0.382174	-1.38377	-1.30629	-0.730186	-1.09303	-0.990514	0.801426
Signalling	TraesCS6B02G199800	XP_020169098.1 ethylene-responsive transcription factor 3 [Aegilops tauschii subsp. tauschii]	AT1G50640	LOC_Os02g09650	Bradi3g06562	GRMZM2G079653	GO:0009873,GO:0010105,GO:0043565,GO:0045892	Hormone_defence,Transcription		1.04027	1.4228	1.76829	1.98149	1.96096	1.35248	0.774756	0.41043	0.326828	0.313224	0.261222	0.203873	0.107634	0.145454	1.48509		0.201322	0.765044	1.27419	1.58837	1.55811	0.661422	-0.189952	-0.726846	-0.850048	-0.870095	-0.946729	-1.03124	-1.17307	-1.11733	0.856849
Induced	TraesCS3B02G353100	VAH83344.1 unnamed protein product [Triticum turgidum subsp. durum]	AT1G61660	LOC_Os01g57580	Bradi2g51990	GRMZM2G440529	GO:0000978,GO:0001228,GO:0042631,GO:0043565,GO:0045893,GO:0046983,GO:0071215,GO:0071472,GO:2000214,GO:2000377	Transcription		0.57215	2.42336	2.65253	1.14145	0.487658	0.485708	0.360423	0.186222	0.460541	0.522365	0.365008	0.213577	0.237975	0.239955	0.705505		-0.22148	2.26623	2.57419	0.543566	-0.335021	-0.337643	-0.506003	-0.7401	-0.371462	-0.288382	-0.499842	-0.70334	-0.670553	-0.667892	-0.0422726
Induced	TraesCS3A02G324000	VAH64869.1 unnamed protein product [Triticum turgidum subsp. durum]	AT3G20640	LOC_Os01g57580	Bradi2g51990	GRMZM2G440529	GO:0001228,GO:0046983	Hormone_defence		0.723864	3.4834	2.73109	1.62897	0.849062	0.676215	0.566737	0.593148	0.582724	0.593878	0.410608	0.382793	0.418371	0.386363	1.27392		-0.331619	2.75778	1.91553	0.681673	-0.191456	-0.384964	-0.507528	-0.47796	-0.489631	-0.477143	-0.68232	-0.71346	-0.673629	-0.709463	0.284189
Induced	TraesCS3D02G317500	XP_020181116.1 transcription factor UNE12-like isoform X1 [Aegilops tauschii subsp. tauschii]	AT1G61660	LOC_Os01g57580	Bradi2g51990	GRMZM2G440529	GO:0000978,GO:0001228,GO:0042631,GO:0043565,GO:0045893,GO:0046983,GO:0071215,GO:0071472,GO:2000214,GO:2000377	Transcription		0.446277	3.74526	3.36227	1.43294	0.716095	0.675963	0.559083	0.75219	0.828877	0.890181	0.708987	0.35159	0.32427	0.323513	1.32442		-0.639705	2.60777	2.23076	0.331557	-0.3741	-0.413605	-0.52866	-0.338568	-0.263079	-0.202732	-0.381097	-0.732913	-0.759807	-0.760552	0.22473
Induced	TraesCS2B02G568700	SPT20695.1 unnamed protein product [Triticum aestivum]	AT1G61660	LOC_Os04g53990	Bradi5g22920	GRMZM2G155217	GO:0000978,GO:0001228,GO:0042631,GO:0043565,GO:0045893,GO:0046983,GO:0071215,GO:0071472,GO:2000214,GO:2000377	Transcription		2.96966	7.3348	6.11982	3.85017	2.89206	3.42287	3.76116	3.90636	3.62377	4.15718	3.28621	3.16783	2.83435	2.66995	3.99169		-0.730911	2.82916	1.83826	-0.0127929	-0.794198	-0.361292	-0.0853929	0.0330327	-0.197443	0.237589	-0.472741	-0.569289	-0.84127	-0.975345	0.102627
Induced	TraesCS3D02G078300	XP_020153231.1 uncharacterized protein LOC109738546 [Aegilops tauschii subsp. tauschii]	AT1G27660	LOC_Os01g01600	Bradi2g03427	GRMZM2G163975	GO:0001228,GO:0046983	Hormone_defence		1.79777	2.50069	0.644424	0.0525784	0	0.0196043	0	0	0	0	0	0.0118404	0.00762204	0	0		1.97582	2.9257	0.417276	-0.382502	-0.453553	-0.427061	-0.453553	-0.453553	-0.453553	-0.453553	-0.453553	-0.437553	-0.443253	-0.453553	-0.453553
Induced	TraesCS3A02G077700	VAH56944.1 unnamed protein product [Triticum turgidum subsp. durum]	AT1G27660	LOC_Os01g01600	Bradi2g03427	GRMZM2G163975	GO:0001228,GO:0046983	Hormone_defence		1.10002	1.62174	0.608034	0.129573	0.0938388	0	0.0123681	0	0.00712567	0	0	0	0	0	0		1.81433	2.91264	0.778611	-0.228636	-0.303864	-0.501412	-0.475375	-0.501412	-0.486411	-0.501412	-0.501412	-0.501412	-0.501412	-0.501412	-0.501412
Induced	TraesCS3B02G092500	CDM81294.1 unnamed protein product [Triticum aestivum]	AT1G27660	LOC_Os01g01600	Bradi2g03427	GRMZM2G163975	GO:0001228,GO:0046983	Hormone_defence		1.49194	1.80525	0.750242	0.125228	0	0.0285889	0	0	0.00712567	0	0.0219891	0.117287	0.156719	0.0267821	0		2.1178	2.67544	0.797673	-0.314767	-0.537655	-0.486771	-0.537655	-0.537655	-0.524972	-0.537655	-0.498517	-0.328901	-0.258717	-0.489986	-0.537655
Induced	TraesCS2A02G538500	VAH38410.1 unnamed protein product [Triticum turgidum subsp. durum]	AT1G61660	LOC_Os04g53990	Bradi5g22920	GRMZM2G155217	GO:0000978,GO:0001228,GO:0042631,GO:0043565,GO:0045893,GO:0046983,GO:0071215,GO:0071472,GO:2000214,GO:2000377	Transcription		3.60733	4.95076	4.09603	3.46114	2.13239	2.66592	3.1228	2.54317	2.48686	3.27106	3.57882	3.00799	2.67706	2.42371	4.12668		0.531063	2.32716	1.18443	0.335612	-1.44086	-0.727567	-0.116736	-0.891681	-0.966959	0.081482	0.49294	-0.270231	-0.712665	-1.05139	1.22541
Induced	TraesCS2D02G539300	SPT20695.1 unnamed protein product [Triticum aestivum]	AT1G61660	LOC_Os04g53990	Bradi5g22920	GRMZM2G155217	GO:0000978,GO:0001228,GO:0042631,GO:0043565,GO:0045893,GO:0046983,GO:0071215,GO:0071472,GO:2000214,GO:2000377	Transcription		4.98073	7.97152	4.79956	4.3163	3.41742	4.21761	4.91026	4.56374	3.72987	4.93484	4.29469	4.23388	3.47418	2.67541	4.99855		0.422112	3.055	0.262624	-0.16281	-0.954122	-0.249684	0.360072	0.055018	-0.679056	0.381716	-0.181829	-0.235362	-0.904148	-1.60733	0.437802
Induced	TraesCS6D02G235700	XP_020182465.1 transcription factor bHLH123-like isoform X1 [Aegilops tauschii subsp. tauschii]	AT1G31050	LOC_Os02g45010	Bradi3g51100	GRMZM2G002627	GO:0001228,GO:0046983	Transcription		0.623351	3.71871	2.67258	1.47587	1.31421	1.76331	2.05413	2.0034	1.34826	0.893361	0.798009	0.332504	0.186909	0.18892	0.858894		-0.765023	2.49907	1.39591	0.133962	-0.0365025	0.437072	0.743745	0.690252	-0.0005935	-0.480294	-0.580845	-1.07173	-1.22526	-1.22314	-0.51664
Induced	TraesCS6B02G271200	VAI59358.1 unnamed protein product [Triticum turgidum subsp. durum]	AT1G31050	LOC_Os02g45010	Bradi3g51100	GRMZM2G002627	GO:0001228,GO:0046983	Transcription		0.633928	2.98607	1.5444	1.7681	2.05627	2.59162	2.52139	1.57506	1.4816	0.563	0.602712	0.288834	0.187302	0.0997	0.709869		-0.738137	1.84014	0.259865	0.505075	0.820956	1.40778	1.33079	0.293472	0.191036	-0.815885	-0.772355	-1.11641	-1.2277	-1.32373	-0.654895
Induced	TraesCS6A02G254300	VAI47937.1 unnamed protein product [Triticum turgidum subsp. durum]	AT1G31050	LOC_Os02g45010	Bradi3g51100	GRMZM2G002627	GO:0001228,GO:0046983	Transcription		0.798343	5.74686	3.66871	2.93395	2.71752	4.34717	4.18191	3.33257	3.06996	2.20273	1.321	1.05277	0.907628	0.445857	1.14947		-1.13957	2.1262	0.754726	0.26982	0.126992	1.20248	1.09341	0.53289	0.359584	-0.212744	-0.79464	-0.971662	-1.06744	-1.37219	-0.907845
Induced	TraesCS3D02G151300	EMS57674.1 Multiprotein-bridging factor 1a [Triticum urartu]	AT2G42680	LOC_Os08g27850	Bradi2g06560	GRMZM2G101480	GO:0003713,GO:0003729,GO:0005730,GO:0009723,GO:0043565,GO:0045893	Hormone_defence,Transcription		41.8762	29.9268	23.0611	20.0909	15.7409	14.7365	14.7368	15.0968	15.4363	14.9046	16.0684	12.1524	11.0198	11.7269	68.2849		1.37419	0.562041	0.0954077	-0.106461	-0.402112	-0.470373	-0.470358	-0.445887	-0.422813	-0.458948	-0.379852	-0.646004	-0.722981	-0.674925	3.16908
Induced	TraesCS3A02G135300	EMS57674.1 Multiprotein-bridging factor 1a [Triticum urartu]	AT2G42680	LOC_Os08g27850	Bradi2g06560	GRMZM2G101480	GO:0003713,GO:0003729,GO:0005730,GO:0009723,GO:0043565,GO:0045893	Hormone_defence,Transcription		41.3273	27.2943	20.4051	19.5174	14.7208	15.7019	15.8248	15.8481	15.6601	14.3792	14.4899	11.9335	10.9603	13.1182	61.8805		1.55169	0.487249	-0.0353228	-0.102658	-0.466492	-0.392075	-0.382752	-0.380986	-0.395248	-0.492407	-0.484011	-0.677921	-0.751741	-0.588054	3.11073
Induced	TraesCS3B02G169100	EMS57674.1 Multiprotein-bridging factor 1a [Triticum urartu]	AT2G42680	LOC_Os08g27850	Bradi2g06560	GRMZM2G101480	GO:0003713,GO:0003729,GO:0005730,GO:0009723,GO:0043565,GO:0045893	Hormone_defence,Transcription		51.6071	35.0756	29.5993	24.2756	20.3711	19.6838	19.4438	18.2555	20.2072	18.9748	19.6095	14.431	12.5542	15.6028	73.9243		1.59984	0.557197	0.211808	-0.123961	-0.370217	-0.413567	-0.428703	-0.503648	-0.380556	-0.45828	-0.418252	-0.744857	-0.863228	-0.670954	3.00738
Induced	TraesCS7B02G343800	XP_020199705.1 transcription factor bHLH133-like [Aegilops tauschii subsp. tauschii]	AT4G29100	LOC_Os02g17680	Bradi3g10260	GRMZM2G105494	GO:0001228,GO:0046983	Hormone_defence,Transcription		3.93595	1.48122	1.75304	1.60122	1.40662	1.09018	1.22766	1.24125	1.376	0.841017	0.719772	0.370873	0.54811	0.611367	1.72731		3.19837	0.187014	0.520473	0.334233	0.095502	-0.2927	-0.124037	-0.107374	0.0579344	-0.598356	-0.747094	-1.17511	-0.957682	-0.880081	0.488906
Induced	TraesCS2A02G348800	VAH33636.1 unnamed protein product [Triticum turgidum subsp. durum]	AT2G31730	LOC_Os04g41570	Bradi5g14260	GRMZM2G005939	GO:0001228,GO:0009723,GO:0009739,GO:0046983	Hormone_defence		0.587012	0.177973	0.235438	1.17303	4.31534	5.49971	3.46734	2.0903	3.07695	4.68868	6.29584	5.90701	7.5585	7.22751	1.50981		-1.21375	-1.37922	-1.35597	-0.976681	0.294492	0.773612	-0.048554	-0.605615	-0.206478	0.44552	1.09567	0.938379	1.60646	1.47257	-0.840443
Induced	TraesCS2B02G367200	BAJ97676.1 predicted protein [Hordeum vulgare subsp. vulgare]	AT1G05710	LOC_Os04g41570	Bradi5g14260	GRMZM2G005939	GO:0001228,GO:0009723,GO:0046983	Hormone_defence		1.16155	0.414375	0.316634	1.8436	5.8088	8.39122	5.01845	4.16825	6.18332	9.70699	10.6659	11.2037	12.5193	11.0437	3.59299		-1.21764	-1.40053	-1.42446	-1.05068	-0.0800738	0.552056	-0.273538	-0.48165	0.0116019	0.874133	1.10886	1.24051	1.56253	1.20134	-0.622465
Induced	TraesCS2A02G365800	VAH34145.1 unnamed protein product [Triticum turgidum subsp. durum]	AT2G31730	LOC_Os04g41570	Bradi5g14260	GRMZM2G005939	GO:0001228,GO:0009723,GO:0009739,GO:0046983	Hormone_defence		0.186536	0.0250951	0.0632633	0.154243	0.816101	1.41854	1.16855	0.66844	0.645651	1.10908	1.43518	1.48388	1.29666	1.67888	0.166762		-1.11297	-1.39611	-1.32917	-1.16961	-0.00881144	1.04778	0.609336	-0.267786	-0.307754	0.505028	1.07696	1.16238	0.834015	1.50437	-1.14765
Induced	TraesCS2D02G347200	SPT18876.1 unnamed protein product [Triticum aestivum]	AT2G31730	LOC_Os04g41570	Bradi5g14260	GRMZM2G005939	GO:0001228,GO:0009723,GO:0009739,GO:0046983	Hormone_defence		1.46141	0.159956	0.233284	0.54891	2.59421	4.21044	2.42754	2.01789	2.47579	4.22556	7.40379	8.35461	11.3621	10.4229	1.33108		-0.696705	-1.06126	-1.04072	-0.95231	-0.379391	0.0733363	-0.426079	-0.540827	-0.412564	0.0775712	0.967839	1.23418	2.07662	1.81353	-0.733214
Induced	TraesCS2B02G510800	VAH52439.1 unnamed protein product [Triticum turgidum subsp. durum]	AT1G61660	LOC_Os04g53990	Bradi5g22920	GRMZM2G155217	GO:0000978,GO:0001228,GO:0042631,GO:0043565,GO:0045893,GO:0046983,GO:0071215,GO:0071472,GO:2000214,GO:2000377	Transcription		0.829978	1.98546	1.47812	0.865316	0.533103	0.698877	1.3922	1.64465	1.87474	2.35409	2.94172	3.01904	2.78901	2.81353	4.70038		-1.06584	-0.00843509	-0.47271	-1.0335	-1.33752	-1.18581	-0.55134	-0.320318	-0.109759	0.3289	0.866647	0.937407	0.726908	0.749341	2.47603
Induced	TraesCS2A02G484700	VAH37140.1 unnamed protein product [Triticum turgidum subsp. durum]	AT1G61660	LOC_Os04g53990	Bradi5g22920	GRMZM2G155217	GO:0000978,GO:0001228,GO:0042631,GO:0043565,GO:0045893,GO:0046983,GO:0071215,GO:0071472,GO:2000214,GO:2000377	Transcription		1.11313	1.9749	1.11737	0.906637	0.915781	0.740364	1.12641	1.31182	1.2261	1.44315	2.74646	2.25757	3.33319	2.72009	5.04121		-0.658296	0.0962758	-0.654587	-0.839108	-0.8311	-0.984698	-0.646668	-0.484322	-0.559379	-0.369333	0.771864	0.343787	1.28561	0.748775	2.78118
Induced	TraesCS2D02G484600	XP_020190605.1 transcription factor bHLH112-like isoform X1 [Aegilops tauschii subsp. tauschii]	AT1G61660	LOC_Os04g53990	Bradi5g22920	GRMZM2G155217	GO:0000978,GO:0001228,GO:0042631,GO:0043565,GO:0045893,GO:0046983,GO:0071215,GO:0071472,GO:2000214,GO:2000377	Transcription		1.66683	4.12021	2.60225	1.60747	1.10886	1.60617	2.58579	2.92022	3.22854	3.74818	4.58198	3.55074	4.96659	3.5955	4.82852		-1.20604	0.837808	-0.426763	-1.25549	-1.67086	-1.25657	-0.440476	-0.161864	0.0949816	0.527885	1.2225	0.363403	1.54291	0.400689	1.42789
Induced	TraesCS6B02G344000	XP_020167462.1 universal stress protein PHOS34 [Aegilops tauschii subsp. tauschii]	AT1G09740	LOC_Os02g52314	Bradi3g58240	GRMZM2G018586		Hormone_defence		3.22734	13.0226	34.1482	39.0556	32.5062	26.6343	20.1718	17.6206	17.9244	19.1849	21.0329	19.3726	19.6193	18.2928	29.341		-2.17036	-1.04252	1.38989	1.95493	1.20083	0.52474	-0.219361	-0.513107	-0.478132	-0.333	-0.120218	-0.311383	-0.282982	-0.435713	0.836384
Induced	TraesCS6A02G314000	VAI49580.1 unnamed protein product [Triticum turgidum subsp. durum]	AT1G09740	LOC_Os02g52314	Bradi3g58240	GRMZM2G018586		Hormone_defence		1.0173	3.21401	11.2086	13.7682	11.6033	9.82182	6.84101	4.36172	3.93668	3.90128	4.03102	4.14692	4.72092	4.52475	12.0491		-1.45943	-0.886171	1.20014	1.86809	1.30312	0.838226	0.0603425	-0.586662	-0.697581	-0.70682	-0.672962	-0.642717	-0.492922	-0.544116	1.41947
Induced	TraesCS6D02G293300	XP_020167462.1 universal stress protein PHOS34 [Aegilops tauschii subsp. tauschii]	AT1G09740	LOC_Os02g52314	Bradi3g58240	GRMZM2G018586		Hormone_defence		2.81796	11.8787	27.8388	34.5225	24.4889	20.2664	14.4349	8.70742	8.28697	7.60639	7.87754	8.36114	8.31045	10.3222	14.9406		-1.30544	-0.251804	1.60414	2.38137	1.21459	0.723577	0.0454509	-0.620579	-0.669472	-0.748614	-0.717083	-0.660847	-0.666741	-0.432798	0.104257
Induced	TraesCS3B02G181400	VAH74905.1 unnamed protein product [Triticum turgidum subsp. durum]	AT4G29100	LOC_Os05g14010	Bradi2g31870	GRMZM2G083749	GO:0001228,GO:0046983	Hormone_defence,Transcription		2.09104	1.82818	5.07311	6.9067	6.46635	5.70446	6.01572	5.98471	6.06784	5.84009	3.93076	3.88977	4.00271	3.88824	9.59128		-1.61335	-1.75189	-0.0416151	0.924802	0.692712	0.291146	0.4552	0.438855	0.482672	0.362632	-0.643702	-0.66531	-0.605782	-0.666113	2.33975
Induced	TraesCS3D02G162600	XP_020185876.1 transcription factor bHLH68-like isoform X1 [Aegilops tauschii subsp. tauschii]	AT4G29100	LOC_Os05g14010	Bradi2g31870	GRMZM2G083749	GO:0001228,GO:0046983	Hormone_defence,Transcription		2.18749	1.40525	3.11213	5.23127	6.13088	5.21861	6.11992	6.13699	6.1695	5.38302	5.11973	3.85268	3.16772	4.21291	9.43978		-1.40087	-1.81102	-0.916049	0.195095	0.666792	0.188455	0.661046	0.669994	0.687041	0.274661	0.13661	-0.527752	-0.8869	-0.338868	2.40177
Induced	TraesCS3A02G155100	VAH59289.1 unnamed protein product [Triticum turgidum subsp. durum]	AT4G29100	LOC_Os05g14010	Bradi2g31870	GRMZM2G083749	GO:0001228,GO:0046983	Hormone_defence,Transcription		1.47629	1.39	3.9909	5.29989	5.56908	4.57906	6.17658	6.19706	5.85904	4.83019	4.7501	4.18188	4.42425	4.90738	9.51771		-1.82812	-1.87451	-0.476193	0.227559	0.372281	-0.15998	0.698889	0.709904	0.528171	-0.0249671	-0.0680229	-0.373516	-0.243208	0.0165328	2.49518
Induced	TraesCS7D02G353800	XP_020198792.1 multiprotein-bridging factor 1c [Aegilops tauschii subsp. tauschii]	AT3G24500	LOC_Os06g39240	Bradi1g37080	GRMZM2G051135	GO:0003713,GO:0005622,GO:0005730,GO:0009408,GO:0009414,GO:0009723,GO:0009737,GO:0009873,GO:0043565,GO:0045893	Hormone_defence,Transcription		0.356404	2.22824	2.83337	3.39095	3.41277	3.06432	2.25423	2.22903	2.08533	2.46571	0.791184	0.502811	0.45161	0.521605	8.51389		-1.01025	-0.0569652	0.251211	0.535173	0.546286	0.368827	-0.0437277	-0.0565618	-0.129747	0.0639733	-0.788823	-0.935684	-0.96176	-0.926113	3.14416
Induced	TraesCS1D02G125100	XP_020149116.1 transcription factor bHLH68-like isoform X3 [Aegilops tauschii subsp. tauschii]	AT4G29100	LOC_Os05g14010	Bradi2g31870	GRMZM2G030123	GO:0001228,GO:0046983	Hormone_defence,Transcription		4.79846	4.57607	8.8217	11.2394	9.68744	7.85942	8.34163	5.97797	7.10721	6.4041	5.90242	5.62083	4.79722	6.43082	14.8181		-0.999471	-1.08198	0.493296	1.39035	0.814515	0.136256	0.315175	-0.561828	-0.142839	-0.40372	-0.589862	-0.694343	-0.999931	-0.393807	2.71819
Induced	TraesCS1B02G146500	VAH15416.1 unnamed protein product [Triticum turgidum subsp. durum]	AT4G29100	LOC_Os05g14010	Bradi2g31870	GRMZM2G030123	GO:0001228,GO:0046983	Hormone_defence,Transcription		5.25795	4.73874	9.08061	11.4484	8.90888	8.52969	7.96176	7.41358	7.17275	7.23528	7.45377	6.31741	6.20352	7.09626	16.9798		-1.00546	-1.18787	0.33752	1.16939	0.277187	0.143969	-0.0555539	-0.248144	-0.332753	-0.310783	-0.234023	-0.633253	-0.673263	-0.359624	3.11267
Induced	TraesCS2B02G407000	ACO36694.1 multiprotein bridging factor 1 [Triticum aestivum]	AT2G42680	LOC_Os08g27850	Bradi3g21690	GRMZM2G101480	GO:0003713,GO:0003729,GO:0005730,GO:0009723,GO:0043565,GO:0045893	Hormone_defence,Transcription		32.4852	36.0735	41.387	50.2846	52.9284	50.9926	48.3586	41.5748	38.7313	36.5391	42.3521	42.5129	37.1803	45.3178	131.547		-0.700696	-0.544197	-0.312455	0.0756092	0.190918	0.106489	-0.0083914	-0.304262	-0.428279	-0.52389	-0.270362	-0.263347	-0.495923	-0.141013	3.6198
Induced	TraesCS2A02G389000	ACO36694.1 multiprotein bridging factor 1 [Triticum aestivum]	AT2G42680	LOC_Os08g27850	Bradi3g21690	GRMZM2G101480	GO:0003713,GO:0003729,GO:0005730,GO:0009723,GO:0043565,GO:0045893	Hormone_defence,Transcription		28.824	29.2663	36.5056	46.6137	49.9265	48.6516	45.1511	37.5681	34.2671	30.4171	35.9819	32.864	27.7659	33.8309	120.604		-0.622975	-0.602902	-0.274312	0.184486	0.334852	0.276985	0.118101	-0.226087	-0.375917	-0.550665	-0.298085	-0.439603	-0.671004	-0.395714	3.54284
Induced	TraesCS2D02G386800	ACO36694.1 multiprotein bridging factor 1 [Triticum aestivum]	AT2G42680	LOC_Os08g27850	Bradi3g21690	GRMZM2G101480	GO:0003713,GO:0003729,GO:0005730,GO:0009723,GO:0043565,GO:0045893	Hormone_defence,Transcription		31.1697	33.5108	43.183	53.3316	52.8745	49.3871	45.5724	39.3668	35.084	30.8894	36.5871	34.0493	29.306	35.9084	116.644		-0.640561	-0.527703	-0.0614449	0.427784	0.405749	0.237635	0.0537405	-0.245407	-0.451869	-0.654075	-0.379405	-0.501745	-0.730402	-0.412124	3.47983
Induced	TraesCS1A02G128900	VAH15417.1 unnamed protein product [Triticum turgidum subsp. durum]	AT4G29100	LOC_Os05g14010	Bradi2g31870	GRMZM2G030123	GO:0001228,GO:0046983	Hormone_defence,Transcription		2.69879	3.85182	7.07472	7.70978	7.23615	4.83961	5.53472	5.82734	6.36999	4.56141	5.51924	4.89708	5.0889	7.09608	15.5908		-1.26231	-0.853582	0.288889	0.514011	0.346115	-0.503426	-0.257018	-0.15329	0.0390715	-0.602042	-0.262507	-0.483051	-0.415055	0.296463	3.30774
Induced	TraesCS2D02G400800	SPT19423.1 unnamed protein product [Triticum aestivum]	AT1G31050	LOC_Os04g47810	Bradi5g18500	GRMZM2G155762	GO:0001228,GO:0046983	Transcription		0.0688078	0.116412	0.220937	0.222542	0.113127	0.171079	0.179679	0.0781084	0.135929	0.173298	0.190674	0.184023	0.278348	0.219296	2.45419		-0.43916	-0.356076	-0.173646	-0.170845	-0.361809	-0.260664	-0.245656	-0.422927	-0.322012	-0.256791	-0.226465	-0.238074	-0.073446	-0.176511	3.72408
Induced	TraesCS2B02G421700	VAH50431.1 unnamed protein product [Triticum turgidum subsp. durum]	AT1G31050	LOC_Os04g47810	Bradi5g18500	GRMZM2G155762	GO:0001228,GO:0046983	Transcription		0.502813	0.412893	0.450487	0.288086	0.368561	0.472055	0.624202	0.55081	0.550457	0.520154	0.350039	0.463036	0.372957	0.459627	3.00426		-0.19214	-0.332358	-0.273736	-0.526979	-0.401489	-0.240104	-0.00284967	-0.117294	-0.117845	-0.165098	-0.430372	-0.254167	-0.394634	-0.259483	3.70855
Induced	TraesCS1A02G320300	VAH08934.1 unnamed protein product [Triticum turgidum subsp. durum]	AT1G61660	LOC_Os05g42180	Bradi2g20720	GRMZM2G440529	GO:0000978,GO:0001228,GO:0042631,GO:0043565,GO:0045893,GO:0046983,GO:0071215,GO:0071472,GO:2000214,GO:2000377	Transcription		0.21153	0.884465	0.688736	1.06377	0.946002	1.07161	0.966224	1.01451	1.24116	1.15069	1.36192	0.77004	0.459068	0.77182	1.24359		-2.39368	-0.129677	-0.788183	0.473573	0.077354	0.49996	0.14539	0.307854	1.07036	0.766	1.47667	-0.514646	-1.56087	-0.508656	1.07854
Induced	TraesCS1B02G332500	VAH20771.1 unnamed protein product [Triticum turgidum subsp. durum]	AT1G61660	LOC_Os05g42180	Bradi2g20720	GRMZM2G440529	GO:0000978,GO:0001228,GO:0042631,GO:0043565,GO:0045893,GO:0046983,GO:0071215,GO:0071472,GO:2000214,GO:2000377	Transcription		0.120802	0.993663	0.92094	1.43612	0.916813	0.987321	1.16503	1.52038	1.72012	2.2115	1.39191	0.920528	0.837528	0.732327	1.66482		-2.16115	-0.362055	-0.511948	0.549917	-0.520454	-0.375126	-0.00883479	0.723584	1.13527	2.14809	0.458785	-0.512796	-0.683873	-0.900708	1.0213

## Sheet: GA
										Average RPM of triplicate samples																Z score values
Type	Wheat gene ID	Top hit genes in NCBI nr	Closest homolog in Arabidopsis	Closest homologue in rice	Closest homologue in Brachypodium	Closest homolog in maize	GO	Functional classification		1	2	3	4	5	6	7	8	9	10	11	12	13	14	15		1	2	3	4	5	6	7	8	9	10	11	12	13	14	15
Metabolism	TraesCS7A02G552700	VAI81815.1 unnamed protein product [Triticum turgidum subsp. durum]	AT4G02780	LOC_Os02g17780	Bradi2g33686	GRMZM2G081554	GO:0000287,GO:0006629,GO:0009686,GO:0009740,GO:0009905,GO:0010333,GO:0016102	Hormone_defence,Metabolism		0.516017	0.559039	0.578835	0.514089	0.527333	1.08748	1.9033	2.47396	2.26859	2.23102	2.25776	2.16749	2.41346	1.46373	1.92865		-1.29992	-1.24455	-1.21907	-1.3024	-1.28536	-0.564442	0.485523	1.21997	0.955653	0.907294	0.941717	0.825539	1.14211	-0.0802084	0.518152
Metabolism	TraesCS1A02G334400	VAH09270.1 unnamed protein product [Triticum turgidum subsp. durum]	AT1G78440	LOC_Os05g43880	Bradi2g19900	GRMZM2G427618	GO:0006629,GO:0009056,GO:0009686,GO:0045487,GO:0045543,GO:0051213,GO:0052634	Hormone_defence		0.405172	0.372027	0.338396	0.411693	0.928788	1.80355	1.88227	3.40595	3.35641	5.07929	5.5974	4.20802	2.97778	1.706	1.17317		-1.07761	-1.09704	-1.11676	-1.07378	-0.770595	-0.257698	-0.21154	0.681836	0.652787	1.66296	1.96674	1.15211	0.430786	-0.314892	-0.627308
Metabolism	TraesCS5B02G560300	VAI40666.1 unnamed protein product [Triticum turgidum subsp. durum]	AT4G25420	LOC_Os03g63970	Bradi1g00950	AC203966.5_FG005	GO:0000003,GO:0006629,GO:0009653,GO:0009686,GO:0009739,GO:0009740,GO:0009791,GO:0009826,GO:0009908,GO:0016043,GO:0016049,GO:0016491,GO:0045544,GO:0048366,GO:0048575,GO:0051213	Hormone_defence		0.0695198	0.187124	0.182776	0.128964	0.188	0.340524	0.682251	0.742296	1.24487	1.84752	1.9885	0.935102	1.30764	1.06975	1.08057		-1.20821	-1.01361	-1.0208	-1.10984	-1.01216	-0.75978	-0.19433	-0.0949745	0.736621	1.73382	1.9671	0.224058	0.840495	0.446852	0.464755
Metabolism	TraesCS1D02G336900	CFV00324.1 GA2ox-D4_5BL [Triticum aestivum]	AT1G78440	LOC_Os05g43880	Bradi2g19900	GRMZM2G427618	GO:0006629,GO:0009056,GO:0009686,GO:0045487,GO:0045543,GO:0051213,GO:0052634	Hormone_defence		0.191963	0.344281	0.822709	0.655978	0.755534	0.647415	1.04054	1.56886	1.05081	1.35582	1.36672	1.29081	1.00422	0.689324	0.593539		-1.83741	-1.43756	-0.181639	-0.619323	-0.35798	-0.641801	0.39019	1.77708	0.417161	1.21784	1.24643	1.04718	0.294849	-0.531787	-0.783231
Metabolism	TraesCS4A02G460100	VAH99502.1 unnamed protein product [Triticum turgidum subsp. durum]	AT2G32440	LOC_Os06g02019	Bradi1g51780	GRMZM2G093195	GO:0004497,GO:0005506,GO:0005783,GO:0005789,GO:0006629,GO:0009686,GO:0010268,GO:0016125,GO:0016132,GO:0019825,GO:0020037,GO:0051777	Hormone_defence		0.0571548	0.572395	0.267801	0.389629	1.09324	3.01461	5.40776	6.48767	8.6981	10.6888	8.26589	2.6986	1.32678	0.806693	0.892494		-0.959275	-0.810433	-0.898424	-0.86323	-0.659972	-0.104932	0.586398	0.898362	1.53691	2.11198	1.41205	-0.196219	-0.592507	-0.74275	-0.717963
Metabolism	TraesCS3D02G149600	CFV04485.1 GA2ox-D7 [Triticum aestivum]	AT1G78440	LOC_Os01g11150	Bradi2g06670	GRMZM2G031432	GO:0006629,GO:0009056,GO:0009686,GO:0045487,GO:0045543,GO:0051213,GO:0052634	Hormone_defence		0.152434	1.20068	0.550201	0.172124	0.417031	0.58982	0.313789	0.263382	0.24747	0.956994	1.25524	1.40294	2.39801	2.52244	1.32295		-1.0326	0.381831	-0.49588	-1.00603	-0.675571	-0.44242	-0.814879	-0.882896	-0.904365	0.0530211	0.455449	0.65475	1.99744	2.16534	0.546816
Metabolism	TraesCS3B02G166100	CBX45607.1 GA2ox5-2 protein [Triticum aestivum]	AT1G78440	LOC_Os01g11150	Bradi2g06670	GRMZM2G031432	GO:0006629,GO:0009056,GO:0009686,GO:0045487,GO:0045543,GO:0051213,GO:0052634	Hormone_defence		0.139969	0.634757	0.068511	0.0456713	0.0326859	0.091466	0.0693894	0.0567079	0.150722	0.674117	2.12302	2.50269	3.32121	2.43496	1.26344		-0.702363	-0.24946	-0.767772	-0.788678	-0.800564	-0.74676	-0.766968	-0.778576	-0.69252	-0.213432	1.11282	1.46034	2.20958	1.39835	0.326003
Metabolism	TraesCS1A02G119900	VAH03089.1 unnamed protein product [Triticum turgidum subsp. durum]	AT4G02780	LOC_Os02g17780	Bradi2g33686	GRMZM2G081554	GO:0000287,GO:0006629,GO:0009686,GO:0009740,GO:0009905,GO:0010333,GO:0016102	Hormone_defence,Metabolism		0.028322	0.0893931	0.339376	0.327704	0.551906	0.976773	0.975287	1.57633	1.24282	0.827363	0.631773	0.229156	0.171386	0.130427	0.513508		-1.22593	-1.08875	-0.527239	-0.553457	-0.0498561	0.90448	0.901142	2.2512	1.50207	0.568876	0.129542	-0.774815	-0.904578	-0.996581	-0.136105
Metabolism	TraesCS1B02G139400	VAH15173.1 unnamed protein product [Triticum turgidum subsp. durum]	AT4G02780	LOC_Os02g17780	Bradi2g33686	GRMZM2G081554	GO:0000287,GO:0006629,GO:0009686,GO:0009740,GO:0009905,GO:0010333,GO:0016102	Hormone_defence,Metabolism		0.0999939	0.251508	0.137658	0.257774	0.390586	0.636428	1.18296	1.32872	1.09907	0.886265	0.354619	0.220928	0.0390355	0.0666829	0.159967		-0.880507	-0.523943	-0.791872	-0.509197	-0.196646	0.381904	1.66808	2.01109	1.47066	0.969857	-0.281288	-0.595907	-1.02396	-0.958899	-0.73937
Metabolism	TraesCS1B02G347600	AEA30107.1 gibberellin 2-oxidase [Triticum aestivum]	AT1G78440	LOC_Os05g43880	Bradi2g19900	GRMZM2G427618	GO:0006629,GO:0009056,GO:0009686,GO:0045487,GO:0045543,GO:0051213,GO:0052634	Hormone_defence		0.111337	1.26889	1.94005	3.72696	4.61276	6.0013	6.2634	6.80609	4.30252	3.74199	2.55441	2.63433	1.41991	0.613469	0.6359		-1.42989	-0.877714	-0.557555	0.294832	0.717376	1.37973	1.50476	1.76363	0.569383	0.302003	-0.264497	-0.226371	-0.805673	-1.19036	-1.17966
Metabolism	TraesCS4D02G079900	XP_020188751.1 probable 2-oxoglutarate-dependent dioxygenase At5g05600 [Aegilops tauschii subsp. tauschii]	AT3G19000	LOC_Os03g42130	Bradi1g14580	GRMZM2G060940	GO:0016491,GO:0016706,GO:0051213			0.0148267	1.84514	0.951431	0.085208	0.503239	1.43483	2.1657	2.71715	3.17349	2.2036	0.782335	0.465197	0.645814	0.492265	0.706122		-1.25929	0.665314	-0.274438	-1.18529	-0.745719	0.233862	1.00239	1.58224	2.0621	1.04224	-0.452246	-0.785721	-0.5958	-0.757259	-0.532385
Metabolism	TraesCS1B02G196000	VAH17092.1 unnamed protein product [Triticum turgidum subsp. durum]	AT4G16770	LOC_Os10g37899	Bradi3g31570	GRMZM2G175797	GO:0005777,GO:0009813,GO:0016706	Hormone_defence		9.52873	13.9842	26.8986	42.3999	43.3392	47.1429	45.5849	37.9811	29.949	20.3882	16.5282	7.04962	5.35363	7.13117	26.3669		-1.0751	-0.771539	0.108344	1.16447	1.22847	1.48762	1.38147	0.863413	0.31617	-0.335225	-0.598213	-1.244	-1.35955	-1.23845	0.0721176
Metabolism	TraesCS4B02G081200	VAI02609.1 unnamed protein product [Triticum turgidum subsp. durum]	AT3G19000	LOC_Os03g42130	Bradi1g14580	GRMZM2G060940	GO:0016491,GO:0016706,GO:0051213			0.112669	4.26097	3.35172	1.84366	2.15851	2.79911	3.05866	3.44047	4.36707	2.89551	1.47991	0.761612	1.30601	1.1381	6.74715		-1.55157	0.987023	0.430602	-0.492269	-0.299595	0.0924273	0.25126	0.484916	1.05196	0.151417	-0.71487	-1.15444	-0.821287	-0.924046	2.50847
Metabolism	TraesCS4A02G234100	VAH94224.1 unnamed protein product [Triticum turgidum subsp. durum]	AT3G19000	LOC_Os03g42130	Bradi1g14580	GRMZM2G060940	GO:0016491,GO:0016706,GO:0051213			1.39526	5.91416	2.17212	1.17932	1.0864	1.96875	2.14525	3.11233	3.4924	3.31445	0.998353	0.78554	1.35824	1.26749	6.43		-0.620964	2.0615	-0.159811	-0.749149	-0.804308	-0.280532	-0.175762	0.398307	0.623922	0.518291	-0.856571	-0.9829	-0.642936	-0.696807	2.36771
Metabolism	TraesCS1D02G188100	XP_020194998.1 2-oxoglutarate-Fe(II) type oxidoreductase [Aegilops tauschii subsp. tauschii]	AT4G16770	LOC_Os10g37899	Bradi3g31570	GRMZM2G175797	GO:0005777,GO:0009813,GO:0016706	Hormone_defence		7.04079	10.8191	15.0653	17.4393	15.1896	15.3968	14.2433	11.97	8.57864	5.69236	5.15585	3.25518	2.71385	4.04417	32.0768		-0.571968	-0.0579946	0.519628	0.842578	0.536543	0.564728	0.407817	0.0985717	-0.362769	-0.7554	-0.828383	-1.08694	-1.16058	-0.979609	2.83377
Metabolism	TraesCS1A02G188200	VAH05499.1 unnamed protein product [Triticum turgidum subsp. durum]	AT4G16770	LOC_Os10g37899	Bradi3g31570	GRMZM2G175797	GO:0005777,GO:0009813,GO:0016706	Hormone_defence		5.72169	7.62488	10.4854	11.9755	11.5224	11.0765	9.64424	8.69245	6.24761	4.54204	3.86671	3.24116	3.03885	3.53824	26.78		-0.486928	-0.15731	0.338111	0.596183	0.517709	0.440479	0.192427	0.027585	-0.395843	-0.691234	-0.808197	-0.916537	-0.951576	-0.865086	3.16022
Metabolism	TraesCS2B02G445300	VAH51030.1 unnamed protein product [Triticum turgidum subsp. durum]	AT5G25900	LOC_Os06g37364	Bradi1g37560	GRMZM2G059308	GO:0004497,GO:0005506,GO:0005783,GO:0006629,GO:0009686,GO:0009707,GO:0009740,GO:0010241,GO:0016705,GO:0016709,GO:0019825,GO:0020037	Hormone_defence,Metabolism		0.0140061	0	0.0403861	0.0156845	0.0159049	0	0.213585	0.302686	0.33673	0.77581	0.811601	1.1225	1.05268	0.706201	5.37354		-0.540451	-0.551192	-0.520221	-0.539164	-0.538995	-0.551192	-0.3874	-0.319071	-0.292963	0.0437542	0.0712018	0.309618	0.256079	-0.0096267	3.56962
Metabolism	TraesCS7A02G362300	VAI77637.1 unnamed protein product [Triticum turgidum subsp. durum]	AT5G25900	LOC_Os06g37364	Bradi1g37547	GRMZM2G059308	GO:0004497,GO:0005506,GO:0005783,GO:0006629,GO:0009686,GO:0009707,GO:0009740,GO:0010241,GO:0016705,GO:0016709,GO:0019825,GO:0020037	Hormone_defence,Metabolism		3.04085	1.34999	1.4386	1.55412	1.31242	1.75456	1.81259	2.53221	2.94548	2.68772	3.13146	3.4466	1.71314	1.75368	11.3016		0.10746	-0.602718	-0.5655	-0.51698	-0.618497	-0.432794	-0.408422	-0.106176	0.0674007	-0.0408606	0.145516	0.277875	-0.450189	-0.433166	3.57705
Metabolism	TraesCS7A02G029600	ADZ55288.1 ent-kaurene acid oxidase [Triticum aestivum]	AT1G05160	LOC_Os06g02019	Bradi1g51780	GRMZM2G093195	GO:0004497,GO:0005506,GO:0005783,GO:0005789,GO:0006629,GO:0009686,GO:0010268,GO:0016125,GO:0016132,GO:0019825,GO:0020037,GO:0051777	Hormone_defence		0.250594	0.248239	0.0363746	0.127871	0.120324	0.276261	0.583582	0.935233	0.832869	0.992818	1.06167	0.502614	0.4074	0.590466	1.94223		-0.710382	-0.715254	-1.15365	-0.964323	-0.979939	-0.65727	-0.0213562	0.706287	0.494473	0.825445	0.967913	-0.188897	-0.385916	-0.00711124	2.78998
Metabolism	TraesCS3B02G141800	CDM81908.1 unnamed protein product [Triticum aestivum]	AT1G15550	LOC_Os01g08220	Bradi2g04840	GRMZM2G036340	GO:0008134,GO:0009639,GO:0009686,GO:0009739,GO:0009740,GO:0009845,GO:0010114,GO:0016707,GO:0051213	Hormone_defence		0.176006	1.28138	2.18245	1.72883	0.66592	0.189124	0.311697	0.844328	0.501151	0.526786	0.121804	0.0723358	0.114609	0.0603692	0.0441357		-0.646456	1.08771	2.50137	1.7897	0.122149	-0.625876	-0.433576	0.402046	-0.13635	-0.096132	-0.731491	-0.8091	-0.742779	-0.827874	-0.853342
Metabolism	TraesCS1D02G127000	CFV04442.1 GA2ox-D10 [Triticum aestivum]	AT1G78440	LOC_Os01g11150	Bradi2g32577	GRMZM2G051619	GO:0006629,GO:0009056,GO:0009686,GO:0045487,GO:0045543,GO:0051213,GO:0052634	Hormone_defence		0.0568452	1.69319	2.33652	1.71027	0.654653	0.565296	0.486151	0.57617	0.483327	0.464266	0.263962	0.0897436	0.0306275	0.101688	0.098288		-0.857137	1.54499	2.48938	1.57006	0.0204351	-0.110741	-0.226924	-0.094777	-0.23107	-0.259051	-0.553094	-0.808843	-0.895624	-0.791309	-0.796299
[truncated: 34 more rows]

## Sheet: JA
										Average RPM of triplicate samples																Z score values
[truncated: 84 more rows]

## Sheet: SA
										Average RPM of triplicate samples																Z score values
[truncated: 13 more rows]
