# Supplementary material for: Cellular and transcriptomic analyses reveal two-staged chloroplast biogenesis underpinning photosynthesis build-up in the wheat leaf
Source: Genome Biol. 2021 May 11;22:151. doi: 10.1186/s13059-021-02366-3 (PMC8111775; doi:10.1186/s13059-021-02366-3)
Supplement: Supplementary file 6 — Additional file 6: Table S9. Expression of genes for each of the 12 modules of DYGs for chloroplast-targeted proteins, displayed in Fig. 6b. Absolute (RPMs) and relative (Z-score) expression are provided, as are overrepresented biological function gene ontology terms for each module. [file 13059_2021_2366_MOESM6_ESM.xlsx]

## Sheet: Chloroplast protein genes SUBA
							Average RPM of triplicate samples																Z score values
Wheat gene ID	Arabidopsis	Closest homologue in rice	Closest homologue in Brachypodium	Closest homologue in maize	WGCNA module		1	2	3	4	5	6	7	8	9	10	11	12	13	14	15		1	2	3	4	5	6	7	8	9	10	11	12	13	14	15
TraesCS1A02G011800	AT3G25500	LOC_Os05g01350	Bradi2g39860	GRMZM2G022820	1		18.4038	3.30911	1.7861	1.72911	1.28981	0.895275	0.128543	0.028354	0.126226	0.0649481	0.0327784	0.0348156	0.108559	0.126864	0.278603		3.663	0.314875	-0.0229396	-0.0355808	-0.133022	-0.220533	-0.3906	-0.412823	-0.391114	-0.404706	-0.411842	-0.41139	-0.395033	-0.390973	-0.357316
TraesCS1A02G029200	AT2G29140	LOC_Os05g01910	Bradi2g39240	GRMZM2G042623	1		66.9778	31.3735	9.71834	1.90376	0.812434	0.224344	0.137925	0.193369	0.159179	0.055901	0.0985936	0.180807	0.0713492	0.218532	2.04746		3.35221	1.34176	0.118963	-0.3223	-0.383923	-0.417131	-0.42201	-0.41888	-0.42081	-0.426642	-0.424231	-0.419589	-0.42577	-0.417459	-0.314186
TraesCS1A02G035000	AT4G30840	LOC_Os08g16600	Bradi3g19330	GRMZM2G063188	1		10.1176	5.1185	1.46088	0.590474	0.506582	0.308525	0.189723	0.129723	0.0617755	0.0507569	0.0544631	0.0921421	0.078071	0.150162	1.66437		3.28927	1.40917	0.0335827	-0.293766	-0.325317	-0.399803	-0.444483	-0.467049	-0.492603	-0.496747	-0.495353	-0.481182	-0.486474	-0.459362	0.110112
TraesCS1A02G036300	AT5G62620	LOC_Os07g09670	Bradi1g54650	GRMZM2G149935	1		12.3924	7.99789	3.72658	2.4053	1.56383	0.669156	0.358205	0.377368	0.298108	0.379771	0.330694	0.348407	0.347852	0.228903	0.608003		3.02043	1.72634	0.468538	0.0794496	-0.168342	-0.431805	-0.523373	-0.51773	-0.54107	-0.517022	-0.531474	-0.526258	-0.526421	-0.561449	-0.449813
TraesCS1A02G060600	AT2G37080	LOC_Os05g03120	Bradi2g37920	GRMZM2G313448	1		41.6313	19.8092	11.4127	5.64479	1.79122	0.620296	0.106025	0.0287398	0.00723399	0.031767	0.0408208	0.0611097	0	0	0.012713		3.25971	1.29568	0.539968	0.020844	-0.325986	-0.431372	-0.477658	-0.484614	-0.486549	-0.484341	-0.483526	-0.4817	-0.4872	-0.4872	-0.486056
TraesCS1A02G071300	AT3G56690	LOC_Os11g11340	Bradi4g22080	GRMZM2G315264	1		12.3242	6.82861	4.91565	3.00268	2.17154	1.70428	1.1336	1.15279	0.800336	0.708188	0.935292	0.694156	0.370693	0.528382	2.0997		3.10984	1.34786	0.73453	0.121195	-0.145282	-0.295095	-0.478064	-0.471913	-0.584916	-0.61446	-0.541646	-0.618959	-0.722667	-0.672109	-0.168316
TraesCS1A02G097100	AT5G09380	LOC_Os04g32350	Bradi2g34200	GRMZM2G025294	1		8.15967	3.89521	2.04516	1.02869	1.03547	0.691289	0.58838	0.310219	0.415649	0.287404	0.579494	0.732534	0.269871	0.468389	1.88043		3.319	1.19609	0.275112	-0.230903	-0.227527	-0.398867	-0.450097	-0.588569	-0.536085	-0.599927	-0.45452	-0.378335	-0.608655	-0.50983	0.193106
TraesCS1A02G105400	AT1G23410	LOC_Os01g22490	Bradi2g12280	GRMZM2G047732	1		283.615	219.386	116.441	76.0963	53.1673	45.084	34.6044	24.5499	14.661	10.6575	8.50232	4.31468	4.09411	4.94639	27.7691		2.7378	1.94483	0.673864	0.175771	-0.107311	-0.207107	-0.336489	-0.460622	-0.582711	-0.632138	-0.658746	-0.710447	-0.71317	-0.702647	-0.420878
TraesCS1A02G112500	AT1G26910	LOC_Os05g07700	Bradi2g34440	GRMZM2G087233	1		859	646.67	423.261	323.324	264.488	243.784	200.826	159.876	120.913	82.1485	77.6311	43.412	36.7798	36.9322	236.627		2.66441	1.73488	0.756843	0.31934	0.0617705	-0.0288665	-0.216931	-0.396197	-0.56677	-0.736473	-0.756249	-0.906053	-0.935087	-0.93442	-0.0602013
TraesCS1A02G115500	AT4G32400	LOC_Os05g07900	Bradi2g34270	GRMZM2G137849	1		8.59476	5.45307	3.85092	3.18152	3.63276	3.50374	5.51209	5.93717	5.2655	5.49029	4.366	3.90701	4.11585	4.40304	5.91676		2.79008	0.43336	-0.768483	-1.27063	-0.932131	-1.02892	0.477633	0.796508	0.29266	0.46128	-0.382098	-0.726402	-0.569747	-0.354312	0.781194
TraesCS1A02G119800	AT5G11460	LOC_Os05g08800	Bradi2g33900	GRMZM2G066341	1		9.93905	4.75248	4.14554	3.00641	1.58293	0.82072	1.12729	1.51328	1.93296	1.98498	1.96784	2.00359	2.10037	2.03163	3.18252		3.2913	0.8981	0.618047	0.0924268	-0.564401	-0.916101	-0.774644	-0.596539	-0.402891	-0.378884	-0.386796	-0.370299	-0.32564	-0.357361	0.173684
TraesCS1A02G143400	AT1G67120	LOC_Os10g31864	Bradi3g27912	GRMZM2G405052	1		194.536	59.3211	6.30749	1.17298	0.379264	0.33325	0.288795	0.331249	0.276081	0.399397	0.695603	0.695387	0.594074	1.18065	29.0369		3.54775	0.803934	-0.271829	-0.37602	-0.392126	-0.39306	-0.393962	-0.3931	-0.39422	-0.391717	-0.385707	-0.385711	-0.387767	-0.375864	0.1894
TraesCS1A02G145000	AT3G23990	LOC_Os10g32550	Bradi3g28070	GRMZM2G416120	1		292.924	269.853	132.631	51.4078	21.7447	9.53105	4.87894	3.20394	2.37925	2.22291	1.9169	1.74079	1.10655	1.17195	19.8166		2.50998	2.26717	0.822973	-0.0318628	-0.344053	-0.472596	-0.521557	-0.539186	-0.547865	-0.54951	-0.552731	-0.554584	-0.56126	-0.560571	-0.364345
TraesCS1A02G152900	AT1G74260	LOC_Os01g66500	Bradi3g28648	GRMZM2G000622	1		45.2999	18.9464	6.58452	3.23798	3.71829	3.73948	3.78163	3.47858	3.79559	3.97766	5.76173	8.95001	8.01337	6.77707	14.7496		3.40513	0.906353	-0.265767	-0.583078	-0.537536	-0.535527	-0.531531	-0.560264	-0.530206	-0.512943	-0.343782	-0.0414772	-0.130287	-0.24751	0.508428
TraesCS1A02G154600	AT1G18485	LOC_Os10g33730	Bradi3g28780	AC203841.3_FG002	1		8.92684	4.74799	3.85798	3.78119	2.73189	2.9797	2.25782	2.76993	2.64335	1.82814	1.97634	1.46812	1.84258	1.56762	2.89334		3.25241	0.925919	0.430423	0.387672	-0.196505	-0.0585429	-0.460438	-0.175331	-0.245799	-0.699654	-0.617144	-0.900087	-0.691611	-0.844691	-0.106622
TraesCS1A02G166000	AT2G47110	LOC_Os05g06770	Bradi3g29730	GRMZM2G047732	1		11.6928	9.18697	5.51097	4.00545	3.14785	2.94755	2.23272	1.48641	0.679899	0.565495	0.39585	0.14115	0.195824	0.396077	2.91874		2.61115	1.85554	0.747049	0.293062	0.0344566	-0.0259421	-0.241496	-0.466546	-0.709746	-0.744244	-0.7954	-0.872204	-0.855717	-0.795332	-0.0346314
TraesCS1A02G170500	AT4G03430	LOC_Os10g35550	Bradi3g29980	GRMZM2G401561	1		29.7572	18.1807	14.2701	12.1253	11.0966	10.4708	9.65858	8.3713	6.57993	5.23219	5.11957	4.53728	4.65329	4.61536	19.1493		2.75561	1.06203	0.489926	0.176159	0.0256625	-0.0658808	-0.18471	-0.373032	-0.635099	-0.832266	-0.848742	-0.933927	-0.916956	-0.922505	1.20373
TraesCS1A02G190200	AT5G46570	LOC_Os10g42110	Bradi3g33950	GRMZM2G054634	1		33.1821	26.3895	16.0637	6.89353	2.20569	0.437764	0.365157	0.232187	0.300318	0.159904	0.238213	0.141888	0.157575	0.31061	2.23576		2.65147	1.99	0.984463	0.0914675	-0.365038	-0.5372	-0.544271	-0.557219	-0.550585	-0.564258	-0.556632	-0.566013	-0.564485	-0.549582	-0.362109
TraesCS1A02G210400	AT4G22590	LOC_Os10g40550	Bradi3g32970	GRMZM2G178546	1		17.5591	0.818881	2.63665	5.38287	6.34613	8.0943	7.17769	7.79329	9.9786	8.12227	4.70962	1.75801	1.13318	0.640088	3.17102		2.74657	-1.12659	-0.706013	-0.0706243	0.152244	0.556716	0.344642	0.487072	0.992683	0.563188	-0.226391	-0.909301	-1.05387	-1.16795	-0.582375
TraesCS1A02G224000	AT3G51800	LOC_Os05g28280	Bradi2g28680	AC233895.1_FG001	1		296.09	178.691	75.9127	46.8883	34.7772	28.0882	20.1406	15.4568	11.0063	7.91605	9.07001	7.36644	6.2146	9.08796	45.7049		3.12538	1.61706	0.296595	-0.0763044	-0.231904	-0.317842	-0.419952	-0.480128	-0.537307	-0.57701	-0.562184	-0.584071	-0.59887	-0.561954	-0.0915074
TraesCS1A02G225100	AT5G05560	0	Bradi2g28427	GRMZM2G053980	1		45.395	19.211	3.21518	0.353178	0.0632623	0.11998	0.0535455	0.0487898	0.0158053	0.0439204	0.0555321	0.136138	0.077101	0.150732	1.56306		3.43006	1.22308	-0.125164	-0.366395	-0.390831	-0.38605	-0.39165	-0.392051	-0.394831	-0.392461	-0.391482	-0.384688	-0.389664	-0.383458	-0.264417
TraesCS1A02G227600	AT1G50030	LOC_Os03g52794	Bradi2g28007	GRMZM2G049342	1		77.203	44.3032	35.9318	27.0968	26.7048	23.4058	22.4547	22.9818	21.6948	19.0198	18.4264	19.905	16.6162	16.9171	43.6661		3.11147	0.983907	0.442543	-0.1288	-0.154148	-0.367489	-0.428992	-0.39491	-0.478137	-0.65112	-0.689498	-0.593881	-0.806557	-0.787098	0.942705
TraesCS1A02G229700	AT3G07440	LOC_Os02g27740	Bradi3g43470	GRMZM2G078272	1		15.2929	11.576	6.17145	4.22162	2.75919	1.80082	1.82259	1.96662	1.47112	0.856357	1.12342	0.791219	0.708639	0.76871	3.67566		2.79507	1.90147	0.6021	0.133322	-0.218276	-0.448689	-0.443456	-0.408826	-0.527955	-0.675757	-0.61155	-0.691418	-0.711272	-0.696829	0.00206176
TraesCS1A02G240300	AT2G01210	LOC_Os01g33090	Bradi2g13790	GRMZM2G409893	1		15.7926	14.9703	6.46877	3.52302	1.71724	2.14025	0.973496	0.556568	0.645397	0.501807	0.256992	0.160603	0.19557	0.189221	1.0083		2.49492	2.33105	0.636803	0.0497573	-0.31011	-0.225812	-0.458329	-0.541417	-0.523714	-0.55233	-0.601118	-0.620327	-0.613359	-0.614624	-0.451393
TraesCS1A02G269000	AT1G72040	LOC_Os05g35520	Bradi2g24390	GRMZM2G147213	1		38.3665	5.41991	1.86334	1.03836	0.913949	0.400759	0.122914	0.014177	0.0360616	0.0759594	0.0406686	0.0584964	0.0240451	0.0400917	1.41389		3.70307	0.221688	-0.154126	-0.2413	-0.254447	-0.308674	-0.338033	-0.349523	-0.347211	-0.342995	-0.346724	-0.34484	-0.348481	-0.346785	-0.201619
TraesCS1A02G284300	AT5G02370	LOC_Os05g38480	Bradi2g23290	GRMZM2G082384	1		28.9014	19.0073	3.57532	0.478776	0.162553	0.170376	0.101674	0.112829	0.0313939	0	0.0303359	0.095311	0.0152441	0.115079	0.312589		3.07283	1.87401	0.00419772	-0.370995	-0.40931	-0.408362	-0.416686	-0.415335	-0.425202	-0.429006	-0.42533	-0.417457	-0.427159	-0.415062	-0.391131
TraesCS1A02G288300	AT2G35040	LOC_Os08g10570	Bradi3g17836	GRMZM2G368902	1		15.638	5.76907	2.78209	1.62701	1.29226	1.52813	0.992113	0.906593	0.595523	0.376313	0.30886	0.291356	0.242019	0.4022	1.74462		3.49369	0.908717	0.126339	-0.176208	-0.26389	-0.202109	-0.342507	-0.364908	-0.446386	-0.503803	-0.521471	-0.526056	-0.538979	-0.497023	-0.145404
TraesCS1A02G313500	AT5G20620	LOC_Os05g42424	Bradi3g04730	GRMZM2G118637	1		6.4319	3.04446	1.76957	1.11562	0.682251	0.768249	0.785864	0.57465	0.461089	0.499836	0.574408	0.549191	0.555711	0.686298	2.33274		3.28269	1.07772	0.247861	-0.177814	-0.459904	-0.403926	-0.392459	-0.529945	-0.603864	-0.578642	-0.530102	-0.546516	-0.542272	-0.45727	0.614441
TraesCS1A02G321000	AT1G11360	LOC_Os01g57450	Bradi2g20680	GRMZM2G106690	1		13.5051	11.7259	6.49086	3.3153	1.06661	0.520035	0.299626	0.125548	0.191688	0.136998	0.201463	0.0985387	0.171665	0.101306	1.31261		2.54921	2.13262	0.906896	0.163372	-0.363137	-0.491112	-0.542718	-0.583477	-0.567991	-0.580796	-0.565702	-0.589801	-0.572679	-0.589153	-0.305538
TraesCS1A02G329400	AT3G48190	LOC_Os01g01689	Bradi2g00627	AC234199.1_FG003	1		46.405	15.0833	2.79765	0.674056	0.574577	0.544344	0.566094	1.3432	1.78969	1.89284	1.58926	2.38686	1.8017	1.49279	13.8972		3.45612	0.764354	-0.291471	-0.473972	-0.482522	-0.48512	-0.483251	-0.416466	-0.378095	-0.36923	-0.39532	-0.326774	-0.377063	-0.403611	0.662419
TraesCS1A02G357200	AT1G64190	LOC_Os11g29400	Bradi1g54350	GRMZM2G440208	1		31.5396	36.8705	25.8784	17.6587	10.8555	7.10219	9.13405	14.0678	16.5335	14.8134	20.4949	18.7234	22.9347	19.0405	14.4948		1.64664	2.32906	0.921956	-0.130236	-1.00111	-1.48157	-1.22148	-0.589911	-0.274277	-0.494466	0.232818	0.00605313	0.545141	0.0466363	-0.535249
TraesCS1A02G360300	AT1G74260	LOC_Os01g66500	Bradi3g28648	GRMZM2G000622	1		71.6851	34.9504	15.0346	9.69469	8.6024	7.11919	5.5644	4.83182	3.47908	1.66006	2.07743	1.56997	0.85083	1.20444	9.92738		3.32114	1.28104	0.175003	-0.121555	-0.182216	-0.264588	-0.350935	-0.391619	-0.466745	-0.567767	-0.544587	-0.57277	-0.612708	-0.593069	-0.108632
TraesCS1A02G361600	AT1G07790	LOC_Os08g38300	Bradi1g08860	GRMZM2G141432	1		288.04	118.699	13.9208	2.67663	1.26595	1.9836	1.51595	1.40624	1.37095	1.02973	0.446954	0.456925	0.597652	0.203456	0.735728		3.44793	1.19431	-0.200099	-0.349739	-0.368513	-0.358962	-0.365186	-0.366646	-0.367115	-0.371656	-0.379412	-0.379279	-0.377407	-0.382653	-0.375569
TraesCS1A02G367900	AT1G07790	LOC_Os08g38300	Bradi1g08860	GRMZM2G141432	1		378.84	151.439	14.7654	1.49219	1.29167	1.11862	0.86549	0.678797	0.706458	0.44979	0.630443	0.237043	0.34829	0.469237	1.49545		3.46314	1.15944	-0.225132	-0.359597	-0.361628	-0.363381	-0.365945	-0.367837	-0.367556	-0.370157	-0.368327	-0.372312	-0.371185	-0.36996	-0.359564
TraesCS1A02G368000	AT1G07790	LOC_Os08g38300	Bradi1g08860	GRMZM2G141432	1		194.721	87.2001	14.6488	7.13326	5.58032	4.72244	3.9392	2.72544	2.05335	1.60297	0.909728	0.511703	0.323139	0.360311	2.01242		3.40326	1.28596	-0.142716	-0.290713	-0.321293	-0.338186	-0.35361	-0.377511	-0.390746	-0.399615	-0.413266	-0.421104	-0.424817	-0.424085	-0.391552
TraesCS1A02G378000	AT1G18080	LOC_Os01g49290	Bradi2g17350	GRMZM2G040477	1		233.226	174.696	100.052	62.2582	48.0699	43.8406	32.845	21.7317	10.6411	5.37452	4.57237	1.17649	0.833278	1.57759	15.3924		2.7382	1.86151	0.743429	0.177334	-0.0351884	-0.0985376	-0.263238	-0.429701	-0.595823	-0.674709	-0.686724	-0.73759	-0.742731	-0.731582	-0.524654
TraesCS1A02G388600	AT1G07790	LOC_Os08g38300	Bradi1g08860	GRMZM2G057852	1		154.78	84.212	9.07561	0.629813	0.334407	0.364784	0.164112	0.178428	0.122901	0.0986731	0.123177	0.144672	0	0.0137728	0.190827		3.25767	1.59284	-0.179768	-0.37902	-0.385989	-0.385273	-0.390007	-0.389669	-0.390979	-0.391551	-0.390973	-0.390465	-0.393879	-0.393554	-0.389377
TraesCS1A02G396000	AT5G46070	LOC_Os02g20410	Bradi2g16627	GRMZM2G098129	1		122.998	55.4964	27.2733	17.2864	14.1502	10.2861	8.45417	12.2692	11.9474	11.1218	9.35594	9.29432	7.89297	7.33203	26.8239		3.40785	1.0967	0.130374	-0.211562	-0.31894	-0.451245	-0.513967	-0.383347	-0.394361	-0.42263	-0.483091	-0.485201	-0.533181	-0.552387	0.114987
TraesCS1A02G407100	AT1G03860	LOC_Os03g62490	Bradi1g02170	AC217358.3_FG005	1		120.25	99.6405	65.3459	43.7482	28.4478	22.7073	19.7618	17.5111	17.6372	13.5299	13.0373	8.89978	11.9548	14.5401	87.1659		2.31269	1.72647	0.750966	0.136621	-0.298596	-0.461883	-0.545668	-0.609689	-0.6061	-0.722931	-0.736944	-0.854635	-0.767736	-0.694197	1.37163
TraesCS1A02G411900	AT3G58610	LOC_Os05g49800	Bradi2g15790	GRMZM2G004382	1		373.241	388.956	300.679	271.871	249.007	241.503	235.402	226.066	220.793	259.008	378.169	313.013	250.03	252.248	118.583		1.48539	1.71574	0.421778	-0.000490392	-0.335637	-0.445626	-0.535061	-0.671907	-0.749191	-0.189035	1.55763	0.602564	-0.320643	-0.28813	-2.2474
TraesCS1A02G413000	AT5G55190	LOC_Os05g49890	Bradi2g15730	GRMZM2G354604	1		595.277	520.024	307.575	155.683	103.606	87.5463	76.2733	58.4828	50.6971	43.0421	55.1838	72.5804	112.276	159.661	468.409		2.22774	1.81297	0.642037	-0.19514	-0.482169	-0.570682	-0.632814	-0.730869	-0.77378	-0.815972	-0.749052	-0.653168	-0.434381	-0.173213	1.52849
TraesCS1A02G417500	AT1G31220	LOC_Os08g39160	Bradi3g39640	GRMZM2G155626	1		5.02257	2.91494	0.965046	0.704327	0.539632	0.598463	0.445659	0.391908	0.378033	0.430183	0.509254	0.476843	0.588389	0.76003	4.25283		2.57386	1.1301	-0.205616	-0.384213	-0.497032	-0.456732	-0.561406	-0.598226	-0.60773	-0.572007	-0.517841	-0.540044	-0.463633	-0.346056	2.04658
TraesCS1A02G434300	AT5G13490	LOC_Os02g48720	Bradi3g53520	GRMZM2G135186	1		5.55193	0.0946101	0	0.0156845	0.0167809	0.0295957	0	0.0146632	0	0	0	0	0	0	0.0552526		3.74101	-0.21043	-0.278934	-0.267577	-0.266783	-0.257504	-0.278934	-0.268316	-0.278934	-0.278934	-0.278934	-0.278934	-0.278934	-0.278934	-0.238927
TraesCS1B02G021200	AT1G73530	LOC_Os05g01540	Bradi2g39730	GRMZM2G060540	1		11.4668	6.47975	5.60634	5.08694	3.98185	3.97572	2.89639	2.563	2.31152	1.30162	1.43553	1.05742	1.07562	0.852869	3.59531		2.90905	1.06978	0.747654	0.556097	0.148532	0.146272	-0.251793	-0.374751	-0.467497	-0.839956	-0.79057	-0.93002	-0.923307	-1.00546	0.00597466
TraesCS1B02G036400	AT2G29140	LOC_Os05g01910	Bradi2g39240	GRMZM2G042623	1		59.9612	26.1325	7.63819	1.27444	0.597085	0.180757	0.060987	0.155831	0.103084	0.0850127	0.155651	0.13406	0.0545332	0.126864	1.81493		3.40187	1.24665	0.0683727	-0.337062	-0.380217	-0.406741	-0.414372	-0.408329	-0.41169	-0.412841	-0.40834	-0.409716	-0.414783	-0.410175	-0.302628
TraesCS1B02G047000	AT5G62620	LOC_Os07g09670	Bradi1g54650	GRMZM2G149935	1		10.0295	7.9662	4.27986	2.84021	2.33021	1.4211	0.974864	1.72623	2.36625	2.75871	2.81624	1.65429	1.11784	0.681865	1.08911		2.75778	1.95552	0.522197	-0.0375665	-0.235866	-0.58935	-0.762854	-0.470709	-0.221852	-0.0692567	-0.0468867	-0.498681	-0.707264	-0.876779	-0.718434
TraesCS1B02G048900	AT5G59870	LOC_Os05g02300	Bradi2g37327	GRMZM2G367842	1		247.799	129.111	15.995	1.05762	0.602854	0.295476	0.457257	0.328386	0.535199	0.533018	0.378038	0.181101	0.0707026	0.0864972	0.226886		3.2917	1.5262	-0.15642	-0.378616	-0.385381	-0.389953	-0.387547	-0.389464	-0.386387	-0.38642	-0.388725	-0.391655	-0.393297	-0.393062	-0.390973
TraesCS1B02G049100	AT5G59870	LOC_Os05g02300	Bradi2g37327	GRMZM2G367842	1		469.632	308.041	49.6608	3.46623	1.28144	1.20805	0.307538	0.193863	0.412986	0.376598	0.443284	0.221622	0.19765	0.170358	0.350848		3.07743	1.87597	-0.0451328	-0.388597	-0.404842	-0.405387	-0.412083	-0.412928	-0.411299	-0.411569	-0.411074	-0.412722	-0.4129	-0.413103	-0.411761
TraesCS1B02G051100	AT4G30840	LOC_Os08g16600	Bradi3g19330	GRMZM2G063188	1		7.6722	4.22299	1.89176	1.23931	0.770927	0.535764	0.190192	0.557254	0.298427	0.193702	0.293186	0.406891	0.201899	0.372967	2.07766		3.17254	1.42929	0.251063	-0.0786937	-0.315416	-0.434269	-0.608924	-0.423408	-0.554221	-0.60715	-0.55687	-0.499402	-0.603007	-0.516548	0.345019
TraesCS1B02G059400	AT3G25500	LOC_Os05g01350	Bradi2g39860	GRMZM2G022820	1		8.68835	2.00613	0.697827	0.303852	0.111617	0.0507857	0.0290006	0.0136908	0.0171426	0	0	0	0.00801502	0	0.0276263		3.63793	0.557436	-0.045689	-0.227311	-0.315931	-0.343974	-0.354017	-0.361074	-0.359483	-0.367386	-0.367386	-0.367386	-0.363691	-0.367386	-0.35465
TraesCS1B02G078900	AT2G37080	LOC_Os05g03120	Bradi2g37920	GRMZM2G313448	1		39.6834	17.7971	8.79269	5.6686	1.90614	0.657969	0.202197	0.163162	0.189242	0.0544807	0.130505	0.0647693	0.0312741	0	0.370169		3.32963	1.22565	0.360039	0.059713	-0.30198	-0.42197	-0.465784	-0.469536	-0.467029	-0.479984	-0.472676	-0.478995	-0.482215	-0.485222	-0.449636
TraesCS1B02G089700	AT3G56690	LOC_Os11g11340	Bradi4g22080	GRMZM2G315264	1		7.52814	4.7848	4.00042	3.10134	2.69884	2.31875	1.62393	1.76968	1.35247	1.32693	1.48317	1.08286	1.08335	0.996335	3.09452		2.88045	1.2932	0.839365	0.319168	0.0862898	-0.133627	-0.535637	-0.451309	-0.692701	-0.707477	-0.61708	-0.848693	-0.84841	-0.898757	0.315221
TraesCS1B02G105800	AT2G47680	LOC_Os01g15300	Bradi2g09177	GRMZM2G146047	1		5.86494	1.16237	0.130644	0.11617	0.10227	0.0147979	0	0.0287398	0.0228226	0.0228927	0.0327784	0	0	0	0.0138131		3.6708	0.45272	-0.253318	-0.263222	-0.272735	-0.332594	-0.342721	-0.323053	-0.327103	-0.327055	-0.32029	-0.342721	-0.342721	-0.342721	-0.333268
TraesCS1B02G119300	AT1G11720	LOC_Os08g09230	Bradi3g15027	GRMZM2G141399	1		11.0123	8.91851	8.79931	6.72084	6.02897	4.75949	5.22603	4.60786	5.33839	4.87709	5.66652	9.8519	8.54958	10.0122	8.94898		1.73483	0.759536	0.704016	-0.264116	-0.586384	-1.1777	-0.96039	-1.24833	-0.908052	-1.12292	-0.755211	1.1943	0.587695	1.26899	0.773733
TraesCS1B02G126800	AT5G09380	LOC_Os04g32350	Bradi2g34200	GRMZM2G025294	1		9.85075	5.03143	2.60621	1.06353	0.812401	0.660864	0.575179	0.375516	0.345518	0.423167	0.432392	0.626938	0.519119	0.541989	3.51158		3.17818	1.26971	0.309319	-0.301587	-0.401033	-0.461042	-0.494974	-0.574041	-0.58592	-0.555171	-0.551518	-0.474477	-0.517174	-0.508117	0.667849
TraesCS1B02G129900	AT4G26300	LOC_Os05g07030	Bradi2g34680	GRMZM2G148709	1		132.895	96.2556	66.7139	59.1947	55.5962	50.5788	49.055	46.5209	42.9148	34.2285	28.0798	19.1483	13.1367	12.1001	43.3782		2.71478	1.51504	0.547725	0.301516	0.183685	0.0193964	-0.0304994	-0.113476	-0.231555	-0.51598	-0.717314	-1.00977	-1.20662	-1.24056	-0.216381
TraesCS1B02G130900	AT1G23410	LOC_Os01g22490	Bradi2g12280	GRMZM2G047732	1		244.461	196.745	107.339	70.1908	48.4758	42.1286	31.4462	23.4934	13.8286	9.22344	7.7603	3.37393	3.56415	4.87133	24.8667		2.66477	1.99205	0.731543	0.207808	-0.0983428	-0.187831	-0.338438	-0.450561	-0.58682	-0.651747	-0.672375	-0.734217	-0.731535	-0.713106	-0.431199
TraesCS1B02G132700	AT1G26910	LOC_Os05g07700	Bradi2g34440	GRMZM2G087233	1		844.4	590.971	357.738	254.136	205.977	188.022	153.206	115.436	85.4266	62.7347	59.4461	33.1726	28.2494	26.4894	180.146		2.84038	1.70145	0.653291	0.1877	-0.0287326	-0.109422	-0.265886	-0.435628	-0.570491	-0.67247	-0.687249	-0.805324	-0.827449	-0.835358	-0.144817
TraesCS1B02G139100	AT3G16000	LOC_Os05g08790	Bradi2g33920	GRMZM2G106233	1		25.2417	17.1945	9.7546	7.62284	4.56661	2.27574	1.12857	0.741848	0.601343	0.216873	0.34149	0.276027	0.225273	0.34806	4.98072		2.84016	1.70912	0.663431	0.363808	-0.0657501	-0.387735	-0.548972	-0.603327	-0.623075	-0.677113	-0.659598	-0.668799	-0.675932	-0.658674	-0.00754648
TraesCS1B02G139200	AT5G11460	LOC_Os05g08800	Bradi2g33900	GRMZM2G066341	1		13.3234	5.06573	4.02242	3.21771	2.14901	1.61045	1.65491	1.82043	2.33126	2.32224	2.50972	1.99789	2.17605	1.99209	2.34765		3.54836	0.643614	0.276614	-0.00645619	-0.382388	-0.571833	-0.556192	-0.497968	-0.318277	-0.32145	-0.255503	-0.435547	-0.372876	-0.437587	-0.312514
TraesCS1B02G144300	AT2G42740	LOC_Os02g14059	Bradi3g09030	GRMZM2G001816	1		182.974	134.561	82.2943	55.5908	45.8644	43.353	33.3713	21.2086	10.9969	8.00625	6.76766	2.83008	2.178	2.42274	19.1023		2.72575	1.78005	0.759076	0.237454	0.0474594	-0.0015981	-0.196578	-0.434163	-0.633637	-0.692056	-0.71625	-0.793166	-0.805904	-0.801123	-0.475307
TraesCS1B02G158100	AT2G37020	LOC_Os10g30640	Bradi3g27660	GRMZM2G134862	1		36.4016	21.0844	12.2619	10.8914	8.77775	8.61125	6.8603	4.72364	3.84471	2.18789	0.894011	0.264369	0.133922	0.159499	6.39697		3.0213	1.37842	0.432142	0.285142	0.0584381	0.0405798	-0.147222	-0.376395	-0.470667	-0.648373	-0.787152	-0.854685	-0.868677	-0.865934	-0.196919
TraesCS1B02G160800	AT1G67120	LOC_Os10g31864	Bradi3g27912	GRMZM2G405052	1		181.498	71.0484	10.8286	2.4031	0.848698	0.918328	0.473869	0.71689	0.56669	0.735322	1.30905	1.15259	1.23162	2.02615	51.5627		3.37176	1.03949	-0.232124	-0.410039	-0.442862	-0.441391	-0.450777	-0.445645	-0.448817	-0.445256	-0.433141	-0.436445	-0.434776	-0.417998	0.628025
TraesCS1B02G162300	AT3G23990	LOC_Os10g32550	Bradi3g28070	GRMZM2G416120	1		303.173	285.084	138.873	58.5283	23.4705	11.7068	5.11958	3.30918	2.71253	2.0119	2.23003	1.70678	1.1119	1.7279	27.1108		2.47664	2.29402	0.817907	0.00676331	-0.347172	-0.465937	-0.532439	-0.550717	-0.55674	-0.563814	-0.561611	-0.566894	-0.5729	-0.566681	-0.310421
TraesCS1B02G163400	AT5G09590	LOC_Os09g31486	Bradi5g05900	GRMZM2G153815	1		54.0307	32.8742	19.8627	14.4554	11.8873	9.52536	8.47046	7.20506	7.43399	5.98221	5.75935	4.60798	4.1075	4.48597	16.6074		3.08241	1.46064	0.463229	0.0487326	-0.14813	-0.329187	-0.410051	-0.507051	-0.489502	-0.60079	-0.617873	-0.706132	-0.744497	-0.715485	0.213692
TraesCS1B02G165500	AT4G28706	LOC_Os10g32830	Bradi3g28237	GRMZM2G132607	1		6.04355	2.57123	2.61928	3.13719	2.96009	3.14746	2.97986	3.11129	3.4156	2.74729	2.75044	3.94468	2.68849	4.23243	4.11674		3.03231	-0.897687	-0.8433	-0.257132	-0.457576	-0.245504	-0.435196	-0.286438	0.0579739	-0.698422	-0.694858	0.6568	-0.764974	0.982472	0.851534
TraesCS1B02G170300	AT1G74260	LOC_Os01g66500	Bradi3g28648	GRMZM2G000622	1		53.1928	26.0001	9.34611	6.73112	7.19495	8.14495	6.77641	6.45163	6.28402	6.07041	10.5164	12.4217	13.0295	12.1474	30.0449		3.11343	0.937159	-0.395679	-0.604961	-0.56784	-0.49181	-0.601336	-0.627328	-0.640742	-0.657838	-0.302017	-0.149537	-0.10089	-0.171486	1.26087
TraesCS1B02G206700	AT4G16660	LOC_Os02g48110	Bradi3g53100	GRMZM2G020040	1		5.83048	3.66893	3.64733	3.02556	3.43723	3.67399	3.80879	3.75694	3.99803	3.38902	4.22569	4.20649	2.7141	2.79127	5.83883		2.21768	-0.224349	-0.248754	-0.951196	-0.486119	-0.218633	-0.0663377	-0.124923	0.147449	-0.540581	0.404651	0.382966	-1.30307	-1.21589	2.22711
TraesCS1B02G237300	AT3G51800	LOC_Os05g28280	Bradi2g28680	AC233895.1_FG001	1		310.941	181.103	79.4961	46.8054	34.4596	26.7172	21.1382	15.8406	11.4404	6.80296	8.32408	6.86793	6.34813	9.5211	46.9411		3.15756	1.56084	0.311293	-0.0907297	-0.242556	-0.337771	-0.40638	-0.471529	-0.525641	-0.582671	-0.563965	-0.581872	-0.588265	-0.549244	-0.0890611
TraesCS1B02G238300	AT5G05560	0	Bradi2g28427	GRMZM2G053980	1		40.5073	17.548	3.33012	0.458787	0.168079	0.115287	0.247127	0.198848	0.279049	0.23976	0.254291	0.390883	0.216427	0.322589	1.48342		3.4188	1.24588	-0.0997417	-0.371492	-0.399005	-0.404002	-0.391524	-0.396093	-0.388503	-0.392221	-0.390846	-0.377919	-0.39443	-0.384382	-0.274518
TraesCS1B02G241900	AT1G50030	LOC_Os03g52794	Bradi2g28007	GRMZM2G049342	1		69.547	41.7129	32.6304	25.55	21.617	18.4897	16.838	18.9413	18.3087	16.2904	15.752	16.5219	12.9852	14.8073	36.26		3.07688	1.15076	0.522249	0.0322862	-0.239881	-0.456292	-0.570584	-0.425037	-0.468815	-0.608481	-0.645736	-0.592459	-0.837204	-0.711109	0.773418
TraesCS1B02G244400	AT3G07440	LOC_Os02g27740	Bradi3g43470	GRMZM2G078272	1		11.8284	8.82127	5.77318	4.27908	2.83536	1.79915	2.41442	2.04387	1.70671	1.51372	1.10596	1.10552	0.950753	1.29043	4.87429		2.71045	1.73303	0.74229	0.25665	-0.212612	-0.549416	-0.349432	-0.469875	-0.579462	-0.642192	-0.774731	-0.774873	-0.825178	-0.71477	0.450117
TraesCS1B02G252400	AT2G01210	LOC_Os01g33090	Bradi2g13790	GRMZM2G409893	1		12.9472	11.2241	4.63352	2.71126	1.72611	2.79685	1.68087	0.528044	0.686181	0.468502	0.292471	0.235382	0.134823	0.117527	0.481279		2.63021	2.18744	0.494005	8.2484e-05	-0.253051	0.0220744	-0.264677	-0.560894	-0.520261	-0.576193	-0.621424	-0.636093	-0.661932	-0.666376	-0.57291
TraesCS1B02G273800	AT3G26050	LOC_Os05g34760	Bradi2g25040	GRMZM2G070075	1		38.9396	39.3241	16.5984	9.47784	10.6296	12.1317	11.3598	7.69029	4.6155	4.87706	4.50585	4.06547	2.73087	2.27618	1.92973		2.37124	2.40436	0.446893	-0.166438	-0.0672346	0.0621549	-0.00433499	-0.320408	-0.585255	-0.562725	-0.594699	-0.632631	-0.747587	-0.786751	-0.816593
TraesCS1B02G274700	AT3G09630	LOC_Os07g08330	Bradi1g05510	GRMZM2G007695	1		585.976	363.571	201.127	136.283	115.885	114.975	92.7862	68.6737	42.3302	27.8911	28.1758	11.3379	7.87981	9.42039	77.9341		3.02426	1.5632	0.496053	0.070071	-0.0639296	-0.0699086	-0.215672	-0.374075	-0.547135	-0.64199	-0.640119	-0.750733	-0.77345	-0.76333	-0.313241
TraesCS1B02G279000	AT1G67390	LOC_Os04g13160	Bradi2g33570	AC194341.4_FG004	1		7.38307	3.38816	2.43352	1.71109	1.6442	1.38969	1.64406	1.97259	2.03046	2.36837	2.04129	2.6522	2.62916	3.12455	4.4386		3.18411	0.454255	-0.198086	-0.691748	-0.737454	-0.911371	-0.73755	-0.513055	-0.473514	-0.242603	-0.466108	-0.048657	-0.0643967	0.274121	1.17206
TraesCS1B02G279500	AT1G72040	LOC_Os05g35520	Bradi2g24390	GRMZM2G147213	1		50.9362	6.13623	3.66412	1.60483	1.07118	0.664826	0.219001	0.0711704	0.0815986	0.0759594	0.0764522	0.0635406	0.0846981	0.152147	2.61757		3.70766	0.130544	-0.0668454	-0.231273	-0.273883	-0.306329	-0.341927	-0.35373	-0.352898	-0.353348	-0.353309	-0.35434	-0.35265	-0.347265	-0.150409
TraesCS1B02G279800	AT2G16570	LOC_Os05g35580	Bradi2g24360	GRMZM2G018238	1		6.81868	2.26451	0.301492	0.184556	0	0.0344022	0.0301528	0.0136908	0.0431873	0.0622865	0.0303359	0.0786087	0.0304882	0.117527	0.39852		3.54745	0.909693	-0.227279	-0.295008	-0.401902	-0.381976	-0.384437	-0.393972	-0.376888	-0.365825	-0.384331	-0.356372	-0.384243	-0.333831	-0.17108
TraesCS1B02G293500	AT5G02370	LOC_Os05g38480	Bradi2g23290	GRMZM2G082384	1		39.8622	24.6263	4.08756	0.400638	0.34471	0.175182	0.123894	0.175796	0.0447412	0.0140185	0.0625055	0.0236808	0.0938224	0.0133911	0.373209		3.13957	1.77938	-0.0542093	-0.383359	-0.388352	-0.403486	-0.408065	-0.403432	-0.415131	-0.417874	-0.413546	-0.417012	-0.41075	-0.41793	-0.385808
TraesCS1B02G297700	AT2G35040	LOC_Os08g10570	Bradi3g17836	GRMZM2G368902	1		34.5146	18.6336	11.1643	7.91846	5.36615	4.63272	4.85363	3.54201	2.60087	2.03764	2.47679	1.69938	0.805421	1.14517	7.92237		3.17913	1.32481	0.452666	0.0736682	-0.224348	-0.309987	-0.284193	-0.437341	-0.547232	-0.612997	-0.561721	-0.652494	-0.756875	-0.717206	0.0741241
TraesCS1B02G333600	AT1G11360	LOC_Os01g57450	Bradi2g20680	GRMZM2G106690	1		11.8713	10.3082	5.22457	2.06526	0.84803	0.303329	0.118862	0.184972	0.0917238	0.106479	0.107093	0.0698136	0.0320601	0.0977124	1.02249		2.5915	2.17423	0.817156	-0.0262145	-0.351153	-0.49656	-0.545803	-0.528155	-0.553048	-0.549109	-0.548945	-0.558896	-0.568975	-0.551449	-0.304581
TraesCS1B02G342100	AT4G34100	LOC_Os06g43210	Bradi3g12860	GRMZM2G051792	1		5.12277	0.885635	0.333431	0.331806	0.158576	0.0767821	0.112508	0.281379	0.114649	0.141087	0.118597	0.052929	0	0.0166027	0.0265261		3.68707	0.294207	-0.147968	-0.149269	-0.287982	-0.353478	-0.324871	-0.189648	-0.323156	-0.301986	-0.319995	-0.372578	-0.414961	-0.401666	-0.39372
TraesCS1B02G342800	AT3G48190	LOC_Os01g01689	Bradi2g00627	AC234199.1_FG003	1		41.8234	14.6715	2.66298	0.775559	0.554534	0.553669	0.759015	1.16182	1.89342	2.39033	2.38824	2.32937	1.56273	1.46825	11.7321		3.4512	0.851237	-0.298645	-0.479376	-0.500541	-0.500624	-0.48096	-0.442389	-0.372334	-0.324752	-0.324952	-0.33059	-0.404	-0.413047	0.569779
TraesCS1B02G363600	AT5G45540	LOC_Os07g08270	Bradi4g03180	GRMZM2G172139	1		5.93884	3.61169	2.1666	1.03308	0.513383	0.24162	0.146626	0.118887	0.120443	0.0140185	0.032474	0	0	0.0133911	0.293263		3.01746	1.61001	0.736022	0.0504779	-0.263835	-0.428197	-0.485649	-0.502425	-0.501484	-0.56585	-0.554688	-0.574328	-0.574328	-0.566229	-0.396964
TraesCS1B02G376800	AT1G74260	LOC_Os01g66500	Bradi3g28648	GRMZM2G000622	1		75.2883	37.7838	18.7229	14.4853	15.3667	15.2822	12.8318	10.7492	7.40236	4.31244	3.9279	1.7161	1.33038	1.38452	12.0265		3.2616	1.21539	0.175435	-0.0557646	-0.00767203	-0.0122849	-0.145975	-0.2596	-0.442203	-0.610787	-0.631767	-0.752442	-0.773486	-0.770532	-0.189912
TraesCS1B02G378300	AT1G07790	LOC_Os08g38300	Bradi1g08860	GRMZM2G141432	1		383.595	147.285	20.6262	5.35306	3.61456	1.95643	1.60512	0.781138	0.58438	0.378629	0.539697	0.202998	0.124868	0.0970584	0.521878		3.4827	1.10257	-0.173155	-0.326987	-0.344498	-0.361198	-0.364737	-0.373036	-0.375018	-0.37709	-0.375468	-0.378859	-0.379646	-0.379926	-0.375647
TraesCS1B02G386200	AT1G07790	LOC_Os08g38300	Bradi1g08860	GRMZM2G141432	1		296.761	113.983	13.218	2.58742	1.76803	1.42346	1.45359	1.87576	1.29044	0.998624	0.469396	0.398587	0.126947	0.347193	1.45886		3.48404	1.1039	-0.208257	-0.346688	-0.357358	-0.361845	-0.361453	-0.355955	-0.363577	-0.367377	-0.374269	-0.375191	-0.378728	-0.37586	-0.361384
TraesCS1B02G386400	AT1G07790	LOC_Os08g38300	Bradi1g08860	GRMZM2G141432	1		317.352	108.127	10.1833	1.05954	0.505268	0.673108	1.01789	1.12046	0.842236	0.736657	0.783963	0.765446	0.743705	1.33031	5.39139		3.53641	0.96112	-0.244436	-0.356738	-0.36356	-0.361494	-0.35725	-0.355988	-0.359413	-0.360712	-0.36013	-0.360358	-0.360625	-0.353405	-0.303418
TraesCS1B02G386500	AT1G07790	LOC_Os08g38300	Bradi1g08860	GRMZM2G141432	1		106.809	33.339	7.5181	3.99108	2.94473	1.78086	0.921575	0.473227	0.232315	0.314299	0.154993	0.0846993	0.0787176	0.0907446	0.696205		3.56612	0.842038	-0.115331	-0.246104	-0.284899	-0.328053	-0.359913	-0.376536	-0.385469	-0.382429	-0.388335	-0.390942	-0.391164	-0.390718	-0.368269
TraesCS1B02G386600	AT1G07790	LOC_Os08g38300	Bradi1g08860	GRMZM2G141432	1		131.467	41.7473	6.94861	4.00816	3.5653	2.83186	2.31391	1.18526	1.02665	0.787074	0.477998	0.338012	0.171893	0.200352	0.817915		3.56499	0.860691	-0.188201	-0.276831	-0.290179	-0.312286	-0.327899	-0.361918	-0.366699	-0.37392	-0.383236	-0.387455	-0.392462	-0.391605	-0.37299
TraesCS1B02G386700	AT1G07790	LOC_Os08g38300	Bradi1g08860	GRMZM2G141432	1		78.7497	35.1909	6.45264	2.42594	1.75483	1.17591	1.05598	0.679862	0.537695	0.594706	0.377773	0.543441	0.482695	0.405987	1.15893		3.40323	1.28482	-0.112821	-0.308653	-0.341291	-0.369446	-0.375278	-0.39357	-0.400484	-0.397712	-0.408262	-0.400205	-0.403159	-0.40689	-0.370272
TraesCS1B02G391100	AT2G26340	LOC_Os03g07970	Bradi2g02830	GRMZM2G012102	1		26.1193	19.263	11.8625	9.91899	8.47826	7.85907	6.62002	4.54204	3.00543	1.93532	2.31407	2.30451	2.35839	3.14113	19.4499		2.40443	1.46283	0.446479	0.179568	-0.0182937	-0.103331	-0.273494	-0.558873	-0.769903	-0.916866	-0.86485	-0.866163	-0.858764	-0.751266	1.4885
TraesCS1B02G396300	AT5G23070	LOC_Os03g02200	Bradi1g60190	GRMZM2G048821	1		16.0241	12.6904	2.83327	1.32378	0.985095	0.707786	1.08287	0.908345	0.845777	0.685641	0.985883	0.795937	0.901184	1.31065	8.74473		2.65153	1.95197	-0.116484	-0.433239	-0.50431	-0.562502	-0.483793	-0.520416	-0.533545	-0.567149	-0.504145	-0.544004	-0.521919	-0.435996	1.124
TraesCS1B02G414300	AT3G25500	LOC_Os05g01350	Bradi2g39860	GRMZM2G022820	1		15.811	1.49223	0.277005	0.0533509	0.066288	0.027582	0.0123681	0	0	0.0202311	0	0	0	0.024904	0		3.72516	0.078085	-0.231441	-0.288407	-0.285112	-0.29497	-0.298846	-0.301996	-0.301996	-0.296843	-0.301996	-0.301996	-0.301996	-0.295653	-0.301996
TraesCS1B02G416600	AT1G07790	LOC_Os08g38300	Bradi1g08860	GRMZM2G057852	1		94.4283	46.0848	5.22134	1.41057	1.00286	2.0306	1.62039	1.70173	1.8022	1.75036	1.9203	0.599689	1.17663	0.995638	3.19538		3.35258	1.40998	-0.232047	-0.385176	-0.40156	-0.360262	-0.376745	-0.373477	-0.369439	-0.371523	-0.364694	-0.41776	-0.394577	-0.40185	-0.313457
TraesCS1B02G424400	AT5G46070	LOC_Os02g20410	Bradi2g16627	GRMZM2G098129	1		118.669	50.4926	22.8657	13.9913	10.5291	8.60002	9.43542	12.0933	12.9514	11.6176	10.1529	8.53782	7.10111	6.6139	20.2991		3.46699	1.03203	0.0453241	-0.27163	-0.395285	-0.464183	-0.434346	-0.339418	-0.308771	-0.356408	-0.408722	-0.466404	-0.517717	-0.535118	-0.0463433
TraesCS1B02G442300	AT3G58610	LOC_Os05g49800	Bradi2g15790	GRMZM2G004382	1		326.243	310.168	233.201	190.574	176.767	181.292	189.624	188.366	196.336	246.89	334.888	255.036	223.243	215.46	84.7679		1.62969	1.37465	0.153532	-0.522762	-0.741812	-0.670031	-0.537839	-0.5578	-0.431351	0.370721	1.76685	0.499967	-0.00445	-0.127942	-2.20143
TraesCS1B02G442500	AT3G25690	LOC_Os05g49820	Bradi2g15767	GRMZM2G047255	1		9.31078	2.98236	1.10666	2.59674	3.19167	3.6969	3.63403	2.45657	1.37552	0.989009	0.448473	0.0262029	0.108698	0.0767835	0.0784781		3.08376	0.362787	-0.443689	0.196986	0.452784	0.67001	0.64298	0.136717	-0.328093	-0.494275	-0.726684	-0.908244	-0.872774	-0.886496	-0.885767
TraesCS1B02G443100	AT5G55190	LOC_Os05g49890	Bradi2g15730	GRMZM2G354604	1		462.992	410.965	231.128	120.655	83.5194	71.7161	58.702	43.5971	37.2117	33.0332	41.0435	43.7892	61.0761	85.5694	351.552		2.24767	1.88286	0.621885	-0.152726	-0.413116	-0.495879	-0.587131	-0.693043	-0.737816	-0.767115	-0.710948	-0.691696	-0.570484	-0.398742	1.46628
TraesCS1B02G449700	AT1G27680	LOC_Os05g50380	Bradi2g14970	GRMZM2G027955	1		82.8944	61.4276	35.9326	16.0392	9.95435	6.86427	6.17548	5.25504	3.84884	3.2173	2.27517	1.22142	1.46506	0.951424	3.25907		2.7939	1.89662	0.83097	-0.000538887	-0.254875	-0.384035	-0.412825	-0.451298	-0.510075	-0.536472	-0.575851	-0.619896	-0.609713	-0.631182	-0.534726
TraesCS1D02G010200	AT3G25500	LOC_Os05g01350	Bradi2g39860	GRMZM2G022820	1		32.4004	2.35662	0.624019	0.234608	0.161838	0	0.0123681	0	0	0	0	0.0174078	0.00801502	0.0267821	0.111001		3.73173	-0.00500622	-0.220501	-0.268935	-0.277986	-0.298114	-0.296576	-0.298114	-0.298114	-0.298114	-0.298114	-0.295949	-0.297118	-0.294783	-0.284308
TraesCS1D02G016600	AT1G73530	LOC_Os05g01540	Bradi2g39730	GRMZM2G060540	1		12.9689	6.80813	6.40089	4.86172	4.39005	4.86735	4.30218	3.47686	2.99732	2.09296	1.34972	0.995389	0.877185	0.887879	2.44385		2.95615	0.929767	0.79582	0.289563	0.134422	0.291415	0.105521	-0.165937	-0.323666	-0.621123	-0.865587	-0.982131	-1.02101	-1.01749	-0.505711
TraesCS1D02G036300	AT4G30840	LOC_Os08g16600	Bradi3g19330	GRMZM2G063188	1		10.7253	5.8199	2.97907	1.62109	1.48325	1.15748	0.746396	0.975819	0.789216	0.825585	0.835778	0.55668	0.596061	0.768906	2.93532		3.21866	1.36932	0.298333	-0.213621	-0.265587	-0.3884	-0.543378	-0.456886	-0.527235	-0.513524	-0.509681	-0.6149	-0.600054	-0.534891	0.281843
TraesCS1D02G038000	AT5G62620	LOC_Os07g09670	Bradi1g54650	GRMZM2G149935	1		9.22217	6.74779	4.28101	2.7267	1.46591	1.16555	0.50014	0.422839	0.471539	0.320758	0.46146	0.312468	0.223447	0.248254	0.401063		2.7526	1.81841	0.887083	0.300262	-0.175747	-0.289146	-0.54037	-0.569554	-0.551168	-0.608095	-0.554973	-0.611224	-0.644834	-0.635469	-0.577776
TraesCS1D02G039800	AT5G59870	LOC_Os05g02300	Bradi2g37327	GRMZM2G367842	1		298.641	139.512	16.7238	0.942799	0.321844	0.54223	0.238725	0.036658	0.100193	0.131237	0.202122	0.139242	0.149744	0.0850849	0.245666		3.36988	1.36976	-0.173585	-0.371939	-0.379744	-0.376974	-0.380789	-0.383328	-0.38253	-0.38214	-0.381249	-0.382039	-0.381907	-0.38272	-0.380701
TraesCS1D02G039900	AT5G59870	LOC_Os05g02300	Bradi2g37327	GRMZM2G367842	1		347.506	228.577	32.8695	1.47244	0.591755	0.543034	0.278155	0.150151	0.267733	0.111456	0.125011	0.105152	0.0779317	0.0773535	0.345831		3.07627	1.88313	-0.0802966	-0.395285	-0.404121	-0.40461	-0.407267	-0.408551	-0.407372	-0.408939	-0.408803	-0.409003	-0.409276	-0.409282	-0.406588
TraesCS1D02G061500	AT2G37080	LOC_Os05g03120	Bradi2g37920	GRMZM2G313448	1		40.966	14.0654	8.00314	4.45939	2.2205	0.759162	0.245401	0.0979654	0.205366	0.119262	0.213782	0.206827	0.0153834	0.131299	0.0416874		3.47897	0.892471	0.309581	-0.0311509	-0.246422	-0.386929	-0.436328	-0.450504	-0.440177	-0.448456	-0.439368	-0.440036	-0.458444	-0.447298	-0.455915
TraesCS1D02G073600	AT3G56690	LOC_Os11g11340	Bradi4g22080	GRMZM2G315264	1		7.74563	3.84923	2.36773	1.45237	1.50086	1.52915	1.32403	1.873	1.93253	1.58868	1.81499	1.6864	1.16332	1.12432	2.55891		3.41485	1.00072	0.0828122	-0.48433	-0.454288	-0.436761	-0.56385	-0.223718	-0.186833	-0.399876	-0.259656	-0.33933	-0.66342	-0.687586	0.20126
TraesCS1D02G100100	AT1G11720	LOC_Os08g09230	Bradi3g15027	GRMZM2G141399	1		8.71789	4.65719	5.13584	4.02244	3.42759	3.36827	2.4109	2.49863	1.97915	1.74724	1.88366	2.99087	2.06171	3.17494	2.99945		3.09247	0.728837	1.00745	0.359367	0.0131174	-0.0214101	-0.57867	-0.527606	-0.829982	-0.964968	-0.885565	-0.241084	-0.781926	-0.133939	-0.23609
TraesCS1D02G105900	AT5G09380	LOC_Os04g32350	Bradi2g34200	GRMZM2G025294	1		10.5854	5.32363	2.54114	0.959047	0.828858	0.905301	0.633054	0.522642	0.759046	0.646426	0.796072	1.12266	0.805028	0.950475	2.77333		3.29703	1.27398	0.204159	-0.404127	-0.454182	-0.424791	-0.529466	-0.571917	-0.481024	-0.524324	-0.466788	-0.341219	-0.463344	-0.407423	0.293435
TraesCS1D02G109800	AT1G23410	LOC_Os01g22490	Bradi2g12280	GRMZM2G047732	1		361.555	260.963	140.058	88.1443	60.8975	53.624	40.9694	30.4881	18.6129	14.1526	12.1495	7.73015	7.07384	9.9467	41.9345		2.84853	1.84313	0.634717	0.115849	-0.156477	-0.229174	-0.355653	-0.460411	-0.579101	-0.623681	-0.643701	-0.687872	-0.694431	-0.665718	-0.346007
TraesCS1D02G111300	AT4G26300	LOC_Os05g07030	Bradi2g34680	GRMZM2G148709	1		131.147	97.4767	70.0032	61.5618	60.1104	56.7127	52.5577	51.154	46.6106	38.9338	34.5834	23.7524	17.0769	14.7894	36.3916		2.66194	1.51711	0.582979	0.29596	0.246609	0.131084	-0.0101928	-0.0579183	-0.212401	-0.47342	-0.621341	-0.989608	-1.21658	-1.29436	-0.55986
TraesCS1D02G114100	AT1G26910	LOC_Os05g07700	Bradi2g34440	GRMZM2G087233	1		797.182	585.366	378.831	274.275	215.426	194.2	156.478	118.574	85.0737	61.5809	57.9406	32.6368	28.0148	26.4571	243.39		2.70652	1.71836	0.754838	0.267066	-0.00747641	-0.1065	-0.282478	-0.459307	-0.615592	-0.72519	-0.742173	-0.860219	-0.881782	-0.889049	0.122981
TraesCS1D02G120700	AT5G11460	LOC_Os05g08800	Bradi2g33900	GRMZM2G066341	1		12.4554	8.20161	6.2379	3.29012	1.97632	1.18787	1.32532	1.58348	1.9653	2.43096	2.60632	1.95051	1.50032	1.40678	2.50105		2.95394	1.57019	0.931409	-0.0274876	-0.45486	-0.711337	-0.666624	-0.582646	-0.458445	-0.306966	-0.249923	-0.463254	-0.609699	-0.640126	-0.284168
TraesCS1D02G128800	AT2G42740	LOC_Os02g14059	Bradi3g09030	GRMZM2G001816	1		229.031	155.994	91.6423	63.8528	48.6598	45.785	31.86	20.5895	11.905	7.11973	6.7862	2.74345	2.10428	2.79484	25.9962		2.86001	1.69462	0.667795	0.224376	-0.0180491	-0.0639205	-0.286113	-0.465948	-0.604521	-0.680877	-0.686199	-0.750706	-0.760905	-0.749886	-0.379677
TraesCS1D02G140600	AT2G37020	LOC_Os10g30640	Bradi3g27660	GRMZM2G134862	1		31.7281	16.8047	8.91715	7.96382	6.36669	6.69809	5.15849	3.91769	3.10103	2.02401	0.687918	0.0978007	0.131609	0.166655	4.30974		3.16368	1.2894	0.298777	0.179044	-0.0215445	0.0200771	-0.173286	-0.329122	-0.431689	-0.566956	-0.73476	-0.808875	-0.804628	-0.800227	-0.279883
TraesCS1D02G142200	AT1G67120	LOC_Os10g31864	Bradi3g27912	GRMZM2G405052	1		202.428	57.0087	6.41402	0.879861	0.465783	0.312677	0.212922	0.255263	0.264467	0.381031	0.800002	0.606673	0.565989	1.19712	30.067		3.57062	0.722425	-0.268524	-0.376916	-0.385026	-0.388025	-0.389979	-0.38915	-0.388969	-0.386686	-0.37848	-0.382267	-0.383064	-0.370702	0.194745
TraesCS1D02G149900	AT1G74260	LOC_Os01g66500	Bradi3g28648	GRMZM2G000622	1		43.5973	22.5421	10.3144	8.14197	8.77759	8.94302	9.9606	12.5847	12.9906	14.5645	19.2458	23.7848	21.7479	18.8074	18.5795		3.02215	0.632237	-0.7557	-1.00229	-0.930144	-0.911366	-0.795863	-0.498003	-0.451938	-0.273287	0.258073	0.773284	0.542082	0.208316	0.182446
TraesCS1D02G151300	AT1G48410	LOC_Os02g45070	Bradi5g18540	GRMZM2G039455	1		20.1524	10.483	7.90708	6.70834	7.18551	6.11329	7.67431	7.67314	7.58404	5.46942	6.4683	6.83344	5.97431	6.03814	16.1942		2.89368	0.479213	-0.164017	-0.463349	-0.344197	-0.611934	-0.22214	-0.222432	-0.244682	-0.772712	-0.523288	-0.432111	-0.646638	-0.630699	1.9053
TraesCS1D02G161700	AT4G31210	LOC_Os06g16980	Bradi1g43607	GRMZM2G172787	1		7.32307	3.59009	2.51933	2.00356	1.61593	1.40235	1.04165	1.04813	0.893295	0.979368	1.15636	1.74188	1.51614	1.81174	4.20149		3.10183	0.846219	0.199223	-0.112431	-0.346648	-0.475704	-0.693652	-0.689736	-0.783294	-0.731286	-0.624343	-0.270544	-0.406949	-0.228334	1.21565
TraesCS1D02G168200	AT4G03430	LOC_Os10g35550	Bradi3g29980	GRMZM2G049902	1		35.4211	21.3582	18.9829	15.9954	14.1149	12.6822	11.1878	9.32998	7.93015	5.11947	5.46706	4.63441	4.74812	4.78431	20.7002		2.70731	1.02199	0.737325	0.379293	0.153936	-0.0177635	-0.196856	-0.419498	-0.587256	-0.924093	-0.882437	-0.982224	-0.968596	-0.96426	0.943131
TraesCS1D02G174600	AT3G46730	LOC_Os08g14830	Bradi4g01113	GRMZM2G013170	1		5.9353	2.32786	1.21013	0.7094	0.480179	0.58856	0.179765	0.309146	0.0861579	0.0825177	0.106484	0.083653	0.108559	0.19488	1.61844		3.37573	0.940454	0.185914	-0.152117	-0.306858	-0.233693	-0.509658	-0.422317	-0.57285	-0.575307	-0.559128	-0.574541	-0.557727	-0.499454	0.461552
TraesCS1D02G194300	AT5G46570	LOC_Os10g42110	Bradi3g33950	GRMZM2G054634	1		29.8023	23.8574	15.8506	7.48508	2.99166	0.989069	0.527116	0.560581	0.281941	0.35423	0.146388	0.200169	0.311289	0.436275	2.3215		2.59793	1.95604	1.09154	0.188306	-0.296854	-0.513077	-0.562954	-0.559341	-0.589426	-0.581621	-0.604062	-0.598255	-0.586257	-0.572762	-0.369212
TraesCS1D02G213700	AT4G22590	LOC_Os10g40550	Bradi3g32970	GRMZM2G178546	1		27.4717	1.07053	2.76906	4.5905	4.15404	3.9575	4.86198	5.93982	7.81855	6.25896	4.31202	1.79568	1.05621	0.690359	3.51651		3.54818	-0.686571	-0.414125	-0.121968	-0.191975	-0.223501	-0.0784224	0.0944634	0.395811	0.145653	-0.166636	-0.570256	-0.688867	-0.74755	-0.294236
TraesCS1D02G225600	AT3G51800	LOC_Os05g28280	Bradi2g28680	AC233895.1_FG001	1		303.544	185.611	81.7923	48.813	34.1838	27.0023	20.6482	15.4081	10.2799	7.63388	9.34468	6.84452	6.5841	9.34731	50.211		3.1028	1.63359	0.340216	-0.0706405	-0.252891	-0.342358	-0.421517	-0.486798	-0.550685	-0.583649	-0.562336	-0.593483	-0.596727	-0.562303	-0.0532232
TraesCS1D02G226500	AT5G05560	0	Bradi2g28427	GRMZM2G053980	1		54.7662	22.381	4.12569	0.452607	0.10227	0.183524	0.147394	0.100296	0.104421	0.111802	0.0810327	0.184852	0.0703096	0.18666	2.46999		3.44859	1.17251	-0.110495	-0.368644	-0.393266	-0.387555	-0.390095	-0.393405	-0.393115	-0.392596	-0.394759	-0.387462	-0.395512	-0.387335	-0.22686
TraesCS1D02G229300	AT1G50030	LOC_Os03g52794	Bradi2g28007	GRMZM2G049342	1		77.3641	44.9556	34.7579	27.6462	25.7197	21.7884	19.459	21.7266	20.3764	18.0164	16.4563	17.9125	14.8148	16.3463	40.4485		3.11758	1.07692	0.434805	-0.0129965	-0.1343	-0.381842	-0.528518	-0.385729	-0.470748	-0.619349	-0.717584	-0.625896	-0.820947	-0.724512	0.793121
TraesCS1D02G232300	AT3G07440	LOC_Os02g27740	Bradi3g43470	GRMZM2G078272	1		15.4995	11.4068	6.08923	3.05913	2.54607	1.46948	1.17167	1.10581	1.13086	1.04174	0.713362	0.792265	0.629348	0.816864	4.82256		2.8132	1.8548	0.609543	-0.100037	-0.220182	-0.472295	-0.542037	-0.557458	-0.551592	-0.572462	-0.64936	-0.630883	-0.669035	-0.625123	0.312917
TraesCS1D02G240400	AT2G01210	LOC_Os01g33090	Bradi2g13790	GRMZM2G409893	1		15.1451	14.7138	6.51877	2.53817	1.44748	1.66972	0.980493	0.587175	0.786459	0.286965	0.264882	0.197327	0.140759	0.134511	1.14459		2.46254	2.37432	0.698395	-0.115664	-0.338717	-0.293267	-0.434219	-0.514655	-0.4739	-0.57605	-0.580566	-0.594382	-0.60595	-0.607228	-0.400661
TraesCS1D02G248100	AT2G31530	LOC_Os05g33020	Bradi2g26310	GRMZM5G866861	1		6.12609	3.06027	3.425	4.3	4.3434	4.66217	4.27676	3.92091	4.53614	2.73507	3.35437	3.2573	2.3696	2.58068	4.02473		2.4647	-0.781253	-0.395086	0.531318	0.577272	0.914767	0.506714	0.129954	0.781334	-1.12556	-0.469875	-0.572646	-1.5125	-1.28902	0.239877
TraesCS1D02G263300	AT3G26050	LOC_Os05g34760	Bradi2g25040	GRMZM2G070075	1		58.0539	65.2727	27.5776	12.9508	14.8284	15.706	12.305	7.30085	4.75051	3.87387	3.82227	2.84575	1.7413	1.81182	1.69946		2.18899	2.56151	0.616252	-0.13857	-0.0416765	0.00360976	-0.171898	-0.430139	-0.56175	-0.60699	-0.609652	-0.660046	-0.717041	-0.713402	-0.7192
TraesCS1D02G264200	AT3G09630	LOC_Os03g58204	Bradi1g05510	GRMZM2G007695	1		488.34	344.603	200.847	140.052	121.5	115.487	98.2723	71.2977	42.0742	29.034	27.525	10.811	7.71178	9.36762	64.7674		2.81972	1.72499	0.630118	0.167097	0.0257993	-0.0199944	-0.151109	-0.356552	-0.579124	-0.67844	-0.689933	-0.81723	-0.840835	-0.828224	-0.406288
TraesCS1D02G269100	AT1G72040	LOC_Os05g35520	Bradi2g24390	GRMZM2G147213	1		42.7109	6.64976	3.77074	2.45369	1.18276	0.580483	0.274658	0.154187	0.189783	0.0177486	0.163542	0.0897436	0.0927131	0.151495	3.29621		3.68294	0.241556	-0.033193	-0.158882	-0.280169	-0.337645	-0.36683	-0.378327	-0.37493	-0.391348	-0.377434	-0.384477	-0.384194	-0.378584	-0.0784789
TraesCS1D02G283300	AT5G02370	LOC_Os05g38480	Bradi2g23290	GRMZM2G082384	1		34.9518	25.8709	4.19944	0.440825	0.210543	0.127617	0.0632053	0.0342269	0.0790265	0.0660166	0.0482543	0.0380433	0	0.0166027	0.225194		2.94182	2.06671	-0.0217155	-0.383924	-0.406116	-0.414107	-0.420314	-0.423107	-0.41879	-0.420043	-0.421755	-0.422739	-0.426405	-0.424805	-0.404704
TraesCS1D02G287300	AT2G35040	LOC_Os08g10570	Bradi3g17836	GRMZM2G368902	1		44.9773	28.6277	15.9585	12.4969	10.906	9.30787	7.36627	6.43665	4.76913	3.28599	2.24713	1.62293	0.986366	1.34555	10.8456		2.97626	1.55476	0.453251	0.152291	0.0139714	-0.124978	-0.293788	-0.374613	-0.519594	-0.648544	-0.738866	-0.793137	-0.848482	-0.817253	0.00871612
TraesCS1D02G321100	AT1G11360	LOC_Os01g57450	Bradi2g20680	GRMZM2G106690	1		7.26542	5.13389	3.46088	1.62761	0.467103	0.53604	0.247234	0.137741	0.0372906	0.0598039	0.128983	0.126173	0.108375	0.142706	0.741638		2.78501	1.7818	0.994403	0.131573	-0.414623	-0.382178	-0.518105	-0.569638	-0.616915	-0.606319	-0.57376	-0.575082	-0.583459	-0.567301	-0.285413
TraesCS1D02G331500	AT3G48190	LOC_Os01g01689	Bradi2g00627	AC234199.1_FG003	1		46.2903	14.1433	2.8461	0.73655	0.617923	0.559168	0.676854	1.45365	2.25183	1.97387	2.33805	2.20866	1.60394	1.35114	12.461		3.5021	0.700816	-0.283615	-0.467441	-0.477778	-0.482898	-0.472643	-0.404953	-0.3354	-0.359621	-0.327887	-0.339162	-0.391857	-0.413885	0.554224
TraesCS1D02G361400	AT1G64190	LOC_Os11g29400	Bradi1g54350	GRMZM2G440208	1		44.9039	38.6492	26.7888	18.2359	12.215	8.54982	11.4647	19.3313	25.7992	22.9165	29.0477	29.1181	37.5948	32.2076	22.7342		1.9385	1.3199	0.146868	-0.699031	-1.29451	-1.65701	-1.36872	-0.590698	0.0489997	-0.236105	0.370285	0.377247	1.21561	0.682806	-0.254137
TraesCS1D02G364700	AT1G74260	LOC_Os01g66500	Bradi3g28648	GRMZM2G000622	1		57.8824	25.0441	9.24467	6.43977	6.57586	6.31843	6.08138	4.93762	3.27625	2.12343	2.61449	1.52131	0.861412	1.29641	10.5561		3.41614	1.09023	-0.0288201	-0.227489	-0.21785	-0.236083	-0.252873	-0.333884	-0.451557	-0.53321	-0.498429	-0.575858	-0.622598	-0.591787	0.0640664
TraesCS1D02G366300	AT1G07790	LOC_Os08g38300	Bradi1g08860	GRMZM2G141432	1		473.685	191.933	25.7426	6.8961	3.53403	2.29651	1.91019	1.34353	0.917238	0.867097	0.51307	0.235029	0.109484	0.104517	0.468826		3.45566	1.1718	-0.175312	-0.32808	-0.355332	-0.365364	-0.368495	-0.373088	-0.376544	-0.37695	-0.37982	-0.382074	-0.383091	-0.383132	-0.380179
TraesCS1D02G373800	AT1G07790	LOC_Os08g38300	Bradi1g08860	GRMZM2G141432	1		348.447	144.278	15.8579	3.61402	2.73769	2.43938	1.86123	1.4933	0.948006	1.09513	1.17151	0.424449	0.349956	0.462925	1.67757		3.44586	1.20046	-0.211884	-0.346539	-0.356177	-0.359457	-0.365816	-0.369862	-0.375859	-0.374241	-0.373401	-0.381617	-0.382437	-0.381194	-0.367836
TraesCS1D02G373900	AT1G07790	LOC_Os08g38300	Bradi1g08860	GRMZM2G141432	1		225.664	89.2408	12.8549	5.21747	2.35984	1.8251	1.34458	1.07526	0.602655	0.865405	0.602092	0.169228	0.234352	0.151114	0.810392		3.46941	1.1355	-0.1713	-0.30196	-0.350848	-0.359996	-0.368216	-0.372824	-0.380909	-0.376414	-0.380919	-0.388324	-0.38721	-0.388634	-0.377355
TraesCS1D02G382100	AT1G67040	LOC_Os05g47790	Bradi2g17500	GRMZM2G155746	1		8.19445	5.97359	3.07463	1.69989	0.617443	0.287485	0.375779	0.207538	0.16898	0.19805	0.287891	0.304046	0.246313	0.286007	0.306725		2.84739	1.90532	0.675612	0.0924614	-0.366703	-0.506668	-0.469215	-0.540581	-0.556937	-0.544606	-0.506497	-0.499643	-0.524133	-0.507296	-0.498507
TraesCS1D02G396600	AT1G07790	LOC_Os08g38300	Bradi2g00510	GRMZM2G057852	1		149.54	82.4634	7.45487	0.284752	0.193729	0.19393	0.0871741	0.23992	0.160956	0.078442	0.0788947	0.0698136	0.0953943	0.0465964	0.168098		3.24708	1.61514	-0.209773	-0.384218	-0.386432	-0.386428	-0.389025	-0.385309	-0.38723	-0.389237	-0.389226	-0.389447	-0.388825	-0.390012	-0.387056
TraesCS1D02G404000	AT5G46070	LOC_Os02g20410	Bradi2g16627	GRMZM2G098129	1		132.486	60.7378	29.1611	15.1872	10.5101	9.61999	7.87933	11.0164	11.7826	10.0987	9.76202	7.982	6.47688	6.65571	23.2872		3.39591	1.1601	0.176113	-0.259341	-0.405088	-0.432825	-0.487067	-0.389309	-0.365433	-0.417906	-0.428398	-0.483867	-0.53077	-0.525197	-0.0069287
TraesCS1D02G409900	AT5G11490	LOC_Os01g43630	Bradi2g44070	AC198725.4_FG007	1		6.55568	2.78774	1.58571	1.02203	0.59203	1.06121	0.711164	0.533901	0.447259	0.224494	0.406841	0.206225	0.217118	0.236659	1.87993		3.34823	0.978806	0.222929	-0.131534	-0.401932	-0.106897	-0.327017	-0.438486	-0.49297	-0.633053	-0.518386	-0.64454	-0.63769	-0.625402	0.407943
TraesCS1D02G419800	AT3G58610	LOC_Os05g49800	Bradi2g15790	GRMZM2G004382	1		335.607	351.975	262.368	219.269	194.897	184.092	182.227	186.291	194.221	219.657	265.124	197.119	169.148	168.108	97.0465		1.89952	2.15762	0.744654	0.0650484	-0.319258	-0.489624	-0.519035	-0.454954	-0.329914	0.0711773	0.788121	-0.284209	-0.725277	-0.741676	-1.8622
TraesCS1D02G420600	AT5G55190	LOC_Os05g49890	Bradi2g15730	GRMZM2G354604	1		485.614	423.369	249.058	138.508	99.0323	84.121	72.7056	59.6627	50.6334	42.2145	51.057	62.4396	91.0651	125.199	417.821		2.17032	1.75094	0.576468	-0.168389	-0.434367	-0.534837	-0.611751	-0.69963	-0.760468	-0.817192	-0.757614	-0.68092	-0.488049	-0.258064	1.71355
TraesCS1D02G427400	AT1G27680	LOC_Os05g50380	Bradi2g14970	GRMZM2G027955	1		96.7304	99.9786	48.4453	16.3446	7.52524	5.49747	5.59689	6.34056	5.70922	5.32943	2.72432	1.97542	2.36031	2.04728	4.36948		2.34321	2.44336	0.854472	-0.13526	-0.407182	-0.469702	-0.466637	-0.443708	-0.463174	-0.474884	-0.555205	-0.578295	-0.566428	-0.576079	-0.504481
TraesCS2A02G022100	AT4G34040	LOC_Os04g10680	Bradi5g01020	GRMZM2G000114	1		34.6771	21.1958	23.1988	23.2608	22.7474	20.528	21.603	21.0865	18.2978	15.1683	14.54	15.5716	12.5987	14.6617	28.4514		2.51614	0.122506	0.478158	0.489149	0.39801	0.00393656	0.19481	0.103107	-0.392029	-0.947684	-1.05924	-0.876067	-1.40391	-1.03763	1.41075
TraesCS2A02G052400	AT2G29140	LOC_Os04g12480	Bradi5g02912	GRMZM2G360907	1		33.1473	8.46102	0.902053	0.0653356	0.0226643	0.0270033	0.0177847	0.121419	0.0627879	0.0505778	0.175248	0.119697	0.0625483	0.174684	1.45226		3.62309	0.657207	-0.250952	-0.351478	-0.356604	-0.356083	-0.35719	-0.34474	-0.351784	-0.353251	-0.338272	-0.344946	-0.351812	-0.33834	-0.184848
TraesCS2A02G072700	AT5G43530	LOC_Os04g09800	Bradi5g00770	GRMZM2G030768	1		69.1565	8.88541	0.469655	0.0984124	0.0490691	0.0423799	0.0247363	0.0641321	0.0287193	0.0350462	0	0.0174078	0.0152441	0	0.00690657		3.71106	0.210585	-0.278193	-0.299755	-0.302621	-0.303009	-0.304034	-0.301746	-0.303802	-0.303435	-0.30547	-0.304459	-0.304585	-0.30547	-0.305069
TraesCS2A02G084900	AT5G27240	LOC_Os11g36960	Bradi1g34150	GRMZM2G017411	1		17.8069	8.46597	4.48269	2.86189	2.58877	1.88925	1.96743	2.01337	2.24265	1.60182	1.82873	1.21024	1.45678	1.48095	3.70321		3.38952	1.14407	0.186537	-0.203084	-0.26874	-0.436895	-0.418102	-0.407059	-0.351942	-0.50599	-0.451444	-0.600121	-0.540856	-0.535047	-0.000841112
TraesCS2A02G092400	AT3G08840	LOC_Os07g49110	Bradi1g16770	GRMZM2G142437	1		14.5881	5.50454	4.32475	2.55161	2.56441	2.48992	2.59022	2.75982	2.24179	1.52294	1.69339	3.28186	3.65827	4.42907	6.59594		3.37099	0.464433	0.086921	-0.480451	-0.476355	-0.500192	-0.468095	-0.413828	-0.579588	-0.809605	-0.755064	-0.246783	-0.126341	0.1203	0.813659
TraesCS2A02G095500	AT5G26860	LOC_Os07g48960	Bradi1g17070	GRMZM2G113056	1		66.6158	56.11	27.5774	10.3296	4.7627	2.5875	2.13443	2.14608	2.17797	1.75205	1.47467	1.00961	1.70683	1.67325	17.6778		2.62988	2.11151	0.703685	-0.147338	-0.422014	-0.52934	-0.551695	-0.55112	-0.549547	-0.570562	-0.584248	-0.607195	-0.572793	-0.57445	0.215228
TraesCS2A02G100900	AT1G08570	LOC_Os07g48510	Bradi1g17430	GRMZM2G181607	1		74.8363	8.14575	4.33203	4.13349	7.99165	11.9781	16.1047	18.3137	17.775	19.9977	11.8582	7.29624	4.92746	4.58181	2.08918		3.5348	-0.358761	-0.581416	-0.593007	-0.367758	-0.135018	0.105901	0.234872	0.20342	0.333188	-0.14202	-0.408358	-0.546653	-0.566833	-0.712359
TraesCS2A02G104700	AT2G40770	LOC_Os07g48270	Bradi1g17650	GRMZM2G381402	1		29.0374	10.1623	4.07591	3.62197	2.36181	2.2133	2.13392	2.03415	2.33188	1.84511	2.26062	2.16768	1.73769	2.53799	8.00859		3.51098	0.742275	-0.150516	-0.217103	-0.40195	-0.423734	-0.435378	-0.450013	-0.40634	-0.477743	-0.416793	-0.430426	-0.493499	-0.376108	0.426352
TraesCS2A02G147200	AT5G59440	LOC_Os07g44630	Bradi1g19950	GRMZM2G141551	1		23.9098	13.7296	5.32021	1.91624	0.910188	0.67151	0.448899	0.538624	0.263276	0.342959	0.309267	0.437107	0.218044	0.340416	5.63793		3.1368	1.55934	0.256284	-0.271172	-0.427063	-0.464047	-0.498542	-0.484638	-0.527304	-0.514957	-0.520178	-0.500369	-0.534313	-0.515351	0.305515
TraesCS2A02G167400	AT4G33160	LOC_Os07g42590	Bradi1g60370	GRMZM2G054032	1		9.02726	7.13959	5.04558	1.81387	0.955839	0.595281	0.786699	0.812772	1.02855	1.3949	1.03719	0.60478	0.867598	1.20714	1.34791		2.67178	1.92823	1.10341	-0.169557	-0.507534	-0.649557	-0.574158	-0.563888	-0.478893	-0.33459	-0.475489	-0.645815	-0.542292	-0.408547	-0.353097
TraesCS2A02G168300	AT1G72370	LOC_Os07g42450	Bradi1g23780	GRMZM2G159237	1		531.255	407.508	250.394	157.9	109.112	92.7914	65.9217	44.0969	23.1478	13.7044	14.6145	6.26835	5.22233	7.58955	53.0577		2.6817	1.87704	0.855428	0.253991	-0.0632496	-0.169371	-0.344089	-0.486003	-0.622223	-0.683628	-0.67771	-0.73198	-0.738782	-0.723389	-0.427736
TraesCS2A02G176100	AT3G25150	LOC_Os07g41180	Bradi1g22160	GRMZM2G138987	1		6.11027	1.11175	0.190723	0.0472163	0.0302191	0.0540819	0.076341	0.0287398	0.057222	0.0140185	0.0394473	0	0	0	0.536861		3.67363	0.369288	-0.239572	-0.334439	-0.345675	-0.3299	-0.315186	-0.346653	-0.327824	-0.356385	-0.339575	-0.365652	-0.365652	-0.365652	-0.0107525
TraesCS2A02G188100	AT5G67630	LOC_Os06g08770	Bradi1g23490	GRMZM2G058087	1		60.6483	27.3851	7.45133	1.6631	0.928916	0.595431	0.3794	0.270605	0.343645	0.409062	0.550989	0.697354	0.471959	0.660554	6.85578		3.37934	1.27278	0.0103793	-0.356189	-0.402684	-0.423804	-0.437485	-0.444375	-0.439749	-0.435607	-0.426618	-0.417349	-0.431623	-0.41968	-0.0273365
TraesCS2A02G194900	AT3G19540	LOC_Os07g40150	Bradi1g22870	GRMZM2G181219	1		9.02498	5.48919	3.3142	1.86553	1.58097	1.01236	0.977722	0.697797	0.151392	0.179598	0.186855	0.0642462	0.01603	0.0433848	0.115211		3.00522	1.56483	0.678785	0.0886295	-0.0272906	-0.258931	-0.273041	-0.387076	-0.609668	-0.598178	-0.595222	-0.64517	-0.664812	-0.653668	-0.624408
TraesCS2A02G202400	AT5G60930	LOC_Os09g02650	Bradi1g24560	GRMZM2G026560	1		105.244	51.8518	9.14281	0.437532	0.324108	0.305354	0.174348	0.178212	0.22866	0.171254	0.105415	0.0734732	0.0233984	0.0358469	0.121638		3.32979	1.43879	-0.0738465	-0.382164	-0.386181	-0.386845	-0.391485	-0.391348	-0.389561	-0.391594	-0.393926	-0.395057	-0.396831	-0.39639	-0.393352
TraesCS2A02G208200	AT2G45280	LOC_Os01g39630	Bradi2g41710	GRMZM2G123089	1		5.05821	2.83503	0.849447	0.506979	0.227244	0.186381	0.171276	0.336041	0.525647	0.198946	0.293083	0.207736	0.194322	0.122917	0.99395		3.22652	1.52311	0.0017622	-0.260637	-0.47497	-0.506279	-0.517852	-0.391609	-0.246333	-0.496652	-0.424523	-0.489917	-0.500194	-0.554905	0.11248
TraesCS2A02G212300	AT3G46870	LOC_Os07g36450	Bradi1g25240	GRMZM2G063263	1		5.0943	3.23735	1.58248	1.2302	1.11098	1.06168	0.505834	0.284975	0.401799	0.265135	0.201661	0.115946	0.101837	0.0901746	2.23082		2.87516	1.51546	0.303729	0.0457815	-0.0415163	-0.0776121	-0.484617	-0.646335	-0.560794	-0.660862	-0.707339	-0.770101	-0.780432	-0.788972	0.778456
TraesCS2A02G235700	AT4G14920	LOC_Os07g07690	Bradi1g55990	GRMZM2G412492	1		64.0481	42.3535	29.8458	20.2539	15.8898	15.6415	15.4421	16.4462	15.1249	12.0108	11.4577	11.1738	9.72	8.98644	29.1275		2.96631	1.46554	0.600296	-0.0632404	-0.365139	-0.382317	-0.396112	-0.326651	-0.418054	-0.633476	-0.67174	-0.691377	-0.791946	-0.842692	0.550603
TraesCS2A02G250200	AT4G14970	LOC_Os07g05960	Bradi1g57377	GRMZM2G324507	1		14.1201	6.24146	2.29725	1.8971	1.54906	0.801806	0.553513	0.375609	0.331929	0.476666	0.412293	0.494877	0.490018	0.487936	4.28707		3.31964	1.10299	-0.0067135	-0.119296	-0.217218	-0.427456	-0.497313	-0.547366	-0.559656	-0.518934	-0.537045	-0.51381	-0.515177	-0.515763	0.55312
TraesCS2A02G258100	AT1G48410	LOC_Os04g47870	Bradi5g18540	GRMZM2G039455	1		17.7425	11.3513	8.16174	6.52728	5.13939	5.22023	4.90566	5.78531	6.36855	5.21789	5.73247	5.42725	3.94964	4.46172	16.4264		2.47586	0.931788	0.161203	-0.233673	-0.568979	-0.549447	-0.625446	-0.412929	-0.27202	-0.550013	-0.425694	-0.499434	-0.856415	-0.732699	2.1579
TraesCS2A02G258200	AT1G48410	LOC_Os04g47870	Bradi5g18540	GRMZM2G039455	1		12.835	7.26195	5.95697	5.07778	3.82055	3.62929	3.58283	4.53313	4.77797	4.50566	4.19614	4.31674	3.29986	3.55478	12.013		2.53291	0.593245	0.139052	-0.166946	-0.604517	-0.671084	-0.687256	-0.356505	-0.271291	-0.366069	-0.473793	-0.431819	-0.785741	-0.697015	2.24683
TraesCS2A02G270800	AT4G29920	LOC_Os04g23220	Bradi3g43110	GRMZM2G359779	1		14.2503	3.10213	0.309756	0	0	0	0.0371044	0	0.0257139	0	0.0081946	0.0651545	0.01603	0.0133911	0.11883		3.65496	0.533577	-0.248263	-0.334992	-0.334992	-0.334992	-0.324603	-0.334992	-0.327793	-0.334992	-0.332698	-0.31675	-0.330504	-0.331243	-0.301721
TraesCS2A02G273000	AT5G50780	LOC_Os04g24550	Bradi5g04777	GRMZM2G043242	1		47.1429	18.7872	13.0858	9.22994	7.60744	6.94404	7.755	8.51179	8.85294	7.48086	8.38204	6.86199	5.69193	5.04157	13.56		3.52031	0.706912	0.141232	-0.24134	-0.402322	-0.468142	-0.387681	-0.312594	-0.278746	-0.414881	-0.325467	-0.476283	-0.592375	-0.656902	0.18828
TraesCS2A02G278000	AT3G25150	LOC_Os04g30430	Bradi5g07090	GRMZM2G139407	1		185.914	131.623	75.8283	37.2233	20.5735	15.3825	9.8361	7.40835	5.04521	4.70625	4.45095	2.71952	3.00313	3.75125	20.6139		2.85605	1.82719	0.76984	0.0382442	-0.277284	-0.375657	-0.480766	-0.526774	-0.571557	-0.577981	-0.582819	-0.615631	-0.610256	-0.596079	-0.276518
TraesCS2A02G285200	AT5G63540	LOC_Os04g32090	Bradi5g08320	GRMZM2G108255	1		8.46684	4.13409	0.909335	0.411611	0.171456	0.116759	0.0889215	0.1841	0.143152	0.0387762	0.159368	0.0666771	0.069086	0.0271638	0.301166		3.34352	1.39838	-0.0493378	-0.272785	-0.3806	-0.405156	-0.417653	-0.374924	-0.393307	-0.440165	-0.386027	-0.427639	-0.426558	-0.445378	-0.322368
TraesCS2A02G308200	AT5G08630	LOC_Os02g35100	Bradi5g10777	GRMZM2G064145	1		54.8128	21.1941	8.31659	5.17122	3.2589	2.38837	2.56774	3.0095	3.19067	2.24408	2.4853	2.54628	1.3767	1.4959	5.98787		3.49635	0.985274	0.0234185	-0.211519	-0.354355	-0.419378	-0.40598	-0.372984	-0.359452	-0.430155	-0.412138	-0.407583	-0.494942	-0.486039	-0.15052
TraesCS2A02G308700	AT2G27285	LOC_Os04g35910	Bradi5g10810	GRMZM2G045280	1		5.64256	4.90806	3.47465	2.88801	2.62233	2.67237	2.93222	3.10449	3.32634	3.01738	2.84408	2.40023	2.06314	1.83122	5.47464		2.10974	1.45381	0.173724	-0.350164	-0.58742	-0.542735	-0.310683	-0.15684	0.0412778	-0.234629	-0.389394	-0.785766	-1.0868	-1.29391	1.95978
TraesCS2A02G314400	AT2G06010	LOC_Os04g36850	Bradi5g11000	GRMZM2G131448	1		5.39531	3.86934	2.70552	3.1833	3.21148	2.66522	2.48979	2.15168	2.09795	1.75189	2.3101	1.98904	2.01721	2.56447	5.44068		2.21776	0.848974	-0.19496	0.233604	0.258882	-0.231101	-0.388467	-0.691744	-0.739936	-1.05036	-0.549643	-0.83763	-0.81236	-0.321474	2.25845
TraesCS2A02G338900	AT3G10350	LOC_Os02g51100	Bradi5g12380	GRMZM2G065480	1		11.2301	7.11661	4.33576	2.69184	1.59982	1.4706	1.14774	0.77126	0.439928	0.277918	0.580209	0.244577	0.138749	0.199886	1.40254		2.97743	1.6146	0.693291	0.148648	-0.213144	-0.255957	-0.362924	-0.487654	-0.597426	-0.651101	-0.55095	-0.662147	-0.697209	-0.676954	-0.278505
TraesCS2A02G339200	AT1G26880	LOC_Os09g24690	Bradi3g16620	GRMZM2G032564	1		68.709	63.8494	32.5301	17.9053	9.87276	8.43065	4.4589	2.26296	1.43888	0.663365	0.846564	0.545087	0.573956	0.948215	11.7307		2.4617	2.23903	0.803957	0.133839	-0.234219	-0.300298	-0.482286	-0.582906	-0.620665	-0.6562	-0.647806	-0.66162	-0.660297	-0.643148	-0.149087
TraesCS2A02G354000	AT5G57970	LOC_Os04g42290	Bradi5g14770	GRMZM2G097573	1		19.7724	10.9	6.80951	3.76629	2.01206	1.03642	0.898603	0.707413	0.57987	0.425483	0.633501	0.351499	0.474958	0.465099	1.77549		3.13418	1.43844	0.656635	0.0749958	-0.260284	-0.446755	-0.473095	-0.509637	-0.534014	-0.563521	-0.523763	-0.577661	-0.554065	-0.55595	-0.305499
TraesCS2A02G356300	AT4G31880	LOC_Os04g42320	Bradi5g14790	GRMZM2G000245	1		108.637	49.819	28.0906	18.4922	16.5483	15.1199	14.8937	12.7051	11.3124	9.77549	9.97303	10.6873	10.4097	10.6611	40.6366		3.32604	1.00041	0.141281	-0.238235	-0.315096	-0.371572	-0.380515	-0.467051	-0.522121	-0.582887	-0.575077	-0.546837	-0.557812	-0.54787	0.637341
TraesCS2A02G362100	AT3G24320	LOC_Os04g42784	Bradi5g15120	GRMZM2G360873	1		24.4371	4.09093	2.22356	2.04626	2.14494	1.78648	1.52803	1.78425	1.28035	0.754417	0.844833	0.88802	1.07634	1.20624	1.6761		3.70572	0.158047	-0.167558	-0.198473	-0.181267	-0.24377	-0.288835	-0.24416	-0.332023	-0.423728	-0.407962	-0.400432	-0.367596	-0.344945	-0.263018
TraesCS2A02G373400	AT4G21670	LOC_Os02g42600	Bradi5g16462	GRMZM2G120373	1		12.0852	8.74935	6.0691	4.42369	3.52639	2.94087	2.26502	1.88662	1.41443	1.27804	1.7722	1.51845	1.5057	1.69311	5.21344		2.74058	1.64296	0.761056	0.219659	-0.0755846	-0.268244	-0.490621	-0.61513	-0.770495	-0.815375	-0.652779	-0.736271	-0.740465	-0.678801	0.479512
TraesCS2A02G377800	AT2G37860	LOC_Os04g44290	Bradi5g16140	GRMZM2G133012	1		28.5148	18.4334	7.3247	1.36202	0.323824	0.228496	0.204779	0.253997	0.222515	0.19805	0.298121	0.319729	0.516168	0.856849	7.97395		2.98412	1.73301	0.354424	-0.385547	-0.514388	-0.526218	-0.529161	-0.523053	-0.52696	-0.529996	-0.517578	-0.514896	-0.490518	-0.448239	0.434996
TraesCS2A02G383600	AT2G20450	LOC_Os02g40880	Bradi5g15570	GRMZM2G140116	1		224.5	179.178	109.12	67.795	44.8581	41.234	31.2147	22.9316	13.5176	9.30914	7.65545	3.04732	2.15214	3.10543	39.5467		2.63038	1.93412	0.857867	0.22302	-0.129344	-0.18502	-0.33894	-0.466186	-0.610807	-0.67546	-0.700864	-0.771656	-0.785408	-0.770763	-0.21094
TraesCS2A02G403100	AT1G48410	LOC_Os04g47870	Bradi5g18540	GRMZM2G441583	1		186.695	32.8644	39.7138	27.4532	25.6699	24.1902	29.8615	39.0214	34.3356	24.5029	16.9091	13.6824	11.7625	9.572	9.82775		3.63812	-0.0529413	0.111406	-0.182779	-0.225566	-0.26107	-0.124994	0.0947927	-0.0176405	-0.253569	-0.435777	-0.5132	-0.559266	-0.611824	-0.605688
TraesCS2A02G403200	AT2G02080	LOC_Os02g45054	Bradi5g18530	GRMZM2G129261	1		28.2501	14.1759	12.1612	11.6847	12.1486	11.8152	9.68673	8.55592	7.13837	6.18646	6.83088	5.66794	6.48462	7.04083	18.5798		2.98222	0.535756	0.185537	0.102714	0.18335	0.125392	-0.244589	-0.441154	-0.687561	-0.853029	-0.741011	-0.943162	-0.8012	-0.704517	1.30126
TraesCS2A02G406900	AT1G76140	LOC_Os04g47360	Bradi5g18277	GRMZM2G322819	1		5.23958	0.0705387	0.0482267	0.0141395	0.0469194	0	0	0	0	0.0809245	0.0139467	0.0642462	0.0795036	0.0166027	1.12573		3.65907	-0.292665	-0.309723	-0.335782	-0.310722	-0.346592	-0.346592	-0.346592	-0.346592	-0.284725	-0.33593	-0.297476	-0.285811	-0.333899	0.514028
TraesCS2A02G416500	AT3G06530	LOC_Os04g46310	Bradi5g17540	GRMZM2G379913	1		227.433	88.0978	19.2904	7.13428	6.05517	5.63215	3.12621	3.14263	1.66468	1.96751	3.11101	2.18976	1.63911	2.68597	22.5002		3.47895	1.06797	-0.12264	-0.332984	-0.351656	-0.358976	-0.402337	-0.402053	-0.427627	-0.422387	-0.4026	-0.418541	-0.428069	-0.409955	-0.0670995
TraesCS2A02G432600	AT3G13580	LOC_Os04g51630	Bradi1g04950	GRMZM5G868433	1		301.907	229.927	130.626	89.7441	73.8191	67.9352	52.1757	35.9917	20.2503	12.5792	12.1381	4.38821	3.54875	4.78635	42.7833		2.71146	1.86191	0.689897	0.207381	0.0194246	-0.0500209	-0.236025	-0.427039	-0.612829	-0.703368	-0.708574	-0.800043	-0.809951	-0.795344	-0.34688
TraesCS2A02G444600	AT2G38170	LOC_Os05g51610	Bradi5g20177	GRMZM5G809587	1		15.0464	1.7038	1.52245	5.71794	8.79087	8.47435	6.58293	7.60578	6.48324	6.17198	4.96862	5.74749	4.04974	3.63746	5.63182		2.83601	-1.41371	-1.47147	-0.135171	0.843588	0.742773	0.140338	0.466124	0.108585	0.00944663	-0.373836	-0.125758	-0.666506	-0.797822	-0.162598
TraesCS2A02G448300	AT1G32700	LOC_Os04g50120	Bradi5g19980	GRMZM2G131280	1		14.5815	8.996	2.48759	0.794206	1.54026	1.05763	0.97793	1.38298	1.77205	2.70255	3.41787	1.78517	1.59115	1.71555	10.5476		2.69757	1.31417	-0.29781	-0.71722	-0.532441	-0.651975	-0.671716	-0.571395	-0.475031	-0.244568	-0.0674012	-0.471782	-0.519836	-0.489025	1.69846
TraesCS2A02G451900	AT1G08840	LOC_Os04g49860	Bradi5g19741	GRMZM2G100732	1		16.8584	6.95125	0.818971	0.04559	0.0151095	0	0.0145003	0.0143699	0	0.0177486	0	0.00592019	0	0.0133911	0.0450455		3.44504	1.20036	-0.189048	-0.364275	-0.371181	-0.374604	-0.371319	-0.371349	-0.374604	-0.370583	-0.374604	-0.373263	-0.374604	-0.37157	-0.364398
TraesCS2A02G551200	AT3G18630	LOC_Os04g57730	Bradi5g25880	GRMZM2G040627	1		9.33657	2.84613	0.215245	0.157822	0.0888717	0.0713969	0.104852	0.237991	0.126123	0.126889	0.143793	0.0497925	0.0789713	0.0847031	0.242804		3.58243	0.817385	-0.303418	-0.327881	-0.357255	-0.3647	-0.350447	-0.293728	-0.341385	-0.341059	-0.333858	-0.373904	-0.361473	-0.359031	-0.291677
TraesCS2A02G566600	AT4G31160	LOC_Os04g59460	Bradi5g27460	AC212859.3_FG007	1		64.0723	32.9344	19.2088	13.0717	11.48	12.2565	10.4665	10.8186	10.2067	8.34786	6.67774	5.83658	5.36816	6.33379	21.7043		3.28163	1.15959	0.224205	-0.194039	-0.302507	-0.249593	-0.37158	-0.347583	-0.389287	-0.515964	-0.629781	-0.687106	-0.719029	-0.653222	0.394267
TraesCS2B02G030700	AT4G34040	LOC_Os04g10680	Bradi5g01020	GRMZM2G000114	1		46.9211	27.7967	29.9191	26.3476	25.2105	22.8686	23.4164	21.2217	19.7217	14.5275	13.7731	16.5642	14.8618	14.3384	33.7295		2.71378	0.505918	0.75094	0.338614	0.207342	-0.063029	0.000216018	-0.253153	-0.426326	-1.02599	-1.11308	-0.790859	-0.987393	-1.04782	1.19084
TraesCS2B02G086700	AT5G43530	LOC_Os04g09800	Bradi5g00770	GRMZM2G030768	1		34.9266	7.59034	0.45584	0.0379104	0.0389669	0.0344022	0.0123681	0.0354848	0	0	0.0163892	0	0	0	0		3.6547	0.537518	-0.276036	-0.323693	-0.323573	-0.324093	-0.326606	-0.32397	-0.328016	-0.328016	-0.326147	-0.328016	-0.328016	-0.328016	-0.328016
TraesCS2B02G099600	AT5G27240	LOC_Os11g36960	Bradi1g34150	GRMZM2G017411	1		29.0298	13.2519	7.44346	4.99734	4.19365	2.83957	2.41982	2.25151	2.31545	2.34953	2.2171	2.3816	1.89735	2.24113	6.67735		3.37867	1.08709	0.243473	-0.111801	-0.228528	-0.425194	-0.486159	-0.510605	-0.501318	-0.496367	-0.515602	-0.49171	-0.562043	-0.512112	0.132203
TraesCS2B02G110800	AT5G26860	LOC_Os07g48960	Bradi1g17070	GRMZM2G113056	1		68.7359	59.0503	26.2952	10.0377	4.37446	2.15638	1.82724	2.4398	2.61077	1.92904	1.43997	1.09892	1.4592	1.74368	17.8766		2.62625	2.16542	0.606963	-0.166559	-0.43601	-0.541545	-0.557205	-0.528059	-0.519925	-0.552361	-0.575631	-0.591857	-0.574716	-0.561181	0.206412
TraesCS2B02G113600	AT5G52800	LOC_Os07g28470	Bradi1g28353	GRMZM5G809078	1		11.8518	7.75258	4.82344	3.17743	1.69554	1.30706	0.763071	0.436631	0.201819	0.10462	0.0963033	0.0629851	0.141729	0.159687	1.36105		2.89595	1.65801	0.773425	0.27634	-0.171184	-0.288503	-0.452783	-0.551367	-0.622278	-0.651632	-0.654143	-0.664205	-0.640425	-0.635002	-0.272199
TraesCS2B02G118100	AT1G08570	LOC_Os07g48510	Bradi1g17430	GRMZM2G181607	1		46.2939	6.21464	3.73963	4.90831	8.03338	11.4582	14.5018	16.4036	19.1505	21.027	11.5837	11.1353	6.84765	7.196	3.24485		3.22426	-0.631925	-0.870056	-0.757613	-0.456937	-0.127421	0.165413	0.348395	0.612681	0.793228	-0.115345	-0.158491	-0.571021	-0.537505	-0.917661
TraesCS2B02G121700	AT2G40770	LOC_Os07g48270	Bradi1g17650	GRMZM2G381402	1		36.1008	14.6005	5.95394	4.39049	3.30181	3.28941	3.28998	3.66177	3.9388	3.45839	3.64471	2.97036	2.98712	3.33351	13.6434		3.39039	0.864871	-0.150793	-0.334442	-0.462323	-0.46378	-0.463713	-0.42004	-0.387499	-0.44393	-0.422045	-0.501256	-0.499288	-0.4586	0.752451
TraesCS2B02G172700	AT5G59440	LOC_Os07g44630	Bradi1g19950	GRMZM2G141551	1		24.6186	14.4173	6.43517	2.88205	2.17747	2.52701	2.27851	1.68738	1.33421	0.759933	0.769913	0.359021	0.324384	0.483121	5.61985		3.13419	1.54931	0.309205	-0.24281	-0.352273	-0.297968	-0.336576	-0.428414	-0.483282	-0.572502	-0.570951	-0.634788	-0.640169	-0.615507	0.182537
TraesCS2B02G194400	AT1G72370	LOC_Os07g42450	Bradi1g23780	GRMZM2G159237	1		536.059	393.403	233.958	148.453	107.291	89.9955	64.3235	42.8349	24.4283	15.4626	15.7569	7.97371	6.0861	8.48939	61.4636		2.76696	1.82489	0.771939	0.207277	-0.0645455	-0.178764	-0.348297	-0.490204	-0.611759	-0.670966	-0.669023	-0.720422	-0.732888	-0.717017	-0.367184
TraesCS2B02G211900	AT3G19540	LOC_Os07g40150	Bradi1g22870	GRMZM2G181219	1		9.03141	5.67513	3.56582	2.13256	1.73812	1.29762	0.681782	0.737944	0.663649	0.567348	0.485435	0.130309	0.188063	0.193196	0.309943		2.97647	1.58992	0.718527	0.126417	-0.0365358	-0.218514	-0.472929	-0.449727	-0.48042	-0.520204	-0.554044	-0.700754	-0.676894	-0.674774	-0.626543
TraesCS2B02G219100	AT5G67630	LOC_Os06g08770	Bradi1g23490	GRMZM2G058087	1		50.745	17.1482	3.72235	0.968074	0.294367	0.239884	0.138779	0.120153	0.146374	0.415713	0.365355	0.201736	0.295145	0.49964	4.94767		3.53047	0.917583	-0.126578	-0.340784	-0.393179	-0.397417	-0.40528	-0.406729	-0.404689	-0.383742	-0.387659	-0.400384	-0.393119	-0.377215	-0.0312823
TraesCS2B02G229500	AT5G60930	LOC_Os09g02650	Bradi1g24560	GRMZM2G026560	1		119.299	57.8317	8.91253	0.454106	0.256392	0.378487	0.184988	0.277443	0.376816	0.289899	0.145014	0.186283	0.0699166	0.135081	0.367113		3.34364	1.41723	-0.115911	-0.381	-0.387197	-0.38337	-0.389434	-0.386537	-0.383422	-0.386146	-0.390687	-0.389394	-0.393041	-0.390998	-0.383727
TraesCS2B02G234700	AT2G45280	LOC_Os01g39630	Bradi2g41710	GRMZM2G123089	1		7.20527	2.36875	0.858318	0.402752	0.182912	0.146165	0.225675	0.201804	0.351854	0.226544	0.334973	0.321866	0.132744	0.143655	0.989476		3.54955	0.809661	-0.0459993	-0.304078	-0.428618	-0.449435	-0.404392	-0.417915	-0.332912	-0.4039	-0.342475	-0.3499	-0.457038	-0.450857	0.028302
TraesCS2B02G237500	AT3G46870	LOC_Os07g36450	Bradi1g25240	GRMZM2G063263	1		6.98128	3.26891	1.95864	1.48301	0.994948	0.761829	0.378486	0.391553	0.190682	0.11678	0.159319	0.0888353	0.078071	0.151574	1.82769		3.23	1.13582	0.39668	0.128373	-0.146946	-0.27845	-0.494698	-0.487327	-0.60064	-0.642329	-0.618332	-0.658093	-0.664165	-0.622701	0.322811
TraesCS2B02G239900	AT4G31460	LOC_Os07g36090	Bradi1g25420	GRMZM2G069141	1		16.0265	14.2202	7.57986	4.64412	3.57495	3.01823	2.29299	2.0813	1.53478	1.41398	1.4734	1.26534	1.38169	1.43537	5.1826		2.54868	2.15013	0.685041	0.0373104	-0.198588	-0.32142	-0.481436	-0.528141	-0.648724	-0.675376	-0.662265	-0.708172	-0.6825	-0.670657	0.156118
TraesCS2B02G257600	AT4G14920	LOC_Os07g07690	Bradi1g55990	GRMZM2G412492	1		68.2419	45.2863	34.0747	22.6014	16.9092	14.9966	14.9794	15.4795	14.4481	11.2627	11.9584	10.5939	7.35235	9.04174	27.4297		2.92506	1.48409	0.780319	0.0601129	-0.297193	-0.417256	-0.418333	-0.38694	-0.451683	-0.651636	-0.607969	-0.693621	-0.897098	-0.791051	0.363199
TraesCS2B02G266400	AT4G14970	LOC_Os07g05960	Bradi1g57377	GRMZM2G324507	1		23.4218	9.9477	4.13722	3.04287	1.69451	1.598	0.954796	0.896869	1.26407	1.03721	0.886273	1.43259	1.54563	1.11705	8.35596		3.31803	1.00553	0.00830443	-0.179515	-0.410928	-0.427491	-0.537881	-0.547823	-0.484802	-0.523736	-0.549642	-0.45588	-0.436479	-0.510035	0.732347
TraesCS2B02G289600	AT4G29920	LOC_Os04g23220	Bradi3g43110	GRMZM2G032547	1		15.717	3.77517	0.43761	0.0141395	0.0469194	0.101193	0.0217504	0.0574796	0.0544332	0.100445	0.0846468	0.139104	0	0	0.0196195		3.63743	0.609514	-0.236742	-0.344115	-0.335804	-0.322042	-0.342186	-0.333126	-0.333899	-0.322232	-0.326238	-0.31243	-0.3477	-0.3477	-0.342726
TraesCS2B02G291200	AT5G50780	LOC_Os04g24550	Bradi5g04777	GRMZM2G043242	1		46.2368	23.8917	16.6285	11.382	9.31588	8.58846	9.6708	9.74422	9.7243	8.21947	8.11357	7.19777	6.01514	5.42458	17.6232		3.29205	1.06641	0.342975	-0.179597	-0.385385	-0.457838	-0.350034	-0.342721	-0.344705	-0.494591	-0.505139	-0.596355	-0.714149	-0.77297	0.442049
TraesCS2B02G295400	AT3G25150	LOC_Os04g30430	Bradi5g07090	GRMZM2G139407	1		172.759	125.657	73.1206	36.441	21.2602	13.402	9.15091	5.86622	4.28755	3.28376	3.24074	2.58863	2.87678	3.76742	19.6685		2.80993	1.86184	0.80438	0.0660803	-0.239483	-0.397654	-0.483222	-0.549337	-0.581113	-0.601318	-0.602184	-0.615309	-0.609509	-0.591582	-0.27152
TraesCS2B02G302300	AT5G63540	LOC_Os04g32090	Bradi5g08320	GRMZM2G108255	1		6.22692	2.26069	0.958974	0.329615	0.38733	0.187538	0.170681	0.13423	0.0598966	0.0590074	0.0139467	0.102016	0.0153834	0	0.073234		3.49247	0.971621	0.144283	-0.255724	-0.219041	-0.346024	-0.356738	-0.379906	-0.427151	-0.427716	-0.456355	-0.400381	-0.455442	-0.46522	-0.418674
TraesCS2B02G311700	AT5G03910	LOC_Os04g33700	Bradi5g09380	GRMZM2G388539	1		6.31343	2.69685	1.07823	0.732652	0.611676	1.14062	0.984777	1.35549	1.43068	1.98564	2.85268	2.62116	2.96251	2.50433	4.16959		2.78768	0.319102	-0.78573	-1.02161	-1.10418	-0.743143	-0.849516	-0.596479	-0.545156	-0.16635	0.425468	0.267435	0.500434	0.18769	1.32435
TraesCS2B02G324700	AT5G08630	LOC_Os02g35100	Bradi5g10777	GRMZM2G064145	1		56.3004	21.9806	7.61425	4.45174	3.09462	2.26435	2.42459	2.91914	3.07716	2.35925	2.97046	2.30843	1.43215	0.939677	5.83735		3.49417	1.01148	-0.0277804	-0.256556	-0.35473	-0.414792	-0.4032	-0.367425	-0.355994	-0.407927	-0.363712	-0.411603	-0.474993	-0.510619	-0.156321
TraesCS2B02G327300	AT5G03650	LOC_Os02g32660	Bradi3g44760	GRMZM2G032628	1		10.3954	6.54248	4.79199	3.28672	2.07507	1.41109	1.19973	0.880393	0.468285	0.377215	0.392693	0.293003	0.1706	0.319754	1.05544		2.88846	1.52318	0.902887	0.369493	-0.0598573	-0.295139	-0.370036	-0.483193	-0.629224	-0.661495	-0.65601	-0.691335	-0.734709	-0.681856	-0.421165
TraesCS2B02G333000	AT2G06010	LOC_Os04g36850	Bradi5g11000	GRMZM2G131448	1		5.8449	4.40405	3.02662	2.86538	2.54652	2.10456	1.79504	1.96169	1.62066	1.43928	1.8697	1.01894	0.921742	1.24293	3.73658		2.58754	1.49688	0.454209	0.33216	0.0907939	-0.243753	-0.478046	-0.351896	-0.610046	-0.747343	-0.421529	-1.06552	-1.1391	-0.895971	0.991626
TraesCS2B02G342800	AT1G26880	LOC_Os09g24690	Bradi3g16620	GRMZM2G032564	1		68.1714	60.2723	31.2176	15.4148	9.01561	6.46753	4.13364	1.99445	0.819179	0.682163	0.606574	0.228633	0.458814	0.910604	10.197		2.54495	2.17358	0.807613	0.0646628	-0.236185	-0.35598	-0.465704	-0.566275	-0.621529	-0.627971	-0.631525	-0.649293	-0.638472	-0.617231	-0.180641
TraesCS2B02G343100	AT3G10350	LOC_Os02g51100	Bradi5g12380	GRMZM2G065480	1		14.1997	10.3211	5.17857	3.33082	2.35663	1.95177	1.56727	1.1819	0.580687	0.313236	0.280613	0.132922	0.0626876	0.108383	0.571935		2.83709	1.87103	0.590152	0.129921	-0.112727	-0.213569	-0.309338	-0.405326	-0.555073	-0.621689	-0.629815	-0.666601	-0.684095	-0.672713	-0.557253
TraesCS2B02G372300	AT4G25540	LOC_Os04g58630	Bradi5g26812	GRMZM2G023125	1		17.1408	2.7731	0.228955	0.0535136	0	0	0.0123681	0.00703831	0	0	0.0394473	0.0174078	0	0.0433848	0.902079		3.69065	0.318826	-0.278234	-0.319406	-0.331965	-0.331965	-0.329062	-0.330313	-0.331965	-0.331965	-0.322707	-0.327879	-0.331965	-0.321783	-0.120265
TraesCS2B02G372400	AT4G25540	LOC_Os04g58630	Bradi5g26812	GRMZM2G023125	1		15.7909	2.87218	0.206607	0.0535136	0	0	0	0.00703831	0	0.0202311	0.0242794	0.0174078	0	0.0133911	0.617791		3.67972	0.397367	-0.279896	-0.318793	-0.33239	-0.33239	-0.33239	-0.330601	-0.33239	-0.327249	-0.326221	-0.327967	-0.33239	-0.328987	-0.175423
TraesCS2B02G375300	AT5G57970	LOC_Os04g42290	Bradi5g14770	GRMZM2G097573	1		14.3633	9.77973	5.71771	2.91986	1.80552	1.12622	0.773688	0.660421	0.425021	0.556281	0.580815	0.39162	0.311359	0.384752	1.8929		2.91016	1.75866	0.738195	0.0353172	-0.24463	-0.415284	-0.503848	-0.532303	-0.591441	-0.558465	-0.552302	-0.599832	-0.619995	-0.601557	-0.222678
TraesCS2B02G379900	AT3G24320	LOC_Os04g42784	Bradi5g15120	GRMZM2G360873	1		40.0544	11.0476	10.4926	9.89716	10.5601	10.8764	9.95538	9.79957	9.62032	7.70337	7.4061	7.57051	6.91339	7.0266	10.7938		3.67601	-0.0341383	-0.105121	-0.181286	-0.0964873	-0.0560297	-0.173839	-0.193768	-0.216695	-0.461884	-0.499908	-0.478879	-0.562929	-0.548447	-0.0665998
TraesCS2B02G393400	AT5G23140	LOC_Os04g44400	Bradi5g16220	GRMZM2G320135	1		10.7034	10.7258	6.72147	4.97638	2.87174	2.9387	2.30266	2.62753	1.98767	2.36279	2.91682	3.02014	3.18457	5.02277	9.10309		1.99042	1.99791	0.655904	0.0710521	-0.634298	-0.611856	-0.825018	-0.716142	-0.930585	-0.804867	-0.619189	-0.584563	-0.529455	0.0865993	1.45408
TraesCS2B02G394800	AT2G37860	LOC_Os04g44290	Bradi5g16140	GRMZM2G133012	1		38.5433	26.1796	12.2586	3.99648	1.29317	0.490841	0.862523	0.714652	0.672135	0.793386	1.30054	1.34067	0.781585	1.32693	10.3807		2.92389	1.78761	0.508194	-0.251133	-0.499581	-0.573318	-0.539159	-0.552749	-0.556657	-0.545513	-0.498903	-0.495215	-0.546598	-0.496478	0.335608
TraesCS2B02G400600	AT2G20450	LOC_Os02g40880	Bradi5g15570	GRMZM2G140116	1		243.535	183.524	106.955	71.6343	52.1673	48.6152	36.8032	25.4448	16.4869	9.63538	8.55524	3.68902	2.50082	2.95902	36.3808		2.72882	1.85284	0.735152	0.219567	-0.0645944	-0.116445	-0.288866	-0.454665	-0.585425	-0.685437	-0.701204	-0.772236	-0.78958	-0.782892	-0.295032
TraesCS2B02G421000	AT1G48410	LOC_Os04g47870	Bradi5g18540	GRMZM2G039455	1		160.84	43.8874	46.7589	29.8608	26.585	26.0367	27.0246	31.6887	27.6577	21.097	15.575	11.5253	8.21533	6.72407	11.0807		3.54574	0.302718	0.382343	-0.0862312	-0.177064	-0.19227	-0.164875	-0.0355447	-0.147319	-0.329243	-0.482365	-0.59466	-0.686443	-0.727794	-0.606988
TraesCS2B02G421100	AT2G02080	LOC_Os02g45054	Bradi5g18530	GRMZM2G129261	1		30.2741	17.652	15.6099	15.83	14.4684	11.5522	8.96608	6.30881	5.74979	6.02349	5.62868	6.08228	6.08837	6.09104	17.4256		2.75865	0.8957	0.594298	0.626784	0.425817	-0.00459974	-0.386302	-0.778502	-0.86101	-0.820613	-0.878886	-0.811936	-0.811037	-0.810644	0.862279
TraesCS2B02G424500	AT1G76140	LOC_Os04g47360	Bradi5g18277	GRMZM2G322819	1		12.5759	0.241631	0.0861405	0.0756581	0.418506	0.694638	0.297092	0.202167	0.140808	0.106479	0.0976272	0.154513	0.348613	0.411537	2.14939		3.6923	-0.311076	-0.361544	-0.364947	-0.253667	-0.164042	-0.293075	-0.323885	-0.343801	-0.354943	-0.357816	-0.339353	-0.276353	-0.255929	0.308132
TraesCS2B02G425100	AT3G10390	LOC_Os04g47270	Bradi5g18210	GRMZM2G019863	1		7.86843	5.66447	4.08139	2.43878	1.68078	1.17638	1.35335	1.43112	1.1556	1.14077	1.47152	1.85008	1.5476	2.0461	4.06977		2.75755	1.60432	0.775972	-0.0835286	-0.480149	-0.74408	-0.651482	-0.610788	-0.754952	-0.762712	-0.589646	-0.391566	-0.549839	-0.288996	0.769894
TraesCS2B02G435400	AT3G06530	LOC_Os04g46310	Bradi5g17540	GRMZM2G379913	1		233.667	92.2721	22.6375	10.0651	7.89636	6.48405	4.5426	3.83139	2.56007	2.74494	3.88683	2.27833	2.41	3.27123	24.0153		3.47049	1.08257	-0.093449	-0.305776	-0.342403	-0.366255	-0.399043	-0.411054	-0.432524	-0.429402	-0.410118	-0.437282	-0.435059	-0.420514	-0.070181
TraesCS2B02G461500	AT1G80480	LOC_Os04g51100	Bradi5g20490	GRMZM2G180418	1		5.84062	2.4411	0.585263	0.141604	0.0867623	0.0529997	0.0336286	0.102642	0.0500963	0.141525	0.0488632	0.028725	0	0.103372	2.88365		3.13098	1.00416	-0.156903	-0.434467	-0.468777	-0.4899	-0.502019	-0.458842	-0.491716	-0.434516	-0.492487	-0.505086	-0.523057	-0.458385	1.28102
TraesCS2B02G473200	AT1G08840	LOC_Os04g49860	Bradi5g19741	GRMZM2G100732	1		19.5777	7.28981	1.06448	0.0633889	0.0644958	0	0.0145003	0.0146632	0.014468	0	0	0.0236808	0	0	0		3.49501	1.06901	-0.16005	-0.357695	-0.357476	-0.370209	-0.367347	-0.367314	-0.367353	-0.370209	-0.370209	-0.365534	-0.370209	-0.370209	-0.370209
TraesCS2B02G494300	AT2G17265	LOC_Os02g58510	Bradi3g60720	GRMZM2G048497	1		5.29762	3.37945	2.27467	2.44359	2.12486	1.52409	1.22551	1.23368	1.21021	0.892558	0.971777	0.546057	0.438445	0.328083	0.354028		2.83824	1.35936	0.50759	0.637827	0.392086	-0.0710993	-0.301302	-0.295	-0.313094	-0.558003	-0.496926	-0.825151	-0.908118	-0.993206	-0.973203
TraesCS2B02G499400	AT5G17710	LOC_Os01g32640	Bradi1g02145	GRMZM2G169227	1		10.0999	5.76074	4.84501	3.67885	2.59113	2.41802	2.11008	1.54936	1.46059	1.5556	1.57983	1.42908	1.03605	0.758404	4.34281		2.97792	1.15425	0.76939	0.279273	-0.177879	-0.250634	-0.380053	-0.615716	-0.653022	-0.613091	-0.60291	-0.666268	-0.831449	-0.94814	0.558323
TraesCS2B02G582400	AT3G18630	LOC_Os04g57730	Bradi5g25880	GRMZM2G040627	1		10.5554	3.16235	0.128292	0.0156845	0.0696643	0.0270033	0.0250349	0.0351916	0.0728048	0.0899778	0.0628099	0	0.0557122	0.0868789	0.202866		3.58258	0.818642	-0.315667	-0.357767	-0.337586	-0.353535	-0.354271	-0.350474	-0.336412	-0.329992	-0.340149	-0.363631	-0.342802	-0.33115	-0.287788
TraesCS2B02G602200	AT2G37230	LOC_Os02g02020	Bradi3g01116	GRMZM2G074805	1		25.8248	15.8811	4.94725	1.83049	1.36435	1.41278	0.4676	0.329489	0.26157	0.128754	0.172345	0.154513	0.138769	0.181107	1.96812		3.12664	1.72326	0.18014	-0.259736	-0.325524	-0.31869	-0.452085	-0.471577	-0.481162	-0.499907	-0.493755	-0.496272	-0.498494	-0.492518	-0.240313
TraesCS2B02G630100	AT4G31160	LOC_Os04g59460	Bradi5g27460	AC212859.3_FG007	1		22.2702	11.8351	6.03264	3.9716	3.61468	4.0237	3.30548	3.40577	3.56844	3.09813	3.07666	2.58947	2.07698	1.89469	9.51561		3.21094	1.19873	0.0798384	-0.317594	-0.38642	-0.307549	-0.446044	-0.426705	-0.395336	-0.486027	-0.490166	-0.584113	-0.682936	-0.718088	0.751465
TraesCS2D02G022900	AT4G34040	LOC_Os04g10680	Bradi5g01020	GRMZM2G000114	1		51.9047	34.0791	34.4489	31.4273	30.8582	28.083	33.4469	31.5058	31.0663	22.4899	19.0952	23.2842	18.0035	19.5256	39.4473		2.56695	0.486461	0.529624	0.176962	0.110549	-0.213353	0.412674	0.186126	0.134838	-0.866144	-1.26236	-0.773441	-1.38977	-1.21212	1.113
TraesCS2D02G071800	AT5G43530	LOC_Os04g09800	Bradi5g00770	GRMZM2G030768	1		59.3043	7.35281	0.67988	0.364354	0.151656	0.0729825	0	0.0143699	0.00723399	0.00700923	0	0	0	0.0166027	0		3.71328	0.191274	-0.261111	-0.282502	-0.296922	-0.302255	-0.307203	-0.306229	-0.306713	-0.306728	-0.307203	-0.307203	-0.307203	-0.306077	-0.307203
TraesCS2D02G094000	AT5G26860	LOC_Os07g48960	Bradi1g17070	GRMZM2G113056	1		58.4564	52.3352	24.5355	11.2154	4.83327	2.60201	1.85044	2.05777	1.39281	1.52444	1.43875	1.01915	1.20547	1.08471	14.5133		2.54919	2.21327	0.687683	-0.0432916	-0.393531	-0.515978	-0.557223	-0.545845	-0.582336	-0.575113	-0.579815	-0.602842	-0.592617	-0.599244	0.137689
TraesCS2D02G095100	AT5G61190	LOC_Os10g17740	Bradi4g45110	GRMZM2G111238	1		10.2836	7.80914	6.08711	6.01149	4.75212	4.47429	4.26863	3.89251	3.78271	3.6118	3.37293	2.79288	2.98975	2.92915	7.23114		2.57457	1.37953	0.547892	0.511371	-0.0968284	-0.231004	-0.330325	-0.511971	-0.564995	-0.647539	-0.762895	-1.04303	-0.947947	-0.977216	1.10039
TraesCS2D02G097300	AT5G52800	LOC_Os07g28470	Bradi1g28353	GRMZM5G809078	1		10.4601	7.58201	4.93865	3.22782	1.98939	1.36333	0.687603	0.247831	0.0964998	0.14775	0.0533941	0.075381	0.142122	0.151768	0.646662		2.71904	1.78064	0.918786	0.360975	-0.042811	-0.246935	-0.467252	-0.610638	-0.659979	-0.643269	-0.674033	-0.666864	-0.645104	-0.641959	-0.480601
TraesCS2D02G100500	AT1G08570	LOC_Os07g48510	Bradi1g17430	GRMZM2G181607	1		41.4849	6.77887	4.95709	5.924	9.00475	10.9147	14.7027	15.4457	17.1067	15.991	8.83392	7.17146	6.01587	5.63999	3.65523		3.30164	-0.529443	-0.730543	-0.62381	-0.283735	-0.0729003	0.345246	0.427263	0.610607	0.487451	-0.302593	-0.486106	-0.613668	-0.65516	-0.874251
TraesCS2D02G104400	AT2G40770	LOC_Os07g48270	Bradi1g17650	GRMZM2G381402	1		33.5939	11.6728	5.00991	3.57083	2.76698	2.6428	2.89022	2.20336	2.73134	2.25119	2.17844	1.55751	1.67947	1.96147	10.1951		3.47991	0.735927	-0.0981097	-0.278247	-0.37887	-0.394414	-0.363443	-0.449422	-0.383331	-0.443435	-0.452541	-0.530266	-0.515	-0.4797	0.550944
TraesCS2D02G152000	AT5G59440	LOC_Os07g44630	Bradi1g19950	GRMZM2G141551	1		20.7847	12.466	4.27051	1.58932	1.25011	1.48246	1.32501	0.91276	0.689585	0.468681	0.490777	0.388405	0.277816	0.316927	4.87436		3.12503	1.62631	0.149777	-0.333274	-0.394386	-0.352525	-0.380893	-0.455165	-0.495373	-0.535172	-0.531191	-0.549634	-0.569558	-0.562512	0.258569
TraesCS2D02G175700	AT1G72370	LOC_Os07g42450	Bradi1g23780	GRMZM2G159237	1		541.533	397.331	239.298	150.513	105.404	87.5567	63.5795	43.2621	23.6773	15.2124	15.1756	6.76158	5.3313	6.90215	55.242		2.76199	1.82356	0.795118	0.217325	-0.0762395	-0.192383	-0.348421	-0.480642	-0.608095	-0.663183	-0.663422	-0.718179	-0.727487	-0.717264	-0.402679
TraesCS2D02G183500	AT3G25150	LOC_Os07g41180	Bradi1g22160	GRMZM2G138987	1		9.17648	3.89386	0.680245	0.0313691	0.0310145	0.132499	0.060987	0.0287398	0	0.0247578	0.00697337	0	0.01603	0.0765901	4.22446		3.1564	1.05927	-0.2165	-0.474095	-0.474236	-0.433948	-0.462337	-0.475139	-0.486548	-0.47672	-0.48378	-0.486548	-0.480185	-0.456143	1.19051
TraesCS2D02G192200	AT5G42330	LOC_Os07g29190	Bradi1g28150	GRMZM2G172945	1		5.87872	5.42483	2.27105	0.346108	0.117379	0.0423799	0.0371044	0.041844	0	0	0	0	0	0.0166027	0		2.55598	2.32083	0.686951	-0.310304	-0.428801	-0.467656	-0.470389	-0.467934	-0.489612	-0.489612	-0.489612	-0.489612	-0.489612	-0.481011	-0.489612
TraesCS2D02G192800	AT3G19540	LOC_Os07g40150	Bradi1g22870	GRMZM2G181219	1		8.73121	5.27901	2.70312	1.46132	1.43982	1.24886	1.04532	0.98552	0.76069	0.784567	0.477538	0.225555	0.285767	0.346702	0.86503		3.124	1.57341	0.416423	-0.141343	-0.151	-0.236772	-0.328193	-0.355053	-0.456037	-0.445313	-0.583218	-0.696398	-0.669354	-0.641984	-0.409172
TraesCS2D02G199500	AT5G67630	LOC_Os06g08770	Bradi1g23490	GRMZM2G058087	1		54.1042	17.6198	3.86731	1.88686	1.1507	1.24508	0.629559	0.880663	0.92332	0.859735	0.724509	0.724509	0.681434	0.649036	4.80725		3.55689	0.856363	-0.16158	-0.30817	-0.36266	-0.355674	-0.401234	-0.382648	-0.37949	-0.384197	-0.394206	-0.394206	-0.397394	-0.399792	-0.0920062
TraesCS2D02G213200	AT5G60930	LOC_Os09g02650	Bradi1g24560	GRMZM2G026560	1		132.177	68.1529	10.6765	0.458985	0.309633	0.480347	0.120803	0.347239	0.109197	0.223697	0.274301	0.116117	0.0626876	0	0.63605		3.29769	1.50693	-0.100688	-0.386474	-0.390651	-0.385876	-0.395933	-0.389599	-0.396257	-0.393055	-0.391639	-0.396064	-0.397558	-0.399311	-0.381521
TraesCS2D02G214900	AT2G45280	LOC_Os01g39630	Bradi2g41710	GRMZM2G123089	1		5.13536	2.77374	0.731041	0.260945	0.0939597	0	0.131165	0.106655	0.0803638	0.0870443	0.0913158	0.0723358	0.0229358	0.035656	0.284839		3.25946	1.53927	0.0513883	-0.291025	-0.412656	-0.481096	-0.385556	-0.403409	-0.422559	-0.417693	-0.414582	-0.428407	-0.464389	-0.455124	-0.273622
TraesCS2D02G218200	AT3G46870	LOC_Os07g36450	Bradi1g25240	GRMZM2G063263	1		5.99647	3.06244	1.43706	0.798151	0.554775	0.734426	0.295555	0.271971	0.117546	0.0406413	0.0899884	0.0719506	0.0707723	0.103754	1.50012		3.21675	1.32413	0.275668	-0.136467	-0.293458	-0.177573	-0.46067	-0.475883	-0.575496	-0.625104	-0.593272	-0.604908	-0.605668	-0.584393	0.316346
TraesCS2D02G220700	AT4G31460	LOC_Os07g36090	Bradi1g25420	GRMZM2G069141	1		18.5448	14.605	8.49461	4.15022	3.58318	2.35885	2.21865	1.7929	1.42914	0.994987	1.33277	1.34821	1.20536	1.71056	4.82059		2.7271	1.95813	0.765494	-0.0824509	-0.193128	-0.432093	-0.459459	-0.542557	-0.613556	-0.698295	-0.632366	-0.629353	-0.657234	-0.558627	0.0483932
TraesCS2D02G238100	AT4G14920	LOC_Os07g07690	Bradi1g55990	GRMZM2G412492	1		65.8361	39.0925	26.9655	16.0552	12.6912	10.9651	11.2976	11.6784	11.125	9.02348	10.4301	8.05918	7.82282	7.83583	26.6243		3.08863	1.34853	0.55948	-0.150407	-0.36929	-0.4816	-0.459962	-0.43519	-0.471193	-0.607932	-0.51641	-0.670675	-0.686054	-0.685207	0.53728
TraesCS2D02G251400	AT4G14970	LOC_Os07g05960	Bradi1g57377	GRMZM2G324507	1		16.9105	6.57437	1.56133	0.627206	0.447856	0.409528	0.26909	0.307155	0.295325	0.313415	0.284531	0.440687	0.452276	0.445964	4.56104		3.40552	1.00288	-0.162411	-0.379549	-0.421239	-0.430149	-0.462794	-0.453945	-0.456695	-0.45249	-0.459204	-0.422906	-0.420212	-0.421679	0.534876
TraesCS2D02G257600	AT2G16070	LOC_Os07g03130	Bradi1g57430	GRMZM2G145633	1		8.85049	3.79451	3.42245	3.47697	2.46795	1.90883	1.11987	0.664234	0.191483	0.18794	0.189046	0.0638022	0.251536	0.255438	2.24737		3.05368	0.819662	0.655265	0.679355	0.233516	-0.0135341	-0.36214	-0.563466	-0.772353	-0.773919	-0.773431	-0.82877	-0.745819	-0.744095	0.136052
TraesCS2D02G258100	AT3G17570	LOC_Os07g02910	Bradi1g55814	GRMZM2G157132	1		8.30964	4.09836	0.331968	0.0599736	0.0469194	0.0492001	0.0268684	0.0351916	0.0745812	0.190602	0.090399	0.199599	0.0457322	0.101306	0.274864		3.34108	1.43471	-0.270272	-0.393399	-0.399308	-0.398276	-0.408385	-0.404617	-0.386786	-0.334266	-0.379626	-0.330193	-0.399846	-0.374689	-0.296122
TraesCS2D02G269900	AT4G29920	LOC_Os04g23220	Bradi3g43110	GRMZM2G032547	1		9.37083	2.6781	0.631017	0.0441263	0.0318904	0	0.0355694	0.0721428	0.108866	0.0988521	0.0922326	0.0723358	0.0467969	0.134511	0.138805		3.59481	0.753327	-0.115787	-0.364959	-0.370154	-0.383694	-0.368592	-0.353065	-0.337473	-0.341725	-0.344535	-0.352983	-0.363826	-0.326585	-0.324762
TraesCS2D02G272300	AT5G50780	LOC_Os04g24550	Bradi5g04777	GRMZM2G043242	1		43.2564	19.9098	12.2337	8.19643	7.18737	6.94241	7.27969	9.17039	8.53108	7.60203	7.00353	6.32832	5.45788	4.74416	14.2662		3.42588	0.930249	0.109714	-0.321845	-0.429708	-0.455893	-0.419839	-0.217733	-0.286073	-0.385382	-0.449359	-0.521536	-0.614581	-0.690873	0.326979
TraesCS2D02G277000	AT3G25150	LOC_Os04g30430	Bradi5g07090	GRMZM2G139407	1		193.217	129.805	68.775	33.5213	18.9293	13.9721	9.18603	6.44316	3.77238	3.27001	3.77748	2.56169	2.98394	3.75938	22.1382		2.94848	1.77115	0.638071	-0.0164528	-0.287369	-0.379404	-0.468264	-0.519188	-0.568774	-0.578101	-0.568679	-0.591252	-0.583412	-0.569015	-0.227793
TraesCS2D02G283800	AT5G63540	LOC_Os04g32090	Bradi5g08320	GRMZM2G108255	1		9.61426	4.92218	2.55847	1.92176	0.967047	0.647613	0.368121	0.501534	0.327178	0.335054	0.244217	0.2191	0.196262	0.166765	0.868334		3.24264	1.34642	0.391176	0.133863	-0.251968	-0.381061	-0.494012	-0.440096	-0.510558	-0.507375	-0.544086	-0.554236	-0.563466	-0.575387	-0.29186
TraesCS2D02G293000	AT5G03910	LOC_Os04g33700	Bradi5g09380	GRMZM2G388539	1		6.41006	1.93517	1.16045	1.11857	1.38033	1.10134	1.35094	1.95381	2.09711	2.436	2.67592	3.55765	3.00935	3.17582	4.36584		2.77032	-0.41258	-0.963627	-0.993411	-0.807231	-1.00567	-0.828133	-0.39932	-0.297399	-0.0563494	0.114303	0.741455	0.351465	0.469868	1.31631
TraesCS2D02G306400	AT5G08630	LOC_Os02g35100	Bradi5g10777	GRMZM2G064145	1		49.3773	19.4742	6.94675	3.89217	2.06413	2.09414	1.97725	2.24535	2.15242	1.7019	2.00486	1.56322	1.1732	0.898409	5.1512		3.48205	1.03377	0.00810394	-0.241986	-0.391654	-0.389197	-0.398768	-0.376817	-0.384426	-0.421311	-0.396507	-0.432666	-0.464598	-0.487096	-0.138905
TraesCS2D02G308600	AT5G03650	LOC_Os02g32660	Bradi3g44760	GRMZM2G032628	1		12.216	6.35799	4.96516	3.95979	3.33687	2.83586	2.37945	2.22927	1.40037	1.02859	1.146	1.01267	1.08439	0.884748	2.99694		3.14531	1.1042	0.618892	0.268589	0.0515444	-0.123022	-0.282053	-0.334381	-0.623196	-0.752734	-0.711824	-0.758282	-0.733293	-0.802854	-0.0668972
TraesCS2D02G323900	AT1G26880	LOC_Os09g24690	Bradi3g16620	GRMZM2G032564	1		70.5554	61.7326	32.483	16.4889	10.5386	8.51284	5.41772	2.77041	1.718	0.592476	1.01205	0.453665	0.451769	0.925486	10.4087		2.55577	2.15034	0.806258	0.0712913	-0.202136	-0.295225	-0.437452	-0.559102	-0.607463	-0.659183	-0.639903	-0.665562	-0.665649	-0.64388	-0.208107
TraesCS2D02G324200	AT3G10350	LOC_Os02g51100	Bradi5g12380	GRMZM2G065480	1		15.119	10.562	5.52123	3.78539	2.45168	3.01381	2.06104	1.18011	0.5571	0.26017	0.515311	0.187283	0.171038	0.0607509	1.28842		2.86962	1.78018	0.575103	0.160119	-0.158728	-0.0243394	-0.252117	-0.462716	-0.611659	-0.682645	-0.621649	-0.70007	-0.703954	-0.73032	-0.436824
TraesCS2D02G352400	AT4G25540	LOC_Os04g58630	Bradi5g26812	GRMZM2G023125	1		8.52349	1.2207	0.0471877	0.0156845	0	0.0392087	0	0.0146632	0	0.0404623	0.00697337	0.0348156	0.0152441	0.0271638	0.521356		3.69988	0.246047	-0.308965	-0.323865	-0.331283	-0.312739	-0.331283	-0.324348	-0.331283	-0.312146	-0.327985	-0.314817	-0.324073	-0.318436	-0.0847087
TraesCS2D02G355000	AT5G57970	LOC_Os04g42290	Bradi5g14770	GRMZM2G097573	1		15.3174	10.3917	7.54763	3.68336	1.76159	1.17576	0.890201	0.91827	0.741501	0.530961	0.394424	0.328694	0.38929	0.403722	1.33552		2.82556	1.69065	1.03536	0.145007	-0.29778	-0.432758	-0.498553	-0.492086	-0.532814	-0.581324	-0.612783	-0.627928	-0.613966	-0.610641	-0.395948
TraesCS2D02G355200	AT4G31880	LOC_Os04g42320	Bradi5g14790	GRMZM2G000245	1		104.164	45.7917	23.5392	18.9974	15.7041	14.6003	13.4036	13.0622	12.101	9.62096	10.3133	10.0973	9.8118	8.9941	32.708		3.40996	0.961756	0.0284624	-0.162028	-0.300152	-0.346447	-0.396637	-0.410956	-0.451272	-0.555286	-0.526247	-0.535306	-0.547282	-0.581577	0.413013
TraesCS2D02G359500	AT3G24320	LOC_Os04g42784	Bradi5g15120	GRMZM2G360873	1		41.7134	8.87607	4.58772	4.19216	3.16975	2.36595	2.21218	2.16827	1.35168	0.991164	0.874206	1.10123	0.835209	0.972849	2.03292		3.66314	0.372131	-0.0576541	-0.0972979	-0.199765	-0.280324	-0.295734	-0.300135	-0.381975	-0.418107	-0.429829	-0.407076	-0.433737	-0.419942	-0.3137
TraesCS2D02G372600	AT5G23140	LOC_Os04g44400	Bradi5g16220	GRMZM2G320135	1		12.2779	9.40636	6.38899	5.44536	4.18131	2.91418	3.58319	2.74747	2.57051	2.24254	3.91345	4.72764	4.5933	6.29343	10.1815		2.35053	1.3647	0.328831	0.00488157	-0.429071	-0.864082	-0.634408	-0.921313	-0.982065	-1.09466	-0.52103	-0.241514	-0.287635	0.296026	1.6308
TraesCS2D02G374200	AT2G37860	LOC_Os04g44290	Bradi5g16140	GRMZM2G133012	1		26.535	18.1312	5.57464	0.694254	0.168274	0.105999	0.0790492	0.174816	0.206493	0.140111	0.255519	0.157911	0.140898	0.220629	5.05041		2.98183	1.87756	0.227625	-0.413661	-0.482775	-0.490958	-0.494499	-0.481916	-0.477753	-0.486476	-0.471311	-0.484137	-0.486372	-0.475896	0.158741
TraesCS2D02G379700	AT2G20450	LOC_Os02g40880	Bradi5g15570	GRMZM2G140116	1		271.049	219.654	132.286	83.7422	61.4548	52.5223	42.087	31.8405	19.4501	11.9265	12.0137	4.13421	2.84867	4.1522	44.3382		2.60933	1.95456	0.841503	0.223062	-0.0608764	-0.174676	-0.307621	-0.438161	-0.596013	-0.691862	-0.690752	-0.791136	-0.807514	-0.790907	-0.278941
TraesCS2D02G393600	AT4G00290	LOC_Os04g48940	Bradi5g19160	GRMZM2G125494	1		32.646	25.5532	21.1736	17.5576	14.5226	14.6167	14.8509	15.3724	18.1944	16.6106	15.4908	15.4856	14.1782	15.0312	27.1506		2.60281	1.29198	0.482588	-0.185678	-0.746565	-0.729185	-0.685908	-0.58952	-0.0679834	-0.360691	-0.567641	-0.568602	-0.810224	-0.652572	1.58719
TraesCS2D02G399800	AT3G43610	LOC_Os04g47912	Bradi5g18610	GRMZM2G318956	1		11.8128	8.88776	6.4155	4.65371	3.60305	2.81801	2.27826	1.95474	2.28378	1.91542	1.37567	1.33479	1.19568	1.0812	3.40538		2.70248	1.73197	0.911696	0.327144	-0.0214552	-0.281927	-0.461011	-0.568354	-0.459179	-0.581399	-0.760486	-0.77405	-0.820204	-0.858186	-0.0870416
TraesCS2D02G400200	AT1G48410	LOC_Os04g47870	Bradi5g18540	GRMZM2G039455	1		188.453	34.144	34.7094	25.2103	19.0953	17.934	18.0339	22.0399	19.6974	14.2116	10.4744	8.05916	6.05394	6.02007	9.15736		3.66567	0.120784	0.133773	-0.0844451	-0.224924	-0.251602	-0.249307	-0.157279	-0.211091	-0.337115	-0.422969	-0.478453	-0.524518	-0.525296	-0.453224
TraesCS2D02G400300	AT2G02080	LOC_Os02g45054	Bradi5g18530	GRMZM2G129261	1		21.9931	11.5891	11.427	13.3299	11.4898	10.1147	7.63601	6.06872	5.15155	4.81937	4.55187	4.59498	4.85596	5.58485	15.7973		2.58516	0.471722	0.438791	0.825328	0.45155	0.1722	-0.331307	-0.649681	-0.835991	-0.903469	-0.957807	-0.94905	-0.896036	-0.747971	1.32656
TraesCS2D02G403800	AT1G76140	LOC_Os04g47360	Bradi5g18277	GRMZM2G322819	1		5.66388	0.167885	0.0704887	0	0.0151095	0.00739893	0.0123681	0	0.0085713	0.0177486	0.0278935	0.115423	0.179078	0.0204683	0.858595		3.69973	-0.220987	-0.290467	-0.340752	-0.329974	-0.335474	-0.331929	-0.340752	-0.334638	-0.328091	-0.320854	-0.258412	-0.213002	-0.326151	0.271751
TraesCS2D02G404400	AT3G10390	LOC_Os04g47270	Bradi5g18210	GRMZM2G019863	1		10.2998	4.08876	1.81448	1.12654	0.74134	0.527408	0.274698	0.282922	0.277413	0.277739	0.482019	0.258619	0.546726	0.673858	1.84484		3.45005	0.996033	0.0974576	-0.174349	-0.326541	-0.411067	-0.510913	-0.507664	-0.50984	-0.509711	-0.429	-0.517266	-0.403434	-0.353204	0.109453
TraesCS2D02G404500	AT3G53220	LOC_Os04g47260	Bradi5g18200	GRMZM2G019876	1		7.98846	5.16353	4.01469	3.41595	2.43021	2.35217	2.64227	1.93603	2.21371	1.80794	1.81311	1.40123	1.11188	0.832299	4.58085		2.79565	1.23944	0.606561	0.276726	-0.266306	-0.309295	-0.149483	-0.538538	-0.385572	-0.609101	-0.606257	-0.833155	-0.992551	-1.14657	0.91845
TraesCS2D02G413500	AT3G06530	LOC_Os04g46310	Bradi5g17540	GRMZM2G379913	1		202.292	77.2764	16.8566	6.39543	4.42868	3.81782	2.62376	2.69511	1.71986	1.48414	2.20531	1.63039	1.8552	2.25426	20.1689		3.48441	1.05238	-0.123019	-0.326529	-0.36479	-0.376674	-0.399903	-0.398515	-0.417487	-0.422073	-0.408043	-0.419228	-0.414854	-0.407091	-0.0585816
TraesCS2D02G421400	AT3G20800	LOC_Os07g37790	Bradi5g21620	GRMZM2G045331	1		17.6157	9.4295	6.83479	4.36002	3.06397	2.88598	2.51273	1.7382	1.53454	1.20259	1.18225	1.50485	1.41167	1.66408	9.11323		2.97218	1.13062	0.546917	-0.00980492	-0.301363	-0.341403	-0.42537	-0.599607	-0.645422	-0.720098	-0.724673	-0.652103	-0.673064	-0.616282	1.05947
TraesCS2D02G443700	AT2G38170	LOC_Os05g51610	Bradi5g20177	GRMZM5G809587	1		20.3946	3.41616	2.40848	3.26459	3.71878	3.21373	3.72286	4.77596	2.8334	2.46458	2.24933	3.22708	2.11266	2.19198	10.2544		3.40214	-0.274373	-0.492576	-0.307193	-0.208843	-0.318207	-0.20796	0.0200799	-0.400564	-0.480429	-0.527039	-0.315317	-0.556634	-0.539456	1.20637
TraesCS2D02G451700	AT1G08840	LOC_Os04g49860	Bradi5g19741	GRMZM2G100732	1		16.2068	7.05263	0.631547	0.0581845	0.0310145	0	0.0145003	0.0284465	0	0	0	0	0	0	0.0740199		3.4155	1.27404	-0.228069	-0.362198	-0.368554	-0.375809	-0.372417	-0.369154	-0.375809	-0.375809	-0.375809	-0.375809	-0.375809	-0.375809	-0.358493
TraesCS2D02G511600	AT3G46730	LOC_Os10g22484	Bradi1g51961	GRMZM2G156351	1		10.2329	8.30701	4.42523	3.45525	2.14038	1.81707	1.22346	1.71437	1.57162	1.72356	1.64539	1.77151	1.62317	1.16994	5.06348		2.65319	1.92745	0.464627	0.0990956	-0.396401	-0.518239	-0.741939	-0.556941	-0.610737	-0.553479	-0.582936	-0.53541	-0.591309	-0.762108	0.705145
TraesCS2D02G552400	AT3G18630	LOC_Os04g57730	Bradi5g25880	GRMZM2G040627	1		11.4652	3.42327	0.293454	0.0942699	0.101514	0.32419	0.200256	0.392664	0.387597	0.556694	0.418707	0.21044	0.392942	0.118181	0.243768		3.59429	0.76702	-0.333316	-0.403342	-0.400795	-0.32251	-0.366081	-0.298437	-0.300219	-0.24077	-0.289281	-0.362501	-0.29834	-0.394936	-0.350784
TraesCS2D02G564200	AT2G40060	LOC_Os04g58240	Bradi5g26280	GRMZM2G142757	1		14.4897	11.5887	6.62216	4.00916	3.1731	3.7179	3.74608	4.39475	3.77433	3.98169	3.60748	3.01518	2.73704	3.27916	9.75815		2.60698	1.76945	0.33562	-0.418752	-0.660123	-0.502839	-0.494703	-0.307432	-0.486548	-0.426682	-0.534718	-0.705714	-0.786013	-0.629502	1.24098
TraesCS2D02G576800	AT4G31160	LOC_Os04g59460	Bradi5g27460	AC212859.3_FG007	1		60.0751	29.2353	15.1687	8.79344	8.8347	8.53807	8.73626	9.09395	9.01266	8.04725	7.06948	5.98683	6.01851	6.44947	19.9465		3.35527	1.10618	0.0803405	-0.384596	-0.381587	-0.403219	-0.388766	-0.36268	-0.368608	-0.439014	-0.510321	-0.589277	-0.586966	-0.555537	0.428777
TraesCS3A02G010100	AT2G27490	LOC_Os01g25880	Bradi3g06370	GRMZM2G043819	1		10.6335	6.56462	4.81927	4.35611	2.62545	1.62794	1.93652	1.62884	1.47881	1.63269	1.66041	1.40307	1.39282	1.33074	6.2552		2.78373	1.24137	0.579782	0.40422	-0.251803	-0.629919	-0.512947	-0.629577	-0.686447	-0.628116	-0.617611	-0.715156	-0.719041	-0.742572	1.12409
TraesCS3A02G021300	AT1G48650	LOC_Os01g02884	Bradi2g01360	GRMZM2G373175	1		39.6369	20.1464	13.9229	12.4773	14.525	15.3958	14.9709	12.6949	11.625	11.4119	11.7257	11.2336	11.0562	10.4204	20.8298		3.38819	0.655453	-0.217125	-0.419817	-0.132705	-0.010615	-0.0701949	-0.389299	-0.539318	-0.569192	-0.525193	-0.594188	-0.619059	-0.708212	0.751273
TraesCS3A02G036500	AT5G22330	LOC_Os07g08170	Bradi2g54390	GRMZM2G032267	1		43.1927	22.5935	10.9046	5.95462	4.43117	3.84719	2.83083	2.80584	1.81674	1.40428	1.52919	1.38999	0.979967	1.017	4.61725		3.26232	1.39069	0.328634	-0.121119	-0.25954	-0.3126	-0.404947	-0.407216	-0.497087	-0.534562	-0.523213	-0.535861	-0.573115	-0.56975	-0.242633
TraesCS3A02G067300	AT5G26830	LOC_Os08g19850	Bradi3g19960	GRMZM2G553314	1		178.551	116.666	78.5541	53.5769	44.6115	36.1612	27.966	19.4392	12.036	6.75761	7.88392	5.13159	4.9444	6.18084	35.5349		2.87109	1.56736	0.764465	0.238277	0.0494041	-0.128616	-0.301262	-0.480896	-0.636857	-0.748055	-0.724328	-0.78231	-0.786254	-0.760206	-0.141811
TraesCS3A02G075400	AT1G21710	LOC_Os02g34750	Bradi3g45690	GRMZM2G139031	1		9.3965	6.41644	3.35061	2.61959	2.4089	2.2521	1.92061	1.90036	2.24209	1.87822	1.97635	2.20391	1.55273	1.69308	3.27397		3.10537	1.65732	0.167597	-0.187614	-0.289991	-0.366184	-0.527255	-0.537096	-0.371048	-0.547855	-0.500171	-0.389596	-0.706016	-0.637814	0.130355
TraesCS3A02G097200	AT2G40550	LOC_Os01g07260	Bradi2g04117	GRMZM5G804783	1		125.234	47.8848	2.83661	0.279345	0.230189	0.173093	0.106195	0.0842668	0.0890492	0.105855	0.0929936	0.0364294	0.00762204	0.048393	0.369495		3.48482	1.10776	-0.276644	-0.355232	-0.356743	-0.358498	-0.360554	-0.361228	-0.361081	-0.360564	-0.360959	-0.362698	-0.363583	-0.36233	-0.352462
TraesCS3A02G103000	AT5G24870	LOC_Os01g06590	Bradi2g34660	GRMZM2G305901	1		28.0778	28.9456	17.34	13.8553	12.6548	15.9462	16.4162	19.7291	19.7962	17.9141	18.2499	17.7083	15.6892	12.4801	29.0251		1.71956	1.88255	-0.297083	-0.951547	-1.177	-0.558858	-0.470581	0.151614	0.164205	-0.189274	-0.126204	-0.227908	-0.607124	-1.20982	1.89748
TraesCS3A02G105800	AT3G05380	LOC_Os01g09760	Bradi2g05824	GRMZM2G395749	1		13.8179	11.0116	6.67957	3.88128	3.38679	2.68069	1.4145	1.46024	1.06732	0.548376	0.479074	0.687604	0.672374	0.75252	4.54799		2.62143	1.90573	0.800906	0.0872456	-0.0388683	-0.218948	-0.541869	-0.530206	-0.630413	-0.762761	-0.780436	-0.727253	-0.731137	-0.710697	0.257278
TraesCS3A02G113200	AT5G11010	LOC_Os01g08850	Bradi2g05357	GRMZM2G083763	1		10.3219	7.30842	3.74783	2.27908	1.99262	1.72536	1.49063	1.65657	1.03699	1.09231	0.946535	0.620389	0.66748	0.528789	3.85283		2.87873	1.7527	0.422234	-0.126585	-0.233626	-0.333493	-0.421201	-0.359197	-0.59071	-0.570041	-0.624511	-0.74638	-0.728784	-0.780608	0.46147
TraesCS3A02G117700	AT5G11460	LOC_Os01g08520	Bradi2g05140	GRMZM2G125020	1		13.2295	7.11255	3.39171	2.58783	1.72729	1.12392	1.03822	0.94207	0.79921	0.611207	0.395953	0.198124	0.184919	0.459256	3.42503		3.18491	1.37225	0.269641	0.0314234	-0.223582	-0.402382	-0.427778	-0.45627	-0.498604	-0.554315	-0.618102	-0.676726	-0.680639	-0.599344	0.279513
TraesCS3A02G136800	AT2G42740	LOC_Os01g10820	Bradi3g09030	GRMZM2G001816	1		443.258	337.315	201.607	131.083	98.946	86.9229	62.4725	39.6685	22.14	14.2497	12.2428	5.60473	4.51292	5.54181	61.0722		2.69859	1.86136	0.788924	0.231603	-0.0223633	-0.117377	-0.310597	-0.490807	-0.629327	-0.69168	-0.707541	-0.759998	-0.768626	-0.760495	-0.321663
TraesCS3A02G172200	AT1G10390	LOC_Os12g06890	Bradi2g08980	GRMZM2G344924	1		51.7394	26.8963	21.2041	15.893	14.8569	13.0206	11.912	8.75764	7.35858	6.35039	5.90705	4.18383	4.4576	4.30178	17.9236		3.13079	1.05236	0.576147	0.131809	0.0451228	-0.108505	-0.201251	-0.465149	-0.582197	-0.666544	-0.703636	-0.847803	-0.824899	-0.837935	0.301693
TraesCS3A02G172400	AT3G52630	LOC_Os01g14980	Bradi2g09030	GRMZM2G154896	1		25.5467	10.8482	1.98694	0.220596	0.152295	0.027582	0.0580012	0	0.0142513	0	0	0	0.0152441	0	0.19622		3.42604	1.23107	-0.0922074	-0.355981	-0.36618	-0.384804	-0.380261	-0.388923	-0.386795	-0.388923	-0.388923	-0.388923	-0.386646	-0.388923	-0.359621
TraesCS3A02G175700	AT2G47680	LOC_Os01g15300	Bradi2g09177	GRMZM2G146047	1		5.48333	2.97931	0.740444	0.412587	0.305386	0.208149	0.386692	0.354309	0.393525	0.524156	0.757188	0.461017	1.36405	0.967886	2.08399		3.15237	1.32593	-0.307095	-0.546234	-0.624427	-0.695351	-0.565122	-0.588742	-0.560138	-0.464856	-0.294882	-0.51091	0.147763	-0.141198	0.672886
TraesCS3A02G184800	AT5G04130	LOC_Os01g16290	Bradi2g10040	GRMZM2G111014	1		73.3397	24.4809	21.3388	23.3696	18.2745	11.612	8.90009	4.77195	2.10586	0.41793	0.279593	0.306195	0.192586	0.466809	8.6153		3.29112	0.615942	0.443905	0.555094	0.276125	-0.0886718	-0.237156	-0.463185	-0.609162	-0.701582	-0.709156	-0.707699	-0.71392	-0.698905	-0.252749
TraesCS3A02G191200	AT1G80270	LOC_Os12g07260	Bradi2g10850	GRMZM2G130366	1		78.8146	29.8562	6.76801	2.20615	0.873802	0.636389	0.422178	0.582298	0.701065	0.473307	0.971267	0.881976	0.669464	0.728894	7.47798		3.48542	1.04806	-0.101372	-0.328481	-0.394811	-0.40663	-0.417295	-0.409323	-0.403411	-0.414749	-0.389959	-0.394404	-0.404984	-0.402025	-0.0660269
TraesCS3A02G192600	AT1G19100	LOC_Os01g36840	Bradi2g40747	GRMZM2G030596	1		14.9599	9.15238	7.96038	7.07913	6.64922	6.2423	5.42283	5.06098	4.97788	3.88264	3.96456	3.71325	3.36921	3.0145	12.1582		2.57431	0.805612	0.442585	0.174196	0.0432639	-0.0806632	-0.330235	-0.44044	-0.465748	-0.799308	-0.774358	-0.850895	-0.955673	-1.0637	1.72106
TraesCS3A02G199400	AT3G05040	LOC_Os01g26160	Bradi2g12810	GRMZM2G043238	1		65.376	40.0966	19.8447	9.07747	6.29062	4.21264	3.10601	3.6189	4.17668	3.62689	3.64949	3.18968	3.01349	3.6857	17.0603		3.07798	1.60173	0.419076	-0.209697	-0.372441	-0.493789	-0.558413	-0.528461	-0.495889	-0.527995	-0.526675	-0.553526	-0.563815	-0.52456	0.256479
TraesCS3A02G206000	AT3G13882	LOC_Os01g39010	Bradi2g41520	GRMZM2G114895	1		31.3078	22.6926	10.455	4.14211	2.06414	1.05961	0.886942	0.367698	0.52784	0.152882	0.33355	0.299446	0.277591	0.52803	4.57706		2.87487	1.92214	0.568812	-0.129318	-0.359116	-0.470205	-0.4893	-0.546722	-0.529012	-0.570478	-0.550498	-0.55427	-0.556686	-0.528991	-0.0812191
TraesCS3A02G206600	AT1G29900	LOC_Os01g38970	Bradi2g41480	GRMZM2G700683	1		100.069	60.5009	44.85	41.1041	40.5242	35.1951	26.8584	20.0298	11.5777	8.38201	9.46299	5.08501	4.2044	6.55668	37.5575		2.77151	1.20351	0.583303	0.43486	0.41188	0.200699	-0.129666	-0.400269	-0.735207	-0.861847	-0.81901	-0.992501	-1.0274	-0.934181	0.294318
TraesCS3A02G212900	AT4G23620	LOC_Os05g18750	Bradi2g42450	GRMZM2G423169	1		18.8161	18.0858	7.34875	2.72373	1.27842	0.933754	0.617126	0.630015	0.573631	0.348727	0.563718	0.478013	0.373146	0.637523	5.26682		2.47126	2.35017	0.569892	-0.196972	-0.436615	-0.493763	-0.546262	-0.544125	-0.553474	-0.590765	-0.555118	-0.569328	-0.586716	-0.54288	0.224691
TraesCS3A02G222500	AT5G08610	LOC_Os01g43120	Bradi2g43720	GRMZM2G026371	1		24.4288	10.016	5.23874	3.69441	3.23047	2.93476	2.65251	2.04452	1.64918	2.04202	2.4315	1.52168	1.73457	1.61407	7.67056		3.41099	0.898698	0.0659731	-0.203218	-0.284088	-0.335633	-0.384831	-0.49081	-0.559721	-0.491245	-0.423355	-0.581946	-0.544836	-0.56584	0.489863
TraesCS3A02G223900	AT1G64350	LOC_Os01g43250	Bradi2g43780	GRMZM2G057853	1		14.3595	9.76972	4.89094	2.70196	2.03492	1.67934	1.74203	1.0161	0.92926	0.748013	1.00512	0.615777	0.234651	0.391069	2.6459		2.96807	1.77049	0.497492	-0.0736661	-0.247713	-0.340491	-0.324135	-0.513548	-0.536206	-0.583498	-0.516413	-0.618001	-0.717446	-0.676633	-0.0882926
TraesCS3A02G250400	AT3G02090	LOC_Os01g51390	Bradi2g47987	GRMZM5G827505	1		20.0693	14.9774	8.36547	5.89114	4.67197	3.68846	3.32109	3.31561	2.49933	2.32081	3.0589	2.91548	2.77822	2.92573	11.5087		2.6967	1.70992	0.428595	-0.0509101	-0.287175	-0.47777	-0.548962	-0.550024	-0.708214	-0.742808	-0.599773	-0.627566	-0.654167	-0.625581	1.03773
TraesCS3A02G263900	AT1G18080	LOC_Os01g49290	Bradi2g46840	GRMZM2G038032	1		384.916	246.013	148.037	100.999	84.1367	79.9265	60.4611	46.612	27.6979	21.1512	22.5278	10.0786	10.0329	11.637	54.7339		2.96739	1.58262	0.605865	0.136931	-0.0311772	-0.0731503	-0.267207	-0.405274	-0.593835	-0.6591	-0.645377	-0.769488	-0.769942	-0.753951	-0.324304
TraesCS3A02G272100	AT5G53770	LOC_Os01g48210	Bradi2g46260	GRMZM2G346639	1		22.7215	10.6149	4.45255	2.93849	2.62384	2.3671	2.15158	1.88322	2.19227	1.74236	1.54007	1.26583	0.918623	1.25447	5.5446		3.37367	1.15882	0.0314276	-0.245565	-0.303129	-0.350098	-0.389527	-0.438622	-0.382083	-0.464392	-0.5014	-0.551573	-0.615093	-0.55365	0.231216
TraesCS3A02G277400	AT2G25870	LOC_Os01g53720	Bradi2g49310	GRMZM5G873594	1		10.5468	6.02363	4.81388	5.8981	6.58155	6.33476	5.38347	5.50036	4.8604	2.88562	2.72824	2.37921	1.99288	2.06434	4.44337		2.6209	0.547557	-0.00697927	0.490015	0.803298	0.690172	0.254115	0.307694	0.0143456	-0.890869	-0.96301	-1.123	-1.30009	-1.26733	-0.176814
TraesCS3A02G277600	AT1G51980	LOC_Os01g53700	Bradi2g49291	GRMZM2G005036	1		7.57112	5.4487	2.28292	1.30602	0.715219	0.67117	0.578443	0.789041	0.958401	0.80473	0.904853	1.35116	1.04104	1.00233	1.71146		2.98261	1.88397	0.245262	-0.260415	-0.566233	-0.589034	-0.637033	-0.52802	-0.440354	-0.519899	-0.468072	-0.237048	-0.397578	-0.417615	-0.0505449
TraesCS3A02G278700	AT3G14890	LOC_Os01g53560	Bradi2g49175	GRMZM2G111510	1		61.905	14.4292	3.6264	1.531	1.04708	0.510192	0.526283	0.617875	0.520286	0.713943	0.820104	0.87533	0.489143	0.675553	1.10477		3.64724	0.552161	-0.152099	-0.288704	-0.320252	-0.355253	-0.354204	-0.348233	-0.354595	-0.34197	-0.335049	-0.331449	-0.356625	-0.344473	-0.316491
TraesCS3A02G299200	AT5G65780	LOC_Os01g56140	Bradi2g50990	GRMZM2G320013	1		61.831	30.9308	19.0579	14.4676	11.6642	11.2888	12.4194	14.0149	14.4628	11.5244	12.3219	10.0717	9.25879	9.26057	24.2053		3.36216	1.00344	0.0971407	-0.253257	-0.467251	-0.495905	-0.409599	-0.287811	-0.253619	-0.47792	-0.417043	-0.588808	-0.650862	-0.650726	0.490061
TraesCS3A02G300900	AT3G48540	LOC_Os01g55974	Bradi2g50870	GRMZM2G124091	1		8.23298	3.3736	1.03224	0.475605	0.239133	0.0688797	0.110758	0.0649116	0.051542	0.0583836	0.0230581	0.0383049	0.0473042	0.0220741	0.700434		3.43838	1.13812	0.029802	-0.233689	-0.345626	-0.426218	-0.406394	-0.428096	-0.434425	-0.431186	-0.447908	-0.440691	-0.436431	-0.448374	-0.127263
TraesCS3A02G305100	AT5G09590	LOC_Os02g53420	Bradi3g57450	GRMZM2G153815	1		300.631	241.398	128.492	70.8096	58.2447	53.495	46.4369	39.1078	30.5217	26.8638	24.1816	16.7366	18.4541	21.3302	79.6589		2.7292	2.00603	0.627563	-0.0766873	-0.230092	-0.288082	-0.374254	-0.463735	-0.568563	-0.613223	-0.64597	-0.736866	-0.715897	-0.680783	0.0313544
TraesCS3A02G312300	AT2G37690	LOC_Os01g10280	Bradi2g06160	GRMZM2G133121	1		27.8839	9.45542	3.60016	2.47709	1.58556	1.62472	1.33364	1.61553	1.95878	1.88479	2.99771	2.94554	3.46904	4.77678	10.5641		3.41887	0.639956	-0.242984	-0.412336	-0.546774	-0.540869	-0.584762	-0.542255	-0.490494	-0.501652	-0.33383	-0.341697	-0.262756	-0.0655568	0.807143
TraesCS3A02G313500	AT3G49910	LOC_Os01g04730	Bradi2g06250	GRMZM2G041238	1		145.733	120.257	68.125	46.7992	36.5497	35.4858	27.1784	20.8706	12.8052	10.5617	9.04069	2.92886	2.74846	3.90362	23.6671		2.6009	1.98713	0.731155	0.217367	-0.029567	-0.055199	-0.255342	-0.407312	-0.601624	-0.655677	-0.692321	-0.839569	-0.843915	-0.816085	-0.339937
TraesCS3A02G321500	AT3G03920	LOC_Os11g37080	Bradi4g15350	GRMZM2G032419	1		49.0683	24.2335	4.92	1.71409	0.8767	0.826483	0.279027	0.156417	0.207397	0.0571423	0.240146	0.180919	0.153645	0.218369	5.21325		3.32424	1.41225	-0.0746552	-0.321472	-0.385941	-0.389807	-0.431954	-0.441394	-0.437469	-0.449037	-0.434948	-0.439508	-0.441607	-0.436624	-0.0520785
TraesCS3A02G330200	AT2G41460	LOC_Os01g58680	Bradi2g52540	GRMZM2G091006	1		24.9101	9.51918	6.84383	5.06709	3.90644	3.93014	3.04705	2.55933	2.22426	1.43005	1.7929	1.68072	1.19924	1.44435	2.15631		3.45705	0.813788	0.35432	0.0491797	-0.150152	-0.146083	-0.297746	-0.381507	-0.439054	-0.575451	-0.513136	-0.532402	-0.615092	-0.572997	-0.450722
TraesCS3A02G360800	AT1G07510	LOC_Os01g62500	Bradi2g23357	GRMZM2G038401	1		27.4709	12.8021	5.50195	2.56934	1.64954	2.3191	1.87193	1.86624	2.06924	1.46837	1.63593	1.52745	1.7777	1.71584	5.0358		3.38753	1.20031	0.111808	-0.325463	-0.462612	-0.362776	-0.429451	-0.430301	-0.400032	-0.489626	-0.464642	-0.480816	-0.443502	-0.452726	0.0423024
TraesCS3A02G363700	AT3G55610	LOC_Os01g62900	Bradi2g54920	GRMZM2G028535	1		49.0756	31.1531	20.4679	7.93903	4.6293	2.65716	1.29788	1.34816	1.28015	1.71082	2.90471	3.57927	5.40956	6.26348	0.774971		2.97527	1.63241	0.831814	-0.106922	-0.354907	-0.502671	-0.604516	-0.600749	-0.605845	-0.573576	-0.484123	-0.433581	-0.296445	-0.232465	-0.643696
TraesCS3A02G369000	AT1G07270	LOC_Os01g63710	Bradi2g55320	GRMZM2G363408	1		20.0709	13.3721	1.01888	0.170172	0.0494668	0.0699619	0.0247363	0.0140766	0.0171426	0	0.0606719	0.0174078	0	0	0.012713		3.06869	1.9102	-0.226147	-0.372921	-0.393796	-0.390251	-0.398072	-0.399916	-0.399386	-0.40235	-0.391858	-0.39934	-0.40235	-0.40235	-0.400152
TraesCS3A02G370500	AT2G27810	LOC_Os01g63870	Bradi2g55440	GRMZM2G095611	1		11.8994	4.97042	1.83029	0.241439	0.103146	0.0895662	0.0788579	0.0641321	0.0487532	0.0986731	0.0567533	0	0.0152441	0	0.0392391		3.41647	1.18257	0.170194	-0.342052	-0.386638	-0.391016	-0.394468	-0.399216	-0.404174	-0.38808	-0.401594	-0.419892	-0.414977	-0.419892	-0.407241
TraesCS3A02G380100	AT5G67100	LOC_Os01g64820	Bradi2g56160	GRMZM2G149802	1		137.52	55.4985	6.80562	0.848695	0.418823	0.26948	0.0887301	0.128357	0.12001	0.179505	0.200086	0.164739	0.0779317	0.344197	2.6028		3.45796	1.16761	-0.192084	-0.358425	-0.370429	-0.374599	-0.379646	-0.378539	-0.378773	-0.377111	-0.376537	-0.377524	-0.379948	-0.372512	-0.309443
TraesCS3A02G398600	AT3G25150	LOC_Os03g30550	Bradi1g59930	GRMZM2G138987	1		70.1975	37.4893	13.6609	6.70709	4.43568	3.79216	2.96474	2.5756	2.16489	2.14256	2.42594	1.73281	1.67138	1.91187	11.0216		3.25988	1.45892	0.146901	-0.235984	-0.361051	-0.396484	-0.442043	-0.463469	-0.486083	-0.487313	-0.47171	-0.509874	-0.513257	-0.500015	0.00157807
TraesCS3A02G459600	AT2G35040	LOC_Os08g10570	Bradi3g17836	GRMZM2G306374	1		100.876	58.1194	43.1319	38.4472	31.8248	29.4694	25.9563	24.3817	20.886	17.2559	19.0281	14.729	13.0152	14.3365	19.4708		3.14439	1.20942	0.531152	0.319142	0.01944	-0.0871534	-0.246142	-0.3174	-0.475598	-0.639882	-0.559681	-0.754237	-0.831798	-0.772002	-0.539646
TraesCS3A02G464400	AT2G18850	LOC_Os08g14660	Bradi3g18940	GRMZM2G045507	1		11.3478	5.84933	1.92153	0.885265	0.952283	0.992982	0.971769	1.13329	1.07502	0.943068	1.12254	0.375873	0.533605	0.470379	2.33531		3.32114	1.35485	-0.0497568	-0.420332	-0.396366	-0.381812	-0.389398	-0.331639	-0.352474	-0.399661	-0.33548	-0.602493	-0.546087	-0.568698	0.0982138
TraesCS3A02G488800	AT4G20010	LOC_Os01g72049	Bradi2g60720	GRMZM2G102314	1		15.7363	1.771	0.216997	0.093213	0.0629049	0.0295957	0.0516047	0.0653978	0.0886101	0.0350462	0.0718718	0.147534	0.107843	0.129312	3.12314		3.6553	0.0824585	-0.315114	-0.346782	-0.354536	-0.363058	-0.357427	-0.353898	-0.34796	-0.361663	-0.352242	-0.332885	-0.343039	-0.337547	0.428386
TraesCS3A02G500500	AT1G16610	LOC_Os01g72890	Bradi2g61380	GRMZM2G133926	1		81.7856	48.6465	24.7075	14.2569	8.87341	6.74228	4.87344	3.62841	2.89462	2.69333	2.91219	2.02142	2.30216	2.5769	12.7187		3.11146	1.57272	0.461166	-0.0240832	-0.274052	-0.373006	-0.459782	-0.517592	-0.551664	-0.56101	-0.550848	-0.592209	-0.579173	-0.566416	-0.0955069
TraesCS3A02G507700	AT1G04945	LOC_Os01g73150	Bradi2g61550	GRMZM2G171478	1		10.6204	2.17335	0.745995	0.476825	0.385625	0.173244	0.161019	0.113014	0.0793572	0.0177486	0.0858185	0.0348156	0.0314135	0.0693245	0.779586		3.6616	0.425335	-0.121517	-0.224642	-0.259583	-0.340951	-0.345634	-0.364026	-0.376921	-0.400525	-0.374445	-0.393986	-0.395289	-0.380765	-0.108648
TraesCS3A02G512500	AT5G46190	LOC_Os08g10030	Bradi3g17630	GRMZM2G143568	1		22.3878	14.2789	11.0201	7.81278	5.7595	4.28286	3.15254	2.7135	1.91868	1.48424	1.65319	1.27903	1.21391	1.31433	5.53612		2.85943	1.46827	0.909191	0.35895	0.00669056	-0.246639	-0.440556	-0.515878	-0.652236	-0.726769	-0.697783	-0.761975	-0.773147	-0.755919	-0.031631
TraesCS3A02G516600	AT1G51980	LOC_Os01g73550	Bradi2g61800	GRMZM2G174137	1		28.2079	18.8997	11.1562	6.00012	4.51391	4.58238	3.79739	3.60841	3.11308	3.31011	3.76411	2.06838	2.18743	1.84061	6.48071		2.99942	1.68902	0.598895	-0.12697	-0.336197	-0.326558	-0.437068	-0.463672	-0.533406	-0.505668	-0.441754	-0.680476	-0.663717	-0.712542	-0.0593127
TraesCS3A02G527600	AT5G13840	LOC_Os01g74146	Bradi2g62140	GRMZM2G159427	1		26.7555	18.5803	5.21576	0.418757	0.104419	0.105371	0.0533541	0	0	0	0.0160848	0	0	0.0386768	0		2.99097	1.94317	0.230259	-0.384563	-0.424852	-0.42473	-0.431396	-0.438235	-0.438235	-0.438235	-0.436173	-0.438235	-0.438235	-0.433278	-0.438235
TraesCS3B02G013200	AT2G27490	LOC_Os01g25880	Bradi3g06370	GRMZM2G043819	1		13.3766	10.7548	7.99039	4.83706	3.19318	2.80848	2.14774	1.99151	1.66923	1.80664	2.04831	1.61306	1.56044	1.87572	8.68908		2.39716	1.69512	0.954913	0.110563	-0.329611	-0.432619	-0.609543	-0.651377	-0.73767	-0.700878	-0.636166	-0.752713	-0.766801	-0.68238	1.142
TraesCS3B02G015300	AT5G01110	LOC_Os07g42354	Bradi1g21497	GRMZM2G358381	1		6.8111	3.09576	1.40548	1.12472	0.855823	0.798499	0.504341	0.406517	0.437573	0.496378	0.500348	0.259039	0.110778	0.0737602	2.1271		3.3046	1.08999	0.0824589	-0.0848997	-0.24518	-0.279349	-0.454689	-0.512999	-0.494487	-0.459435	-0.457069	-0.600907	-0.689281	-0.711346	0.512595
TraesCS3B02G024900	AT1G48650	LOC_Os01g02884	Bradi2g01360	GRMZM2G373175	1		41.6949	21.6771	14.8586	14.8492	15.0546	16.6571	17.5734	16.2613	14.5295	12.9048	13.0495	11.6137	10.9194	11.737	23.474		3.32419	0.616034	-0.306429	-0.307697	-0.279918	-0.0631117	0.060855	-0.116666	-0.350952	-0.570747	-0.551179	-0.745416	-0.839354	-0.728739	0.859134
TraesCS3B02G047500	AT5G22330	LOC_Os07g08170	Bradi2g54390	GRMZM2G032267	1		45.4393	23.6286	11.642	6.87013	5.50044	6.18858	3.93732	3.72351	3.33745	2.4681	2.38217	1.3076	1.11728	1.38177	4.39325		3.27522	1.35586	0.301034	-0.118892	-0.239425	-0.178869	-0.376981	-0.395796	-0.42977	-0.506274	-0.513835	-0.608398	-0.625147	-0.601871	-0.336859
TraesCS3B02G080400	AT5G26830	LOC_Os08g19850	Bradi3g19960	GRMZM2G553314	1		168.619	110.221	72.0115	50.2816	41.7351	39.7148	29.2608	21.7802	12.4552	7.41349	8.84685	5.51753	5.20798	6.38801	35.2468		2.88389	1.56445	0.701129	0.21016	0.0170603	-0.0285873	-0.264787	-0.433802	-0.644493	-0.758406	-0.72602	-0.801243	-0.808237	-0.781575	-0.129537
TraesCS3B02G089300	AT1G21710	LOC_Os02g34750	Bradi3g45690	GRMZM2G139031	1		15.3085	7.52335	4.45686	3.41193	2.30869	2.25618	1.96162	2.87838	2.27178	2.3729	2.17938	2.29771	1.84623	1.76824	3.88363		3.39484	1.10198	0.198849	-0.108901	-0.433825	-0.44929	-0.536042	-0.266041	-0.444694	-0.414913	-0.471909	-0.437058	-0.570026	-0.592995	0.030022
TraesCS3B02G100400	AT1G03860	LOC_Os08g06760	Bradi1g53070	AC217358.3_FG005	1		6.04927	3.91338	1.16186	0.537657	0.224542	0.485543	1.31397	2.67185	3.57421	3.91641	3.33512	2.80158	2.14817	1.0214	2.27096		2.35006	0.988863	-0.764669	-1.16247	-1.36202	-1.19569	-0.66773	0.197641	0.772708	0.990788	0.620339	0.280316	-0.136101	-0.854184	-0.0578448
TraesCS3B02G100800	AT3G11940	LOC_Os01g01060	Bradi2g03760	GRMZM2G078985	1		492.463	369.774	223.718	156.547	126.223	117.395	89.4727	60.4386	34.4417	23.1933	22.4864	9.21591	7.8612	10.8252	72.0308		2.70392	1.81068	0.747317	0.258276	0.0375012	-0.0267716	-0.230063	-0.441447	-0.630718	-0.712613	-0.717759	-0.814376	-0.824239	-0.802659	-0.35705
TraesCS3B02G112900	AT2G40550	LOC_Os01g07260	Bradi2g04117	GRMZM5G804783	1		125.572	41.312	2.29496	0.193938	0.256634	0.217059	0.0867893	0.178312	0.0613422	0.0361146	0.0485587	0.0433491	0.0476972	0.0451814	0.337519		3.54802	0.929955	-0.282348	-0.347629	-0.345681	-0.346911	-0.350958	-0.348115	-0.351749	-0.352533	-0.352146	-0.352308	-0.352173	-0.352251	-0.343168
TraesCS3B02G117300	AT5G58470	LOC_Os01g07070	Bradi2g03940	GRMZM2G097775	1		35.2826	22.038	12.8676	7.63753	5.50913	6.00797	4.94408	4.12561	3.62543	2.82521	2.23136	2.44358	1.51575	1.95925	7.86253		3.05868	1.57063	0.540326	-0.0472828	-0.286411	-0.230366	-0.349895	-0.441852	-0.498048	-0.587954	-0.654673	-0.63083	-0.735074	-0.685245	-0.0220039
TraesCS3B02G120600	AT4G34040	LOC_Os01g06590	Bradi2g34660	GRMZM2G305901	1		19.7786	24.8545	15.4418	11.2856	10.0421	11.7956	13.8315	16.6731	16.8118	13.275	13.1487	12.0705	10.1694	7.8231	14.9762		1.3702	2.60187	0.317876	-0.690634	-0.992374	-0.56689	-0.0728845	0.616644	0.650299	-0.20792	-0.238565	-0.500187	-0.961496	-1.53082	0.204885
TraesCS3B02G130200	AT5G11010	LOC_Os01g08850	Bradi2g05357	GRMZM2G083763	1		8.86822	6.91713	2.65523	1.55514	1.27537	1.1601	0.837595	0.784982	0.418081	0.518481	0.679868	0.293388	0.23176	0.324953	2.45452		2.80919	2.01903	0.293035	-0.152481	-0.265785	-0.312466	-0.443074	-0.464382	-0.612971	-0.57231	-0.506951	-0.663469	-0.688427	-0.650686	0.21175
TraesCS3B02G154600	AT2G42740	LOC_Os01g10820	Bradi3g09030	GRMZM2G001816	1		489.879	349.167	200.979	122.181	88.9995	75.1494	54.6387	34.7023	19.7127	12.6685	12.9438	5.60639	4.43976	5.29817	59.8532		2.82575	1.79955	0.718825	0.144151	-0.0978349	-0.198843	-0.348426	-0.493821	-0.603138	-0.654511	-0.652504	-0.706015	-0.714523	-0.708263	-0.310397
TraesCS3B02G158400	AT3G49910	LOC_Os01g04730	Bradi2g06250	GRMZM2G041238	1		145.723	109.902	63.3676	40.267	30.6845	29.4377	22.6671	15.7749	8.22361	8.78041	6.29831	2.4603	2.4083	3.67315	25.1158		2.74563	1.86281	0.715924	0.146594	-0.089574	-0.120301	-0.287168	-0.457031	-0.643137	-0.629414	-0.690587	-0.785177	-0.786459	-0.755286	-0.226816
TraesCS3B02G159900	AT2G37690	LOC_Os01g10280	Bradi2g06160	GRMZM2G133121	1		31.4495	10.6688	4.79637	3.64035	3.12511	2.12257	1.76791	1.90397	1.96578	1.73312	3.51922	3.93429	3.5147	5.76489	9.72409		3.48934	0.642886	-0.161496	-0.319842	-0.390417	-0.527741	-0.57632	-0.557683	-0.549218	-0.581086	-0.336434	-0.27958	-0.337053	-0.028832	0.513481
TraesCS3B02G203000	AT1G10390	LOC_Os12g06890	Bradi2g08980	GRMZM2G344924	1		43.2874	24.2653	17.5997	13.4714	12.9425	12.2819	10.2612	8.48089	7.24725	5.14238	4.77143	4.58569	3.58012	3.2846	14.4892		3.08365	1.18584	0.520819	0.108946	0.0561772	-0.00973095	-0.211325	-0.388947	-0.512026	-0.722026	-0.759035	-0.777567	-0.877891	-0.907374	0.210491
TraesCS3B02G203200	AT3G52630	LOC_Os01g14980	Bradi2g09030	GRMZM2G154896	1		33.7669	15.1758	1.1497	0.146157	0.11062	0.0196043	0	0	0	0	0	0	0	0.0166027	0.0278742		3.39605	1.31961	-0.246968	-0.359054	-0.363023	-0.373189	-0.375378	-0.375378	-0.375378	-0.375378	-0.375378	-0.375378	-0.375378	-0.373524	-0.372265
TraesCS3B02G205400	AT2G47680	LOC_Os01g15300	Bradi2g09177	GRMZM2G146047	1		10.4795	2.55618	1.15881	0.302917	0.345264	0.259992	0.254972	0.363871	0.456664	0.489536	0.596397	0.487866	0.543864	0.612263	2.95463		3.5524	0.432599	-0.117616	-0.454623	-0.437949	-0.471525	-0.473501	-0.430622	-0.394085	-0.381142	-0.339065	-0.381799	-0.35975	-0.332818	0.58949
TraesCS3B02G209400	AT3G52630	LOC_Os01g14980	Bradi2g09627	GRMZM2G122656	1		6.06435	2.86579	1.49912	0.702173	0.505585	0.238877	0.189828	0.184486	0.201138	0.128933	0.224982	0.121252	0.156789	0.320329	2.63968		3.13112	1.12601	0.269284	-0.230302	-0.353538	-0.520731	-0.551478	-0.554827	-0.544389	-0.589652	-0.529442	-0.594467	-0.57219	-0.469671	0.984272
TraesCS3B02G214600	AT5G04130	LOC_Os01g16290	Bradi2g10040	GRMZM2G111014	1		71.6851	26.1639	22.4154	24.296	18.1393	11.5296	7.84263	4.22316	1.56866	0.312792	0.232412	0.183453	0.216631	0.344928	8.72057		3.22782	0.71584	0.508992	0.612767	0.273023	-0.0917177	-0.295171	-0.494903	-0.641385	-0.710687	-0.715122	-0.717824	-0.715993	-0.708913	-0.246725
TraesCS3B02G220600	AT1G80270	LOC_Os12g07260	Bradi2g10850	GRMZM2G130366	1		76.6433	31.9657	8.06535	2.85075	1.5458	0.788947	0.472502	0.368084	0.370232	0.377116	0.636049	0.478274	0.318493	0.545475	5.88654		3.43507	1.17446	-0.034853	-0.298702	-0.364731	-0.403026	-0.419037	-0.424321	-0.424212	-0.423864	-0.410762	-0.418745	-0.42683	-0.415345	-0.145097
TraesCS3B02G229100	AT3G05040	LOC_Os01g26160	Bradi2g12810	GRMZM2G043238	1		54.7311	31.6285	15.2142	7.68259	5.08043	3.52853	2.76732	2.82272	3.2468	2.72585	2.83615	2.18423	1.9896	2.64092	12.1173		3.15482	1.52252	0.362771	-0.16937	-0.353225	-0.462874	-0.516657	-0.512742	-0.482779	-0.519587	-0.511794	-0.557855	-0.571606	-0.525588	0.143965
TraesCS3B02G231900	AT1G19100	LOC_Os01g36840	Bradi2g40747	GRMZM2G030596	1		13.2107	9.0562	7.6726	6.63465	6.32022	6.34291	5.09004	5.22701	4.92954	3.95273	3.63468	3.30121	3.80945	3.44935	10.0035		2.58305	1.05765	0.549632	0.168532	0.0530811	0.0614112	-0.398604	-0.348311	-0.457533	-0.816188	-0.932966	-1.0554	-0.868796	-1.00101	1.40546
TraesCS3B02G237900	AT3G13882	LOC_Os01g39010	Bradi2g41520	GRMZM2G114895	1		26.3693	18.7791	9.63943	4.5169	2.2554	1.68824	1.28969	0.893281	1.24612	0.928494	0.873183	0.774701	0.718758	1.25515	6.97118		2.86397	1.83646	0.599186	-0.0942687	-0.400416	-0.477195	-0.531147	-0.584811	-0.537046	-0.580044	-0.587532	-0.600864	-0.608437	-0.535824	0.237976
TraesCS3B02G238600	AT1G29900	LOC_Os01g38970	Bradi2g41480	GRMZM2G700683	1		123.446	88.1586	48.0313	30.1337	26.1223	24.2508	22.7329	18.4806	13.2928	11.2567	14.0858	9.78758	8.84883	11.4049	60.4849		2.78651	1.68678	0.436211	-0.121568	-0.246583	-0.304911	-0.352214	-0.484739	-0.646417	-0.70987	-0.621701	-0.755656	-0.784912	-0.705253	0.824328
TraesCS3B02G243200	AT4G23620	LOC_Os05g18750	Bradi2g42450	GRMZM2G423169	1		15.4716	14.4561	6.36403	2.72775	1.45132	0.868813	0.383604	0.336713	0.203162	0.365235	0.438253	0.238551	0.330229	0.410392	4.01398		2.49636	2.2897	0.643044	-0.0969083	-0.356652	-0.475186	-0.573922	-0.583464	-0.610641	-0.57766	-0.562802	-0.603439	-0.584784	-0.568471	0.164829
TraesCS3B02G252700	AT5G08610	LOC_Os01g43130	Bradi2g43720	GRMZM2G026371	1		10.8765	3.43827	2.2447	1.40662	1.57127	1.59586	1.40638	1.29856	1.25134	1.3662	1.48313	1.31889	0.714575	0.793156	3.8584		3.51176	0.463142	-0.0260508	-0.369541	-0.302059	-0.29198	-0.36964	-0.413833	-0.433185	-0.386107	-0.338185	-0.4055	-0.653181	-0.620974	0.635335
TraesCS3B02G253300	AT1G64350	LOC_Os01g43250	Bradi2g43780	GRMZM2G057853	1		16.2183	10.4543	5.88395	3.06481	2.42663	2.35466	1.92324	1.4718	0.971672	0.63082	0.890043	0.41387	0.208387	0.2608	2.67557		2.99776	1.65777	0.595293	-0.0600822	-0.208442	-0.225172	-0.325466	-0.430414	-0.54668	-0.625919	-0.565657	-0.676354	-0.724123	-0.711939	-0.15057
TraesCS3B02G268200	AT2G36330	LOC_Os01g47200	Bradi2g45680	GRMZM2G159498	1		7.12549	5.88851	3.65926	2.65194	2.34652	1.9552	1.2944	1.36912	1.12624	1.10232	0.974378	1.30168	1.47681	1.79516	6.31062		2.20922	1.59285	0.482049	-0.0198821	-0.172068	-0.36706	-0.696323	-0.659096	-0.780118	-0.792035	-0.855788	-0.6927	-0.605435	-0.446804	1.80318
TraesCS3B02G279900	AT3G02090	LOC_Os01g51390	Bradi2g47987	GRMZM5G827505	1		26.7118	17.7623	8.89479	6.52193	5.11382	4.27104	4.61094	3.80156	3.78074	4.05262	3.99112	4.12118	4.64602	5.11438	12.6694		2.98862	1.57899	0.182273	-0.191476	-0.413267	-0.546013	-0.492475	-0.619961	-0.62324	-0.580416	-0.590103	-0.569617	-0.48695	-0.413179	0.776817
TraesCS3B02G287600	AT1G48410	LOC_Os03g58600	Bradi1g05162	GRMZM2G123063	1		7.66327	4.23309	5.24449	4.92273	5.27551	6.29931	5.47867	5.4627	5.22752	4.3609	3.45476	3.5801	2.75161	2.83931	4.69397		2.29955	-0.422839	0.379869	0.124499	0.404487	1.21703	0.565726	0.553048	0.366402	-0.321401	-1.04057	-0.941093	-1.59863	-1.52903	-0.0570605
TraesCS3B02G297300	AT1G18080	LOC_Os01g49290	Bradi2g46840	GRMZM2G038032	1		348.642	233.556	148.372	103.322	86.6479	83.0803	68.2817	51.0779	29.8966	22.4874	22.3204	9.06166	9.20126	10.7534	55.8652		2.86985	1.61469	0.685653	0.194326	0.0124721	-0.0264378	-0.187835	-0.375465	-0.606474	-0.68728	-0.689101	-0.833705	-0.832183	-0.815255	-0.323253
TraesCS3B02G305800	AT5G53770	LOC_Os01g48210	Bradi2g46260	GRMZM2G346639	1		25.2649	11.8183	6.78921	4.34854	4.3623	3.97289	3.63651	3.69507	3.60441	2.99634	3.1737	2.44467	2.0051	1.97063	7.11722		3.38835	1.04604	0.169994	-0.255156	-0.252758	-0.320592	-0.379187	-0.368987	-0.384779	-0.490701	-0.459806	-0.586799	-0.663369	-0.669373	0.227132
TraesCS3B02G311800	AT1G51980	LOC_Os01g53700	Bradi2g49291	GRMZM2G005036	1		9.36415	6.46614	3.71291	1.55974	1.80358	1.72022	1.64959	2.01487	2.10454	1.75178	2.35378	2.62731	1.9869	2.02873	2.9558		3.06732	1.68362	0.369039	-0.659032	-0.542607	-0.582405	-0.616132	-0.441718	-0.398906	-0.567337	-0.279904	-0.1493	-0.455077	-0.435101	0.00754246
TraesCS3B02G312900	AT3G14890	LOC_Os01g53560	Bradi2g49175	GRMZM2G111510	1		54.0775	17.322	4.56815	1.27416	1.26189	0.425247	0.66892	0.478768	0.764655	0.666663	1.17808	1.58994	1.07075	1.08368	1.16418		3.56489	0.848572	-0.0939655	-0.337399	-0.338307	-0.400136	-0.382128	-0.396181	-0.375053	-0.382295	-0.3445	-0.314062	-0.352432	-0.351477	-0.345527
TraesCS3B02G318300	AT5G20240	LOC_Os01g52680	Bradi2g48690	GRMZM2G001139	1		18.9946	1.96038	0.72826	0.183539	0.159251	0.145158	0.0777056	0.120253	0.0663349	0.0716055	0	0.0087039	0.00801502	0.024904	0.252681		3.72173	0.0937722	-0.168645	-0.28466	-0.289833	-0.292834	-0.3072	-0.298138	-0.309622	-0.308499	-0.32375	-0.321896	-0.322043	-0.318446	-0.269934
TraesCS3B02G331400	AT5G09590	LOC_Os02g53420	Bradi3g57450	GRMZM2G153815	1		273.382	230.818	120.434	64.1213	49.083	47.8423	42.3761	37.7304	28.2574	26.8606	25.2762	18.6891	19.9712	20.6606	71.16		2.66774	2.10451	0.643854	-0.101312	-0.300306	-0.316723	-0.389055	-0.45053	-0.57588	-0.594365	-0.615329	-0.702493	-0.685529	-0.676406	-0.00817094
TraesCS3B02G335600	AT3G48540	LOC_Os01g55974	Bradi2g50870	GRMZM2G124091	1		9.14438	6.45138	2.24722	1.53916	0.903105	0.614999	0.669604	0.319588	0.151945	0.12298	0.0394473	0.135138	0	0.103484	1.69723		2.94039	1.88951	0.24893	-0.0273734	-0.275581	-0.388008	-0.3667	-0.503285	-0.568704	-0.580007	-0.612604	-0.575262	-0.627997	-0.587615	0.0343076
TraesCS3B02G337300	AT5G65780	LOC_Os01g56140	Bradi2g50990	GRMZM2G320013	1		42.1258	25.1291	22.466	19.569	14.2571	10.377	10.3198	11.2113	13.2252	12.1785	12.3025	13.9655	11.1208	11.3928	18.0816		3.1433	1.05726	0.730411	0.374843	-0.277091	-0.753302	-0.760333	-0.650911	-0.40374	-0.532202	-0.516983	-0.312886	-0.662021	-0.628641	0.192302
TraesCS3B02G343500	AT3G03920	LOC_Os11g37080	Bradi4g15350	GRMZM2G032419	1		62.2012	27.7598	4.24201	1.54584	0.752001	0.613917	0.330826	0.118015	0.213829	0.0825177	0.19067	0.14115	0.0615783	0.230345	6.09763		3.39516	1.2779	-0.167829	-0.333573	-0.382374	-0.390863	-0.408265	-0.421348	-0.415458	-0.42353	-0.416881	-0.419925	-0.424817	-0.414442	-0.0537565
TraesCS3B02G360300	AT2G41460	LOC_Os01g58680	Bradi2g52540	GRMZM2G091006	1		22.9537	11.9421	11.1592	10.5394	8.96853	7.45945	6.95211	5.23672	4.60074	2.87358	2.60266	2.59975	2.07529	2.37892	4.09465		2.95713	0.90373	0.757735	0.64216	0.349221	0.0678143	-0.0267929	-0.346674	-0.46527	-0.787345	-0.837864	-0.838407	-0.936206	-0.879586	-0.559643
TraesCS3B02G390100	AT1G07790	LOC_Os08g38300	Bradi1g08860	GRMZM2G141432	1		48.9937	39.2175	7.12699	0.540051	0.203824	0.167355	0.492335	0.312063	0.143813	0.235684	0.383783	0.237396	0.168382	0.300973	3.32753		2.84116	2.18302	0.02268	-0.420755	-0.443389	-0.445845	-0.423967	-0.436103	-0.447429	-0.441245	-0.431275	-0.441129	-0.445775	-0.436849	-0.233101
TraesCS3B02G393200	AT1G07510	LOC_Os01g62500	Bradi2g23357	GRMZM2G038401	1		29.6846	14.4728	6.53343	3.67	2.13431	1.85367	1.47396	1.88575	2.2565	2.46664	2.1044	2.04566	2.52108	2.87026	7.30664		3.33397	1.23243	0.135589	-0.26	-0.472158	-0.51093	-0.563388	-0.506497	-0.455277	-0.426246	-0.47629	-0.484406	-0.418725	-0.370485	0.24241
TraesCS3B02G395900	AT3G55610	LOC_Os01g62900	Bradi2g54920	GRMZM2G028535	1		29.9079	27.3101	15.4186	5.99484	3.73656	3.06648	2.2419	2.69978	2.61893	2.26036	2.74737	3.26343	4.53707	8.07452	2.34584		2.50845	2.21438	0.868272	-0.198484	-0.454118	-0.52997	-0.623311	-0.57148	-0.580632	-0.621222	-0.566092	-0.507676	-0.363501	0.0369341	-0.611545
TraesCS3B02G400900	AT1G07270	LOC_Os01g63710	Bradi2g55320	GRMZM2G363408	1		14.307	10.3099	0.748991	0.0432725	0.0235	0	0.00725015	0.101469	0.0142513	0	0.0629621	0	0.0152441	0	0.0276263		2.9819	2.03566	-0.227679	-0.394744	-0.399425	-0.404988	-0.403272	-0.380967	-0.401614	-0.404988	-0.390083	-0.404988	-0.401379	-0.404988	-0.398448
TraesCS3B02G402700	AT2G27810	LOC_Os01g63870	Bradi2g55440	GRMZM2G095611	1		12.6043	6.47527	2.95596	1.01472	0.380213	0.449972	0.280285	0.126798	0.178677	0.154759	0.405415	0.0760866	0.109992	0.0599874	0.0303225		3.25672	1.4284	0.378579	-0.200498	-0.389775	-0.368966	-0.419584	-0.46537	-0.449894	-0.457029	-0.382257	-0.480497	-0.470383	-0.4853	-0.494149
TraesCS3B02G412600	AT5G67100	LOC_Os01g64820	Bradi2g56160	GRMZM2G149802	1		119.803	47.9666	5.0047	0.429613	0.15766	0.0913907	0.0965564	0.0494689	0.035845	0.0602549	0.198458	0.0573265	0.0928524	0.246185	2.38878		3.46208	1.1598	-0.217096	-0.363724	-0.37244	-0.374564	-0.374398	-0.375907	-0.376344	-0.375561	-0.371132	-0.375655	-0.374517	-0.369603	-0.300934
TraesCS3B02G412700	AT5G67100	LOC_Os01g64820	Bradi2g56160	GRMZM2G149802	1		42.2642	16.5461	1.76151	0.119784	0.0477551	0.0196043	0.0217504	0.036658	0.0142513	0.00887428	0.0662718	0.0146241	0.0233288	0.0151877	0.788076		3.47314	1.13164	-0.214412	-0.363883	-0.37044	-0.373003	-0.372808	-0.371451	-0.373491	-0.37398	-0.368755	-0.373457	-0.372664	-0.373406	-0.303038
TraesCS3B02G431000	AT3G25150	LOC_Os03g30550	Bradi1g59930	GRMZM2G138987	1		83.3098	41.5557	15.4834	6.50872	4.23311	2.89659	2.81272	2.20811	2.1647	1.81551	2.0414	1.73235	1.41936	1.83617	11.7106		3.30879	1.36825	0.156537	-0.260564	-0.366323	-0.428439	-0.432336	-0.460436	-0.462453	-0.478682	-0.468184	-0.482547	-0.497093	-0.477722	-0.0188027
TraesCS3B02G434600	AT5G48390	LOC_Os01g66690	Bradi2g57415	GRMZM2G328795	1		6.27279	2.54916	1.02309	0.639561	0.496757	0.402622	0.555265	0.429886	0.552667	0.283507	0.358948	0.32708	0.296115	0.401709	1.37089		3.46114	0.986861	-0.0271891	-0.282034	-0.376924	-0.439475	-0.338047	-0.421359	-0.339773	-0.518625	-0.468496	-0.489671	-0.510247	-0.440082	0.20392
TraesCS3B02G464700	AT3G27100	LOC_Os01g69110	Bradi2g58960	GRMZM2G044265	1		9.26666	5.77225	3.91451	3.16469	3.73777	4.74828	4.99946	4.95405	5.15913	4.91263	5.03172	2.90534	2.75339	2.45011	9.99233		2.07657	0.408115	-0.478884	-0.836895	-0.563271	-0.080793	0.0391376	0.0174587	0.115377	-0.00231894	0.0545398	-0.960724	-1.03327	-1.17808	2.42305
TraesCS3B02G498300	AT4G03200	LOC_Os01g70950	Bradi2g60097	GRMZM2G358614	1		5.71511	3.53178	3.43955	4.11163	4.24194	4.11186	3.6504	4.43205	4.01296	3.34227	2.99817	2.73982	2.26669	2.00656	3.81661		2.35077	-0.108175	-0.212041	0.544878	0.69163	0.545138	0.0254225	0.905743	0.43375	-0.321604	-0.709142	-1.0001	-1.53295	-1.82592	0.212609
TraesCS3B02G508100	AT2G18850	LOC_Os08g14660	Bradi3g18940	GRMZM2G045507	1		17.8255	6.27876	2.74006	1.52678	1.055	1.10897	1.20973	1.4811	0.913979	1.04282	1.33358	0.736611	0.498217	0.577999	2.05357		3.54512	0.840188	0.0112162	-0.273006	-0.383524	-0.37088	-0.347278	-0.283707	-0.41656	-0.386378	-0.318265	-0.458109	-0.513955	-0.495266	-0.1496
TraesCS3B02G536700	AT4G20010	LOC_Os01g72049	Bradi2g60720	GRMZM2G102314	1		20.55	2.13057	0.0976953	0.0158472	0.00839046	0.0068955	0.0177847	0.0140766	0.0371823	0.0210277	0.0682576	0.0118404	0.0157067	0.0612141	1.4598		3.71478	0.097439	-0.301793	-0.317867	-0.319331	-0.319625	-0.317486	-0.318215	-0.313677	-0.31685	-0.307574	-0.318654	-0.317895	-0.308957	-0.0342934
TraesCS3B02G564200	AT1G16610	LOC_Os01g72890	Bradi2g61380	GRMZM2G133926	1		78.4466	48.5588	26.6181	16.3622	9.91384	7.90447	5.69366	4.50983	3.93139	3.47027	3.98185	2.52335	2.36683	3.4607	14.3186		3.05268	1.60391	0.540356	0.0432164	-0.269362	-0.366764	-0.47393	-0.531315	-0.559354	-0.581706	-0.556908	-0.627607	-0.635194	-0.58217	-0.0558472
TraesCS3B02G576100	AT1G04945	LOC_Os01g73150	Bradi2g61550	GRMZM2G171478	1		11.0854	4.54456	1.47796	0.813997	0.588418	0.357107	0.37714	0.253025	0.195024	0.207993	0.302804	0.223033	0.141545	0.118672	1.53399		3.44234	1.09793	-0.00122295	-0.239207	-0.320061	-0.402969	-0.395789	-0.440276	-0.461065	-0.456416	-0.422433	-0.451025	-0.480233	-0.488431	0.018859
TraesCS3B02G580700	AT5G46190	LOC_Os08g10030	Bradi3g17630	GRMZM2G143568	1		12.2863	6.5279	4.04798	2.64518	2.1535	2.24944	2.08157	1.97322	1.5199	1.37696	1.64565	1.21198	1.16182	1.22518	4.25653		3.23864	1.21053	0.337095	-0.156973	-0.330143	-0.296354	-0.355476	-0.393638	-0.553299	-0.603642	-0.509011	-0.661749	-0.679417	-0.657099	0.410545
TraesCS3B02G595600	AT5G13840	LOC_Os01g74146	Bradi2g62140	GRMZM2G159427	1		27.7187	21.0817	5.08059	0.472271	0.0574192	0.122811	0.0413687	0.0293264	0.0387363	0.0140185	0	0.0236808	0	0	0		2.89182	2.09455	0.172407	-0.381171	-0.431005	-0.42315	-0.432933	-0.43438	-0.433249	-0.436219	-0.437903	-0.435058	-0.437903	-0.437903	-0.437903
TraesCS3D02G007500	AT1G80560	LOC_Os03g45320	Bradi5g26890	GRMZM5G803490	1		8.23147	3.43252	1.99834	2.02721	1.34798	1.268	1.13128	0.630702	0.378791	0.240105	0.169294	0.187988	0.210815	0.129421	0.843755		3.3513	0.96854	0.256448	0.270786	-0.0664678	-0.106178	-0.174062	-0.422606	-0.547683	-0.616543	-0.651702	-0.64242	-0.631087	-0.6715	-0.316821
TraesCS3D02G025600	AT1G48650	LOC_Os01g02884	Bradi2g01360	GRMZM2G373175	1		20.0546	10.6164	7.22668	6.22704	7.35582	8.36711	6.7504	6.40628	6.65967	5.30723	5.66427	5.19173	4.59837	4.6891	10.8878		3.27161	0.765499	-0.134575	-0.400009	-0.100284	0.168245	-0.26104	-0.352416	-0.285133	-0.644246	-0.549442	-0.674915	-0.832471	-0.808378	0.837551
TraesCS3D02G043600	AT5G22330	LOC_Os07g08170	Bradi2g54390	GRMZM2G032267	1		47.7512	23.3278	10.8506	6.16286	4.44562	4.2396	3.32255	2.98687	1.95318	1.90129	1.71768	1.04596	1.01508	0.766102	4.74285		3.32376	1.29445	0.257735	-0.131758	-0.274441	-0.291558	-0.367755	-0.395646	-0.481534	-0.485845	-0.501101	-0.556913	-0.559479	-0.580166	-0.249744
TraesCS3D02G066900	AT5G26830	LOC_Os08g19850	Bradi3g19960	GRMZM2G553314	1		158.008	107.619	72.9661	49.1143	43.2541	35.4861	25.483	20.2009	11.2598	7.44674	9.44655	6.2793	5.47068	6.95618	31.9679		2.81655	1.62002	0.797133	0.230744	0.0915853	-0.0928741	-0.33041	-0.455841	-0.668158	-0.758704	-0.711216	-0.786426	-0.805628	-0.770353	-0.176418
TraesCS3D02G075400	AT1G21710	LOC_Os02g34750	Bradi3g45690	GRMZM2G139031	1		5.48696	3.64329	2.16232	1.70112	1.31255	1.4941	1.38028	1.12753	1.39434	1.40278	1.35403	1.28496	1.04783	1.06719	1.73479		3.16171	1.56353	0.279745	-0.120044	-0.45688	-0.299498	-0.398164	-0.617263	-0.38598	-0.378659	-0.420917	-0.480793	-0.68635	-0.66957	-0.0908593
TraesCS3D02G085600	AT2G37270	LOC_Os01g01060	Bradi2g03760	GRMZM2G078985	1		568.262	435.468	266.721	185.415	152.299	137.798	106.629	70.6917	37.7012	26.9213	24.8479	9.98293	8.62176	10.5271	76.2416		2.66083	1.83343	0.782027	0.275436	0.0691026	-0.021252	-0.215453	-0.439366	-0.64492	-0.712085	-0.725004	-0.817623	-0.826104	-0.814233	-0.404787
TraesCS3D02G097700	AT2G40550	LOC_Os01g07260	Bradi2g04117	GRMZM5G804783	1		128.399	44.8994	2.16565	0.148836	0.128317	0.170387	0.0870879	0.0140766	0.0356283	0.031767	0.0312527	0.0379521	0	0.0166027	0.327874		3.52404	1.00111	-0.290081	-0.351019	-0.351639	-0.350367	-0.352884	-0.35509	-0.354439	-0.354556	-0.354571	-0.354369	-0.355516	-0.355014	-0.345609
TraesCS3D02G101100	AT5G58470	LOC_Os01g07070	Bradi2g03940	GRMZM2G097775	1		40.0629	22.8562	11.9386	7.6141	6.15628	5.14238	4.77729	4.39967	3.72632	3.2453	3.08937	2.57695	2.06032	2.32145	8.61682		3.19552	1.44946	0.341599	-0.0972294	-0.245162	-0.348049	-0.385097	-0.423415	-0.491743	-0.540555	-0.556379	-0.608377	-0.660801	-0.634303	0.00452169
TraesCS3D02G115500	AT5G11010	LOC_Os01g08850	Bradi2g05357	GRMZM2G083763	1		9.13947	6.28778	3.39586	1.46046	1.72988	1.31624	1.15897	1.35166	0.830519	0.636755	0.477442	0.31641	0.382822	0.321744	2.87265		2.90721	1.7275	0.531153	-0.269499	-0.158041	-0.329159	-0.394218	-0.314506	-0.530096	-0.610253	-0.676159	-0.742776	-0.715302	-0.740569	0.314709
TraesCS3D02G137600	AT2G42740	LOC_Os01g10820	Bradi3g09030	GRMZM2G001816	1		498.155	374.997	218.276	141.055	104.013	89.9427	66.6116	43.422	24.6192	15.6235	13.6661	5.26033	4.89908	5.86033	68.0417		2.73138	1.86108	0.753617	0.207937	-0.0538196	-0.15325	-0.318119	-0.481988	-0.614858	-0.678426	-0.692258	-0.751657	-0.75421	-0.747417	-0.308013
TraesCS3D02G140800	AT3G49910	LOC_Os01g04730	Bradi2g06250	GRMZM2G041238	1		175.371	142.648	84.5027	55.1625	39.7841	37.6652	29.7824	22.1304	12.795	10.494	8.3507	2.98614	3.61318	5.0389	34.279		2.61139	1.9594	0.800881	0.216291	-0.0901134	-0.132333	-0.289393	-0.441855	-0.627859	-0.673705	-0.716409	-0.823295	-0.810801	-0.782394	-0.199801
TraesCS3D02G142100	AT2G37690	LOC_Os01g10280	Bradi2g06160	GRMZM2G133121	1		27.1051	9.39286	4.65867	3.10287	2.4177	2.00728	1.81165	1.70905	1.43696	2.13822	3.39331	3.70244	4.93819	6.98482	12.5445		3.29933	0.553443	-0.18049	-0.421683	-0.527903	-0.591529	-0.621857	-0.637764	-0.679945	-0.57123	-0.376655	-0.328732	-0.137155	0.180129	1.04204
TraesCS3D02G146600	AT1G06230	LOC_Os01g11580	Bradi2g06910	GRMZM2G400907	1		6.08517	4.33718	3.27094	2.27904	1.70811	1.47819	1.152	1.7849	1.22161	1.25954	1.24797	1.11551	1.35286	1.37543	3.98539		2.65814	1.44864	0.710862	0.0245312	-0.370518	-0.529611	-0.755314	-0.317385	-0.707146	-0.680902	-0.688907	-0.780562	-0.616331	-0.600711	1.20522
TraesCS3D02G157200	AT5G53280	LOC_Os01g12460	Bradi2g07370	GRMZM2G144853	1		5.56728	1.81312	1.00475	0.803314	0.610362	0.54417	0.584051	0.542229	0.70386	0.516085	0.577509	0.566448	0.17254	0.169976	2.45886		3.36605	0.531635	-0.0786873	-0.230772	-0.376452	-0.426428	-0.396317	-0.427893	-0.305861	-0.447632	-0.401257	-0.409607	-0.707011	-0.708946	1.01918
TraesCS3D02G163900	AT3G16260	LOC_Os01g13150	Bradi2g09007	GRMZM2G379286	1		41.2181	21.3733	17.1707	19.2588	16.2417	14.6555	11.5227	8.37053	4.75524	2.86425	2.07341	1.64255	1.78726	2.62426	15.9901		2.81101	0.895012	0.489263	0.690858	0.39956	0.246419	-0.0560472	-0.360387	-0.709438	-0.892012	-0.968365	-1.00996	-0.995993	-0.915182	0.375269
TraesCS3D02G178700	AT1G10390	LOC_Os12g06890	Bradi2g08980	GRMZM2G344924	1		50.5067	27.0776	19.6958	15.3495	14.9569	13.0458	11.7284	9.15737	7.61107	6.26427	5.93845	4.79749	3.93834	3.89897	16.5342		3.13643	1.12171	0.48693	0.113172	0.0794127	-0.0849217	-0.19821	-0.419302	-0.552273	-0.668088	-0.696106	-0.79422	-0.8681	-0.871486	0.215052
TraesCS3D02G178900	AT3G52630	LOC_Os01g14980	Bradi2g09030	GRMZM2G154896	1		26.9182	10.6074	1.40703	0.14819	0.023062	0.120169	0.116175	0.0860343	0.014468	0.0420554	0	0.0174078	0	0.0137728	0.148288		3.46938	1.13815	-0.176816	-0.356737	-0.374621	-0.360742	-0.361313	-0.36562	-0.375849	-0.371906	-0.377917	-0.375429	-0.377917	-0.375948	-0.356723
TraesCS3D02G181200	AT2G47680	LOC_Os01g15300	Bradi2g09177	GRMZM2G146047	1		5.10394	0.615086	0.214115	0.107962	0.0243357	0.0953796	0.0807125	0.0346128	0.163516	0.139839	0.109843	0.079517	0.260845	0.327592	0.892319		3.67745	0.0525796	-0.271215	-0.356937	-0.424467	-0.367097	-0.378941	-0.416168	-0.312075	-0.331195	-0.355418	-0.379907	-0.23348	-0.17958	0.276453
TraesCS3D02G184600	AT3G52630	LOC_Os01g14980	Bradi2g09627	GRMZM2G154896	1		16.236	12.466	5.97318	2.74162	1.20013	0.791653	0.850031	0.612496	0.582188	0.357515	0.649632	0.497649	0.697296	0.778274	3.29893		2.79759	1.98964	0.598146	-0.0944165	-0.424776	-0.512317	-0.499806	-0.550712	-0.557208	-0.605358	-0.542754	-0.575325	-0.532539	-0.515184	0.025022
TraesCS3D02G188800	AT5G04130	LOC_Os01g16290	Bradi2g10040	GRMZM2G111014	1		79.5601	25.5552	21.4172	24.0408	16.7368	11.3324	6.26167	3.77999	1.23751	0.305338	0.185226	0.236167	0.131032	0.480202	8.20433		3.34152	0.618131	0.40946	0.541762	0.173436	-0.099102	-0.354811	-0.479959	-0.608173	-0.655181	-0.661238	-0.658669	-0.663971	-0.646363	-0.256846
TraesCS3D02G195000	AT1G80270	LOC_Os12g07260	Bradi2g10850	GRMZM2G130366	1		85.7785	30.9745	6.27366	1.75969	0.833521	0.555921	0.56262	0.421836	0.448386	0.619704	0.837711	0.820058	0.505447	0.582432	6.83169		3.50945	0.998308	-0.133492	-0.340324	-0.382762	-0.395482	-0.395175	-0.401625	-0.400409	-0.392559	-0.38257	-0.383379	-0.397794	-0.394267	-0.107923
TraesCS3D02G202400	AT1G19100	LOC_Os01g36840	Bradi2g40747	GRMZM2G030596	1		16.1587	10.5119	8.83617	7.13237	6.06053	5.83851	4.85569	4.80408	5.12844	3.91588	4.13024	3.56929	3.25825	4.21151	11.2141		2.73305	1.11142	0.630191	0.140904	-0.1669	-0.230661	-0.512901	-0.527722	-0.434573	-0.782789	-0.72123	-0.882321	-0.971645	-0.697894	1.31307
TraesCS3D02G205700	AT3G05040	LOC_Os01g26160	Bradi2g12810	GRMZM2G043238	1		67.7686	47.4586	28.4152	16.9189	12.0192	9.35937	7.71199	8.14711	8.82864	6.95607	7.07227	6.27687	5.55338	6.83146	20.8686		2.90725	1.73623	0.638238	-0.0246105	-0.307117	-0.460474	-0.555458	-0.53037	-0.491075	-0.599043	-0.592343	-0.638204	-0.679918	-0.606227	0.203116
TraesCS3D02G209100	AT1G29900	LOC_Os01g38970	Bradi2g41480	GRMZM2G700683	1		102.233	69.0805	45.4123	32.4214	30.1931	25.7761	22.995	18.6963	13.209	9.28122	11.0581	7.37776	7.22063	8.64423	39.3009		2.84117	1.54567	0.620774	0.113119	0.0260433	-0.14656	-0.25524	-0.42322	-0.637652	-0.79114	-0.721703	-0.865522	-0.871663	-0.816032	0.381956
TraesCS3D02G209600	AT3G13882	LOC_Os01g39010	Bradi2g41520	GRMZM2G114895	1		31.2185	22.4771	10.8227	5.05666	2.71893	1.86459	1.37203	1.62035	1.26569	0.856005	1.09694	0.666275	0.99337	1.50153	6.87742		2.88017	1.88075	0.548273	-0.110965	-0.378242	-0.47592	-0.532236	-0.503844	-0.544394	-0.591233	-0.563687	-0.612926	-0.575528	-0.517429	0.0972067
TraesCS3D02G215300	AT4G23620	LOC_Os05g18750	Bradi2g42450	GRMZM2G423169	1		23.2896	19.0758	8.85023	3.88326	2.12295	1.74565	0.921916	0.556128	0.370696	0.197259	0.430455	0.485376	0.248024	0.388697	5.32134		2.68917	2.08526	0.619761	-0.0920909	-0.344373	-0.398446	-0.516501	-0.568925	-0.595501	-0.620357	-0.586936	-0.579065	-0.613082	-0.592921	0.114011
TraesCS3D02G229700	AT1G64350	LOC_Os01g43250	Bradi2g43780	GRMZM2G057853	1		21.4361	13.9825	6.77174	4.02371	3.17384	3.01433	1.87469	1.37513	0.986297	0.676507	1.2505	0.473242	0.472461	0.477454	3.90127		3.01025	1.70401	0.440306	-0.0412914	-0.190231	-0.218186	-0.417911	-0.505459	-0.573602	-0.627893	-0.5273	-0.663516	-0.663653	-0.662778	-0.0627491
TraesCS3D02G230300	AT5G08610	LOC_Os01g43120	Bradi2g43720	GRMZM2G026371	1		26.2893	10.7439	5.44033	4.68348	4.64442	4.05882	4.19697	3.39359	2.84456	2.8115	3.68251	1.89946	1.73256	1.66889	8.84047		3.42017	0.825835	-0.0592534	-0.185562	-0.192081	-0.28981	-0.266755	-0.400827	-0.492454	-0.497971	-0.35261	-0.650178	-0.678032	-0.688657	0.508185
TraesCS3D02G250800	AT3G02090	LOC_Os01g51390	Bradi2g47987	GRMZM5G827505	1		26.0639	18.3676	8.96296	6.42603	4.84188	3.88472	3.12852	3.1874	2.86853	2.6289	3.58831	2.51567	2.35368	2.50057	11.1293		2.88417	1.7301	0.319861	-0.0605552	-0.298102	-0.441629	-0.555023	-0.546193	-0.594008	-0.629941	-0.486076	-0.646919	-0.67121	-0.649184	0.64471
TraesCS3D02G264000	AT1G18080	LOC_Os01g49290	Bradi2g46840	GRMZM2G038032	1		376.674	242.273	142.249	94.086	76.8744	72.955	55.9289	41.0136	22.5593	15.4665	16.7183	7.1189	7.21407	8.83499	54.3334		2.96067	1.60899	0.603049	0.118667	-0.0544314	-0.0938488	-0.265081	-0.415085	-0.600681	-0.672014	-0.659424	-0.755966	-0.755009	-0.738707	-0.281127
TraesCS3D02G271700	AT5G53770	LOC_Os01g48210	Bradi2g46260	GRMZM2G346639	1		22.0003	9.29697	4.25487	2.67058	2.09767	2.09654	1.5818	1.70615	1.50239	1.90334	1.45024	1.03847	0.955115	0.991846	5.10623		3.4286	1.02096	0.065331	-0.234937	-0.343521	-0.343734	-0.441293	-0.417726	-0.456342	-0.380352	-0.466227	-0.544269	-0.560068	-0.553106	0.22669
TraesCS3D02G273600	AT1G74310	LOC_Os05g44340	Bradi2g49660	GRMZM2G360681	1		15.2797	9.88334	8.63035	3.69878	1.18779	0.738163	0.425164	0.422508	0.222623	0.224938	0.0641834	0.165386	0.16545	0.14676	0.156104		2.76494	1.5731	1.29636	0.207174	-0.347404	-0.446709	-0.515839	-0.516425	-0.560572	-0.56006	-0.595565	-0.573213	-0.573199	-0.577327	-0.575263
TraesCS3D02G277700	AT2G25870	LOC_Os01g53720	Bradi2g49310	GRMZM5G836674	1		21.8629	12.4659	9.35234	11.0705	13.2707	11.9329	10.1528	8.97735	7.76205	5.32051	5.231	4.53751	4.581	5.31993	10.1102		2.81849	0.682535	-0.025195	0.36535	0.865449	0.561378	0.156754	-0.11043	-0.386671	-0.941637	-0.961984	-1.11962	-1.10973	-0.941771	0.147076
TraesCS3D02G277900	AT1G51980	LOC_Os01g53700	Bradi2g49291	GRMZM2G005036	1		9.43583	5.71799	3.00933	2.20368	2.15202	1.63174	1.47589	1.55582	1.37283	1.19892	1.86305	1.9399	1.99985	2.18847	2.78822		3.23165	1.44735	0.147383	-0.239273	-0.264066	-0.513765	-0.588559	-0.550198	-0.638021	-0.721489	-0.40275	-0.365867	-0.337094	-0.24657	0.0412665
TraesCS3D02G279000	AT3G14890	LOC_Os01g53560	Bradi2g49175	GRMZM2G111510	1		49.3295	14.1108	4.91908	2.17491	0.98143	0.565145	0.613522	0.689948	0.578062	0.903038	0.86764	0.806537	0.627569	0.426233	1.9482		3.5958	0.719382	-0.0313372	-0.255462	-0.352938	-0.386937	-0.382986	-0.376744	-0.385882	-0.35934	-0.362231	-0.367222	-0.381839	-0.398282	-0.273979
TraesCS3D02G284200	AT5G20240	LOC_Os01g52680	Bradi2g48690	GRMZM2G001139	1		25.1124	3.00922	0.533428	0.308365	0.504392	0.924606	0.526861	0.239056	0.140916	0.102137	0.0139467	0.0349068	0.0240451	0.0358469	0.200112		3.71603	0.144645	-0.255388	-0.291753	-0.26008	-0.192182	-0.256449	-0.302952	-0.318809	-0.325075	-0.339325	-0.335938	-0.337693	-0.335786	-0.309245
TraesCS3D02G296700	AT5G09590	LOC_Os02g53420	Bradi3g57450	GRMZM2G153815	1		279.694	237.337	121.881	67.6062	53.6451	50.4261	45.4402	41.727	34.2951	30.1137	28.8876	23.8112	23.855	26.4543	90.4757		2.65919	2.10338	0.588358	-0.123833	-0.307032	-0.349272	-0.414697	-0.463422	-0.560943	-0.615812	-0.631901	-0.698515	-0.69794	-0.663832	0.176261
TraesCS3D02G302500	AT5G65780	LOC_Os01g56140	Bradi2g50990	GRMZM2G320013	1		51.4249	23.2388	17.9237	18.2592	16.5448	12.5605	12.4342	13.5808	16.0253	13.8518	14.0468	12.1256	11.2048	10.54	22.2393		3.46651	0.566452	0.0195871	0.0541049	-0.122295	-0.532239	-0.545233	-0.42726	-0.175738	-0.399372	-0.37931	-0.576985	-0.671719	-0.740117	0.463616
TraesCS3D02G309800	AT3G03920	LOC_Os11g37080	Bradi4g15350	GRMZM2G032419	1		59.9063	23.4096	3.69653	1.22268	0.534928	0.225275	0.18855	0.105683	0.106083	0.0462302	0.0918751	0.0202827	0.0932454	0.191287	4.27926		3.4715	1.10913	-0.166869	-0.326997	-0.371515	-0.391558	-0.393935	-0.399299	-0.399273	-0.403147	-0.400193	-0.404827	-0.400104	-0.393758	-0.12915
TraesCS3D02G323700	AT2G41460	LOC_Os01g58680	Bradi2g52540	GRMZM2G091006	1		26.4364	9.73582	8.5694	7.74929	6.12983	5.23216	4.49414	3.59147	3.10253	2.35286	2.62426	3.36094	2.53983	2.92519	3.59355		3.45393	0.608761	0.410045	0.270328	-0.00556859	-0.158497	-0.284229	-0.438012	-0.521309	-0.649025	-0.602789	-0.477285	-0.617172	-0.551521	-0.437657
TraesCS3D02G354500	AT1G07510	LOC_Os01g62500	Bradi2g23357	GRMZM2G038401	1		39.2141	17.3384	7.2376	3.22828	2.43608	2.40411	1.86116	2.09742	2.44868	2.67356	3.55196	3.77001	3.34818	3.76563	8.40106		3.41857	1.10298	0.0337856	-0.39061	-0.474465	-0.47785	-0.535322	-0.510314	-0.473132	-0.449328	-0.356347	-0.333266	-0.377918	-0.33373	0.156941
TraesCS3D02G357200	AT3G55610	LOC_Os01g62900	Bradi2g54920	GRMZM2G028535	1		65.3847	24.5195	18.0137	6.26035	3.0924	2.04201	1.94281	2.06467	2.0237	1.96372	3.45046	3.55744	4.6611	5.79567	0.967953		3.43722	0.914032	0.512335	-0.213367	-0.40897	-0.473826	-0.479951	-0.472427	-0.474957	-0.47866	-0.386862	-0.380257	-0.312112	-0.242059	-0.540143
TraesCS3D02G362000	AT1G07270	LOC_Os01g63710	Bradi2g55320	GRMZM2G363408	1		15.6215	10.8993	0.910965	0.106092	0.00839046	0.0147979	0.0766395	0	0	0.0140185	0.0490154	0.0262029	0	0	0.0278742		3.01798	1.98309	-0.205861	-0.38225	-0.403661	-0.402257	-0.388704	-0.4055	-0.4055	-0.402428	-0.394758	-0.399758	-0.4055	-0.4055	-0.399391
TraesCS3D02G362700	AT2G47000	LOC_Os01g35030	Bradi2g20177	GRMZM2G086730	1		6.46951	3.66102	1.2482	0.847598	0.354604	0.332281	0.306686	0.150645	0.190471	0.144631	0.220705	0.304399	0.154291	0.190445	1.82133		3.15571	1.50724	0.0910275	-0.144111	-0.433477	-0.44658	-0.461603	-0.553193	-0.529816	-0.556722	-0.51207	-0.462946	-0.551052	-0.529832	0.427426
TraesCS3D02G363600	AT2G27810	LOC_Os01g63870	Bradi2g55440	GRMZM2G095611	1		11.0356	5.02305	1.49624	0.091424	0.0556673	0.0555921	0.00725015	0.0421373	0.0228226	0.00887428	0.0491676	0	0	0	0		3.37031	1.31158	0.103994	-0.37702	-0.389263	-0.389289	-0.405842	-0.393896	-0.40051	-0.405286	-0.391489	-0.408324	-0.408324	-0.408324	-0.408324
TraesCS3D02G373200	AT5G67100	LOC_Os01g64820	Bradi2g56160	GRMZM2G149802	1		11.0298	5.63245	2.61279	2.4217	1.55999	1.22657	0.630369	0.856406	0.690934	0.562395	0.600673	0.588392	0.522377	0.490926	1.60113		3.28625	1.30696	0.19961	0.129536	-0.186464	-0.308731	-0.527368	-0.444477	-0.505157	-0.552295	-0.538257	-0.542761	-0.56697	-0.578503	-0.171377
TraesCS3D02G373300	AT5G67100	LOC_Os01g64820	Bradi2g56160	GRMZM2G149802	1		114.838	47.5454	4.1473	0.449643	0.230425	0.129278	0.0994561	0.0214082	0.0801529	0.0780034	0.0566011	0.0785175	0.0701703	0.124604	1.83256		3.44459	1.20544	-0.238629	-0.361669	-0.368963	-0.372329	-0.373321	-0.375918	-0.373963	-0.374035	-0.374747	-0.374018	-0.374296	-0.372484	-0.315652
TraesCS3D02G392700	AT3G25150	LOC_Os03g30550	Bradi1g59930	GRMZM2G138987	1		79.2608	42.2039	14.8798	7.379	4.21772	3.94905	3.79773	2.79835	2.04682	1.76863	2.07738	2.10845	1.64015	2.11589	12.337		3.26119	1.45985	0.131625	-0.232991	-0.386661	-0.399721	-0.407077	-0.455657	-0.492189	-0.505712	-0.490703	-0.489193	-0.511957	-0.488832	0.00802018
TraesCS3D02G413500	AT3G02620	LOC_Os03g30950	Bradi1g72566	GRMZM2G073540	1		10.158	2.76141	0.327866	0.0316945	0.0167809	0	0	0	0	0.0140185	0	0.0118404	0	0	0		3.60669	0.728857	-0.217977	-0.333209	-0.339012	-0.345541	-0.345541	-0.345541	-0.345541	-0.340087	-0.345541	-0.340934	-0.345541	-0.345541	-0.345541
TraesCS3D02G423200	AT3G27100	LOC_Os01g69110	Bradi2g58960	GRMZM2G044265	1		7.41534	4.59717	3.45778	2.66796	2.74373	3.00188	3.22705	3.08225	3.74048	2.90988	2.17739	1.9289	1.72392	1.46524	7.85008		2.18244	0.625124	-0.00450951	-0.440961	-0.399092	-0.256437	-0.132009	-0.212025	0.15171	-0.307277	-0.712054	-0.849368	-0.962639	-1.10559	2.42268
TraesCS3D02G427300	AT3G05040	LOC_Os11g31770	Bradi2g12810	GRMZM2G043238	1		26.1924	3.3838	3.58411	2.17273	1.56702	1.31817	1.22438	1.12562	0.93121	0.951677	0.748338	0.723242	0.734095	0.665964	2.76482		3.69873	0.0286353	0.060867	-0.166237	-0.2637	-0.303742	-0.318833	-0.334726	-0.366007	-0.362714	-0.395433	-0.399471	-0.397724	-0.408687	-0.0709633
TraesCS3D02G452400	AT2G35040	LOC_Os08g10570	Bradi3g17836	GRMZM2G368902	1		75.5658	49.8398	35.0355	32.7575	33.3798	31.2933	29.274	26.6482	22.987	18.6708	17.6551	14.3596	12.3223	12.2464	16.4593		2.92137	1.32231	0.402108	0.260512	0.299198	0.169501	0.0439921	-0.119224	-0.346794	-0.615078	-0.678212	-0.883053	-1.00968	-1.01441	-0.752538
TraesCS3D02G459000	AT2G18850	LOC_Os08g14660	Bradi3g18940	GRMZM2G045507	1		18.2851	8.47305	3.83271	1.57647	1.07642	0.815586	0.469327	0.543579	0.229678	0.251468	0.604085	0.119436	0.142375	0.215621	1.77804		3.34732	1.25857	0.270747	-0.209555	-0.316003	-0.371529	-0.44524	-0.429433	-0.496256	-0.491617	-0.416553	-0.519724	-0.51484	-0.499248	-0.166644
TraesCS3D02G484500	AT4G20010	LOC_Os01g72049	Bradi2g60720	GRMZM2G102314	1		19.3432	1.49498	0.109018	0.0158472	0.0477148	0.0068955	0.0123681	0.050148	0	0	0.105567	0.0143625	0.0627572	0.15996	1.84844		3.7165	-0.0117899	-0.3013	-0.320763	-0.314106	-0.322633	-0.321489	-0.313598	-0.324073	-0.324073	-0.302021	-0.321073	-0.310964	-0.290659	0.0620439
TraesCS3D02G507900	AT1G16610	LOC_Os01g72890	Bradi2g61380	GRMZM2G133926	1		85.0989	49.0919	25.1988	15.9714	10.5048	8.36356	5.77751	4.16961	3.17696	2.436	2.91606	2.1132	2.02678	2.47016	13.0595		3.13753	1.51452	0.437547	0.0216247	-0.224782	-0.321298	-0.437864	-0.51034	-0.555083	-0.588482	-0.566843	-0.603032	-0.606927	-0.586942	-0.109631
TraesCS3D02G515300	AT1G04945	LOC_Os01g73150	Bradi2g61550	GRMZM2G171478	1		10.3092	2.11756	0.902951	0.296864	0.177265	0.194434	0.110952	0.0645257	0.0429707	0.0247578	0.0245838	0.0236808	0.0633342	0.114043	0.806336		3.65602	0.432586	-0.0453637	-0.283859	-0.330921	-0.324166	-0.357016	-0.375284	-0.383766	-0.390933	-0.391002	-0.391357	-0.375753	-0.355799	-0.0833819
TraesCS3D02G519700	AT5G46190	LOC_Os08g10030	Bradi3g17630	GRMZM2G143568	1		7.93864	4.20483	2.81778	2.17836	1.75813	1.44484	1.29149	1.34702	0.674345	0.749773	0.956775	0.717667	0.741767	0.706685	3.93659		3.04923	1.10004	0.37594	0.0421347	-0.177243	-0.340791	-0.420846	-0.391856	-0.74302	-0.703643	-0.59558	-0.720404	-0.707823	-0.726137	0.960001
TraesCS3D02G524300	AT1G51980	LOC_Os01g73550	Bradi2g61800	GRMZM2G174137	1		24.765	17.2061	8.8222	5.14962	4.0766	3.71284	3.1238	2.40763	1.96574	2.06622	1.94159	1.29528	1.33974	0.790329	4.97177		2.95147	1.78885	0.499346	-0.0655238	-0.230563	-0.286512	-0.37711	-0.487262	-0.555229	-0.539774	-0.558943	-0.65835	-0.651511	-0.736015	-0.0928789
TraesCS3D02G533000	AT5G13840	LOC_Os01g74146	Bradi2g62140	GRMZM2G159427	1		28.4587	22.0293	6.16996	0.599176	0.0964667	0.105999	0.0123681	0.0140766	0.0242683	0	0.032474	0.0710423	0.01603	0	0.129106		2.85902	2.11204	0.269467	-0.377757	-0.436163	-0.435055	-0.445933	-0.445735	-0.444551	-0.44737	-0.443597	-0.439117	-0.445508	-0.44737	-0.432371
TraesCS4A02G006000	AT1G72370	LOC_Os03g08440	Bradi1g72480	GRMZM2G099657	1		323.87	238.872	145.257	91.9339	72.8453	70.8525	52.7584	36.5803	18.9364	14.2462	13.8102	5.72756	5.13179	7.20694	44.4258		2.74919	1.80583	0.766842	0.175027	-0.0368286	-0.0589458	-0.259765	-0.439319	-0.63514	-0.687196	-0.692034	-0.78174	-0.788352	-0.765321	-0.352245
TraesCS4A02G010300	AT1G77550	LOC_Os03g08140	Bradi1g72750	GRMZM2G172523	1		63.623	34.5827	17.6761	9.04716	5.41161	4.13221	2.74352	2.48882	2.52524	1.61016	2.95399	2.20925	1.74525	2.11943	17.4956		3.16151	1.40487	0.382203	-0.139758	-0.35967	-0.43706	-0.521061	-0.536468	-0.534265	-0.589618	-0.50833	-0.553379	-0.581446	-0.558812	0.371284
TraesCS4A02G013500	AT3G57610	LOC_Os03g07840	Bradi1g72980	GRMZM2G119852	1		77.6254	53.9832	21.7805	12.7069	10.8893	11.1277	10.9178	11.1393	9.8613	9.00955	10.0231	7.66034	7.14243	7.89447	25.1197		3.01247	1.79501	0.136726	-0.330522	-0.424123	-0.411846	-0.42265	-0.411247	-0.477057	-0.520918	-0.468724	-0.590396	-0.617066	-0.57834	0.308679
TraesCS4A02G036800	AT1G12430	LOC_Os03g05820	Bradi1g74827	GRMZM2G018068	1		6.55629	1.85207	0.350834	0.172327	0.087598	0.117652	0.050751	0.149672	0.296771	0.218281	0.276588	0.260018	0.284173	0.208353	1.41191		3.56066	0.64086	-0.290923	-0.401718	-0.454307	-0.435653	-0.477177	-0.415779	-0.324478	-0.373195	-0.337005	-0.34729	-0.332297	-0.379357	0.367664
TraesCS4A02G056700	AT5G07950	LOC_Os03g11450	Bradi1g70090	GRMZM5G896916	1		6.43655	3.80403	2.90728	3.15111	4.25311	3.75566	3.42853	2.77081	2.74635	2.01826	2.00413	1.99663	1.57496	1.92249	2.87924		2.86306	0.641879	-0.114742	0.0909864	1.0208	0.601071	0.325053	-0.229894	-0.250531	-0.864856	-0.876772	-0.883106	-1.23888	-0.945661	-0.138401
TraesCS4A02G059300	AT5G66550	LOC_Os03g12810	Bradi1g69130	GRMZM2G057056	1		26.2595	10.8932	7.74386	5.3525	4.76412	3.98975	3.7186	3.46972	4.21893	3.43019	3.44627	3.20493	3.384	3.9181	12.9719		3.28385	0.701667	0.172439	-0.229412	-0.328285	-0.458413	-0.503977	-0.5458	-0.4199	-0.552442	-0.549739	-0.590294	-0.560203	-0.470452	1.05096
TraesCS4A02G062200	AT2G05120	LOC_Os03g12450	Bradi1g69360	GRMZM2G058374	1		44.017	28.7047	15.1929	9.03664	5.54406	4.11509	3.65909	3.25171	2.93519	2.44	1.79352	1.98948	1.26176	2.28632	9.23047		3.00295	1.68867	0.528927	0.000525135	-0.299249	-0.421901	-0.46104	-0.496006	-0.523174	-0.565677	-0.621165	-0.604345	-0.666807	-0.578867	0.0171613
TraesCS4A02G063400	AT1G14850	LOC_Os06g20090	Bradi1g69510	GRMZM2G162956	1		104.077	54.0438	13.6565	4.51198	2.21143	1.88105	1.17051	1.44803	1.4688	0.959921	1.14072	1.37218	0.722311	0.861364	11.5662		3.28654	1.47299	0.00907603	-0.322385	-0.405773	-0.417748	-0.443503	-0.433443	-0.43269	-0.451136	-0.444582	-0.436193	-0.459748	-0.454708	-0.0666909
TraesCS4A02G084500	AT5G19390	LOC_Os03g11140	Bradi1g67687	GRMZM2G085409	1		14.2258	2.32864	0.52212	0.226649	0.229393	0.217876	0.132893	0.289582	0.132345	0.243384	0.228288	0.13632	0.125882	0.0735693	0.461009		3.69762	0.29296	-0.224016	-0.308572	-0.307786	-0.311082	-0.335402	-0.290562	-0.335559	-0.303782	-0.308103	-0.334421	-0.337408	-0.352379	-0.241504
TraesCS4A02G100400	AT5G59870	LOC_Os05g02300	Bradi1g66370	GRMZM2G367842	1		115.603	74.8008	9.49041	0.379835	0.269911	0.217184	0.0537368	0.070198	0.07169	0.0709942	0.0631143	0.0884501	0.01603	0.0303754	0.195343		3.09527	1.85922	-0.119287	-0.395281	-0.398611	-0.400208	-0.40516	-0.404661	-0.404616	-0.404637	-0.404876	-0.404108	-0.406302	-0.405868	-0.40087
TraesCS4A02G106300	AT1G07890	LOC_Os03g17690	Bradi1g65820	GRMZM2G054300	1		151.647	88.9458	71.007	22.1223	9.146	9.56911	11.9777	12.2683	13.281	10.6703	8.30613	5.75218	8.54341	9.1072	133.758		2.39311	1.07579	0.698911	-0.328119	-0.600742	-0.591853	-0.541249	-0.535144	-0.513869	-0.568717	-0.618387	-0.672044	-0.613402	-0.601557	2.01727
TraesCS4A02G106500	AT3G07630	LOC_Os03g17730	Bradi1g65800	GRMZM2G141273	1		9.44853	4.71063	2.71044	2.53217	2.10009	2.16234	2.17288	1.82996	1.778	1.57624	1.34463	2.31984	2.81578	2.17494	4.44142		3.31384	0.90108	-0.117511	-0.208293	-0.428327	-0.396628	-0.391258	-0.565893	-0.592353	-0.695097	-0.813045	-0.316423	-0.0638671	-0.390209	0.763985
TraesCS4A02G121600	AT5G26850	LOC_Os03g19520	Bradi1g64420	GRMZM2G011483	1		167.073	66.943	49.3045	43.5964	33.7139	21.2531	15.1669	13.0383	11.9335	8.97779	7.85237	5.44325	4.21771	4.99314	17.2224		3.35093	0.878188	0.442601	0.301639	0.0575863	-0.250135	-0.400435	-0.453002	-0.480284	-0.553277	-0.581069	-0.640563	-0.670828	-0.651679	-0.349674
TraesCS4A02G126200	AT1G09420	LOC_Os03g20300	Bradi1g64070	GRMZM2G426964	1		13.0672	7.50014	5.34945	4.04117	3.19793	2.80624	2.35949	2.37985	2.12675	1.20723	1.14551	0.399075	0.18162	0.0778167	1.25745		3.01634	1.32484	0.671378	0.273872	0.0176629	-0.101346	-0.237086	-0.230902	-0.307803	-0.587189	-0.605941	-0.832737	-0.898808	-0.930347	-0.571929
TraesCS4A02G135800	AT2G40600	LOC_Os03g21830	Bradi1g63147	GRMZM2G062425	1		18.0464	10.7932	6.27065	4.75693	3.30563	1.95951	1.51057	1.11396	0.847667	0.674383	0.912945	0.47072	0.560885	0.637062	5.45263		3.00525	1.47296	0.517531	0.197747	-0.108851	-0.393227	-0.48807	-0.571856	-0.628113	-0.66472	-0.614322	-0.707746	-0.688698	-0.672605	0.344718
TraesCS4A02G146400	AT4G39680	LOC_Os03g26630	Bradi1g61000	GRMZM2G151387	1		114.353	54.5812	28.8752	18.2559	14.7124	12.2357	11.9497	11.785	10.7931	9.93355	10.7429	9.29472	7.92647	7.8988	35.5438		3.32572	1.12744	0.182039	-0.208511	-0.338833	-0.429922	-0.44044	-0.446496	-0.482976	-0.514588	-0.484824	-0.538083	-0.588404	-0.589421	0.427297
TraesCS4A02G149500	AT2G38770	LOC_Os03g26960	Bradi1g60890	GRMZM2G410479	1		115.952	52.99	17.2208	5.96682	2.95841	1.64559	1.12837	1.43458	1.28571	1.39464	1.77739	1.71164	1.61502	2.76451	18.432		3.3596	1.25973	0.0667802	-0.308556	-0.408891	-0.452675	-0.469925	-0.459712	-0.464678	-0.461045	-0.448279	-0.450472	-0.453695	-0.415357	0.107172
TraesCS4A02G154000	AT3G03920	LOC_Os11g37080	Bradi4g15350	GRMZM2G032419	1		70.9849	30.2645	6.58132	1.91422	1.11782	1.08164	0.553793	0.260155	0.291188	0.247837	0.446749	0.176271	0.298219	0.497299	6.9906		3.42087	1.20524	-0.0833814	-0.337323	-0.380655	-0.382623	-0.411344	-0.427321	-0.425633	-0.427992	-0.417169	-0.431885	-0.42525	-0.414418	-0.0611126
TraesCS4A02G163400	AT5G19390	LOC_Os03g24180	Bradi1g62030	GRMZM2G115975	1		29.1534	18.7352	13.0621	8.08797	5.65906	4.98779	3.88447	3.85701	3.32702	2.80781	2.77522	3.41075	2.45316	2.61221	6.11884		2.99433	1.56057	0.779838	0.0953026	-0.238963	-0.331344	-0.483183	-0.486962	-0.559899	-0.631353	-0.635838	-0.548377	-0.68016	-0.658271	-0.175689
TraesCS4A02G177000	AT1G50200	LOC_Os10g10244	Bradi3g22760	GRMZM2G082271	1		198.619	147.987	102.489	66.4551	49.0627	40.5838	34.3576	28.729	22.418	18.6	21.3882	17.7177	16.8207	19.7529	71.0195		2.71356	1.74293	0.870753	0.179975	-0.153435	-0.315976	-0.435333	-0.543233	-0.664215	-0.737406	-0.683956	-0.75432	-0.771515	-0.715305	0.267474
TraesCS4A02G177800	AT1G10390	LOC_Os12g06890	Bradi2g08980	GRMZM2G344924	1		34.4907	24.6975	17.5999	9.15875	6.39506	6.04855	5.34003	6.43622	6.27755	5.52112	5.4024	5.5918	4.42015	4.78643	14.3942		2.82617	1.6755	0.841562	-0.15023	-0.474952	-0.515665	-0.598914	-0.470115	-0.488758	-0.577636	-0.591585	-0.569331	-0.706995	-0.663959	0.464908
TraesCS4A02G184500	AT5G35210	LOC_Os11g05130	Bradi4g26627	GRMZM2G314661	1		25.7356	7.27078	1.57283	0.474634	0.368203	0.47593	0.628916	0.730504	0.467966	0.456367	0.286461	0.174625	0.180973	0.128851	0.747147		3.60515	0.722019	-0.167669	-0.339143	-0.355761	-0.338941	-0.315053	-0.299191	-0.340184	-0.341995	-0.368525	-0.385987	-0.384996	-0.393134	-0.296592
TraesCS4A02G190200	AT2G09990	LOC_Os12g03090	Bradi4g26140	GRMZM2G353103	1		108.881	75.7453	49.1248	36.7052	28.0161	29.1443	24.5218	18.5252	11.2294	9.85845	6.58254	2.61474	2.1445	3.11731	19.1824		2.78673	1.63995	0.718653	0.288829	-0.011886	0.0271587	-0.132818	-0.34035	-0.592848	-0.640294	-0.753668	-0.890987	-0.907262	-0.873594	-0.317606
TraesCS4A02G195300	AT3G51640	LOC_Os11g02190	Bradi4g25620	GRMZM2G036685	1		12.1094	10.5578	7.97185	6.09748	5.16938	4.00053	3.52404	4.25012	4.71025	4.61013	4.4392	3.72425	3.42827	3.64723	9.39026		2.31066	1.7386	0.785227	0.0941874	-0.247986	-0.678917	-0.85459	-0.586897	-0.417258	-0.45417	-0.517189	-0.780776	-0.889895	-0.809172	1.30817
TraesCS4A02G204700	AT3G56690	LOC_Os11g11340	Bradi4g22080	GRMZM2G315264	1		10.6573	3.40718	0.700144	0.203122	0.0721311	0.0946759	0.0591534	0.122592	0.021377	0.149164	0.1922	0.109765	0.131749	0.195043	2.11953		3.51539	0.815964	-0.191947	-0.377003	-0.425775	-0.417381	-0.430607	-0.406987	-0.444672	-0.397093	-0.38107	-0.411763	-0.403578	-0.380011	0.336533
TraesCS4A02G204800	AT1G26910	LOC_Os11g11390	Bradi4g22070	GRMZM2G087233	1		8.0098	2.08283	0.963951	0.348669	0.0644958	0.187538	0.185564	0.155144	0.12634	0.246225	0.360729	0.309843	0.34321	0.292511	4.72746		3.1417	0.396429	-0.121819	-0.406807	-0.538431	-0.48144	-0.482355	-0.496445	-0.509786	-0.454257	-0.401221	-0.424791	-0.409336	-0.432818	1.62138
TraesCS4A02G216200	AT1G21650	LOC_Os11g08980	Bradi4g23380	GRMZM2G090086	1		14.1977	7.05462	6.42753	5.77882	5.965	6.06213	5.38622	5.2848	5.29649	4.85823	4.52339	5.09634	3.90306	4.04954	7.33047		3.42774	0.411182	0.146358	-0.127592	-0.0489696	-0.00795059	-0.293389	-0.336221	-0.331283	-0.516365	-0.657769	-0.415806	-0.919734	-0.857877	0.527675
TraesCS4A02G227500	AT3G48425	LOC_Os12g18200	Bradi4g39120	GRMZM2G170291	1		25.3455	13.1005	6.65813	4.05304	2.46778	1.25387	0.913297	0.757399	0.742265	0.345176	0.659766	0.449379	0.249755	0.47852	1.736		3.23884	1.38542	0.410304	0.0159956	-0.223951	-0.407689	-0.459238	-0.482835	-0.485125	-0.545229	-0.497612	-0.529457	-0.559672	-0.525046	-0.334712
TraesCS4A02G256300	AT3G49725	LOC_Os03g51790	Bradi1g10007	GRMZM2G101460	1		9.60101	8.5673	4.17812	1.63718	0.898171	0.604618	0.779788	1.29433	1.38889	1.59767	1.8072	1.19882	1.0782	1.30091	5.26793		2.46695	2.09491	0.515192	-0.39932	-0.665297	-0.77095	-0.707905	-0.522714	-0.488682	-0.41354	-0.338127	-0.557092	-0.600502	-0.520347	0.907426
TraesCS4A02G258000	AT3G49660	LOC_Os03g51550	Bradi1g10180	GRMZM2G088162	1		11.9397	3.65243	0.471527	0.0661895	0.12581	0.013791	0.055869	0.0140766	0.0429707	0.046854	0.0300315	0.0348156	0.0634735	0.0334776	1.65012		3.55232	0.807069	-0.24664	-0.380912	-0.361163	-0.39827	-0.384331	-0.398175	-0.388604	-0.387317	-0.39289	-0.391305	-0.381812	-0.391749	0.14378
TraesCS4A02G262300	AT1G64790	LOC_Os03g51140	Bradi1g10447	GRMZM2G092627	1		258.07	206.164	143.655	81.3862	66.7886	60.2666	49.5787	47.4429	33.2707	20.3653	19.035	14.5172	12.3443	17.618	73.901		2.5934	1.86357	0.984649	0.1091	-0.0961527	-0.187855	-0.338135	-0.368167	-0.567438	-0.748897	-0.767602	-0.831125	-0.861677	-0.787525	0.00385252
TraesCS4A02G266700	AT3G10050	LOC_Os03g50510	Bradi1g11490	GRMZM2G155323	1		74.736	57.0604	34.441	26.0044	21.0186	23.7915	24.526	23.9137	19.9365	16.7966	19.8168	13.7089	10.9067	8.96343	10.7041		2.825	1.80555	0.500972	0.0143839	-0.27317	-0.113244	-0.0708821	-0.106195	-0.335583	-0.516682	-0.342489	-0.694763	-0.85638	-0.968461	-0.868065
TraesCS4A02G269900	AT1G48570	LOC_Os03g50120	Bradi1g11210	GRMZM2G177885	1		23.7961	10.2857	7.62529	8.72704	6.31255	3.8595	2.61155	1.32084	0.324911	0.127507	0.194185	0.0143625	0.0918825	0.251656	3.28437		3.13	0.928403	0.494864	0.674402	0.280945	-0.118795	-0.322157	-0.532486	-0.694779	-0.726947	-0.716081	-0.745385	-0.732752	-0.706716	-0.212517
TraesCS4A02G271400	AT5G22330	LOC_Os07g08170	Bradi2g54390	GRMZM2G032267	1		18.9832	6.90002	2.49089	0.734238	0.838529	0.626901	0.56889	0.359209	0.455505	0.314478	0.422218	0.246132	0.231278	0.26325	2.23885		3.50268	0.953835	0.0237633	-0.346789	-0.32479	-0.369431	-0.381668	-0.425899	-0.405586	-0.435334	-0.412607	-0.449751	-0.452885	-0.44614	-0.0294029
TraesCS4A02G281700	AT4G38070	LOC_Os03g48490	Bradi1g12067	GRMZM2G351304	1		27.1053	14.9818	3.26251	0.803964	0.2424	0.115991	0.0355694	0	0.014468	0	0.0303359	0.0118404	0.01603	0.0571575	0.0151613		3.2348	1.60024	0.0201792	-0.311295	-0.387008	-0.404052	-0.414895	-0.41969	-0.41774	-0.41969	-0.4156	-0.418094	-0.417529	-0.411984	-0.417646
TraesCS4A02G292600	AT1G16630	LOC_Os03g46920	Bradi1g12740	GRMZM2G166082	1		37.1164	21.9676	4.21945	0.135632	0.0604381	0.0481932	0.0446531	0.140967	0.148946	0.108072	0.159265	0.147194	0.215825	0.096949	0.739687		3.17788	1.70836	-0.0133062	-0.409459	-0.416753	-0.417941	-0.418285	-0.408942	-0.408168	-0.412133	-0.407167	-0.408338	-0.40168	-0.413212	-0.350863
TraesCS4A02G293900	AT3G46940	LOC_Os03g46640	Bradi1g12830	GRMZM2G044762	1		18.5227	4.78496	0.129211	0	0.0159049	0	0	0	0	0	0.0467251	0.0262029	0.0314135	0.0510346	0.061857		3.61997	0.685114	-0.309511	-0.337115	-0.333717	-0.337115	-0.337115	-0.337115	-0.337115	-0.337115	-0.327133	-0.331517	-0.330404	-0.326212	-0.3239
TraesCS4A02G312600	AT3G56070	LOC_Os09g39780	Bradi4g38880	GRMZM2G170397	1		22.8412	9.38126	2.16181	0.803345	0.480535	0.284579	0.128928	0.0997251	0.0456453	0.0228927	0.183191	0.0726885	0.13854	0.115079	1.11009		3.447	1.16333	-0.0615591	-0.292042	-0.346811	-0.380058	-0.406466	-0.411421	-0.420596	-0.424457	-0.39726	-0.416008	-0.404835	-0.408816	-0.239999
TraesCS4A02G315500	AT2G28000	LOC_Os03g64210	Bradi1g00730	GRMZM2G434173	1		162.268	118.605	57.6448	22.5714	11.4348	8.03851	10.5936	12.5859	13.1262	11.1675	7.1581	3.91545	4.45744	4.85155	45.8538		2.84831	1.88659	0.543893	-0.22863	-0.473924	-0.548729	-0.492451	-0.448568	-0.436669	-0.479811	-0.568121	-0.639543	-0.627606	-0.618925	0.284185
TraesCS4A02G324000	AT2G44510	LOC_Os03g63690	Bradi1g01070	GRMZM2G083410	1		31.3685	16.1768	7.65187	6.03281	4.83429	3.70946	2.76349	1.6484	0.830852	0.833909	0.680792	0.426404	0.438306	0.608486	6.31471		3.22413	1.3218	0.254277	0.0515343	-0.0985479	-0.239403	-0.357859	-0.497494	-0.599869	-0.599486	-0.61866	-0.650515	-0.649025	-0.627714	0.0868337
TraesCS4A02G328700	AT5G50970	LOC_Os03g63470	Bradi1g01487	GRMZM2G058511	1		11.4213	5.95864	3.71218	3.47106	3.5613	3.26064	3.23136	3.31874	3.02517	2.67826	2.0842	1.92166	1.56012	1.09492	5.49194		3.19448	0.928753	-0.00300605	-0.103018	-0.0655897	-0.190291	-0.202437	-0.166194	-0.287956	-0.431846	-0.678239	-0.745658	-0.895613	-1.08856	0.735179
TraesCS4A02G329300	AT1G09760	LOC_Os02g13990	Bradi1g01530	GRMZM2G021742	1		73.8126	40.8617	19.486	9.62792	7.08956	6.1553	4.09229	3.01647	1.566	1.82518	2.66288	2.07324	1.588	2.16039	9.70142		3.20134	1.48419	0.370244	-0.143483	-0.275764	-0.32445	-0.431959	-0.488023	-0.56361	-0.550104	-0.506449	-0.537176	-0.562464	-0.532635	-0.139653
TraesCS4A02G330400	AT4G02930	LOC_Os03g63410	Bradi1g01580	GRMZM2G022269	1		113.493	106.312	49.3853	18.6798	7.09753	4.19286	2.40071	1.78776	1.31061	1.0042	1.50914	1.05028	0.928324	1.4536	16.197		2.49907	2.30338	0.752085	-0.0846666	-0.400295	-0.47945	-0.528287	-0.544991	-0.557993	-0.566343	-0.552583	-0.565088	-0.568411	-0.554097	-0.152327
TraesCS4A02G333900	AT5G46190	LOC_Os08g10030	Bradi3g17630	GRMZM2G143568	1		45.4761	26.791	17.7164	13.019	11.4043	9.91559	9.54904	8.69809	8.11252	6.52609	6.12001	5.30813	4.69892	4.78942	13.6652		3.14757	1.34847	0.474724	0.0224369	-0.133035	-0.276376	-0.311669	-0.393603	-0.449984	-0.602734	-0.641833	-0.720005	-0.778663	-0.769949	0.0846526
TraesCS4A02G337800	AT5G13280	LOC_Os03g63330	Bradi1g01800	GRMZM2G024686	1		56.5131	39.3162	21.7298	17.3065	18.2715	19.8117	20.8556	26.5329	28.4328	25.9704	30.4253	36.1454	46.4582	49.3358	17.4993		2.15778	0.741811	-0.706235	-1.07044	-0.990982	-0.86417	-0.778216	-0.310752	-0.154317	-0.357067	0.0097458	0.480725	1.32987	1.56681	-1.05457
TraesCS4A02G358400	AT4G02510	LOC_Os03g61890	Bradi1g02680	GRMZM2G448523	1		15.9523	9.6928	7.00997	6.16042	6.04117	5.36336	5.63657	7.08276	7.91706	7.32922	7.13282	9.06317	8.76427	10.4691	14.0865		2.52884	0.400923	-0.511103	-0.799907	-0.840446	-1.07086	-0.977988	-0.486358	-0.202737	-0.402574	-0.46934	0.186879	0.0852716	0.664834	1.89457
TraesCS4A02G364400	AT3G55010	LOC_Os03g61600	Bradi1g02990	GRMZM2G160925	1		44.0269	22.1203	8.20852	4.93671	2.6017	1.92041	1.14428	1.0988	1.23228	1.24246	1.20938	1.25519	1.10932	1.14492	4.55293		3.31165	1.37741	0.149064	-0.139821	-0.345991	-0.406145	-0.474673	-0.478689	-0.466904	-0.466005	-0.468925	-0.464881	-0.477761	-0.474617	-0.173707
TraesCS4A02G407200	AT5G64970	LOC_Os03g09110	Bradi1g71800	GRMZM2G015571	1		13.7283	9.49743	8.09479	6.43662	5.42106	5.30167	5.16937	5.00149	6.91279	7.24442	8.60406	11.4315	9.79918	8.62976	9.71064		2.32696	0.58839	0.0120187	-0.669359	-1.08667	-1.13573	-1.1901	-1.25908	-0.473688	-0.337414	0.221289	1.38315	0.712387	0.23185	0.676005
TraesCS4A02G408000	AT2G31170	LOC_Os03g04960	Bradi1g75530	GRMZM2G701193	1		47.7991	37.3247	27.3831	18.3213	12.7153	10.6081	8.95486	8.22859	8.2378	6.91069	6.73446	5.5017	4.75335	4.7409	15.3884		2.64174	1.80049	1.00203	0.27423	-0.176013	-0.345253	-0.47803	-0.536361	-0.535621	-0.642207	-0.656361	-0.75537	-0.815474	-0.816473	0.0386814
TraesCS4A02G409100	AT3G23990	LOC_Os10g32550	Bradi1g75520	GRMZM2G416120	1		143.273	112.155	60.6766	25.6792	11.5758	6.23241	5.34408	4.69952	3.72519	3.35042	1.61897	0.593436	0.953723	1.1066	13.234		2.73159	2.00501	0.803081	-0.0140549	-0.343349	-0.468109	-0.48885	-0.503899	-0.526648	-0.535399	-0.575825	-0.59977	-0.591358	-0.587789	-0.304632
TraesCS4A02G413900	AT1G09830	LOC_Os08g09210	Bradi4g21820	GRMZM2G003875	1		24.7604	16.2611	11.9603	11.0464	9.89405	9.52941	8.0575	6.50167	5.12301	3.70739	4.63103	3.04818	2.41432	3.31226	8.47557		2.82153	1.33928	0.589244	0.42986	0.228902	0.165309	-0.0913847	-0.362714	-0.603145	-0.850022	-0.688943	-0.964984	-1.07553	-0.91893	-0.0184744
TraesCS4A02G437100	AT2G33430	LOC_Os06g02600	Bradi1g42860	GRMZM5G808811	1		32.7325	26.08	14.7001	10.4897	9.12757	8.5608	6.99101	5.20744	3.29537	2.61365	3.20421	2.36135	2.1672	2.80722	15.9888		2.58557	1.83699	0.556443	0.0826618	-0.0706178	-0.134394	-0.311039	-0.511738	-0.726898	-0.803609	-0.737156	-0.832	-0.853848	-0.781827	0.701458
TraesCS4A02G481700	AT4G16570	LOC_Os06g01640	Bradi1g52270	GRMZM2G037624	1		15.006	8.02214	4.7582	3.50775	2.58074	1.73297	1.48635	1.3358	1.1026	1.1643	1.12616	0.917112	0.644776	0.765832	4.15807		3.18388	1.29716	0.415393	0.0775797	-0.172857	-0.401887	-0.468512	-0.509183	-0.572183	-0.555516	-0.565819	-0.622294	-0.695867	-0.663163	0.253266
TraesCS4B02G019800	AT3G46940	LOC_Os03g46640	Bradi1g12830	GRMZM2G044762	1		16.7582	4.57558	0.285416	0.0282791	0.0167809	0.0923976	0.0177847	0.0146632	0.0627879	0	0.0139467	0.0405654	0.01603	0.0401732	0.234222		3.6073	0.73093	-0.281997	-0.342708	-0.345423	-0.327569	-0.345186	-0.345923	-0.33456	-0.349385	-0.346092	-0.339807	-0.3456	-0.3399	-0.294084
TraesCS4B02G029700	AT1G27070	LOC_Os03g48170	Bradi1g12200	GRMZM2G104501	1		10.0635	5.36109	7.51257	7.64482	6.32015	6.02092	5.08761	6.03829	6.67591	6.31774	5.91712	6.14493	4.7464	4.39236	5.43983		2.84567	-0.65922	0.944346	1.04292	0.0556013	-0.167424	-0.863047	-0.154481	0.320757	0.0538009	-0.244791	-0.0749961	-1.11737	-1.38124	-0.600529
TraesCS4B02G031300	AT4G38070	LOC_Os03g48490	Bradi1g12067	GRMZM2G351304	1		28.5993	15.7209	4.32536	1.19813	0.34713	0.230346	0.116175	0.0698121	0.0886159	0.0683264	0.0652524	0.0904491	0.125375	0.110177	0.983498		3.2341	1.57628	0.109347	-0.293217	-0.402765	-0.417799	-0.432496	-0.438464	-0.436043	-0.438655	-0.439051	-0.435808	-0.431312	-0.433268	-0.320847
TraesCS4B02G042600	AT5G22330	LOC_Os07g08170	Bradi2g54390	GRMZM2G032267	1		15.2686	7.32084	3.93703	2.49237	1.75332	1.38818	1.22926	1.27292	0.934826	0.785721	0.824681	0.51516	0.286204	0.640251	2.72782		3.32139	1.21129	0.312902	-0.0706506	-0.266867	-0.36381	-0.406002	-0.394411	-0.484174	-0.52376	-0.513417	-0.595594	-0.656381	-0.562382	-0.00814021
TraesCS4B02G044200	AT1G48570	LOC_Os03g50120	Bradi1g11210	GRMZM2G177885	1		21.0227	8.16993	4.84138	5.16775	3.94224	2.57673	1.81647	1.01365	0.390482	0.138258	0.192911	0.122037	0.11221	0.204703	2.05834		3.35605	0.901229	0.265494	0.327828	0.0937628	-0.167043	-0.312248	-0.465582	-0.584604	-0.632777	-0.622339	-0.635875	-0.637752	-0.620086	-0.266052
TraesCS4B02G047600	AT3G10050	LOC_Os03g50510	Bradi1g11490	GRMZM2G155323	1		48.9958	32.0187	19.4735	14.8174	13.2035	15.2252	20.9611	22.4568	20.5342	15.9566	15.9342	8.6699	6.6656	5.57364	9.66687		2.92513	1.32244	0.13814	-0.301407	-0.453765	-0.262915	0.278576	0.419775	0.238271	-0.19387	-0.195985	-0.881752	-1.07096	-1.17405	-0.787635
TraesCS4B02G050300	AT2G37230	LOC_Os02g02020	Bradi3g01116	GRMZM2G074805	1		11.6036	6.12036	2.45976	0.920329	0.327963	0.148379	0.103807	0.0420447	0.0287193	0.0709942	0.0488632	0	0.0626876	0.0871513	1.98999		3.22079	1.45522	0.276526	-0.219165	-0.409905	-0.46773	-0.482082	-0.501969	-0.50626	-0.492647	-0.499773	-0.515507	-0.495322	-0.487445	0.125263
TraesCS4B02G052500	AT1G64790	LOC_Os03g51140	Bradi1g10447	GRMZM2G092627	1		240.868	192.368	133.913	77.8498	65.1293	57.1575	49.652	44.0256	31.9428	18.5626	16.9795	11.4826	9.49776	13.5485	70.633		2.57774	1.85072	0.974452	0.134051	-0.0566337	-0.176133	-0.288643	-0.372984	-0.554109	-0.754682	-0.778413	-0.860813	-0.890567	-0.829845	0.0258678
TraesCS4B02G056500	AT3G49660	LOC_Os03g51550	Bradi1g10180	GRMZM2G088162	1		7.1596	2.45243	0.371769	0.134981	0.0477954	0.013791	0.0145003	0.0146632	0.0574386	0.0800351	0.141096	0.0791319	0.0076917	0.0635808	1.00689		3.51576	0.923145	-0.222841	-0.353259	-0.401279	-0.420008	-0.419617	-0.419527	-0.395967	-0.383522	-0.349891	-0.384019	-0.423367	-0.392584	0.126973
TraesCS4B02G069200	AT1G50030	LOC_Os03g52794	Bradi1g09310	GRMZM2G033135	1		45.1494	29.5967	21.1866	12.6954	9.75505	7.34406	5.7057	7.68799	7.57398	6.15548	4.4693	4.75284	3.86271	4.19239	15.8461		2.92475	1.53586	0.784821	0.0265366	-0.236043	-0.451351	-0.597659	-0.420637	-0.430818	-0.557493	-0.708073	-0.682752	-0.762243	-0.732801	0.307897
TraesCS4B02G083100	AT2G31450	LOC_Os11g16580	Bradi4g20480	GRMZM2G113228	1		5.54772	2.37351	1.41056	1.32598	2.60362	2.85178	3.62212	4.33768	3.94583	2.45455	1.94607	2.31279	1.97338	2.37474	2.95969		2.49172	-0.389555	-1.26363	-1.34041	-0.180683	0.0445793	0.74383	1.39335	1.03766	-0.315994	-0.777545	-0.444668	-0.752757	-0.388435	0.14253
TraesCS4B02G084700	AT4G00730	LOC_Os04g48070	Bradi2g31600	GRMZM2G116658	1		101.81	65.91	51.0736	36.8943	24.7408	17.8147	11.4699	8.1531	6.66166	5.45427	5.72667	7.04062	7.15517	9.88453	17.8397		2.83984	1.5095	0.959706	0.434267	-0.0161026	-0.272758	-0.507876	-0.630786	-0.686054	-0.730796	-0.720702	-0.672011	-0.667766	-0.566625	-0.271832
TraesCS4B02G088400	AT3G48425	LOC_Os12g18200	Bradi4g39120	GRMZM2G170291	1		24.2426	13.3433	6.37604	3.30326	2.028	1.60419	1.41116	1.55888	1.52911	1.3193	1.13848	1.16158	0.617723	0.742208	2.21198		3.22811	1.47504	0.354418	-0.139813	-0.344928	-0.413094	-0.444142	-0.420382	-0.42517	-0.458917	-0.488001	-0.484285	-0.57176	-0.551737	-0.315337
TraesCS4B02G100000	AT1G21650	LOC_Os11g08980	Bradi4g23380	GRMZM2G090086	1		7.37194	3.55174	2.90382	2.36991	2.28818	1.63536	1.59536	1.84354	2.13738	1.98078	2.41786	2.13041	1.57456	1.82341	4.02648		3.29219	0.632433	0.181328	-0.190403	-0.247307	-0.701818	-0.729672	-0.556879	-0.352297	-0.46133	-0.157017	-0.357146	-0.744152	-0.570895	0.962965
TraesCS4B02G108300	AT3G56690	LOC_Os11g11340	Bradi4g22080	GRMZM2G315264	1		8.70526	3.44829	0.813385	0.228438	0.121517	0.0433867	0.0475528	0.176853	0.0918322	0.10231	0.153209	0.151468	0.101191	0.164887	2.21269		3.39598	1.0473	-0.129907	-0.391246	-0.439015	-0.473922	-0.472061	-0.414293	-0.452278	-0.447596	-0.424856	-0.425634	-0.448097	-0.419639	0.495266
TraesCS4B02G120100	AT3G51640	LOC_Os11g02190	Bradi4g25620	GRMZM2G036685	1		11.7882	9.13295	7.87573	6.19687	5.32521	4.67354	4.50021	5.40474	4.89779	4.74435	4.44479	3.76273	3.88673	3.52902	8.00562		2.62089	1.44343	0.885928	0.141444	-0.245086	-0.534065	-0.610928	-0.209818	-0.434623	-0.502666	-0.635504	-0.937961	-0.882973	-1.0416	0.943525
TraesCS4B02G140900	AT1G50200	LOC_Os10g10244	Bradi3g22760	GRMZM2G082271	1		191.658	144.462	103.725	71.659	54.7081	43.4796	34.9622	30.5783	23.7066	18.2315	20.5869	17.8596	15.4353	17.4088	62.8596		2.66799	1.73459	0.928938	0.294763	-0.0404753	-0.262543	-0.430991	-0.517693	-0.653593	-0.761876	-0.715294	-0.769232	-0.817177	-0.778146	0.120737
TraesCS4B02G153200	AT5G19390	LOC_Os03g24180	Bradi1g62030	GRMZM2G115975	1		22.127	16.5214	9.07799	6.4205	5.37674	3.72766	3.37566	3.4292	3.14803	2.00997	2.66425	3.49797	2.33278	2.58072	3.92533		2.87738	1.87634	0.547102	0.0725298	-0.113862	-0.408353	-0.471213	-0.461652	-0.511863	-0.715096	-0.598256	-0.449371	-0.65745	-0.613173	-0.373054
TraesCS4B02G169200	AT2G40600	LOC_Os03g21830	Bradi1g63147	GRMZM2G062425	1		30.7043	18.1496	12.0536	8.11048	5.72727	4.06143	3.08578	2.22066	1.69164	1.97582	1.50975	0.962367	1.19268	1.2613	9.67364		2.99304	1.41941	0.655319	0.16108	-0.137637	-0.346437	-0.468728	-0.577163	-0.643471	-0.607852	-0.66627	-0.734881	-0.706013	-0.697412	0.35701
TraesCS4B02G178700	AT1G09420	LOC_Os03g20300	Bradi1g64070	GRMZM2G426964	1		9.04574	3.53904	3.06438	2.66831	2.22497	1.93252	1.97841	1.75706	1.40589	1.25168	0.516635	0.29073	0.0772154	0.142052	1.03326		3.28575	0.69498	0.471662	0.285322	0.07674	-0.0608494	-0.0392632	-0.143399	-0.308619	-0.381171	-0.726992	-0.833275	-0.933729	-0.903225	-0.483933
TraesCS4B02G180200	AT2G47250	LOC_Os03g19960	Bradi1g64190	GRMZM2G068479	1		123.543	64.8013	37.6438	24.1721	23.2695	21.0074	17.9758	15.3862	14.3345	11.2607	10.7303	9.34076	7.9868	8.04735	27.815		3.27262	1.26431	0.335828	-0.124752	-0.15561	-0.232949	-0.336592	-0.425129	-0.461085	-0.566174	-0.584308	-0.631815	-0.678105	-0.676035	-0.00020444
TraesCS4B02G181700	AT5G26850	LOC_Os03g19520	Bradi1g64420	GRMZM2G011483	1		193.418	74.1091	47.7085	37.4615	28.3439	23.9047	17.4889	13.4226	12.1798	9.70438	8.11861	7.00482	4.5114	4.89945	16.7123		3.4393	0.87712	0.31016	0.0901038	-0.105701	-0.201034	-0.338814	-0.426138	-0.452828	-0.505989	-0.540044	-0.563962	-0.617509	-0.609176	-0.355491
TraesCS4B02G197900	AT1G07890	LOC_Os03g17690	Bradi1g65820	GRMZM2G054300	1		284.589	166.487	118.416	36.6322	12.722	9.62903	9.11708	10.3231	9.39656	7.15332	7.14235	5.39625	8.5994	10.4921	83.7413		2.97992	1.46688	0.85102	-0.196743	-0.503065	-0.54269	-0.549249	-0.533798	-0.545668	-0.574407	-0.574548	-0.596918	-0.555881	-0.531633	0.406789
TraesCS4B02G204100	AT5G59870	LOC_Os05g02300	Bradi1g66370	GRMZM2G367842	1		138.83	84.7785	10.8838	0.838582	0.29182	0.159881	0.133362	0.070198	0.0658958	0.0837652	0.104091	0.0610185	0.0621803	0.00688639	0.121278		3.15293	1.76812	-0.125085	-0.382447	-0.396455	-0.399835	-0.400515	-0.402133	-0.402243	-0.401786	-0.401265	-0.402368	-0.402339	-0.403755	-0.400824
TraesCS4B02G219700	AT5G19390	LOC_Os03g11140	Bradi1g67687	GRMZM2G085409	1		10.4728	1.16639	0.260914	0.0763492	0.0977001	0.0913907	0.208679	0.567812	0.599866	0.39894	0.190674	0.0623708	0.0392892	0.0433848	0.0427875		3.71636	0.082681	-0.270858	-0.342921	-0.334584	-0.337048	-0.291253	-0.15103	-0.138515	-0.216966	-0.298283	-0.348379	-0.357391	-0.355792	-0.356025
TraesCS4B02G238900	AT2G05120	LOC_Os03g12450	Bradi1g69360	GRMZM2G058374	1		54.0891	25.3258	8.19001	3.03242	1.66433	0.745663	0.47824	0.752198	0.591951	0.567194	0.707199	0.604597	0.592368	0.971706	6.59166		3.35255	1.305	0.0851658	-0.281984	-0.379374	-0.44477	-0.463807	-0.444305	-0.455712	-0.457475	-0.447508	-0.454812	-0.455683	-0.428679	-0.028615
TraesCS4B02G240400	AT1G14850	LOC_Os06g20090	Bradi1g69510	GRMZM2G162956	1		96.7319	51.7748	13.5181	3.22263	2.20924	1.59458	1.52807	2.26647	2.05167	2.20646	2.45363	1.7368	1.69625	1.29081	10.7529		3.26775	1.51319	0.0201299	-0.381674	-0.421224	-0.445213	-0.447808	-0.418991	-0.427374	-0.421333	-0.411686	-0.439662	-0.441245	-0.457068	-0.0877891
TraesCS4B02G269800	AT1G01950	LOC_Os03g05820	Bradi1g74827	GRMZM2G018068	1		5.82036	2.12418	0.360652	0.129172	0.0976599	0.180871	0.0887091	0.119675	0.164637	0.109313	0.248645	0.247131	0.209357	0.278273	0.876828		3.50762	0.95717	-0.25971	-0.419438	-0.441182	-0.383764	-0.447358	-0.425991	-0.394966	-0.433141	-0.336998	-0.338043	-0.364108	-0.316554	0.0964634
TraesCS4B02G290200	AT3G57610	LOC_Os03g07840	Bradi1g72980	GRMZM2G119852	1		99.241	59.9812	23.1094	12.6908	10.1033	9.19058	8.24977	7.75252	6.12988	6.63314	6.84443	5.16136	5.18828	6.59718	21.2997		3.16356	1.61163	0.154085	-0.257764	-0.360045	-0.396127	-0.433317	-0.452973	-0.517116	-0.497222	-0.48887	-0.555402	-0.554338	-0.498644	0.0825445
TraesCS4B02G299100	AT1G72370	LOC_Os03g08440	Bradi1g72480	GRMZM2G099657	1		430.843	301.355	189.478	125.325	100.697	93.2043	73.061	49.0347	26.9298	17.646	18.7043	7.08916	6.8679	10.1294	61.7191		2.80549	1.70477	0.753764	0.208429	-0.000920334	-0.0646151	-0.235843	-0.44008	-0.627982	-0.7069	-0.697904	-0.796638	-0.798519	-0.770794	-0.332255
TraesCS4B02G306400	AT5G64970	LOC_Os03g09110	Bradi1g71800	GRMZM2G015571	1		16.0767	11.8231	8.88871	6.59434	6.25733	5.59962	4.88009	4.71413	4.83158	4.61112	5.12456	7.80277	7.77295	8.07564	8.85565		2.83861	1.43724	0.470513	-0.285376	-0.396403	-0.613088	-0.850141	-0.904819	-0.866123	-0.938755	-0.7696	0.112747	0.102921	0.202646	0.459622
TraesCS4B02G307500	AT2G31170	LOC_Os03g04960	Bradi1g75530	GRMZM2G701193	1		61.7825	42.3981	27.4052	20.645	16.4611	14.8504	12.4309	11.3568	11.1706	9.2185	9.15269	7.85854	7.303	8.26127	22.0657		2.93404	1.6101	0.586091	0.124375	-0.161385	-0.271398	-0.436647	-0.51001	-0.522727	-0.656052	-0.660546	-0.748936	-0.786879	-0.72143	0.221404
TraesCS4B02G307700	AT3G23990	LOC_Os10g32550	Bradi1g75520	GRMZM2G416120	1		162.873	122.301	68.8664	28.5762	13.4435	6.63571	5.60127	4.66246	4.29515	3.18214	1.84834	0.927827	1.49847	1.40164	31.8717		2.76384	1.91651	0.800578	-0.0408525	-0.356887	-0.499062	-0.520666	-0.540272	-0.547943	-0.571187	-0.599043	-0.618267	-0.606349	-0.608372	0.0279716
TraesCS4B02G313000	AT4G24770	LOC_Os09g39180	Bradi4g38260	GRMZM2G011129	1		6.12879	1.24585	0.244395	0.0315318	0.0159049	0.0657085	0.00889235	0.0146632	0	0	0.0160848	0.0118404	0.0465182	0.0299937	0.46856		3.66035	0.453543	-0.204149	-0.343944	-0.354207	-0.321499	-0.358813	-0.355023	-0.364652	-0.364652	-0.354089	-0.356876	-0.334102	-0.344954	-0.0569315
TraesCS4B02G341100	AT1G77030	LOC_Os08g32090	Bradi3g35860	GRMZM5G818791	1		52.628	24.2552	8.16081	3.91077	2.44162	1.88375	1.24745	0.766961	0.924153	1.22816	1.23153	0.989184	0.857039	1.2882	8.93717		3.35931	1.2527	0.0577258	-0.25783	-0.36691	-0.40833	-0.455574	-0.49125	-0.479578	-0.457007	-0.456757	-0.47475	-0.484561	-0.452549	0.115368
TraesCS4B02G363000	AT3G49680	LOC_Os03g01600	Bradi1g78130	GRMZM2G055899	1		15.8264	9.51708	3.24208	2.19433	1.09436	1.31034	0.796952	0.441601	0.32204	0.16443	0.0546153	0.0177606	0.01603	0.0166027	0.852944		3.13655	1.6636	0.198651	-0.0459545	-0.30275	-0.252328	-0.372182	-0.455142	-0.483054	-0.519849	-0.545486	-0.55409	-0.554494	-0.554361	-0.359111
TraesCS4B02G392600	AT5G05980	LOC_Os03g02030	Bradi1g77850	GRMZM2G393334	1		13.0596	14.3442	13.1286	11.0143	7.3981	6.28828	7.05402	10.1338	11.2357	11.1919	12.7429	13.7054	13.3688	12.2805	14.2635		0.646368	1.1509	0.673472	-0.15697	-1.57733	-2.01323	-1.71247	-0.502818	-0.0700227	-0.0872159	0.521946	0.900019	0.767806	0.340337	1.11922
TraesCS4D02G001600	AT3G56070	LOC_Os09g39780	Bradi4g38880	GRMZM2G170397	1		22.0014	15.0048	3.39821	1.44504	0.912412	1.00723	0.606552	0.239535	0.0605465	0.234782	0.218667	0.0617241	0.078071	0.156203	2.71211		3.02699	1.90001	0.0304523	-0.284157	-0.369951	-0.354679	-0.419218	-0.478336	-0.507167	-0.479102	-0.481697	-0.506977	-0.504344	-0.491759	-0.0800625
TraesCS4D02G017900	AT3G46940	LOC_Os03g46640	Bradi1g12830	GRMZM2G044762	1		16.431	5.44415	0.296365	0.0897976	0.046124	0.0392087	0.0757859	0.0146632	0.0142513	0.0140185	0.057925	0.00718126	0.0152441	0.0612141	0.269082		3.54692	0.932564	-0.292374	-0.341528	-0.35192	-0.353566	-0.344862	-0.359407	-0.359505	-0.35956	-0.349112	-0.361187	-0.359268	-0.34833	-0.298866
TraesCS4D02G019000	AT1G16630	LOC_Os03g46920	Bradi1g12740	GRMZM2G166082	1		63.7957	41.5514	8.56785	0.506441	0.109029	0.141408	0.0537368	0.0707846	0.0627879	0.0177486	0.00804238	0	0.0153834	0.0137728	0.0323325		3.07781	1.85813	0.0496087	-0.392407	-0.414198	-0.412422	-0.417229	-0.416295	-0.416733	-0.419203	-0.419735	-0.420176	-0.419332	-0.419421	-0.418403
TraesCS4D02G028900	AT4G38070	LOC_Os03g48490	Bradi1g12067	GRMZM2G351304	1		36.3489	19.4005	5.81754	1.72425	0.864616	0.536089	0.115578	0.0696114	0.0574386	0.0381525	0.032474	0.0143625	0	0.0437665	0.142424		3.25258	1.52999	0.149457	-0.266573	-0.353944	-0.387334	-0.430074	-0.434746	-0.435983	-0.437943	-0.43852	-0.440361	-0.441821	-0.437373	-0.427346
TraesCS4D02G040000	AT5G22330	LOC_Os07g08170	Bradi2g54390	GRMZM2G032267	1		29.7006	15.9395	9.22031	5.34581	5.09929	5.05863	4.06386	3.49561	3.29471	3.05523	2.64823	1.42545	1.24876	1.321	5.18881		3.24311	1.32719	0.391683	-0.147755	-0.182077	-0.187738	-0.326238	-0.405353	-0.433324	-0.466667	-0.523333	-0.693578	-0.718178	-0.70812	-0.169613
TraesCS4D02G041700	AT1G48570	LOC_Os03g50120	Bradi1g11210	GRMZM2G177885	1		21.1396	7.96259	7.04126	6.94933	5.03378	2.84428	1.91399	0.722092	0.377779	0.0668132	0.190214	0.0995849	0.0473042	0.162245	2.84072		3.21697	0.768588	0.597399	0.580317	0.224395	-0.182429	-0.355285	-0.576748	-0.640723	-0.698503	-0.675574	-0.692414	-0.702128	-0.680771	-0.183092
TraesCS4D02G047500	AT3G10050	LOC_Os03g50510	Bradi1g11490	GRMZM2G155323	1		61.5011	50.9027	26.7815	17.571	12.7811	12.2561	13.1794	11.898	10.9831	8.59143	10.4234	5.54367	3.40102	3.81039	8.23143		2.70559	2.05846	0.585629	0.0232418	-0.269228	-0.301281	-0.244908	-0.323146	-0.379013	-0.525046	-0.413186	-0.711141	-0.84197	-0.816974	-0.547028
TraesCS4D02G050500	AT2G37230	LOC_Os02g02020	Bradi3g01116	GRMZM2G074805	1		6.85668	6.24301	2.23126	0.597874	0.314605	0.0359878	0.06457	0.0711704	0.0574386	0.0734768	0.0625055	0.0461328	0.0466575	0.0303754	0.441886		2.60731	2.32719	0.495899	-0.249711	-0.379018	-0.506202	-0.493154	-0.490141	-0.49641	-0.489088	-0.494097	-0.50157	-0.501331	-0.508763	-0.320917
TraesCS4D02G056800	AT3G49660	LOC_Os03g51550	Bradi1g10180	GRMZM2G088162	1		8.39095	2.58326	0.493845	0.111698	0.0654523	0.0392087	0.0624378	0.0140766	0.0313939	0.0431239	0.0139467	0	0.0383192	0.0938468	1.00923		3.55707	0.811736	-0.175945	-0.356588	-0.378449	-0.390854	-0.379874	-0.402734	-0.394548	-0.389004	-0.402796	-0.409389	-0.391275	-0.365027	0.067679
TraesCS4D02G079600	AT2G19940	LOC_Os03g42110	Bradi1g14590	GRMZM2G038848	1		33.4322	21.4634	21.4009	18.7317	16.2267	17.2331	22.7218	28.1843	32.3937	25.6282	24.9925	20.6903	14.6893	13.987	27.3593		1.85704	-0.196554	-0.207276	-0.665253	-1.09506	-0.922388	0.0193601	0.956619	1.67886	0.518033	0.408964	-0.329201	-1.35884	-1.47935	0.815053
TraesCS4D02G081200	AT2G31450	LOC_Os11g16580	Bradi4g20480	GRMZM2G113228	1		9.26306	3.81493	2.2416	3.03209	3.80897	4.70772	4.96557	6.7018	6.55527	4.12935	3.81765	3.68483	3.09207	3.13391	3.75452		2.75472	-0.361466	-1.26137	-0.809227	-0.364871	0.149189	0.296672	1.28975	1.20593	-0.181622	-0.359907	-0.435875	-0.774923	-0.750992	-0.396017
TraesCS4D02G085900	AT3G48425	LOC_Os12g18200	Bradi4g39120	GRMZM2G170291	1		19.6018	8.93132	4.45241	2.99778	1.69721	1.37706	1.30196	1.11143	1.13426	0.937918	0.975398	0.503293	0.417887	0.601134	2.58061		3.3702	1.17211	0.249458	-0.050191	-0.318107	-0.384058	-0.399527	-0.438776	-0.434072	-0.474519	-0.466798	-0.564051	-0.581645	-0.543896	-0.136128
TraesCS4D02G096200	AT1G21650	LOC_Os11g08980	Bradi4g23380	GRMZM2G090086	1		11.5602	7.35726	7.52263	5.62455	5.45134	4.82687	4.21629	4.76621	5.70113	4.84182	5.02918	5.68099	5.09906	4.75819	8.45066		2.94382	0.694688	0.783182	-0.232537	-0.325228	-0.659397	-0.986141	-0.691861	-0.191558	-0.651402	-0.55114	-0.202334	-0.51374	-0.696154	1.2798
TraesCS4D02G105500	AT3G56690	LOC_Os11g11340	Bradi4g22080	GRMZM2G315264	1		10.853	3.45018	0.567784	0.18362	0.0788501	0.0913907	0.0672572	0.185945	0.0142513	0.154654	0.133662	0.0771652	0.109415	0.186742	1.37359		3.55048	0.836495	-0.220232	-0.361071	-0.399482	-0.394884	-0.403732	-0.360219	-0.423164	-0.371691	-0.379387	-0.400099	-0.388276	-0.359927	0.0751863
TraesCS4D02G105600	AT1G26910	LOC_Os11g11390	Bradi4g22070	GRMZM2G087233	1		46.503	4.66764	4.84959	2.4552	1.47914	1.46496	1.28769	1.02056	0.976103	1.41786	1.84253	1.24582	1.96134	1.80403	15.3057		3.56185	-0.106789	-0.0908335	-0.300803	-0.386396	-0.387639	-0.403185	-0.426609	-0.430508	-0.39177	-0.354529	-0.406856	-0.34411	-0.357905	0.826084
TraesCS4D02G118100	AT3G51640	LOC_Os11g02190	Bradi4g25620	GRMZM2G036685	1		12.8522	7.84417	7.82813	7.00497	5.78523	6.90357	7.02472	8.29713	8.02713	6.92531	6.04761	5.08204	3.64862	3.93708	7.27386		2.82504	0.421698	0.414001	0.0189652	-0.56639	-0.0296933	0.0284432	0.639077	0.509505	-0.0192643	-0.440473	-0.90385	-1.59175	-1.45332	0.14801
TraesCS4D02G122900	AT2G09990	LOC_Os12g03090	Bradi4g26140	GRMZM2G353103	1		66.464	55.5882	32.3611	17.1837	15.2733	16.3523	13.1877	8.37756	4.80216	2.24484	2.04786	0.751985	0.631797	1.14058	12.8788		2.56775	2.00749	0.810948	0.0290888	-0.0693245	-0.0137402	-0.176764	-0.42456	-0.608745	-0.740485	-0.750633	-0.81739	-0.823581	-0.797371	-0.192681
TraesCS4D02G129100	AT5G35210	LOC_Os11g05130	Bradi4g26627	GRMZM2G314661	1		27.1393	7.15339	1.34265	0.466385	0.365703	0.232246	0.220173	0.254576	0.282839	0.229829	0.238872	0.250235	0.124843	0.142242	0.700034		3.62022	0.670602	-0.186975	-0.316299	-0.331158	-0.350855	-0.352636	-0.347559	-0.343388	-0.351211	-0.349877	-0.3482	-0.366706	-0.364138	-0.281816
TraesCS4D02G135700	AT1G50200	LOC_Os10g10244	Bradi3g22760	GRMZM2G082271	1		181.009	132.561	86.7042	57.9014	42.6692	33.8356	29.0923	23.8437	19.8095	16.1282	18.326	15.8267	15.7944	17.4085	66.1188		2.76047	1.73596	0.766254	0.157178	-0.164929	-0.351728	-0.45203	-0.56302	-0.64833	-0.726177	-0.679701	-0.732552	-0.733235	-0.699102	0.330946
TraesCS4D02G145100	AT4G02480	LOC_Os11g43970	Bradi4g10700	GRMZM2G126453	1		88.9167	65.3856	60.098	43.8537	36.4933	34.4251	34.9323	37.7971	35.4451	28.3479	27.6759	28.0071	25.3872	25.3976	73.7126		2.41579	1.17618	0.897636	0.041898	-0.345843	-0.454791	-0.428072	-0.277161	-0.401062	-0.774937	-0.810334	-0.792886	-0.930904	-0.930357	1.61485
TraesCS4D02G152400	AT3G03920	LOC_Os11g37080	Bradi4g15350	GRMZM2G032419	1		74.8193	31.6102	5.27889	1.48967	0.733745	0.417734	0.237745	0.17744	0.16363	0.12902	0.199017	0.103845	0.108052	0.266462	5.68583		3.42963	1.20869	-0.144732	-0.339497	-0.378351	-0.394594	-0.403846	-0.406945	-0.407655	-0.409434	-0.405836	-0.410728	-0.410512	-0.40237	-0.123816
TraesCS4D02G155600	AT2G38770	LOC_Os03g26960	Bradi1g60890	GRMZM2G410479	1		107.254	63.7231	29.7248	11.824	7.23118	4.6678	3.30697	3.18061	3.33126	3.04207	4.07588	3.1632	3.84301	4.91904	24.6641		3.1077	1.58295	0.392111	-0.234891	-0.395761	-0.485547	-0.533212	-0.537638	-0.532361	-0.54249	-0.506279	-0.538248	-0.514436	-0.476746	0.214853
TraesCS4D02G163800	AT5G19390	LOC_Os03g24180	Bradi1g62030	GRMZM2G115975	1		34.5996	27.3876	18.8333	12.0373	10.6456	8.67113	7.3506	8.09699	7.77416	6.45068	5.50851	6.7898	4.94441	5.00913	9.86766		2.73278	1.87594	0.859633	0.0522215	-0.113129	-0.347704	-0.504592	-0.415916	-0.454271	-0.611509	-0.723445	-0.571219	-0.790463	-0.782774	-0.205549
TraesCS4D02G165300	AT4G39680	LOC_Os03g26630	Bradi1g61000	GRMZM2G151387	1		97.6434	55.5551	32.2549	23.1841	22.3473	21.416	20.5068	23.6117	22.4611	19.7938	21.8176	20.385	17.5212	18.0735	49.9078		3.18692	1.17125	0.0553735	-0.379036	-0.419113	-0.463714	-0.507255	-0.358557	-0.413664	-0.541402	-0.44448	-0.513091	-0.650241	-0.623789	0.900798
TraesCS4D02G171400	AT2G40600	LOC_Os03g21830	Bradi1g63147	GRMZM2G062425	1		19.3236	14.973	10.4436	7.17612	4.23261	2.42079	1.20041	0.972539	0.968798	0.717593	0.536486	0.514037	0.539382	0.65111	5.67059		2.56218	1.80047	1.00745	0.435383	-0.0799715	-0.397188	-0.610853	-0.650749	-0.651403	-0.695385	-0.727093	-0.731024	-0.726586	-0.707025	0.171792
TraesCS4D02G181700	AT2G47250	LOC_Os03g19960	Bradi1g64190	GRMZM2G068479	1		114.919	60.9509	32.6922	22.2386	19.7103	18.7539	17.9684	17.0092	13.683	13.4348	11.6643	9.92483	9.37632	9.83756	31.7426		3.28602	1.27061	0.215297	-0.175088	-0.269505	-0.305223	-0.334556	-0.370378	-0.494593	-0.503864	-0.569982	-0.63494	-0.655424	-0.6382	0.179834
TraesCS4D02G181900	AT4G18440	LOC_Os03g19930	Bradi1g64210	GRMZM2G359070	1		53.1476	29.0104	14.4046	13.6223	10.9668	9.10864	6.34771	4.45005	2.75841	2.26664	1.35995	1.09661	1.10444	1.12475	7.67894		3.15877	1.36835	0.28494	0.226915	0.0299411	-0.107894	-0.31269	-0.453452	-0.578932	-0.61541	-0.682665	-0.702198	-0.701617	-0.700111	-0.213944
TraesCS4D02G184300	AT5G26850	LOC_Os03g19520	Bradi1g64420	GRMZM2G011483	1		155.737	57.6055	39.4552	35.5745	25.0155	14.5437	9.33367	8.62766	8.08834	6.59401	5.66733	4.70203	3.04955	3.18599	9.04603		3.41656	0.837319	0.360262	0.258265	-0.0192638	-0.294499	-0.431437	-0.449993	-0.464169	-0.503445	-0.527801	-0.553173	-0.596606	-0.59302	-0.438997
TraesCS4D02G186300	AT5G10920	LOC_Os03g19280	Bradi1g64597	GRMZM2G124059	1		61.1242	44.6365	29.5017	19.4696	15.6086	11.4497	10.5683	8.62344	6.38946	4.60114	2.54286	1.72077	1.0516	1.79282	15.9101		2.72109	1.73415	0.828192	0.227679	-0.00343728	-0.252389	-0.305148	-0.421567	-0.555291	-0.662339	-0.785546	-0.834756	-0.874812	-0.830443	0.01461
TraesCS4D02G198500	AT1G07890	LOC_Os03g17690	Bradi1g65820	GRMZM2G054300	1		308.365	179.56	123.092	40.2809	14.8788	11.8755	13.3422	14.2022	14.9522	12.237	10.8624	8.06876	11.2638	15.1162	159.968		2.83625	1.35015	0.698647	-0.256789	-0.549867	-0.584518	-0.567596	-0.557673	-0.54902	-0.580347	-0.596206	-0.628438	-0.591575	-0.547128	1.12411
TraesCS4D02G205000	AT5G59870	LOC_Os05g02300	Bradi1g66370	GRMZM2G367842	1		75.7758	59.35	6.38049	0.394463	0.248999	0.336195	0.449774	0.46331	0.589111	0.637465	0.812763	0.501647	0.541184	0.482388	0.893877		2.88125	2.16329	-0.151963	-0.413607	-0.419965	-0.416154	-0.411189	-0.410597	-0.405099	-0.402985	-0.395323	-0.408922	-0.407194	-0.409764	-0.391778
TraesCS4D02G220100	AT5G19390	LOC_Os03g11140	Bradi1g67687	GRMZM2G085409	1		10.3799	1.54211	0.480695	0.136933	0.183627	0.280753	0.29129	0.702235	0.600439	0.49699	0.272875	0.333444	0.218412	0.205032	0.27947		3.70796	0.179081	-0.244735	-0.381997	-0.363352	-0.32457	-0.320363	-0.156275	-0.196922	-0.238228	-0.327716	-0.303531	-0.349463	-0.354805	-0.325082
TraesCS4D02G236100	AT5G66550	LOC_Os03g12810	Bradi1g69130	GRMZM2G057056	1		18.7206	10.4349	9.87353	10.4405	8.27867	7.70758	6.66495	5.17921	4.17885	3.5503	3.37014	2.68454	2.87437	3.8829	10.6049		2.73165	0.761943	0.628498	0.763282	0.249359	0.113597	-0.13426	-0.487457	-0.725266	-0.874689	-0.917517	-1.0805	-1.03537	-0.795622	0.802354
TraesCS4D02G239000	AT2G05120	LOC_Os03g12450	Bradi1g69360	GRMZM2G058374	1		46.3552	24.6693	8.7134	3.19999	1.3459	0.683739	0.592283	0.531926	0.43747	0.406493	0.585657	0.561757	0.426336	0.555545	5.55102		3.24688	1.48868	0.195041	-0.251963	-0.402285	-0.45597	-0.463385	-0.468279	-0.475937	-0.478448	-0.463922	-0.46586	-0.476839	-0.466364	-0.0613511
TraesCS4D02G240200	AT1G14850	LOC_Os06g20090	Bradi1g69510	GRMZM2G162956	1		107.477	52.4723	11.7591	2.95399	1.63667	1.21794	0.755308	0.90356	1.39737	1.51913	1.36932	1.23862	0.917517	1.2061	10.3081		3.33765	1.39153	-0.0489333	-0.360465	-0.407073	-0.421888	-0.438257	-0.433011	-0.41554	-0.411232	-0.416533	-0.421157	-0.432518	-0.422307	-0.100271
TraesCS4D02G269100	AT1G01950	LOC_Os03g05820	Bradi1g74827	GRMZM2G018068	1		5.919	2.10537	0.272731	0.04559	0.0587332	0.0736109	0.103144	0.0782165	0.118998	0.150227	0.287027	0.162785	0.102439	0.0648048	0.565409		3.5236	0.961661	-0.269481	-0.422071	-0.413241	-0.403247	-0.383407	-0.400153	-0.372757	-0.351778	-0.259877	-0.343341	-0.38388	-0.409163	-0.0728641
TraesCS4D02G289300	AT3G57610	LOC_Os03g07840	Bradi1g72980	GRMZM2G119852	1		86.1624	59.2448	24.4937	12.7008	10.0191	8.93545	7.39273	8.67401	8.50307	8.18162	8.81562	6.55106	6.5755	7.49256	23.1915		3.01524	1.80446	0.241312	-0.289144	-0.409769	-0.458514	-0.527907	-0.470274	-0.477963	-0.492422	-0.463904	-0.565767	-0.564667	-0.523417	0.182741
TraesCS4D02G292900	AT1G77550	LOC_Os03g08140	Bradi1g72750	GRMZM2G172523	1		73.1441	41.3083	15.0957	7.24973	4.98373	3.2998	2.36879	2.00338	1.33903	0.907405	1.22537	1.05425	1.15101	1.19731	15.4742		3.17528	1.53666	0.187469	-0.216371	-0.333005	-0.419678	-0.467599	-0.486407	-0.520602	-0.542818	-0.526452	-0.535259	-0.530279	-0.527896	0.206952
TraesCS4D02G298000	AT1G72370	LOC_Os03g08440	Bradi1g72480	GRMZM2G099657	1		381.514	278.628	173.027	107.782	84.5983	78.128	57.9253	38.7298	20.5193	15.4167	14.8012	5.31654	5.38992	7.43419	49.6772		2.75493	1.78948	0.798557	0.186326	-0.031224	-0.0919391	-0.281514	-0.461638	-0.63252	-0.680401	-0.686177	-0.775177	-0.774489	-0.755306	-0.358912
TraesCS4D02G304600	AT5G64970	LOC_Os03g09110	Bradi1g71800	GRMZM2G015571	1		16.9644	13.2078	10.3488	6.99473	4.37397	4.93814	4.48585	4.00695	4.65702	3.70461	3.9139	6.559	4.97945	5.3521	7.88193		2.71874	1.7115	0.944935	0.0456223	-0.65707	-0.5058	-0.627072	-0.755476	-0.581176	-0.836542	-0.780425	-0.0712083	-0.494725	-0.394808	0.283505
TraesCS4D02G305900	AT3G23990	LOC_Os10g32550	Bradi1g75520	GRMZM2G416120	1		149.344	125.958	75.4906	36.0889	17.025	9.89703	8.36404	7.26339	6.12927	4.88462	2.24307	1.08954	1.34159	1.70425	29.1864		2.56649	2.05616	0.954857	0.0950329	-0.32098	-0.476526	-0.509979	-0.533998	-0.558747	-0.585907	-0.643551	-0.668724	-0.663223	-0.655309	-0.0555944
TraesCS4D02G310300	AT4G24770	LOC_Os09g39180	Bradi4g38260	GRMZM2G011129	1		5.22735	0.844285	0.129211	0.0158472	0.0151095	0	0.0145003	0.0277674	0	0	0	0	0.0152441	0.049808	0.157204		3.69372	0.316805	-0.234121	-0.321462	-0.32203	-0.333671	-0.322499	-0.312278	-0.333671	-0.333671	-0.333671	-0.333671	-0.321926	-0.295297	-0.212554
TraesCS4D02G311700	AT1G09830	LOC_Os08g09210	Bradi4g21820	GRMZM2G003875	1		25.9084	16.9739	10.6084	10.3828	8.64751	7.66069	6.33443	4.90869	3.04983	2.52686	3.2549	2.0319	1.44301	2.20463	8.48202		2.85746	1.46089	0.465891	0.430631	0.159382	0.00513096	-0.202178	-0.425038	-0.7156	-0.797346	-0.683544	-0.874713	-0.966764	-0.847713	0.133514
TraesCS4D02G337100	AT1G77030	LOC_Os08g32090	Bradi3g35860	GRMZM5G818791	1		52.5803	25.4005	7.80169	3.11697	2.01974	2.11499	1.3603	1.41026	1.01635	1.01156	1.19839	0.809347	0.755202	1.23572	8.70185		3.33284	1.32923	0.0319057	-0.313437	-0.394322	-0.3873	-0.442934	-0.439251	-0.468288	-0.468641	-0.454869	-0.483548	-0.487539	-0.452117	0.0982624
TraesCS4D02G356200	AT3G49680	LOC_Os03g01600	Bradi1g78130	GRMZM2G055899	1		20.3518	12.1173	5.43399	3.45777	3.0863	2.04356	1.32102	0.854778	0.874388	0.364067	0.0805761	0.0407358	0	0.0315995	0.127882		3.09902	1.59844	0.380546	0.0204198	-0.0472738	-0.237292	-0.36896	-0.453924	-0.45035	-0.543346	-0.595007	-0.602267	-0.60969	-0.603932	-0.586386
TraesCS4D02G364800	AT1G54570	LOC_Os09g33530	Bradi4g34846	GRMZM5G817559	1		17.7921	12.3364	3.28452	0.938733	1.11095	0.724787	0.876533	1.19724	1.47029	0.987002	0.598485	0.280301	0.150206	0.0741419	0.197676		3.0171	1.91906	0.0972547	-0.374864	-0.340204	-0.417924	-0.387383	-0.322836	-0.267881	-0.365149	-0.443343	-0.507382	-0.533565	-0.548874	-0.524011
TraesCS5A02G004000	AT1G74750	LOC_Os12g44170	Bradi4g00490	GRMZM2G475897	1		16.8118	11.6916	10.4564	8.91326	9.79578	9.81524	9.07764	9.4642	8.56876	6.51424	5.50567	6.06089	6.34636	5.5295	13.5824		2.50152	0.816854	0.410456	-0.0972764	0.193092	0.199497	-0.0431915	0.0839974	-0.210625	-0.886612	-1.21845	-1.03577	-0.941848	-1.21061	1.43897
TraesCS5A02G005500	AT3G21430	LOC_Os03g43800	Bradi3g01340	GRMZM2G448104	1		40.9142	24.0566	20.4028	19.4403	19.3765	18.1227	17.874	17.6567	15.5992	11.9115	8.78372	8.34434	6.90814	6.61009	16.2574		2.91157	0.874718	0.433242	0.316943	0.309227	0.157739	0.127683	0.101438	-0.14717	-0.592744	-0.970666	-1.02376	-1.19729	-1.2333	-0.0676395
TraesCS5A02G015300	AT2G41670	LOC_Os11g26030	Bradi4g19590	GRMZM2G005281	1		6.04952	2.86989	1.21079	0.814002	0.55764	0.637346	0.495043	0.311477	0.367004	0.331942	0.401348	0.203521	0.109091	0.277868	1.89454		3.28962	1.17545	0.0722912	-0.191539	-0.361998	-0.309	-0.403619	-0.525675	-0.488754	-0.512067	-0.465918	-0.597456	-0.660243	-0.548021	0.526927
TraesCS5A02G032500	AT1G72250	LOC_Os12g42160	Bradi4g01580	GRMZM2G400223	1		33.4105	20.6059	4.28642	0.734838	0.207962	0.325108	0.245508	0.184864	0.122787	0.0354971	0.0221413	0	0.00762204	0.0332053	0.191559		3.13609	1.76943	0.0276245	-0.351441	-0.407676	-0.395172	-0.403668	-0.410141	-0.416767	-0.426083	-0.427509	-0.429872	-0.429058	-0.426328	-0.409426
TraesCS5A02G047300	AT3G22330	LOC_Os12g41715	Bradi4g02000	GRMZM2G107984	1		83.0632	40.419	12.6895	5.37697	3.03378	2.39316	1.39582	1.11814	1.53172	1.47575	2.36701	2.57197	2.70452	4.08463	23.5901		3.26854	1.29264	0.00780835	-0.331017	-0.439587	-0.46927	-0.515481	-0.528347	-0.509184	-0.511778	-0.470482	-0.460985	-0.454843	-0.390897	0.512881
TraesCS5A02G058400	AT3G54650	LOC_Os12g40860	Bradi4g02620	GRMZM2G441768	1		25.6513	17.7594	8.36516	3.945	1.99057	1.34011	1.24865	1.10898	1.35837	1.02195	0.920878	0.598633	0.47143	0.117527	0.234231		2.94525	1.85104	0.548544	-0.0643071	-0.335287	-0.425472	-0.438154	-0.457519	-0.42294	-0.469584	-0.483598	-0.528277	-0.545914	-0.594982	-0.578801
TraesCS5A02G064300	AT4G28430	LOC_Os02g19990	Bradi3g11320	GRMZM2G109159	1		13.1086	8.73011	1.76539	0.136485	0.0569813	0.105999	0.00725015	0.0140766	0.0142513	0	0	0	0	0	0.0944374		3.05561	1.89287	0.0433271	-0.389243	-0.410356	-0.397339	-0.423563	-0.42175	-0.421704	-0.425488	-0.425488	-0.425488	-0.425488	-0.425488	-0.40041
TraesCS5A02G101500	AT2G16360	LOC_Os08g44480	Bradi4g38580	GRMZM2G057608	1		5.0469	3.84275	2.48858	1.63324	1.13579	0.735443	0.745755	0.403878	0.300885	0.192733	0.185071	0.0958341	0.0467272	0.0399008	0.659599		2.66597	1.83789	0.906636	0.318422	-0.0236645	-0.298982	-0.291891	-0.526997	-0.597825	-0.6722	-0.67747	-0.738837	-0.772607	-0.777302	-0.35114
TraesCS5A02G101900	AT3G07770	LOC_Os12g32986	Bradi4g06370	GRMZM5G813217	1		193.207	91.4211	49.3591	31.4333	19.6985	13.1586	8.71241	6.43744	5.78103	4.24289	4.1825	4.1131	6.12846	10.4924	44.0607		3.2829	1.19937	0.338375	-0.0285612	-0.268768	-0.402639	-0.49365	-0.540218	-0.553655	-0.58514	-0.586376	-0.587797	-0.546543	-0.457215	0.229918
TraesCS5A02G107500	AT1G69390	LOC_Os12g31450	Bradi4g06987	0	1		9.77402	6.53963	5.59264	5.33236	4.39928	3.93777	3.47953	3.53317	3.20999	2.57977	2.73191	2.15985	1.4826	1.52326	6.83644		2.5362	1.06256	0.631098	0.512513	0.0873858	-0.122885	-0.331665	-0.307227	-0.454472	-0.74161	-0.672293	-0.932933	-1.2415	-1.22297	1.19779
TraesCS5A02G115200	AT2G43970	LOC_Os12g12360	Bradi4g40040	GRMZM2G171518	1		16.9467	8.6811	5.47181	3.98172	2.86559	2.28281	1.78135	1.76469	1.91386	1.73545	1.88762	1.65074	1.57501	1.63906	4.40035		3.28239	1.20203	0.394298	0.0192613	-0.261656	-0.408333	-0.534545	-0.538737	-0.501194	-0.546097	-0.507796	-0.567416	-0.586476	-0.570356	0.124624
TraesCS5A02G121900	AT1G22660	LOC_Os12g07350	Bradi4g41470	GRMZM2G093950	1		19.3035	14.4853	10.6327	9.79002	10.4735	11.2602	9.72492	9.94636	8.22748	6.95408	6.79459	6.4475	5.51898	5.08076	9.42101		2.75014	1.384	0.291663	0.0527239	0.246503	0.469583	0.0342668	0.0970529	-0.39031	-0.751364	-0.796583	-0.894996	-1.15827	-1.28251	-0.051903
TraesCS5A02G133900	AT3G06130	LOC_Os12g05040	Bradi4g42910	GRMZM2G174673	1		32.7364	22.941	12.9632	7.40348	4.68763	3.45178	2.14075	0.446262	0.199584	0.0519982	0.098898	0.0613713	0.0473042	0.0216924	0.141502		2.83617	1.80379	0.752194	0.166237	-0.119997	-0.250248	-0.388422	-0.56701	-0.593009	-0.608563	-0.60362	-0.607575	-0.609058	-0.611757	-0.59913
TraesCS5A02G146300	AT3G08570	LOC_Os11g02620	Bradi4g44320	GRMZM5G812926	1		9.86507	1.31481	0.423886	1.2073	1.95889	1.97502	0.942087	1.41755	1.06515	0.663384	0.551098	0.338274	0.501059	0.440039	0.253044		3.6373	-0.0929111	-0.481593	-0.139816	0.18808	0.195117	-0.255518	-0.0480884	-0.201828	-0.377107	-0.426094	-0.518943	-0.447925	-0.474546	-0.556126
TraesCS5A02G149200	AT3G08850	LOC_Os12g01922	Bradi4g44667	GRMZM2G048067	1		53.869	33.0065	27.6337	19.4016	17.6475	17.8431	15.9546	17.536	16.7984	11.9106	11.5002	11.3792	10.2388	10.968	26.948		3.03027	1.15396	0.670749	-0.0696218	-0.227378	-0.209781	-0.379628	-0.237401	-0.303743	-0.743336	-0.780246	-0.79113	-0.893693	-0.828106	0.609085
TraesCS5A02G152400	AT2G40300	LOC_Os12g01530	Bradi4g44870	GRMZM2G325575	1		54.7761	9.30059	8.98104	9.26417	7.44474	7.47681	8.07131	6.85907	6.16673	5.50659	9.44827	9.79723	16.1865	15.6224	24.2361		3.44225	-0.329728	-0.356233	-0.332749	-0.483662	-0.481002	-0.431691	-0.532241	-0.589667	-0.644422	-0.317479	-0.288534	0.241422	0.194637	0.909104
TraesCS5A02G157200	AT3G45850	LOC_Os05g02670	Bradi4g45320	GRMZM2G083475	1		69.8245	34.1226	6.66113	0.384308	0.176072	0.116305	0.0911398	0.0275745	0.0287193	0.0280369	0.00804238	0.0146241	0	0	0.0795905		3.33325	1.42575	-0.0414811	-0.376843	-0.387969	-0.391162	-0.392506	-0.395903	-0.395841	-0.395878	-0.396946	-0.396595	-0.397376	-0.397376	-0.393124
TraesCS5A02G162300	AT1G80040	LOC_Os09g03090	Bradi3g20490	GRMZM2G040382	1		5.94759	4.69352	2.84753	2.43093	2.15735	2.10308	2.473	2.25771	2.29089	2.37484	2.01772	1.64024	1.49348	1.75139	4.29413		2.65055	1.62125	0.106131	-0.235801	-0.460349	-0.504894	-0.201275	-0.377974	-0.350746	-0.281841	-0.574952	-0.884771	-1.00523	-0.793545	1.29345
TraesCS5A02G188100	AT1G74030	LOC_Os09g20820	Bradi4g29250	GRMZM2G009030	1		22.8829	14.4066	8.95771	5.14339	2.96918	1.51737	1.37885	1.1294	1.24758	1.09809	1.36199	1.43692	1.84235	1.67154	2.17582		3.01595	1.61658	0.717005	0.0872914	-0.271654	-0.511337	-0.534205	-0.575388	-0.555876	-0.580557	-0.536989	-0.524618	-0.457684	-0.485885	-0.402632
TraesCS5A02G189600	AT1G80070	LOC_Os05g07050	Bradi1g48264	GRMZM2G099355	1		80.258	27.808	6.56624	2.23812	1.69255	0.550648	0.584053	0.71946	0.61357	0.643498	0.965833	0.695138	0.840875	1.07823	15.4324		3.48927	0.907227	-0.138474	-0.351541	-0.378399	-0.434613	-0.432968	-0.426303	-0.431515	-0.430042	-0.414174	-0.4275	-0.420325	-0.408641	0.297996
TraesCS5A02G195900	AT4G14000	LOC_Os09g19570	Bradi4g28580	GRMZM2G579432	1		14.0394	6.59476	4.35072	5.25417	4.74314	4.70393	4.68344	3.88103	3.21728	2.51507	1.68337	1.57247	1.00235	1.45692	3.9811		3.21305	0.770767	0.034592	0.330974	0.163326	0.150464	0.143743	-0.119494	-0.337244	-0.567608	-0.840457	-0.876836	-1.06387	-0.914745	-0.0866658
TraesCS5A02G206300	AT4G02070	LOC_Os09g24220	Bradi4g29887	GRMZM2G421541	1		26.4377	4.91809	0.316028	0.1451	0.0729668	0.108088	0.0573199	0.0629668	0.153289	0.14339	0.16008	0.144286	0.227054	0.250132	2.13738		3.67298	0.390831	-0.311073	-0.337142	-0.348144	-0.342787	-0.350531	-0.349669	-0.335894	-0.337403	-0.334858	-0.337267	-0.324643	-0.321123	-0.0332805
TraesCS5A02G224200	AT5G57950	LOC_Os09g25310	Bradi4g30450	GRMZM2G160770	1		8.04638	4.84972	2.15095	1.6208	0.955146	1.50505	1.54529	1.47203	1.45115	1.62488	1.48628	1.19226	1.21178	1.20989	7.11756		2.53743	1.07605	-0.157718	-0.40008	-0.70439	-0.452995	-0.434602	-0.468092	-0.477637	-0.398214	-0.461578	-0.595989	-0.587066	-0.587932	2.11281
TraesCS5A02G227800	AT1G26880	LOC_Os09g24690	Bradi3g16600	GRMZM2G166963	1		313.004	205.641	126.36	98.2319	78.8077	66.3711	48.9994	34.2611	19.8795	14.692	13.638	4.92689	3.86105	4.42924	39.1654		2.8757	1.59735	0.653381	0.318473	0.0871951	-0.0608843	-0.267723	-0.443208	-0.614445	-0.67621	-0.688761	-0.792481	-0.805172	-0.798406	-0.384813
TraesCS5A02G247100	AT4G38100	LOC_Os09g29080	Bradi4g32540	GRMZM2G076017	1		13.9326	10.5172	5.8237	3.53505	2.26356	1.05304	0.863761	0.424322	0.137802	0.121924	0.337766	1.17556	1.8452	3.18536	1.70755		2.76216	1.88899	0.689092	0.103989	-0.221071	-0.530544	-0.578935	-0.691279	-0.764529	-0.768588	-0.713407	-0.499223	-0.328026	0.0145889	-0.363217
TraesCS5A02G247400	AT3G21110	LOC_Os09g29190	Bradi4g32600	GRMZM5G874277	1		13.8699	8.94097	5.41515	5.14308	4.06901	3.97582	4.08523	2.68322	2.40752	2.00425	2.69398	2.31676	1.89326	2.3087	4.89923		3.05127	1.4552	0.31348	0.225378	-0.122423	-0.1526	-0.117172	-0.571164	-0.660441	-0.791027	-0.56768	-0.689832	-0.826968	-0.692441	0.146417
TraesCS5A02G268100	AT5G09590	LOC_Os09g31486	Bradi4g33878	GRMZM2G365374	1		88.0234	90.836	46.1843	23.696	13.4932	8.82605	9.5612	8.98619	9.60133	9.63096	7.93601	6.05084	12.2123	11.0239	53.3922		2.1802	2.28008	0.694404	-0.104201	-0.466525	-0.632265	-0.606158	-0.626578	-0.604733	-0.603681	-0.663872	-0.730818	-0.51201	-0.554216	0.950373
TraesCS5A02G291000	AT3G15000	LOC_Os09g04670	Bradi3g41430	GRMZM2G169384	1		165.108	80.7576	26.7924	9.75262	5.0024	4.05704	2.85735	2.37009	1.8611	2.53913	4.0636	3.75086	3.59787	5.13296	46.1768		3.25789	1.30689	0.058697	-0.335427	-0.445298	-0.467164	-0.494912	-0.506182	-0.517955	-0.502272	-0.467012	-0.474245	-0.477784	-0.442278	0.50705
TraesCS5A02G304700	AT3G25500	LOC_Os09g34180	Bradi4g35330	GRMZM2G040965	1		34.9868	6.17434	1.25854	0.269393	0.046124	0.0677976	0.0123681	0.0146632	0.014468	0	0.0139467	0	0.01603	0.00830133	0.0139371		3.6833	0.380009	-0.183579	-0.296983	-0.322581	-0.320096	-0.326451	-0.326188	-0.32621	-0.327869	-0.32627	-0.327869	-0.326031	-0.326917	-0.326271
TraesCS5A02G307100	AT1G09770	LOC_Os04g28090	Bradi4g07110	AC203535.4_FG001	1		52.7624	27.353	15.595	9.01239	7.45913	7.13515	6.05894	5.00186	5.28896	4.16755	4.47309	4.04889	3.31658	3.38838	10.6507		3.28983	1.28593	0.35864	-0.160496	-0.282993	-0.308543	-0.393418	-0.476785	-0.454142	-0.542582	-0.518486	-0.55194	-0.609693	-0.604031	-0.0312875
TraesCS5A02G324100	AT3G63390	LOC_Os11g40200	Bradi4g13770	GRMZM5G837872	1		5.7096	4.43122	2.1861	1.0419	1.14279	0.50028	0.667282	0.575275	0.344874	0.303294	0.530578	0.223621	0.219755	0.282032	2.13609		2.72975	1.92875	0.522014	-0.194914	-0.1317	-0.534281	-0.429641	-0.487291	-0.631654	-0.657707	-0.515296	-0.707628	-0.710051	-0.67103	0.490678
TraesCS5A02G331900	AT5G58230	LOC_Os09g36900	Bradi4g36580	GRMZM2G032711	1		49.7186	11.0747	1.66207	0.505592	0.254207	0.385332	0.345624	0.149287	0.140477	0.122541	0.202072	0.17175	0.0705633	0.148854	1.47422		3.65267	0.53603	-0.223105	-0.316375	-0.336649	-0.326074	-0.329277	-0.345111	-0.345822	-0.347268	-0.340854	-0.3433	-0.35146	-0.345146	-0.238255
TraesCS5A02G358100	AT5G45540	LOC_Os10g11310	Bradi5g25061	GRMZM2G032551	1		7.13764	5.46759	3.21556	2.33602	1.78776	1.34126	1.12831	0.966342	0.909246	0.482693	0.106484	0	0.0306275	0.0137728	0.740029		2.67895	1.85452	0.742789	0.308599	0.0379467	-0.182472	-0.287592	-0.36755	-0.395736	-0.606306	-0.792024	-0.844591	-0.829471	-0.837792	-0.479271
TraesCS5A02G378400	AT3G54650	LOC_Os03g43390	Bradi1g14250	GRMZM2G100121	1		15.3108	10.6029	6.08484	5.78523	5.11899	6.26927	6.51994	6.93417	6.62797	5.61966	5.20229	5.92122	4.03732	3.70327	10.3119		2.89322	1.26666	-0.294296	-0.397809	-0.627989	-0.230577	-0.143971	-0.000856733	-0.106647	-0.455013	-0.599211	-0.350827	-1.0017	-1.11711	1.16613
TraesCS5A02G398800	AT2G14880	LOC_Os03g55310	Bradi1g07880	GRMZM2G143788	1		30.9039	11.9081	11.0188	10.0099	5.507	3.19348	2.22112	1.38674	0.551865	0.172316	0.201615	0.0829151	0.0307668	0.0977124	3.38132		3.21793	0.823236	0.711131	0.583933	0.0162828	-0.27537	-0.39795	-0.503136	-0.608383	-0.656231	-0.652537	-0.667501	-0.674075	-0.665636	-0.25169
TraesCS5A02G416600	AT5G44450	LOC_Os03g56830	Bradi1g06780	GRMZM5G811069	1		13.7274	7.40148	1.82303	0.468088	0.092248	0.0757752	0.0533541	0.0281532	0.110751	0.302046	0.367699	0.322592	0.155863	0.428788	4.42028		3.15511	1.45536	-0.0435665	-0.407637	-0.508625	-0.513051	-0.519076	-0.525847	-0.503653	-0.452252	-0.434612	-0.446732	-0.491532	-0.418197	0.654312
TraesCS5A02G439100	AT3G09630	LOC_Os03g58204	Bradi1g05510	GRMZM2G007695	1		559.191	384.783	219.405	140.314	112.96	105.838	82.8149	58.6611	34.1189	20.1019	19.8851	7.58045	6.90873	8.76926	67.6423		2.87674	1.72931	0.641281	0.120938	-0.0590265	-0.105879	-0.257349	-0.416258	-0.577722	-0.66994	-0.671366	-0.752319	-0.756738	-0.744498	-0.35717
TraesCS5A02G450800	AT1G09770	LOC_Os04g28090	Bradi4g07110	AC203535.4_FG001	1		65.7091	44.5335	26.4222	17.555	14.11	12.976	11.2025	10.5612	8.80622	7.31637	7.01911	4.85159	4.79892	4.31778	17.5533		2.95801	1.66723	0.563236	0.0227222	-0.187266	-0.256392	-0.364495	-0.403591	-0.510566	-0.601381	-0.619501	-0.751624	-0.754834	-0.784163	0.0226221
TraesCS5A02G452200	AT5G62620	LOC_Os07g09690	Bradi1g04957	GRMZM2G054350	1		7.6728	1.21551	0.449857	0.553661	0.971259	0.889914	1.21955	1.07965	1.53238	0.908349	0.660524	0.572166	0.473456	0.263932	2.30183		3.58979	-0.0963662	-0.533441	-0.474184	-0.235798	-0.282234	-0.0940581	-0.173923	0.0845186	-0.27171	-0.413182	-0.463621	-0.51997	-0.639576	0.523759
TraesCS5A02G452400	AT2G01250	LOC_Os04g51630	Bradi1g04950	GRMZM5G868433	1		498.585	349.75	222.207	147.773	117.545	110.558	85.1179	56.0762	29.3792	18.0047	18.2706	6.10181	5.09054	7.14629	58.0293		2.78491	1.70346	0.776729	0.235883	0.0162466	-0.0345188	-0.219371	-0.430389	-0.624371	-0.707018	-0.705086	-0.793505	-0.800853	-0.785916	-0.416197
TraesCS5A02G455900	AT5G59870	LOC_Os05g02300	Bradi2g37327	GRMZM2G367842	1		11.2989	4.65812	0.132319	0.047379	0.0477148	0	0.0123681	0	0.057222	0.0202311	0.0163892	0.0118404	0	0	0		3.44678	1.20538	-0.322168	-0.350836	-0.350723	-0.366828	-0.362653	-0.366828	-0.347514	-0.359999	-0.361296	-0.362831	-0.366828	-0.366828	-0.366828
TraesCS5A02G465500	AT5G59870	LOC_Os05g02300	Bradi1g66370	GRMZM2G367842	1		7.39545	3.12585	0.185278	0	0	0.0147979	0.0123681	0.0136908	0	0	0.0160848	0	0	0	0		3.43246	1.23786	-0.273599	-0.368833	-0.368833	-0.361226	-0.362475	-0.361795	-0.368833	-0.368833	-0.360565	-0.368833	-0.368833	-0.368833	-0.368833
TraesCS5A02G467500	AT3G10690	LOC_Os02g47150	Bradi1g04210	GRMZM2G095865	1		117.877	30.1768	24.2422	24.4066	18.3322	13.0358	8.02001	4.24149	1.72274	0.741189	0.226762	0.165569	0.116967	0.367656	5.46534		3.51183	0.470504	0.264699	0.270399	0.0597506	-0.123923	-0.297862	-0.428895	-0.516242	-0.55028	-0.56812	-0.570242	-0.571927	-0.563234	-0.386454
TraesCS5A02G480600	AT1G07570	LOC_Os03g60710	Bradi1g03650	GRMZM2G068117	1		19.2709	9.49842	8.82934	8.52287	11.3012	12.365	13.7179	11.3625	10.321	9.67327	9.87011	6.74417	3.95626	4.28363	9.93918		2.59268	-0.133521	-0.320174	-0.405667	0.369388	0.666157	1.04358	0.386489	0.0959539	-0.0847461	-0.0298322	-0.901866	-1.6796	-1.58828	-0.0105656
TraesCS5A02G510500	AT1G77030	LOC_Os08g32090	Bradi3g35860	GRMZM5G818791	1		46.9987	21.9403	6.74808	2.81283	1.56501	1.37904	1.03333	0.81109	0.419028	0.490604	0.637069	0.589065	0.524272	0.854019	8.40128		3.34285	1.28227	0.0329883	-0.290613	-0.393222	-0.408514	-0.436943	-0.455218	-0.487458	-0.481572	-0.469528	-0.473475	-0.478803	-0.451688	0.168933
TraesCS5A02G531200	AT3G49680	LOC_Os03g01600	Bradi1g78130	GRMZM2G055899	1		18.7954	10.1773	4.34589	2.01995	1.58134	1.40375	0.952386	0.987835	0.655408	0.137005	0.264882	0.276732	0.110638	0.215537	0.85794		3.22967	1.48387	0.302596	-0.168577	-0.257428	-0.293403	-0.384836	-0.377656	-0.444996	-0.550011	-0.524106	-0.521706	-0.555352	-0.534102	-0.403969
TraesCS5B02G004400	AT3G21430	LOC_Os03g43800	Bradi3g01340	GRMZM2G448104	1		47.3638	24.9687	21.2166	18.0476	19.7853	18.615	19.1058	20.6949	19.3329	14.5263	12.7095	11.3288	9.44263	8.60401	20.592		3.20153	0.66576	0.240911	-0.117908	0.0788465	-0.0536579	0.00191067	0.181846	0.0276261	-0.516619	-0.722334	-0.878674	-1.09224	-1.18719	0.170194
TraesCS5B02G013600	AT2G41670	LOC_Os11g26030	Bradi4g19590	GRMZM2G005281	1		8.70838	4.91504	2.28724	1.72803	1.15667	0.824822	0.704065	0.604115	0.420354	0.311106	0.304435	0.326728	0.14041	0.282604	2.03976		3.15706	1.46032	0.28492	0.0347898	-0.220774	-0.369209	-0.423223	-0.46793	-0.550125	-0.598991	-0.601974	-0.592003	-0.675342	-0.61174	0.174225
TraesCS5B02G013800	AT3G46940	LOC_Os03g46640	Bradi1g12830	GRMZM2G044762	1		5.71621	2.1404	0.223298	0.0298241	0.0163429	0.0934798	0.110184	0.00703831	0	0	0	0.0380433	0.0307668	0.0401732	0.47225		3.49278	1.05422	-0.253168	-0.385109	-0.394303	-0.341699	-0.330307	-0.400648	-0.405448	-0.405448	-0.405448	-0.379504	-0.384466	-0.378052	-0.0833925
TraesCS5B02G032700	AT1G72250	LOC_Os12g42160	Bradi4g01580	GRMZM2G400223	1		36.8787	19.9874	5.27264	1.91331	1.02713	0.954854	0.45986	0.26545	0.22866	0.158039	0.168122	0.232848	0.282139	0.182986	0.615699		3.2522	1.55164	0.0702168	-0.267988	-0.357206	-0.364482	-0.414316	-0.433889	-0.437593	-0.444703	-0.443688	-0.437171	-0.432209	-0.442191	-0.398627
TraesCS5B02G052100	AT3G22330	LOC_Os12g41715	Bradi4g02000	GRMZM2G107984	1		94.7005	53.1398	17.114	7.13466	3.26459	2.34266	2.07387	1.48928	1.16548	1.33066	2.50443	1.88438	2.59203	4.06721	21.8722		3.1818	1.53409	0.105812	-0.289827	-0.44326	-0.479811	-0.490467	-0.513644	-0.526481	-0.519932	-0.473397	-0.497979	-0.469924	-0.411439	0.294456
TraesCS5B02G058300	AT3G54650	LOC_Os12g40860	Bradi4g02620	GRMZM2G441768	1		29.1295	16.0087	4.80963	2.00266	0.64635	0.45114	0.293934	0.419884	0.789681	0.464704	0.475407	0.316207	0.108907	0.101685	0.264554		3.23528	1.56255	0.134809	-0.223044	-0.395956	-0.420843	-0.440885	-0.424828	-0.377683	-0.419114	-0.417749	-0.438045	-0.464473	-0.465394	-0.44463
TraesCS5B02G068400	AT4G28430	LOC_Os02g19990	Bradi3g11320	GRMZM2G109159	1		14.0442	7.76083	2.42194	0.275736	0.0620289	0.00980217	0	0.135688	0.021377	0.0482681	0.0163892	0.0245891	0	0.0773535	0.12641		3.21905	1.58471	0.196025	-0.362218	-0.417804	-0.431389	-0.433938	-0.398645	-0.428378	-0.421384	-0.429675	-0.427543	-0.433938	-0.413818	-0.401058
TraesCS5B02G078600	AT3G19540	LOC_Os12g39160	Bradi4g03500	GRMZM2G048140	1		18.382	12.1737	8.63938	5.96242	3.48035	2.02448	0.909781	0.57005	0.396525	0.477926	0.679008	0.534625	0.454405	0.181571	1.7883		2.81338	1.61748	0.936656	0.420989	-0.0571376	-0.337584	-0.552311	-0.617754	-0.65118	-0.6355	-0.596765	-0.624578	-0.640031	-0.692587	-0.383079
TraesCS5B02G106300	AT3G07770	LOC_Os12g32986	Bradi4g06370	GRMZM5G813217	1		192.517	119.741	86.9699	55.3566	36.473	28.679	19.1277	15.7578	10.5226	8.07074	8.29077	10.214	28.6059	56.1359	74.8318		2.86453	1.40088	0.741792	0.105995	-0.273786	-0.430536	-0.622629	-0.690404	-0.795693	-0.845003	-0.840578	-0.8019	-0.432006	0.121668	0.497673
TraesCS5B02G116900	AT1G48410	LOC_Os04g47870	Bradi5g18540	GRMZM2G039455	1		32.5334	16.5394	15.38	13.9429	12.6739	10.9346	10.7064	11.6061	9.79439	9.95069	9.52129	9.01625	7.18912	7.47555	18.7022		3.19638	0.570524	0.380167	0.144227	-0.0641152	-0.349668	-0.387138	-0.23943	-0.536866	-0.511203	-0.581703	-0.664618	-0.964593	-0.917568	0.925606
TraesCS5B02G118100	AT1G73820	LOC_Os12g07050	Bradi4g41610	GRMZM2G006806	1		6.42164	3.26557	2.89998	2.45884	2.23303	2.45155	1.84069	1.99465	1.49743	1.35475	1.12601	0.795002	0.814124	1.08988	2.3628		3.15136	0.809994	0.538774	0.211513	0.0439941	0.206105	-0.24707	-0.132855	-0.501722	-0.607566	-0.777263	-1.02282	-1.00864	-0.804062	0.140261
TraesCS5B02G121000	AT2G43970	LOC_Os12g12360	Bradi4g40040	GRMZM2G171518	1		52.7722	28.6192	15.9117	9.4878	6.95783	5.38076	4.96717	4.42676	4.86657	3.75277	4.78998	5.89867	5.25791	6.4776	10.3368		3.26549	1.36246	0.361237	-0.144905	-0.344242	-0.468499	-0.501086	-0.543665	-0.509013	-0.596769	-0.515047	-0.427693	-0.478179	-0.382079	-0.0780104
TraesCS5B02G122100	AT1G22660	LOC_Os12g07350	Bradi4g41470	GRMZM2G093950	1		16.2425	7.99699	6.33956	7.78787	7.60549	7.98953	8.29123	8.24262	7.91668	6.86649	6.93156	8.17076	6.27325	5.68749	9.27165		3.45255	-0.0469336	-0.750366	-0.135688	-0.213092	-0.0501007	0.0779413	0.0573105	-0.0810203	-0.526731	-0.499112	0.0268123	-0.778507	-1.02711	0.494044
TraesCS5B02G129700	AT3G12580	LOC_Os11g47760	Bradi4g04220	GRMZM2G056039	1		46.8771	28.7685	21.7796	16.819	14.6912	12.3609	11.8882	10.2957	7.30912	6.26273	5.73064	7.45695	8.20566	8.52504	23.9481		2.92476	1.24245	0.593179	0.132331	-0.0653403	-0.28183	-0.325746	-0.473687	-0.751148	-0.848359	-0.897791	-0.737414	-0.667858	-0.638187	0.794635
TraesCS5B02G131600	AT3G06130	LOC_Os11g05010	Bradi4g42910	GRMZM2G114675	1		47.7038	33.6014	18.6945	12.0247	9.01097	7.47569	4.62226	1.43191	0.947409	0.596015	0.35864	0.229894	0.101076	0.0476322	0.0403392		2.81782	1.78775	0.698921	0.211743	-0.00838326	-0.120524	-0.328944	-0.561974	-0.597363	-0.62303	-0.640368	-0.649772	-0.659181	-0.663085	-0.663617
TraesCS5B02G145100	AT3G08570	LOC_Os11g02620	Bradi4g44320	GRMZM5G812926	1		11.6742	1.3627	0.320328	0.315516	0.545636	0.96034	0.680994	0.583586	0.569485	0.524236	0.797294	0.430155	0.370747	0.331076	0.361137		3.72334	0.0147013	-0.360201	-0.361931	-0.279166	-0.130013	-0.230483	-0.265517	-0.270589	-0.286863	-0.188654	-0.3207	-0.342067	-0.356335	-0.345523
TraesCS5B02G147900	AT3G08850	LOC_Os12g01922	Bradi4g44667	GRMZM2G048067	1		56.1594	38.6344	30.0379	21.5837	19.619	18.8065	17.2755	19.7494	16.807	15.4363	13.9168	12.8472	11.5677	11.4661	29.9694		2.89772	1.39975	0.664958	-0.0576708	-0.225605	-0.29506	-0.425921	-0.214458	-0.465968	-0.583125	-0.713006	-0.804431	-0.913804	-0.922481	0.659101
TraesCS5B02G151000	AT2G40300	LOC_Os12g01530	Bradi4g44870	GRMZM2G325575	1		90.1623	10.1217	10.48	11.1778	9.55383	8.93586	8.62662	6.66457	6.4534	5.52712	11.0315	12.9659	18.6581	18.5802	27.0496		3.60272	-0.342263	-0.324601	-0.290208	-0.370249	-0.400707	-0.415949	-0.512653	-0.523061	-0.568715	-0.297419	-0.202076	0.0784734	0.0746368	0.49207
TraesCS5B02G154400	AT3G27740	LOC_Os02g47850	Bradi3g05360	GRMZM2G147450	1		80.5618	58.8335	41.9048	41.2908	37.9962	33.7567	31.8869	28.9318	25.8157	23.1157	24.6871	24.364	19.8908	22.2171	69.3919		2.42385	1.19674	0.240687	0.206011	0.0199494	-0.219478	-0.325077	-0.491966	-0.667952	-0.820434	-0.731689	-0.749936	-1.00256	-0.871181	1.79303
TraesCS5B02G156500	AT3G45850	LOC_Os05g02670	Bradi4g45320	GRMZM2G083475	1		71.9689	40.8523	7.6082	0.545779	0.111098	0.172401	0.066105	0.0205362	0.042754	0	0.00804238	0.0205443	0.0320601	0	0.0621049		3.21428	1.64828	-0.0247871	-0.380216	-0.402092	-0.399007	-0.404356	-0.406649	-0.405531	-0.407683	-0.407278	-0.406649	-0.406069	-0.407683	-0.404557
TraesCS5B02G159800	AT5G32440	LOC_Os09g03090	Bradi3g20490	GRMZM2G040382	1		6.73546	4.75336	2.7544	2.52444	1.91699	2.07126	1.85726	2.24217	2.07297	1.87618	1.96017	1.44837	1.87203	1.35543	4.32505		2.85281	1.46839	0.0721958	-0.0884214	-0.512706	-0.404948	-0.554422	-0.285578	-0.403758	-0.541205	-0.482546	-0.840014	-0.544103	-0.904934	1.16923
TraesCS5B02G187500	AT4G14000	LOC_Os09g19570	Bradi4g28580	GRMZM2G579432	1		12.6912	6.65523	3.67109	3.79173	3.65689	3.42758	3.12685	2.84716	2.37655	1.75781	1.93705	1.60023	0.977499	1.30039	3.89492		3.2655	1.10199	0.032358	0.0756015	0.0272711	-0.0549222	-0.162718	-0.262967	-0.431652	-0.653434	-0.589187	-0.709915	-0.933127	-0.817391	0.112589
TraesCS5B02G193600	AT1G80070	LOC_Os05g07050	Bradi1g48264	GRMZM2G099355	1		93.7577	39.5168	14.641	8.81207	6.11859	3.99246	3.15473	2.02425	1.69256	1.73742	1.98358	1.52349	1.60526	2.57519	24.9266		3.36221	1.07937	0.0324147	-0.212906	-0.326267	-0.41575	-0.451008	-0.498586	-0.512546	-0.510658	-0.500298	-0.519662	-0.516221	-0.475399	0.465307
TraesCS5B02G195500	AT1G74030	LOC_Os09g20820	Bradi4g29250	GRMZM2G009030	1		20.5971	17.8997	13.1561	7.52123	4.33632	2.95866	2.48364	2.63241	4.38612	6.65499	15.3301	17.7982	19.4334	17.8252	12.1406		1.45115	1.04284	0.324819	-0.528127	-1.01022	-1.21876	-1.29066	-1.26814	-1.00269	-0.659249	0.653888	1.02748	1.275	1.03157	0.171095
TraesCS5B02G226600	AT1G26880	LOC_Os09g24690	Bradi3g16600	GRMZM2G166963	1		279.43	184.768	113.485	84.7168	69.4616	61.3103	43.9378	32.3689	20.0761	14.3765	12.5026	4.35244	3.57417	4.73964	33.7413		2.8764	1.61137	0.658768	0.27432	0.0704549	-0.0384752	-0.270635	-0.425238	-0.589514	-0.665682	-0.690723	-0.799639	-0.81004	-0.794465	-0.406898
TraesCS5B02G243500	AT5G59870	LOC_Os05g02300	Bradi1g66370	GRMZM2G367842	1		35.7221	27.2375	2.96454	0.327659	0.124934	0.155578	0.110758	0.0420447	0.0603299	0.0759594	0.032474	0.0215438	0.0314135	0.00669553	0.0706618		2.91233	2.12177	-0.139863	-0.385554	-0.404443	-0.401588	-0.405764	-0.412166	-0.410463	-0.409006	-0.413058	-0.414077	-0.413157	-0.41546	-0.4095
TraesCS5B02G244200	AT4G38100	LOC_Os09g29080	Bradi4g32540	GRMZM2G076017	1		15.6537	9.19475	3.23007	1.557	0.704887	0.39833	0.297857	0.0641321	0.108077	0.070988	0.138908	0.145162	0.108305	0.220983	1.90895		3.15393	1.63373	0.229856	-0.163924	-0.364481	-0.436634	-0.460281	-0.515292	-0.504949	-0.513678	-0.497692	-0.49622	-0.504895	-0.478375	-0.0810883
TraesCS5B02G244500	AT3G21110	LOC_Os09g29190	Bradi4g32600	GRMZM5G874277	1		11.928	7.70207	5.29257	4.9006	3.71019	3.39464	3.10075	2.56835	1.80592	1.66704	1.70342	1.39339	1.12516	0.959348	3.07175		2.92585	1.43731	0.588596	0.450533	0.0312226	-0.0799258	-0.183445	-0.370974	-0.639532	-0.688451	-0.675637	-0.784842	-0.879322	-0.937727	-0.19366
TraesCS5B02G255100	AT5G48390	LOC_Os01g66690	Bradi2g57415	GRMZM2G328795	1		12.0324	8.33358	6.45711	4.56855	5.38612	3.84231	3.57039	3.13556	3.53468	2.6235	3.03787	2.60433	2.84529	2.82032	9.72536		2.50841	1.19508	0.528803	-0.141772	0.148526	-0.399638	-0.496187	-0.650583	-0.508865	-0.8324	-0.685267	-0.839206	-0.753648	-0.762513	1.68926
TraesCS5B02G289900	AT3G15000	LOC_Os09g04670	Bradi3g41430	GRMZM2G169384	1		151.823	74.314	24.1355	9.57553	5.55836	4.75026	3.28944	2.66411	2.46155	2.93945	5.44071	4.07102	3.91977	5.83656	46.1586		3.24898	1.29221	0.0254046	-0.342173	-0.44359	-0.463991	-0.500871	-0.516658	-0.521772	-0.509707	-0.44656	-0.481139	-0.484958	-0.436567	0.581397
TraesCS5B02G305100	AT3G25500	LOC_Os09g34180	Bradi4g35330	GRMZM2G040965	1		35.8503	6.37054	1.76928	1.22963	0.400013	0.0471863	0.042521	0.0217015	0.0142513	0.0354971	0	0	0.01603	0.0332053	0.0328826		3.68108	0.371893	-0.144611	-0.205187	-0.298314	-0.33792	-0.338444	-0.340781	-0.341617	-0.339232	-0.343217	-0.343217	-0.341418	-0.33949	-0.339526
TraesCS5B02G307500	AT1G09770	LOC_Os04g28090	Bradi4g07110	AC203535.4_FG001	1		55.142	30.0447	17.8779	11.2778	8.33618	8.01117	6.92111	7.00051	6.69984	5.38349	5.93617	4.73293	4.10835	4.5164	14.7614		3.23384	1.32082	0.393408	-0.109676	-0.333899	-0.358673	-0.441761	-0.43571	-0.458628	-0.558965	-0.516838	-0.608554	-0.656162	-0.625059	0.155859
TraesCS5B02G324700	AT3G63390	LOC_Os11g40200	Bradi4g13770	GRMZM5G837872	1		7.74195	5.83497	3.26703	1.86035	1.43347	1.30252	1.02642	0.76808	0.652409	0.250394	0.638895	0.362907	0.548526	0.58802	5.42708		2.47399	1.63577	0.507025	-0.111291	-0.298925	-0.356483	-0.477844	-0.591401	-0.642244	-0.818952	-0.648184	-0.769496	-0.687907	-0.670547	1.45648
TraesCS5B02G332200	AT5G58230	LOC_Os09g36900	Bradi4g36580	GRMZM2G032711	1		43.009	15.1438	2.14919	0.802577	0.463673	0.317359	0.259603	0.132393	0.0861579	0.0342496	0.127453	0.0435195	0.0713492	0.108274	1.21797		3.52367	0.989439	-0.192374	-0.314843	-0.345665	-0.358972	-0.364225	-0.375794	-0.379999	-0.38472	-0.376243	-0.383877	-0.381346	-0.377988	-0.277065
TraesCS5B02G358600	AT2G02080	LOC_Os09g38340	Bradi4g37540	GRMZM2G179677	1		14.5446	5.0107	1.94444	1.47086	1.23573	1.49448	2.24398	2.71456	3.41618	4.63756	4.24999	4.13893	4.50523	6.49433	12.4985		2.60749	0.0805823	-0.732117	-0.857637	-0.919956	-0.851376	-0.652724	-0.527999	-0.342037	-0.0183182	-0.12104	-0.150478	-0.05339	0.473812	2.06518
TraesCS5B02G361000	AT5G45540	LOC_Os10g11310	Bradi5g25061	GRMZM2G032551	1		5.45136	4.89146	1.61653	0.896527	0.240729	0.145586	0.0413687	0.105598	0.0745812	0.0606934	0.0327784	0.0118404	0	0	0.802663		2.62237	2.2956	0.38427	-0.0359438	-0.418684	-0.474212	-0.535036	-0.49755	-0.515652	-0.523757	-0.540049	-0.552269	-0.559179	-0.559179	-0.0907251
TraesCS5B02G378500	AT5G07900	LOC_Os06g12100	Bradi4g20547	GRMZM2G060114	1		5.13044	3.33693	3.12182	3.03278	2.63016	2.85565	3.38924	3.72445	3.8726	3.31859	2.47309	2.50006	1.89624	1.71962	3.30122		2.53763	0.310533	0.0434128	-0.0671569	-0.567109	-0.287101	0.375488	0.791727	0.975694	0.287749	-0.762152	-0.728664	-1.47846	-1.69778	0.266188
TraesCS5B02G378700	AT5G58230	LOC_Os03g43890	Bradi1g13930	GRMZM2G320606	1		60.5166	29.8883	8.2754	3.84517	1.88478	1.28841	1.16254	1.31823	1.20205	0.978201	2.09723	1.28387	1.72636	1.84194	12.6963		3.30295	1.35185	-0.0249476	-0.307164	-0.432046	-0.470036	-0.478054	-0.468136	-0.475537	-0.489797	-0.418512	-0.470325	-0.442138	-0.434774	0.256674
TraesCS5B02G379700	AT1G79050	LOC_Os03g43850	Bradi1g13960	GRMZM2G016602	1		18.0952	7.99617	6.44367	7.28129	5.52102	3.99757	2.48727	1.53673	0.633036	0.272416	0.128013	0.220667	0.147316	0.254598	5.62576		3.00491	0.845386	0.513409	0.69252	0.316114	-0.00965289	-0.332609	-0.535866	-0.729108	-0.806221	-0.8371	-0.817287	-0.832972	-0.810031	0.338509
TraesCS5B02G382000	AT3G54650	LOC_Os03g43390	Bradi1g14250	GRMZM2G100121	1		17.0411	10.6675	5.95399	5.15058	5.8671	5.05903	5.45789	5.6698	6.40376	5.04048	4.49234	5.30781	4.11287	3.67043	9.37725		3.1501	1.22383	-0.20072	-0.443533	-0.226982	-0.471202	-0.350656	-0.28661	-0.0647862	-0.476808	-0.642471	-0.396014	-0.757159	-0.890874	0.833884
TraesCS5B02G387000	AT5G03240	LOC_Os05g42424	Bradi3g03957	GRMZM2G118637	1		14.0308	1.63515	0.98063	0.383251	0.246458	0.100564	0.0123681	0.0342269	0.134694	0.0862477	0.0840345	0.0723358	0.140391	0.173921	0.114549		3.71332	0.121652	-0.0679979	-0.241091	-0.280727	-0.323	-0.348555	-0.342221	-0.313111	-0.327148	-0.327789	-0.331179	-0.31146	-0.301745	-0.318948
TraesCS5B02G403900	AT2G14880	LOC_Os03g55310	Bradi1g07880	GRMZM2G143788	1		36.7096	14.561	14.6346	15.8449	8.91964	5.79605	3.73915	2.00085	0.877846	0.384206	0.040973	0.0672915	0.0306275	0.0967861	5.12776		3.05579	0.757937	0.765565	0.891134	0.172658	-0.151405	-0.364803	-0.545147	-0.661655	-0.712869	-0.748478	-0.745748	-0.749552	-0.742688	-0.220739
TraesCS5B02G417300	AT5G26920	LOC_Os03g56660	Bradi1g06900	GRMZM2G176472	1		6.89096	2.78189	0.390796	0.0915053	0.188634	0.28142	0.153876	0.245076	0.168298	0.195123	0.165018	0.151991	0.115674	0.0760201	2.84123		3.25867	0.992412	-0.32634	-0.491407	-0.437838	-0.386664	-0.457008	-0.406709	-0.449054	-0.43426	-0.450863	-0.458048	-0.478078	-0.499948	1.02514
TraesCS5B02G418900	AT5G44450	LOC_Os03g56830	Bradi1g06780	GRMZM5G811069	1		12.0958	5.87641	1.34589	0.326932	0.00795247	0	0	0	0	0.00887428	0.0462685	0.0692905	0.186351	0.211483	3.28163		3.25611	1.33331	-0.0673664	-0.382393	-0.48101	-0.483468	-0.483468	-0.483468	-0.483468	-0.480725	-0.469164	-0.462046	-0.425855	-0.418085	0.531094
TraesCS5B02G439500	AT5G59870	LOC_Os05g02300	Bradi1g66370	GRMZM2G367842	1		12.6627	5.76129	0.311805	0.0377477	0.0318904	0.027582	0	0	0	0	0	0	0	0.00830133	0.0138131		3.38863	1.33823	-0.28082	-0.362243	-0.363983	-0.365263	-0.373458	-0.373458	-0.373458	-0.373458	-0.373458	-0.373458	-0.373458	-0.370991	-0.369354
TraesCS5B02G442100	AT3G09630	LOC_Os03g58204	Bradi1g05510	GRMZM2G007695	1		258.506	192.252	103.065	55.0694	34.1972	29.9017	21.2615	13.076	8.02502	4.42306	4.48773	2.66003	2.01898	2.67879	26.6619		2.80187	1.9092	0.70753	0.0608619	-0.220361	-0.278236	-0.394651	-0.504938	-0.572993	-0.621524	-0.620653	-0.645278	-0.653916	-0.645026	-0.321888
TraesCS5B02G451400	AT1G48410	LOC_Os03g58600	Bradi1g05162	GRMZM2G123063	1		7.69157	3.3693	2.11869	1.90734	1.65832	1.64043	1.14339	1.01955	0.729925	0.517048	0.459372	0.351067	0.475192	0.479828	1.33941		3.35513	0.950809	0.255138	0.137572	-0.000949364	-0.0109015	-0.28739	-0.356275	-0.517385	-0.635801	-0.667884	-0.72813	-0.659084	-0.656505	-0.17835
TraesCS5B02G459200	AT1G09770	LOC_Os04g28090	Bradi4g07110	AC203535.4_FG001	1		41.3545	23.2638	12.23	8.1075	6.45757	6.61352	5.40621	5.58312	4.70386	4.3089	3.90194	3.72681	2.97781	2.79861	8.73899		3.2384	1.40817	0.291886	-0.125185	-0.292108	-0.27633	-0.398473	-0.380575	-0.469529	-0.509487	-0.550659	-0.568378	-0.644153	-0.662284	-0.0612969
TraesCS5B02G477300	AT5G59870	LOC_Os05g02300	Bradi1g66370	GRMZM2G367842	1		8.85235	3.17186	0.161362	0	0.0326859	0	0.0145003	0	0	0.0404623	0	0	0	0	0		3.51394	1.02943	-0.287292	-0.357868	-0.343572	-0.357868	-0.351526	-0.357868	-0.357868	-0.340171	-0.357868	-0.357868	-0.357868	-0.357868	-0.357868
TraesCS5B02G479200	AT3G10690	LOC_Os02g47150	Bradi1g04210	GRMZM2G095865	1		131.562	35.0552	25.7039	26.117	18.8917	12.8165	8.20359	4.84541	1.81645	0.781572	0.40201	0.338136	0.274054	0.389839	5.89664		3.5196	0.523145	0.232797	0.245621	0.0212823	-0.167347	-0.310575	-0.414844	-0.508891	-0.541023	-0.552808	-0.554791	-0.556781	-0.553186	-0.382204
TraesCS5B02G493500	AT1G07570	LOC_Os03g60710	Bradi1g03650	GRMZM2G068117	1		13.3445	7.46403	5.55983	5.51537	4.37756	5.29571	6.40197	7.53916	6.71994	6.35552	5.28515	4.61096	3.1429	3.2283	9.10533		2.89568	0.491082	-0.287571	-0.305748	-0.771014	-0.395569	0.0567926	0.521803	0.186815	0.0377997	-0.39989	-0.675571	-1.27588	-1.24096	1.16223
TraesCS5B02G495900	AT4G31690	LOC_Os04g27960	Bradi1g35588	GRMZM2G109879	1		16.6116	6.15171	4.27156	3.26232	2.58022	2.10922	1.87038	1.34776	0.840995	0.474196	0.681497	0.226326	0.252855	0.182222	3.67436		3.39714	0.792495	0.324316	0.073002	-0.0968475	-0.214134	-0.273608	-0.403745	-0.529936	-0.621274	-0.569653	-0.682996	-0.67639	-0.693979	0.175606
TraesCS5B02G509100	AT3G55010	LOC_Os03g61600	Bradi1g02990	GRMZM2G160925	1		49.509	19.9417	5.60487	2.51871	1.91731	1.18952	1.00815	0.398399	0.661533	0.654868	0.727765	0.895692	0.740465	0.807575	4.23984		3.46117	1.10613	-0.0358016	-0.281615	-0.329517	-0.387485	-0.401931	-0.450498	-0.429539	-0.43007	-0.424264	-0.410889	-0.423252	-0.417907	-0.144527
TraesCS5B02G542700	AT5G50970	LOC_Os03g63470	Bradi1g01487	GRMZM2G058511	1		10.1719	5.97158	4.53925	3.71014	4.0263	3.57352	2.82055	2.64943	2.58668	1.94682	1.6089	1.39195	1.23435	1.09707	4.60745		2.96921	1.1104	0.476546	0.109636	0.249548	0.0491767	-0.284039	-0.359766	-0.387533	-0.670695	-0.820236	-0.916244	-0.985989	-1.04674	0.506727
TraesCS5B02G543700	AT1G09760	LOC_Os02g13990	Bradi1g01530	GRMZM2G021742	1		60.117	32.6252	17.7259	8.46721	5.71448	4.97507	3.29371	1.90513	1.41172	1.57282	1.97995	1.16134	1.43097	1.83969	13.7914		3.16683	1.41094	0.459336	-0.132011	-0.307826	-0.355052	-0.46244	-0.551127	-0.582641	-0.572352	-0.546349	-0.598633	-0.581412	-0.555307	0.208041
TraesCS5B02G544100	AT1G09760	LOC_Os02g13990	Bradi1g01530	GRMZM2G021742	1		6.36238	3.69095	2.391	1.05479	1.14411	1.21419	0.868114	0.747297	0.571027	0.305053	0.228182	0.128219	0.069663	0.0332053	0.489805		3.07265	1.45551	0.668587	-0.140287	-0.0862145	-0.0437913	-0.253288	-0.326425	-0.433129	-0.594136	-0.64067	-0.701182	-0.736629	-0.758698	-0.482296
TraesCS5B02G545200	AT4G02930	LOC_Os03g63410	Bradi1g01580	GRMZM2G022269	1		114.269	100.362	46.3483	19.5081	7.83745	5.1561	3.39312	2.54969	1.9558	1.79615	1.38748	1.42918	1.7555	2.27251	18.6376		2.59984	2.20834	0.687906	-0.0676264	-0.396147	-0.471625	-0.521252	-0.544994	-0.561712	-0.566205	-0.577709	-0.576535	-0.56735	-0.552796	-0.092131
TraesCS5B02G547400	AT5G13280	LOC_Os03g63330	Bradi1g01800	GRMZM2G024686	1		56.5974	35.6413	20.8527	16.8666	19.3194	20.6344	25.3756	28.2169	23.7035	13.765	10.3328	8.69511	9.34339	12.9215	16.8647		2.9748	1.20989	-0.035596	-0.371305	-0.164733	-0.0539837	0.345323	0.58461	0.204498	-0.632514	-0.921573	-1.0595	-1.0049	-0.703556	-0.371459
TraesCS5B02G551800	AT5G46190	LOC_Os08g10030	Bradi3g17630	GRMZM2G143568	1		60.0815	35.8129	24.4481	18.839	17.8328	17.9919	15.9234	15.4818	12.8863	10.1797	9.70638	6.8971	6.42467	6.07854	19.2855		3.10085	1.29	0.441993	0.0234534	-0.0516254	-0.0397521	-0.194096	-0.227047	-0.420715	-0.622675	-0.657992	-0.867611	-0.902862	-0.928689	0.0567724
TraesCS5B02G554400	AT2G44510	LOC_Os03g63690	Bradi1g01070	GRMZM2G083410	1		19.9415	10.6311	3.83697	2.56851	2.57061	2.22518	1.99511	1.3333	0.821962	0.65362	0.982828	0.505215	0.420336	0.455301	2.2679		3.27361	1.42949	0.0837852	-0.167459	-0.167042	-0.235461	-0.281031	-0.412116	-0.513396	-0.546739	-0.481533	-0.576134	-0.592946	-0.58602	-0.227
TraesCS5B02G563400	AT5G66100	LOC_Os03g64190	Bradi1g00820	GRMZM5G861064	1		52.3808	34.8453	25.3776	18.9955	15.1962	12.0267	10.7494	8.54947	7.77673	6.29229	6.8226	4.35501	4.1338	3.96603	13.3253		2.87697	1.52787	0.79947	0.308461	0.0161608	-0.227691	-0.32596	-0.495212	-0.554663	-0.668869	-0.62807	-0.817915	-0.834933	-0.84784	-0.127778
TraesCS5B02G563900	AT2G28000	LOC_Os03g64210	Bradi1g00730	GRMZM2G434173	1		130.543	93.1957	41.4897	14.2456	6.32479	6.29507	5.60814	6.5821	5.42567	4.97476	5.50193	3.87911	3.87317	3.71592	23.0227		2.92185	1.90104	0.487749	-0.256919	-0.47342	-0.474233	-0.493009	-0.466387	-0.497996	-0.510321	-0.495912	-0.540268	-0.540431	-0.544729	-0.0170149
TraesCS5D02G007000	AT3G21430	LOC_Os03g43800	Bradi3g01340	GRMZM2G448104	1		49.0633	25.5834	20.1044	18.2798	18.5018	16.9816	17.8812	20.2326	17.3687	13.8349	11.387	9.60677	7.59379	7.82314	19.0557		3.21868	0.768427	0.196657	0.00625292	0.029421	-0.129221	-0.0353455	0.210039	-0.0888267	-0.457598	-0.713048	-0.898822	-1.10889	-1.08495	0.0872242
TraesCS5D02G012800	AT1G74750	LOC_Os12g44170	Bradi4g00490	GRMZM2G475897	1		18.5674	13.399	9.2363	6.33201	5.875	4.48007	3.62178	3.30008	2.38744	2.5535	2.35377	1.89008	2.3441	2.01793	12.1141		2.55801	1.50337	0.653951	0.0613187	-0.0319363	-0.316578	-0.491715	-0.557361	-0.743588	-0.709703	-0.750459	-0.845076	-0.752432	-0.818988	1.24119
TraesCS5D02G021200	AT2G41670	LOC_Os11g26030	Bradi4g19590	GRMZM2G005281	1		6.51911	3.72994	1.79197	1.18328	0.764847	0.812817	0.383133	0.326441	0.284653	0.362035	0.488387	0.417529	0.298194	0.215921	2.44661		3.07856	1.42223	0.271374	-0.0900945	-0.338577	-0.31009	-0.565256	-0.598922	-0.623738	-0.577784	-0.502751	-0.544829	-0.615696	-0.664553	0.660128
TraesCS5D02G021400	AT3G46940	LOC_Os03g46640	Bradi1g12830	GRMZM2G044762	1		9.10971	3.28741	0.142814	0.179595	0.213772	0.0825954	0.0355694	0.0821447	0.014468	0	0.0278935	0.0262029	0.0152441	0.0299937	0.692974		3.51086	1.01203	-0.337571	-0.321785	-0.307117	-0.363416	-0.383598	-0.363609	-0.392655	-0.398864	-0.386893	-0.387618	-0.392322	-0.385991	-0.101452
TraesCS5D02G040800	AT1G72250	LOC_Os12g42160	Bradi4g01580	GRMZM2G400223	1		37.4263	22.2092	5.88282	1.31218	0.890105	0.543716	0.201429	0.227001	0.188478	0.0627375	0.0163892	0.110811	0.0931757	0.14809	0.786484		3.16676	1.69547	0.116948	-0.324968	-0.365777	-0.399268	-0.432363	-0.42989	-0.433615	-0.445772	-0.450253	-0.441124	-0.442829	-0.43752	-0.375796
TraesCS5D02G057800	AT3G22330	LOC_Os12g41715	Bradi4g02000	GRMZM2G107984	1		84.0789	40.0196	12.6739	4.64184	2.87069	1.8953	1.40828	1.41679	1.25834	1.00447	1.86116	1.5252	2.17324	2.72655	20.2234		3.30356	1.28462	0.0315593	-0.336494	-0.417654	-0.462349	-0.484666	-0.484276	-0.491537	-0.50317	-0.463914	-0.479308	-0.449613	-0.424259	0.377499
TraesCS5D02G069500	AT3G54650	LOC_Os12g40860	Bradi4g02620	GRMZM2G441768	1		31.6496	18.249	5.58773	2.50411	0.591606	0.211874	0.167416	0.185543	0.266167	0.086254	0.103478	0.0651545	0.0537723	0.0384859	0.098288		3.18121	1.63994	0.183698	-0.170965	-0.390933	-0.434608	-0.439721	-0.437636	-0.428363	-0.449056	-0.447075	-0.451483	-0.452792	-0.45455	-0.447672
TraesCS5D02G082000	AT4G33650	LOC_Os01g69130	Bradi2g58980	GRMZM2G129155	1		11.231	6.46749	4.37843	2.545	2.16823	2.3909	1.80627	1.84519	2.17471	1.52596	1.95773	2.61878	2.24993	2.62733	6.47806		3.01217	1.15676	0.343061	-0.371067	-0.517821	-0.431092	-0.658807	-0.643649	-0.515299	-0.767991	-0.599815	-0.34233	-0.486001	-0.339	1.16088
TraesCS5D02G113700	AT3G07770	LOC_Os12g32986	Bradi4g06370	GRMZM5G813217	1		168.993	92.1417	48.4488	26.2221	16.0744	11.6598	8.56149	6.62735	4.63931	3.98489	4.24648	3.81326	7.66958	15.4866	44.3784		3.16087	1.40226	0.40242	-0.106202	-0.338416	-0.439437	-0.510337	-0.554596	-0.600089	-0.615064	-0.609079	-0.618992	-0.530746	-0.351866	0.309275
TraesCS5D02G126900	AT2G43970	LOC_Os12g12360	Bradi4g40040	GRMZM2G171518	1		87.112	51.6373	30.6375	20.5954	14.1647	11.4204	10.0526	9.2697	9.20411	7.12125	8.38591	7.33313	7.32451	8.47222	23.6612		3.12693	1.4635	0.478813	0.00793707	-0.293599	-0.42228	-0.48642	-0.523129	-0.526205	-0.623871	-0.56457	-0.613936	-0.61434	-0.560523	0.151691
TraesCS5D02G130400	AT1G22660	LOC_Os12g07350	Bradi4g41470	GRMZM2G093950	1		22.1086	12.1387	8.52074	8.35112	7.45943	7.93551	8.04165	6.70974	5.97067	5.01306	5.37783	5.48142	4.13705	3.93677	8.54914		3.29012	0.968099	0.125452	0.0859474	-0.121731	-0.0108505	0.0138701	-0.296337	-0.468469	-0.691501	-0.606544	-0.582418	-0.895528	-0.942174	0.132067
TraesCS5D02G141600	AT3G06130	LOC_Os12g05040	Bradi4g42910	GRMZM2G114675	1		40.5397	30.8914	16.5485	10.6142	10.4379	9.35266	5.43611	1.06026	0.310443	0.219874	0.179117	0.0692905	0.139833	0.0271638	0.172498		2.68254	1.87724	0.680117	0.18481	0.170101	0.079519	-0.247374	-0.612603	-0.675186	-0.682746	-0.686147	-0.695314	-0.689426	-0.69883	-0.6867
TraesCS5D02G143600	AT3G08850	LOC_Os11g01872	Bradi4g44667	GRMZM2G048067	1		59.8761	38.5764	30.1106	22.8149	20.4226	19.2425	18.996	20.0229	18.2231	15.8309	13.9909	12.804	11.6814	12.2332	30.2923		3.00676	1.26968	0.579258	-0.0157329	-0.210838	-0.307077	-0.327185	-0.243437	-0.390214	-0.585311	-0.735373	-0.832169	-0.923718	-0.878717	0.594077
TraesCS5D02G146000	AT3G08570	LOC_Os11g02620	Bradi4g44320	GRMZM5G812926	1		10.6701	1.55384	0.518609	0.212021	0.256634	0.346965	0.197568	0.296813	0.281399	0.0660166	0.144147	0.081654	0.0465182	0.0137728	0.012713		3.70509	0.219441	-0.176384	-0.293609	-0.276551	-0.242012	-0.299135	-0.261188	-0.267082	-0.349434	-0.319561	-0.343455	-0.35689	-0.36941	-0.369815
TraesCS5D02G157600	AT2G40300	LOC_Os12g01530	Bradi4g44870	GRMZM2G325575	1		76.7315	8.66193	9.13019	9.70962	10.3358	10.9011	10.5182	7.71182	8.37844	6.43547	11.1594	11.1015	18.4576	17.0126	28.656		3.54775	-0.450178	-0.422675	-0.388644	-0.351864	-0.318666	-0.341151	-0.50598	-0.466828	-0.580944	-0.303493	-0.306894	0.125154	0.0402818	0.724132
TraesCS5D02G162500	AT3G45850	LOC_Os05g02670	Bradi4g45320	GRMZM2G083475	1		70.7043	41.7767	8.99872	0.354809	0.166765	0.104289	0.0341186	0.0211149	0.0431873	0	0.0139467	0.0177606	0.0320601	0.0332053	0.0531762		3.17332	1.70568	0.0427074	-0.395838	-0.405379	-0.408548	-0.412108	-0.412768	-0.411648	-0.413839	-0.413132	-0.412938	-0.412213	-0.412155	-0.411141
TraesCS5D02G174700	AT1G27400	LOC_Os09g08430	Bradi4g08667	GRMZM2G148744	1		522.084	367.577	230.51	163.086	134.978	118.645	88.4612	55.8755	30.381	16.7841	16.5439	5.19323	4.80325	5.42773	50.5189		2.76459	1.70034	0.756209	0.291786	0.0981752	-0.0143219	-0.222232	-0.446684	-0.622292	-0.715948	-0.717603	-0.795786	-0.798473	-0.794171	-0.483581
TraesCS5D02G195100	AT4G14000	LOC_Os09g19570	Bradi4g28580	GRMZM2G579432	1		12.8273	5.42062	3.05746	3.17354	3.41864	3.92699	3.43882	2.47554	2.40329	1.59658	1.62732	1.16632	0.641121	0.895546	4.56881		3.31574	0.717337	-0.111701	-0.070978	0.015006	0.193346	0.0220876	-0.31585	-0.341195	-0.624205	-0.613418	-0.775146	-0.959395	-0.870139	0.418507
TraesCS5D02G201300	AT1G80070	LOC_Os05g07050	Bradi1g48264	GRMZM2G099355	1		87.7426	30.1795	7.46559	2.61341	1.60081	0.677373	0.529504	0.711349	0.791668	0.64537	0.92577	0.868658	0.755436	1.4543	20.2448		3.46835	0.884303	-0.135337	-0.353155	-0.398611	-0.440064	-0.446702	-0.438539	-0.434934	-0.441501	-0.428914	-0.431478	-0.43656	-0.405188	0.438331
TraesCS5D02G212500	AT4G02070	LOC_Os09g24220	Bradi4g29887	GRMZM2G421541	1		25.1739	4.94444	0.331065	0.0685883	0.0712954	0.0846845	0	0.0504413	0.0431873	0.0158835	0.139365	0.0743815	0.118723	0.0739511	1.28175		3.6697	0.443327	-0.292457	-0.334319	-0.333888	-0.331752	-0.345258	-0.337214	-0.33837	-0.342725	-0.323031	-0.333395	-0.326323	-0.333464	-0.140834
TraesCS5D02G227900	AT4G28020	LOC_Os09g25950	Bradi4g30797	GRMZM2G003342	1		5.2237	2.42058	0.914703	0.343999	0.159452	0.135746	0.0145003	0.0424306	0.0142513	0.102761	0.202578	0.052053	0.0466575	0.0944194	2.40545		3.11366	1.13549	0.0727939	-0.329953	-0.460187	-0.476917	-0.56248	-0.54277	-0.562656	-0.500194	-0.429753	-0.535979	-0.539787	-0.506081	1.12481
TraesCS5D02G239800	AT1G26880	LOC_Os09g24690	Bradi3g16600	GRMZM2G166963	1		290.971	194.104	118.322	87.286	71.7954	63.7392	47.1435	33.3614	20.0019	13.7586	12.26	4.8057	3.82024	4.54329	41.0365		2.86759	1.62665	0.655811	0.258216	0.0597679	-0.0434386	-0.256043	-0.432603	-0.603749	-0.683732	-0.70293	-0.798425	-0.81105	-0.801787	-0.334279
TraesCS5D02G252700	AT5G59870	LOC_Os05g02300	Bradi1g66370	GRMZM2G367842	1		140.432	95.5115	10.7637	0.689777	0.282594	0.397172	0.144494	0.10079	0.0888326	0.0519982	0.0860203	0.0638934	0.0467272	0.130836	0.183797		3.0438	1.93966	-0.143413	-0.391026	-0.401035	-0.398219	-0.404429	-0.405504	-0.405798	-0.406703	-0.405867	-0.406411	-0.406832	-0.404765	-0.403463
TraesCS5D02G253600	AT4G38100	LOC_Os09g29080	Bradi4g32540	GRMZM2G076017	1		13.1517	7.30525	2.76942	1.10944	0.470797	0.387749	0.16537	0.0211149	0.0533126	0.0913981	0.100119	0.129956	0.403102	0.537146	0.523486		3.21085	1.55504	0.270417	-0.199719	-0.380595	-0.404116	-0.467098	-0.507953	-0.498834	-0.488048	-0.485578	-0.477127	-0.399768	-0.361804	-0.365673
TraesCS5D02G253900	AT3G21110	LOC_Os09g29190	Bradi4g32600	GRMZM5G874277	1		9.90908	6.01547	5.57925	6.56004	6.52595	5.99837	5.96571	5.20498	4.09656	3.77378	4.66871	3.18814	2.70475	2.53831	4.54235		2.6295	0.477546	0.236448	0.778523	0.759684	0.468094	0.450045	0.0295947	-0.583014	-0.761413	-0.266796	-1.08509	-1.35226	-1.44424	-0.336632
TraesCS5D02G298300	AT3G15000	LOC_Os09g04670	Bradi3g41430	GRMZM2G169384	1		148.003	70.4842	22.7078	8.54379	4.57351	4.39284	3.15955	2.19006	3.02032	2.93501	4.83392	4.44248	3.70606	5.92764	47.2738		3.25533	1.24603	0.0076426	-0.359493	-0.462404	-0.467087	-0.499054	-0.524184	-0.502663	-0.504874	-0.455654	-0.4658	-0.484888	-0.427304	0.644404
TraesCS5D02G311600	AT3G25500	LOC_Os09g34180	Bradi4g35330	GRMZM2G040965	1		19.7793	2.95519	0.258845	0.166391	0.0167809	0	0.0268684	0.0140766	0	0.0177486	0	0	0	0.00830133	0.1066		3.70064	0.284011	-0.263562	-0.282338	-0.312721	-0.316129	-0.310672	-0.31327	-0.316129	-0.312524	-0.316129	-0.316129	-0.316129	-0.314443	-0.29448
TraesCS5D02G314000	AT1G09770	LOC_Os04g28090	Bradi4g07110	AC203535.4_FG001	1		58.0314	29.9915	16.7905	11.5593	7.76711	7.31212	6.98019	6.87035	6.47349	5.53031	5.3249	4.5465	4.40984	4.33879	12.6085		3.30314	1.26586	0.306719	-0.0733599	-0.348888	-0.381946	-0.406063	-0.414043	-0.442878	-0.511406	-0.52633	-0.582886	-0.592816	-0.597977	0.00287247
TraesCS5D02G337800	AT5G58230	LOC_Os09g36900	Bradi4g36580	GRMZM2G032711	1		35.826	12.7246	1.77769	0.373782	0.230627	0.273858	0.244526	0.141083	0.057222	0.0767559	0.0782858	0.0932328	0.0779317	0.0852731	0.900012		3.51982	1.00203	-0.191061	-0.344071	-0.359674	-0.354962	-0.358159	-0.369433	-0.378573	-0.376444	-0.376277	-0.374648	-0.376316	-0.375515	-0.286718
TraesCS5D02G385600	AT5G58230	LOC_Os03g43890	Bradi1g13930	GRMZM2G320606	1		39.5589	18.6603	5.54437	3.2377	1.81956	1.50405	1.47671	1.19723	1.574	1.27502	1.61465	1.54361	1.01177	1.59706	8.43034		3.3481	1.2629	-0.0457621	-0.275914	-0.417412	-0.448893	-0.451621	-0.479506	-0.441914	-0.471745	-0.437858	-0.444946	-0.498011	-0.439612	0.242191
TraesCS5D02G386100	AT1G79050	LOC_Os03g43850	Bradi1g13960	GRMZM2G016602	1		23.7658	8.74857	6.5504	6.41929	4.26483	2.83516	1.00214	0.577621	0.180881	0.0895331	0.0682576	0.0900051	0.0704489	0.110449	5.51135		3.28751	0.787395	0.421436	0.399609	0.0409298	-0.197086	-0.502253	-0.572927	-0.638978	-0.654186	-0.657728	-0.654107	-0.657363	-0.650703	0.248454
TraesCS5D02G388400	AT3G54650	LOC_Os03g43390	Bradi1g14250	GRMZM2G100121	1		16.2444	10.6354	6.86838	6.45715	7.12579	6.09376	6.25241	6.72209	6.41809	5.07439	5.12064	4.0981	3.82105	3.5685	9.94365		2.96501	1.17319	-0.0302016	-0.16157	0.05203	-0.277657	-0.226977	-0.0769343	-0.174048	-0.6033	-0.588524	-0.915179	-1.00368	-1.08436	0.952205
TraesCS5D02G408400	AT2G14880	LOC_Os03g55310	Bradi1g07880	GRMZM2G143788	1		44.3349	14.8135	13.0482	11.2046	5.80793	3.8523	2.34519	1.38548	0.562142	0.130619	0.0987458	0.121482	0.123664	0.123568	3.47374		3.37104	0.722396	0.564015	0.398611	-0.0855746	-0.261033	-0.39625	-0.482354	-0.556224	-0.59494	-0.597799	-0.59576	-0.595564	-0.595572	-0.294997
TraesCS5D02G410900	AT1G49890	LOC_Os03g55470	Bradi1g07760	GRMZM2G105025	1		8.67334	3.75829	2.60014	1.58434	1.43578	1.41987	1.10405	0.722393	0.503589	0.30267	0.373755	0.142502	0.161844	0.311837	0.477035		3.32928	1.02517	0.482244	0.00605147	-0.0635917	-0.0710468	-0.219102	-0.398016	-0.500589	-0.594777	-0.561453	-0.669861	-0.660794	-0.590479	-0.513037
TraesCS5D02G422700	AT5G26920	LOC_Os03g56660	Bradi1g06900	GRMZM2G176472	1		5.11082	3.40768	1.06015	0.28707	0.328604	0.381985	0.205481	0.226893	0.692836	0.339865	0.496171	0.266644	0.156649	0.162517	2.00249		2.95006	1.72533	0.0372193	-0.518702	-0.488835	-0.450448	-0.577372	-0.561975	-0.226915	-0.480736	-0.368337	-0.53339	-0.612487	-0.608268	0.71486
TraesCS5D02G424300	AT5G44450	LOC_Os03g56830	Bradi1g06780	GRMZM5G811069	1		13.8104	5.81212	1.03443	0.186502	0.0247334	0.0147979	0	0.0293264	0.116534	0.00887428	0.111825	0.0866983	0.0304882	0.164123	1.906		3.41637	1.18659	-0.145346	-0.381733	-0.426832	-0.429601	-0.433727	-0.425551	-0.401239	-0.431253	-0.402552	-0.409557	-0.425227	-0.387972	0.0976321
TraesCS5D02G429100	AT5G14080	LOC_Os03g56960	Bradi1g06650	GRMZM2G131820	1		7.55566	3.03987	1.14284	0.880874	0.625121	0.381746	0.259985	0.231917	0.332145	0.080486	0.0676453	0.190419	0.0787176	0.0535642	1.02768		3.4431	1.04825	0.0422113	-0.096716	-0.232348	-0.361416	-0.425989	-0.440874	-0.387721	-0.521182	-0.527992	-0.462882	-0.52212	-0.535459	-0.018863
TraesCS5D02G444000	AT5G59870	LOC_Os05g02300	Bradi1g66370	GRMZM2G367842	1		8.22068	2.44217	0.207116	0.0141395	0	0	0	0	0	0	0	0	0	0	0		3.58158	0.82027	-0.247764	-0.33998	-0.346737	-0.346737	-0.346737	-0.346737	-0.346737	-0.346737	-0.346737	-0.346737	-0.346737	-0.346737	-0.346737
TraesCS5D02G446300	AT3G09630	LOC_Os03g58204	Bradi1g05510	GRMZM2G007695	1		259.128	171.937	83.949	45.1544	28.5302	26.5625	19.0673	11.9807	7.16936	4.29517	4.33178	2.20124	2.03216	3.13126	33.8823		2.97977	1.75563	0.520297	-0.0243695	-0.257769	-0.285395	-0.390626	-0.49012	-0.557671	-0.598024	-0.59751	-0.627422	-0.629796	-0.614365	-0.182628
TraesCS5D02G460800	AT1G09770	LOC_Os04g28090	Bradi4g07110	AC203535.4_FG001	1		37.8913	22.8021	10.8655	6.7613	5.6484	5.60417	4.64456	4.19016	3.54929	2.9857	2.39531	2.12786	1.66454	1.76263	6.94664		3.1515	1.56119	0.303131	-0.129425	-0.246718	-0.25138	-0.352516	-0.400408	-0.467952	-0.527351	-0.589575	-0.617763	-0.666595	-0.656256	-0.10989
TraesCS5D02G462400	AT5G62620	LOC_Os07g09690	Bradi1g04957	GRMZM2G054350	1		7.05164	0.861208	0.223298	0.321732	0.26367	0.428229	0.513297	0.633202	0.511174	0.370101	0.466805	0.202906	0.224347	0.112437	0.958441		3.70549	-0.00897541	-0.391743	-0.332679	-0.367518	-0.268777	-0.217734	-0.145787	-0.219008	-0.303656	-0.24563	-0.403979	-0.391113	-0.458263	0.0493677
TraesCS5D02G462800	AT3G13580	LOC_Os04g51630	Bradi1g04950	GRMZM5G868433	1		633.1	424.27	269.696	181.825	151.252	137.708	106.23	75.0999	41.7014	26.8438	25.6503	9.68928	8.54358	9.46766	74.3534		2.85366	1.63267	0.72891	0.215143	0.0363863	-0.0428037	-0.226849	-0.408861	-0.604136	-0.691006	-0.697984	-0.791305	-0.798004	-0.792601	-0.413226
TraesCS5D02G478400	AT5G59870	LOC_Os05g02300	Bradi1g66370	GRMZM2G367842	1		8.61179	3.99537	0.234959	0	0	0	0.0123681	0	0	0	0	0	0	0	0		3.37559	1.36611	-0.270753	-0.373028	-0.373028	-0.373028	-0.367644	-0.373028	-0.373028	-0.373028	-0.373028	-0.373028	-0.373028	-0.373028	-0.373028
TraesCS5D02G480300	AT3G10690	LOC_Os02g47150	Bradi1g04210	GRMZM2G095865	1		134.343	35.6819	26.4463	26.3073	18.2439	11.792	7.82381	4.61844	1.6465	0.601795	0.399309	0.277902	0.163346	0.263357	4.61935		3.52118	0.529619	0.249579	0.245365	0.000870135	-0.194762	-0.315084	-0.412276	-0.50239	-0.534067	-0.540207	-0.543888	-0.547362	-0.544329	-0.412249
TraesCS5D02G487000	AT5G13280	LOC_Os03g63330	Bradi1g01800	GRMZM2G024686	1		46.8449	30.6112	17.978	13.8608	14.666	13.0589	12.4481	14.4008	11.9714	8.0705	9.4443	9.16598	10.3249	11.7581	9.66793		3.16964	1.52186	0.239541	-0.178372	-0.0966464	-0.259774	-0.321771	-0.123565	-0.37016	-0.766111	-0.626665	-0.654916	-0.537281	-0.39181	-0.603966
TraesCS5D02G493800	AT1G07570	LOC_Os03g60710	Bradi1g03650	GRMZM2G068117	1		12.7148	7.26717	5.38875	5.89716	5.49139	6.01041	7.38315	7.27185	7.30653	5.57144	5.05019	3.83651	2.9929	2.76778	8.38277		2.76397	0.444859	-0.354801	-0.138365	-0.311108	-0.0901543	0.494232	0.446851	0.461614	-0.277028	-0.498928	-1.01561	-1.37474	-1.47057	0.919777
TraesCS5D02G496300	AT4G31690	LOC_Os04g27960	Bradi1g35588	GRMZM2G109879	1		14.2025	5.99648	4.42236	3.0316	2.09954	1.76151	0.945752	0.80196	0.441163	0.311544	0.146236	0.189237	0.17961	0.230727	2.71755		3.2916	0.983759	0.541058	0.149924	-0.112208	-0.207275	-0.436697	-0.477137	-0.578606	-0.61506	-0.661551	-0.649458	-0.652165	-0.637789	0.0615998
TraesCS5D02G509100	AT3G55010	LOC_Os03g61600	Bradi1g02990	GRMZM2G160925	1		61.322	31.0662	11.8088	6.13928	3.54604	1.81616	1.69494	1.1495	0.857722	0.736934	1.16775	0.996335	0.914095	1.155	6.68468		3.29164	1.39773	0.192282	-0.16261	-0.324938	-0.433223	-0.440811	-0.474954	-0.493218	-0.500779	-0.473811	-0.484541	-0.489689	-0.474609	-0.12847
TraesCS5D02G526300	AT5G53890	LOC_Os07g01710	Bradi1g59360	GRMZM2G120574	1		51.1934	4.4051	1.25396	1.27367	0.156824	0.0433867	0.0145003	0.0862194	0.100193	0.102761	0	0	0	0	0.012713		3.72714	0.0390649	-0.209323	-0.20777	-0.295805	-0.304747	-0.307024	-0.301371	-0.300269	-0.300067	-0.308167	-0.308167	-0.308167	-0.308167	-0.307165
TraesCS5D02G527100	AT1G03860	LOC_Os03g62490	Bradi1g02170	AC217358.3_FG005	1		130.743	102.651	67.9084	49.0132	34.5239	27.1912	24.2082	19.914	18.4396	14.3544	12.4108	7.99964	10.6214	13.4175	92.4912		2.37601	1.62617	0.698851	0.194512	-0.19223	-0.387951	-0.467572	-0.582189	-0.621544	-0.730582	-0.782461	-0.900201	-0.830223	-0.755592	1.355
TraesCS5D02G538200	AT5G46190	LOC_Os08g10030	Bradi3g17630	GRMZM2G143568	1		45.8573	28.4218	22.0618	17.3443	15.7397	15.0738	15.1027	14.1567	12.1338	9.61949	8.15411	8.01571	6.13605	5.43392	17.1673		3.00232	1.24744	0.607307	0.132495	-0.0290071	-0.0960305	-0.093121	-0.188338	-0.391939	-0.645004	-0.792494	-0.806424	-0.995611	-1.06628	0.114684
TraesCS5D02G542300	AT4G02930	LOC_Os03g63410	Bradi1g01580	GRMZM2G022269	1		124.858	104.354	45.7802	18.2559	7.83065	4.45605	2.85869	2.23847	1.54193	1.19338	1.47167	1.31991	1.0243	1.3937	16.8554		2.6888	2.15091	0.614328	-0.10772	-0.381208	-0.469735	-0.511638	-0.527909	-0.546181	-0.555325	-0.548024	-0.552006	-0.559761	-0.55007	-0.144459
TraesCS5D02G544000	AT1G09760	LOC_Os02g13990	Bradi1g01530	GRMZM2G021742	1		89.9897	48.0063	25.2787	14.427	9.64532	7.52065	5.49517	3.75709	2.76864	2.63585	3.34367	2.31594	2.20501	2.9807	11.4601		3.21999	1.40625	0.424384	-0.0444259	-0.251	-0.342789	-0.430292	-0.50538	-0.548082	-0.553819	-0.52324	-0.567639	-0.572432	-0.538921	-0.172599
TraesCS5D02G545100	AT5G50970	LOC_Os03g63470	Bradi1g01487	GRMZM2G058511	1		17.6186	9.52083	5.53324	4.6117	4.23414	3.99371	3.97495	4.34892	3.41727	2.77301	2.6634	2.51854	2.14019	2.10732	6.10624		3.28509	1.17066	0.129452	-0.111175	-0.209761	-0.272539	-0.277437	-0.179789	-0.423056	-0.591279	-0.6199	-0.657724	-0.756516	-0.7651	0.279071
TraesCS5D02G550700	AT2G28000	LOC_Os03g64210	Bradi1g00730	GRMZM2G434173	1		130.113	74.1202	26.2297	7.04334	3.45921	2.2398	2.85274	3.95559	4.65895	4.55834	3.84247	2.41583	2.3105	2.58662	24.001		3.18285	1.56985	0.190242	-0.362469	-0.465719	-0.500847	-0.48319	-0.451419	-0.431157	-0.434056	-0.454678	-0.495776	-0.49881	-0.490856	0.126038
TraesCS5D02G554400	AT2G44510	LOC_Os03g63690	Bradi1g01070	GRMZM2G083410	1		12.2823	7.55493	2.26067	1.34206	1.11098	1.3022	0.867645	0.681668	0.247216	0.415985	0.291862	0.202827	0.263776	0.143927	4.17591		3.04958	1.61834	0.015461	-0.262652	-0.332614	-0.274721	-0.406285	-0.462591	-0.594124	-0.543028	-0.580607	-0.607563	-0.58911	-0.625396	0.595315
TraesCS5D02G566600	AT5G66100	LOC_Os03g64190	Bradi1g00820	GRMZM5G861064	1		52.1804	33.9918	23.2211	16.2574	13.2545	10.3294	9.44931	7.75362	5.9718	6.36077	5.8139	3.06262	3.69569	4.20804	17.7063		2.91403	1.51789	0.69114	0.156609	-0.07389	-0.29842	-0.365972	-0.496132	-0.632903	-0.603046	-0.645024	-0.85621	-0.807616	-0.768288	0.26783
TraesCS6A02G000800	AT5G04670	LOC_Os02g01020	Bradi4g15730	GRMZM2G122330	1		21.5035	15.9174	10.9247	8.88565	6.67647	5.94366	5.58434	5.31939	5.68196	5.0155	4.12304	3.97046	4.36055	4.87879	12.0938		2.74973	1.60726	0.586166	0.169144	-0.282675	-0.432548	-0.506035	-0.560222	-0.48607	-0.622372	-0.804897	-0.836103	-0.756323	-0.650333	0.825279
TraesCS6A02G005300	AT2G33430	LOC_Os06g02600	Bradi3g00440	GRMZM2G383540	1		14.0244	7.19976	1.96408	1.13877	0.852331	0.426454	0.269752	0.148901	0.0743646	0.0488918	0.0602153	0.0536669	0.0304882	0.0739511	2.98094		3.25512	1.41429	0.00205434	-0.220558	-0.297822	-0.412695	-0.454962	-0.48756	-0.507665	-0.514536	-0.511481	-0.513248	-0.5195	-0.507776	0.276333
TraesCS6A02G027984	AT2G37230	LOC_Os02g02020	Bradi3g01116	GRMZM2G074805	1		38.3895	24.3942	6.16281	2.08077	1.1187	1.272	0.612734	0.533053	0.183664	0.381736	0.345306	0.240441	0.416454	0.402006	3.45559		3.10447	1.79013	0.0779678	-0.305388	-0.395739	-0.381342	-0.443256	-0.450739	-0.483551	-0.464949	-0.468371	-0.478219	-0.461689	-0.463046	-0.176276
TraesCS6A02G040500	AT1G07790	LOC_Os08g38300	Bradi1g08860	GRMZM2G057852	1		44.4231	30.6497	4.19507	1.34998	1.20077	1.38673	1.25604	1.24902	1.3351	1.58087	1.15085	0.968843	0.417192	0.45612	0.305153		3.03862	1.94573	-0.153398	-0.379151	-0.390991	-0.376235	-0.386605	-0.387162	-0.380332	-0.36083	-0.394952	-0.409394	-0.453166	-0.450077	-0.462056
TraesCS6A02G070600	AT4G00620	LOC_Os02g02850	Bradi3g01940	AC233922.1_FG005	1		28.0509	18.5673	11.6716	11.4556	10.1227	9.30108	6.94535	6.40546	5.18798	3.5805	4.9608	4.07456	4.01029	5.13274	15.7818		2.80482	1.35663	0.303626	0.270653	0.0671113	-0.0583584	-0.418089	-0.500533	-0.686447	-0.931916	-0.721138	-0.856472	-0.866286	-0.694883	0.931279
TraesCS6A02G084700	AT3G03590	LOC_Os02g03730	Bradi3g02830	GRMZM2G524937	1		23.3658	11.1652	3.76534	1.16652	0.496487	0.427812	0.322125	0.171266	0.278074	0.307024	0.472356	0.382837	0.340136	0.561014	6.80314		3.2576	1.27342	0.0699854	-0.35266	-0.461627	-0.472796	-0.489983	-0.514518	-0.497147	-0.492439	-0.465551	-0.48011	-0.487054	-0.451133	0.56402
TraesCS6A02G088200	AT2G44530	LOC_Os02g03540	Bradi3g02680	GRMZM2G038791	1		23.5221	15.2737	10.222	6.13966	4.74283	4.24855	2.89309	1.7854	1.31821	0.694341	1.35231	0.703921	1.04682	1.04917	11.0001		2.7768	1.48928	0.700738	0.0635059	-0.15453	-0.231684	-0.443264	-0.616168	-0.689094	-0.786476	-0.683772	-0.784981	-0.731457	-0.73109	0.822191
TraesCS6A02G098700	AT1G61000	LOC_Os08g06600	Bradi1g01670	GRMZM2G123920	1		14.2178	4.73857	1.71333	0.877142	0.741463	0.549529	0.529651	0.503773	0.618708	0.252982	0.52203	0.474503	0.549567	0.757823	2.87795		3.5275	0.791795	-0.0812863	-0.32261	-0.361767	-0.417158	-0.422895	-0.430364	-0.397193	-0.502742	-0.425095	-0.438811	-0.417147	-0.357045	0.254821
TraesCS6A02G107200	AT3G55200	LOC_Os02g04480	Bradi3g03317	GRMZM2G096972	1		106.579	56.8671	26.1644	10.6123	7.31721	4.9041	3.25544	2.12707	1.1121	1.08522	1.7302	1.45949	2.35051	4.25732	16.9253		3.22142	1.44461	0.347225	-0.208646	-0.326419	-0.412669	-0.471596	-0.511927	-0.548204	-0.549165	-0.526112	-0.535787	-0.503941	-0.435787	0.0169964
TraesCS6A02G115900	AT5G64270	LOC_Os02g05310	Bradi3g03690	GRMZM2G117346	1		98.4753	62.0585	39.0359	26.4521	22.2388	19.2138	18.915	19.1685	15.411	14.2418	12.2026	11.5068	10.9275	11.3948	39.154		3.03486	1.46606	0.474276	-0.0678192	-0.249327	-0.379638	-0.392509	-0.381591	-0.543457	-0.593825	-0.681674	-0.711645	-0.736603	-0.716471	0.479362
TraesCS6A02G117200	AT5G59870	LOC_Os05g02300	Bradi1g66370	GRMZM2G367842	1		101.926	67.3143	9.00424	0.57171	0.277148	0.305592	0.338162	0.721721	0.666698	1.28468	1.30487	2.75404	2.59535	2.04132	2.11889		3.07966	1.88258	-0.134103	-0.425747	-0.435935	-0.434951	-0.433824	-0.420559	-0.422462	-0.401089	-0.40039	-0.35027	-0.355758	-0.37492	-0.372237
TraesCS6A02G117400	AT5G59870	LOC_Os05g02300	Bradi1g66370	GRMZM2G367842	1		77.5085	60.8266	7.05601	0.532859	0.366572	0.510282	0.772199	0.882592	1.29059	1.83607	1.34935	1.60076	1.35332	1.14945	1.64805		2.88092	2.16287	-0.151639	-0.432422	-0.43958	-0.433394	-0.42212	-0.417368	-0.399806	-0.376327	-0.397277	-0.386455	-0.397106	-0.405881	-0.38442
TraesCS6A02G123400	AT4G30200	LOC_Os02g05840	Bradi3g04140	GRMZM2G425774	1		92.3319	40.4689	30.7864	26.0566	21.6018	15.8494	11.331	10.8588	11.464	9.7336	10.3724	11.5027	11.2588	10.0155	12.853		3.38833	0.898064	0.433143	0.206035	-0.00786595	-0.284077	-0.501033	-0.523709	-0.494646	-0.577735	-0.547064	-0.49279	-0.5045	-0.564199	-0.427954
TraesCS6A02G160100	AT5G57590	LOC_Os08g14770	Bradi3g18970	GRMZM2G102156	1		12.9663	5.54205	3.55038	2.62369	1.47804	1.29988	1.03491	0.67598	0.421449	0.414651	0.415188	0.191942	0.210029	0.401161	2.5859		3.33277	1.02294	0.403297	0.114986	-0.241449	-0.296876	-0.379314	-0.490985	-0.570174	-0.572289	-0.572122	-0.641578	-0.635951	-0.576486	0.103229
TraesCS6A02G175000	AT5G51200	LOC_Os02g10790	Bradi3g07490	GRMZM2G056661	1		83.9996	39.167	13.3574	3.69643	2.24224	1.55363	1.0936	1.09494	1.06246	1.36535	1.68988	1.89469	1.74621	1.99828	13.1348		3.34877	1.2844	0.0959732	-0.348876	-0.415836	-0.447543	-0.468726	-0.468664	-0.47016	-0.456213	-0.441269	-0.431839	-0.438676	-0.427069	0.0857225
TraesCS6A02G208100	AT3G57430	LOC_Os01g25270	Bradi3g47510	GRMZM2G163396	1		5.28996	2.24459	1.00503	0.768326	0.425225	0.209963	0.281439	0.127492	0.117985	0.179968	0.148324	0.159557	0.078071	0.0755569	1.13179		3.37631	1.07799	0.142492	-0.0361439	-0.29508	-0.457537	-0.403595	-0.519777	-0.526952	-0.480174	-0.504056	-0.495578	-0.557075	-0.558973	0.238157
TraesCS6A02G214300	AT3G18790	LOC_Os02g39050	Bradi3g48020	GRMZM2G024451	1		9.95145	6.81123	3.61129	2.42391	2.00185	1.99186	1.61091	1.13178	1.00207	0.7797	1.04808	0.547715	0.580906	0.871815	3.69441		2.90983	1.6774	0.421521	-0.0444885	-0.210135	-0.214052	-0.363566	-0.551608	-0.602514	-0.689788	-0.584458	-0.780835	-0.767809	-0.653636	0.454141
TraesCS6A02G220800	AT2G24490	LOC_Os02g42230	Bradi3g49530	GRMZM2G175177	1		74.698	8.27331	1.97258	0.787421	0.866517	0.702552	0.611239	0.795647	0.87258	0.888841	1.09359	1.01868	0.489004	0.686031	6.53272		3.71344	0.0866714	-0.257347	-0.322056	-0.317737	-0.32669	-0.331676	-0.321607	-0.317406	-0.316519	-0.305339	-0.309429	-0.33835	-0.327592	-0.00836435
TraesCS6A02G224600	AT2G20450	LOC_Os02g40880	Bradi5g15570	GRMZM2G140116	1		224.646	171.322	99.4819	67.2235	55.0718	50.8729	36.0681	24.2651	12.3715	7.44112	7.13619	3.00748	2.30208	2.813	24.6714		2.69459	1.85953	0.7345	0.229326	0.0390293	-0.0267261	-0.258573	-0.44341	-0.629666	-0.706876	-0.711652	-0.776308	-0.787355	-0.779354	-0.437047
TraesCS6A02G231400	AT4G31880	LOC_Os04g42320	Bradi3g48580	GRMZM2G142088	1		195.489	104.449	52.4887	30.2193	18.6305	12.5969	10.1368	7.53316	6.02271	4.57434	6.11161	6.26962	5.51551	6.93964	23.6027		3.22638	1.42197	0.392109	-0.0492731	-0.278963	-0.398549	-0.44731	-0.498913	-0.52885	-0.557557	-0.527088	-0.523956	-0.538903	-0.510677	-0.180414
TraesCS6A02G235300	AT4G21670	LOC_Os02g42600	Bradi3g49830	GRMZM2G120373	1		30.0388	16.239	12.206	10.674	9.56189	10.3732	12.0466	10.6274	7.60307	6.37991	6.07136	6.224	5.34451	6.4571	17.7599		3.0522	0.819506	0.167007	-0.0808628	-0.26079	-0.129526	0.141215	-0.0884043	-0.577712	-0.77561	-0.82553	-0.800835	-0.943129	-0.763121	1.06559
TraesCS6A02G235500	AT1G18680	LOC_Os10g18890	Bradi3g24650	GRMZM2G074804	1		7.82161	3.61381	2.51275	1.86755	1.70608	1.59361	1.33164	1.382	1.52424	1.60619	1.29225	1.66389	1.22855	1.1296	3.19968		3.38784	0.837709	0.170412	-0.220608	-0.318468	-0.386629	-0.545398	-0.514879	-0.428671	-0.379009	-0.569267	-0.344037	-0.607876	-0.667844	0.586723
TraesCS6A02G275000	AT5G10330	LOC_Os02g47940	Bradi3g52980	GRMZM2G170595	1		34.1621	21.8949	15.4521	14.3681	17.0997	18.4056	20.2555	22.8969	22.0832	17.2792	14.4301	11.6071	9.25862	8.60176	19.1676		2.67256	0.669157	-0.38303	-0.560075	-0.113955	0.0993116	0.401428	0.832801	0.699914	-0.0846424	-0.54995	-1.01098	-1.39452	-1.50179	0.223759
TraesCS6A02G277400	AT3G03380	0	Bradi3g53160	GRMZM2G475349	1		85.3358	60.6859	42.2808	24.351	18.1273	14.604	11.614	10.0668	8.59555	6.73307	7.57526	6.81631	7.86213	9.50815	41.0656		2.70838	1.62555	0.81704	0.0294137	-0.243983	-0.398759	-0.530105	-0.598068	-0.662699	-0.744515	-0.707519	-0.740858	-0.694917	-0.62261	0.763657
TraesCS6A02G280800	AT3G52140	LOC_Os02g48620	Bradi3g53420	GRMZM2G096370	1		234.408	199.387	125.544	71.0292	55.9855	48.2854	42.0884	40.6093	31.0103	25.3597	26.4016	27.7056	25.015	28.6754	77.423		2.58683	2.03381	0.867721	0.00685359	-0.230707	-0.352303	-0.450163	-0.473519	-0.625102	-0.714333	-0.69788	-0.677288	-0.719776	-0.661973	0.107821
TraesCS6A02G302400	AT1G22170	LOC_Os02g51590	Bradi3g59050	GRMZM2G021605	1		6.62338	4.65164	3.86629	2.11603	0.483283	0.312866	0.454059	0.632052	0.856227	0.49523	0.564125	1.08208	1.55739	1.88301	4.88083		2.37102	1.35312	0.947686	0.044121	-0.798779	-0.886756	-0.813866	-0.721978	-0.606248	-0.792612	-0.757045	-0.489652	-0.244277	-0.076174	1.47144
TraesCS6A02G308900	AT5G40200	LOC_Os02g50880	Bradi3g59542	AC212112.4_FG002	1		25.2396	19.2097	13.4106	12.701	10.328	10.8011	9.43084	11.3077	10.0151	10.6561	9.46113	7.32565	4.9517	5.89263	13.2837		2.7788	1.55025	0.368693	0.224135	-0.259355	-0.162963	-0.442155	-0.0597586	-0.323114	-0.192518	-0.435984	-0.871078	-1.35476	-1.16305	0.342856
TraesCS6A02G359500	AT1G55040	LOC_Os07g22024	Bradi1g52630	GRMZM2G080139	1		12.3609	5.83709	2.3153	1.33547	1.01852	0.72602	0.516669	0.302887	0.486651	0.398774	0.267735	0.182009	0.237585	0.308595	1.94575		3.34484	1.26233	0.138105	-0.174673	-0.275849	-0.369222	-0.436051	-0.504294	-0.445633	-0.473685	-0.515515	-0.54288	-0.525139	-0.502472	0.0201392
TraesCS6A02G360600	AT2G07690	LOC_Os02g55410	Bradi3g54190	GRMZM2G075978	1		218.418	71.6123	4.87036	0.369106	0.149189	0.100803	0.117922	0.00703831	0.014468	0.0495156	0.121853	0.0174078	0	0.0332053	0.186505		3.5488	0.926577	-0.265562	-0.345962	-0.349891	-0.350755	-0.350449	-0.35243	-0.352297	-0.351671	-0.350379	-0.352244	-0.352555	-0.351962	-0.349224
TraesCS6A02G379900	AT4G14310	LOC_Os02g56520	Bradi3g15570	GRMZM2G164854	1		47.2508	23.2972	5.36061	0.699489	0.228955	0.229339	0.172813	0.0786024	0.125576	0.105244	0.139262	0.111425	0.094101	0.167879	0.90012		3.32627	1.42862	0.0076459	-0.361617	-0.398894	-0.398863	-0.403341	-0.410805	-0.407084	-0.408694	-0.405999	-0.408205	-0.409577	-0.403732	-0.345723
TraesCS6A02G390900	AT5G44800	LOC_Os02g57200	Bradi3g55360	GRMZM2G056598	1		17.9267	7.48472	3.3899	3.52538	4.14327	3.96822	3.44017	3.05345	4.18934	2.60085	3.14227	3.29143	3.47332	3.63327	9.49357		3.32201	0.614024	-0.447915	-0.41278	-0.252539	-0.297937	-0.43488	-0.53517	-0.240591	-0.652546	-0.512137	-0.473452	-0.426281	-0.3848	1.13499
TraesCS6A02G397700	AT5G22610	LOC_Os02g57910	Bradi3g55633	0	1		15.7803	10.6262	7.54318	3.85519	3.07544	3.1918	2.75373	1.80828	1.37728	1.61724	1.56655	0.898012	0.889955	1.17312	6.18693		2.82869	1.57445	0.824206	-0.0732543	-0.263002	-0.234687	-0.34129	-0.571363	-0.676244	-0.617851	-0.630186	-0.792873	-0.794834	-0.725927	0.494167
TraesCS6A02G412100	AT1G17820	LOC_Os02g58110	Bradi3g56720	GRMZM2G055619	1		29.8556	29.0853	22.3816	20.7804	22.6606	22.9759	24.0586	30.9893	32.7932	28.4683	25.1308	21.7057	18.094	13.4082	19.9809		1.11526	0.964482	-0.347694	-0.661106	-0.293072	-0.231359	-0.0194404	1.33718	1.69026	0.84371	0.190445	-0.47999	-1.18694	-2.10414	-0.817594
TraesCS6A02G413400	AT2G24490	LOC_Os02g58220	Bradi3g60420	GRMZM2G445958	1		83.1311	34.0214	3.55845	0.207473	0.0981381	0.190609	0.113445	0.0844753	0.0429707	0	0	0.0118404	0	0.0166027	0.125062		3.44957	1.19154	-0.209129	-0.363204	-0.368231	-0.36398	-0.367528	-0.36886	-0.370768	-0.372744	-0.372744	-0.372199	-0.372744	-0.37198	-0.366993
TraesCS6A02G415100	AT5G45540	LOC_Os07g16930	Bradi1g75542	GRMZM2G079436	1		5.55641	1.93518	0.0160756	0	0.0167809	0	0.0603057	0.0136908	0.0142513	0	0	0	0	0	0		3.52575	0.996967	-0.343181	-0.354407	-0.342688	-0.354407	-0.312294	-0.344846	-0.344455	-0.354407	-0.354407	-0.354407	-0.354407	-0.354407	-0.354407
TraesCS6A02G420100	AT5G13000	LOC_Os03g03610	Bradi3g60790	GRMZM2G430680	1		83.1778	61.7146	51.0116	29.8813	21.9117	21.2253	21.8499	30.7746	31.8564	25.5137	21.502	19.9762	15.4205	16.3959	57.4147		2.54806	1.43654	0.882269	-0.212004	-0.624724	-0.660269	-0.627927	-0.165743	-0.109721	-0.43819	-0.64594	-0.72496	-0.960886	-0.910371	1.21386
TraesCS6B02G005300	AT5G04670	LOC_Os02g01020	Bradi4g15730	GRMZM2G122330	1		18.2484	13.7219	11.0668	8.44726	7.3075	6.26157	5.9559	5.93162	5.34544	5.05099	4.82126	5.47985	4.85783	5.52464	12.6541		2.61046	1.45239	0.773107	0.102915	-0.188686	-0.456278	-0.534481	-0.540695	-0.690663	-0.765998	-0.824774	-0.656276	-0.815416	-0.644817	1.17921
TraesCS6B02G010000	AT2G33430	LOC_Os06g02600	Bradi3g00440	GRMZM2G383540	1		9.9268	6.88647	3.15503	2.22611	2.69177	2.31263	2.54717	1.78828	1.29937	0.942093	0.582039	0.497555	0.303344	0.798546	7.5699		2.50422	1.42042	0.0902665	-0.240866	-0.074874	-0.210024	-0.126419	-0.396941	-0.571227	-0.698585	-0.826934	-0.85705	-0.926281	-0.749755	1.66405
TraesCS6B02G039441	AT2G37230	LOC_Os02g02020	Bradi3g01116	GRMZM2G074805	1		21.8691	13.3605	4.4629	1.32414	0.571712	0.400722	0.291675	0.138266	0.189014	0.0697467	0.164713	0.119345	0.170321	0.209877	2.15011		3.12256	1.71206	0.237072	-0.283253	-0.407986	-0.436331	-0.454409	-0.47984	-0.471427	-0.491199	-0.475456	-0.482977	-0.474526	-0.467969	-0.146329
TraesCS6B02G045000	AT5G07900	LOC_Os06g12100	Bradi4g20547	GRMZM2G060114	1		7.41568	4.89915	3.03371	3.15586	2.97747	2.35474	1.97246	1.17339	0.630809	0.451284	1.48719	0.78056	1.17418	1.03941	4.14246		2.69155	1.32864	0.318351	0.384509	0.287892	-0.0493672	-0.256401	-0.689165	-0.983015	-1.08024	-0.519212	-0.901912	-0.688734	-0.761722	0.918832
TraesCS6B02G045500	AT5G07900	LOC_Os06g12100	Bradi4g20547	GRMZM2G060114	1		5.1298	2.38288	1.89052	1.81981	1.00959	1.35248	0.953156	0.798456	0.766268	0.484318	0.594974	0.31407	0.219705	0.205823	0.635331		3.20814	0.944258	0.538483	0.480203	-0.187538	0.0950543	-0.234051	-0.361547	-0.388075	-0.620444	-0.529247	-0.760754	-0.838526	-0.849966	-0.495987
TraesCS6B02G094600	AT4G00620	LOC_Os02g02850	Bradi3g01940	AC233922.1_FG005	1		24.6514	15.4389	8.7978	8.52252	6.48358	5.53991	4.97882	4.05626	3.55377	3.04746	3.53591	3.05588	3.41609	4.35328	17.6613		2.70363	1.22503	0.15915	0.114969	-0.212277	-0.363735	-0.453789	-0.601858	-0.682505	-0.763768	-0.685373	-0.762417	-0.704603	-0.554186	1.58173
TraesCS6B02G126900	AT1G61000	LOC_Os08g06600	Bradi1g01670	GRMZM2G123920	1		11.303	3.55947	1.22628	0.435748	0.310266	0.292569	0.204627	0.143313	0.300172	0.174978	0.304379	0.0714275	0.0864093	0.133478	1.74817		3.54443	0.786013	-0.0451245	-0.326729	-0.371429	-0.377733	-0.40906	-0.430901	-0.375025	-0.419622	-0.373526	-0.456509	-0.451172	-0.434405	0.140787
TraesCS6B02G135400	AT3G55200	LOC_Os02g04480	Bradi3g03317	GRMZM2G096972	1		110.23	57.5305	22.4096	8.90507	5.65953	4.46555	2.57576	1.73714	0.838964	0.911116	0.903933	1.25267	1.80788	2.93915	14.5931		3.25931	1.44066	0.228647	-0.23739	-0.349392	-0.390596	-0.455812	-0.484753	-0.515748	-0.513258	-0.513506	-0.501472	-0.482311	-0.443272	-0.0410995
TraesCS6B02G143700	AT5G64270	LOC_Os02g05310	Bradi3g03690	GRMZM2G117346	1		78.5059	50.0842	33.3392	21.3552	18.8953	17.5875	15.5057	15.4547	13.1075	11.9232	10.8069	11.8116	10.2616	10.4785	33.5886		3.01056	1.45461	0.537899	-0.118166	-0.252838	-0.324432	-0.4384	-0.441191	-0.569692	-0.634525	-0.695636	-0.640635	-0.725491	-0.713617	0.551552
TraesCS6B02G144900	AT5G59870	LOC_Os05g02300	Bradi1g66370	GRMZM2G367842	1		45.1867	33.4939	4.64581	0.587547	0.595454	0.789325	0.888115	0.499706	0.795241	1.06782	0.753011	0.400416	0.46371	0.385409	2.13369		2.9502	2.06586	-0.115961	-0.422894	-0.422296	-0.407633	-0.400161	-0.429537	-0.407185	-0.38657	-0.410379	-0.437047	-0.43226	-0.438182	-0.305957
TraesCS6B02G145200	AT5G59870	LOC_Os05g02300	Bradi1g66370	GRMZM2G367842	1		77.534	54.6095	6.0367	0.572431	0.248357	0.305743	0.146328	0.32827	0.182581	0.401609	0.122873	0.224497	0.094101	0.0648074	0.616986		3.0064	1.99437	-0.149914	-0.391139	-0.405446	-0.402912	-0.40995	-0.401918	-0.408349	-0.39868	-0.410985	-0.406499	-0.412255	-0.413549	-0.389172
TraesCS6B02G149700	AT5G24870	LOC_Os02g05692	Bradi3g04020	GRMZM2G392320	1		10.9227	7.18139	5.47787	3.90312	2.6917	1.9036	1.48724	1.40344	1.23216	0.814845	0.691578	0.603642	0.355265	0.264856	1.23822		2.8186	1.53955	0.957166	0.418799	0.00464681	-0.264782	-0.407125	-0.435776	-0.494331	-0.637	-0.679141	-0.709204	-0.794118	-0.825026	-0.492259
TraesCS6B02G151600	AT4G30200	LOC_Os02g05840	Bradi3g04140	GRMZM2G425774	1		87.3846	36.5116	27.6277	23.2764	19.935	14.2473	11.5442	10.868	10.0779	8.5526	10.7988	12.1863	13.0681	10.1666	7.90302		3.43194	0.830267	0.375944	0.153415	-0.0174642	-0.30834	-0.446579	-0.48116	-0.521562	-0.599568	-0.484698	-0.413739	-0.368643	-0.517025	-0.632788
TraesCS6B02G162500	AT1G67390	LOC_Os01g41280	Bradi2g42607	AC194341.4_FG004	1		10.8413	0.0443333	0	0	0.0167809	0	0	0.0410723	0.0285027	0.0202311	0.0139467	0	0.0153834	0.0137728	0.266993		3.7406	-0.262957	-0.279396	-0.279396	-0.273173	-0.279396	-0.279396	-0.264166	-0.268827	-0.271894	-0.274224	-0.279396	-0.273692	-0.274289	-0.180394
TraesCS6B02G191300	AT5G57590	LOC_Os08g14770	Bradi3g18970	GRMZM2G102156	1		10.9061	5.74553	3.00127	1.52937	0.946641	0.798446	0.703043	0.341775	0.358801	0.3276	0.324028	0.0744727	0.108813	0.203645	2.10613		3.2089	1.38401	0.413581	-0.106914	-0.31298	-0.365385	-0.399122	-0.526874	-0.520853	-0.531886	-0.533149	-0.621398	-0.609254	-0.57572	0.097042
TraesCS6B02G198500	AT5G59870	LOC_Os05g02300	Bradi1g66370	GRMZM2G367842	1		40.9089	22.1624	1.97849	0.0315318	0.142591	0.0688044	0.0123681	0	0.0574386	0.0354971	0	0	0.01603	0.0166027	0.0405872		3.26175	1.58853	-0.212986	-0.386762	-0.376849	-0.383435	-0.388472	-0.389576	-0.384449	-0.386408	-0.389576	-0.389576	-0.388145	-0.388094	-0.385953
TraesCS6B02G210100	AT5G51200	LOC_Os02g10790	Bradi3g07490	GRMZM2G056661	1		125.129	57.7546	17.4365	3.67535	1.67642	0.969892	1.08266	1.05702	1.23675	1.37139	1.94565	1.84034	1.25051	1.91915	13.4675		3.36534	1.29797	0.0608258	-0.36143	-0.422766	-0.444446	-0.440986	-0.441772	-0.436257	-0.432126	-0.414505	-0.417736	-0.435835	-0.415318	-0.0609614
TraesCS6B02G224600	AT1G48090	LOC_Os02g27110	Bradi3g43345	GRMZM2G057402	1		86.1313	62.4315	49.2816	32.6501	25.4372	22.5657	24.608	34.5655	38.6294	29.9426	29.3405	38.0916	30.2216	31.9031	83.0987		2.28803	1.07956	0.409034	-0.439023	-0.806813	-0.953231	-0.849094	-0.341353	-0.13413	-0.57708	-0.607782	-0.161554	-0.56285	-0.477112	2.1334
TraesCS6B02G233400	AT1G51965	LOC_Os02g13340	Bradi3g08590	GRMZM2G085718	1		5.13873	3.31144	1.62369	1.15088	1.0035	0.577312	0.77243	0.800409	0.822381	0.679508	0.994332	0.493707	0.688524	0.713655	2.78192		2.92439	1.48089	0.147614	-0.225889	-0.342316	-0.678991	-0.524854	-0.502752	-0.485394	-0.59826	-0.349558	-0.745036	-0.591137	-0.571284	1.06258
TraesCS6B02G244300	AT3G18790	LOC_Os02g39050	Bradi3g48020	GRMZM2G024451	1		9.65474	6.82387	4.53629	3.13254	2.43009	2.45074	2.20214	1.84729	1.48013	1.18584	1.19208	1.10546	1.23368	1.8926	4.69888		2.79576	1.59605	0.626593	0.0316905	-0.266001	-0.257251	-0.362604	-0.512989	-0.668589	-0.793308	-0.790663	-0.827371	-0.773031	-0.493784	0.695497
TraesCS6B02G249900	AT4G31880	LOC_Os04g42320	Bradi3g48580	GRMZM2G142088	1		183.206	96.9765	44.5961	27.1099	17.2585	13.6316	10.1695	6.65749	5.52405	4.60599	5.459	6.40056	6.58599	7.42376	29.9292		3.24464	1.40602	0.289143	-0.0837051	-0.293763	-0.371095	-0.444916	-0.519801	-0.543969	-0.563544	-0.545356	-0.52528	-0.521326	-0.503463	-0.0235916
TraesCS6B02G262300	AT2G24490	LOC_Os02g42230	Bradi3g49530	GRMZM2G175177	1		60.8649	7.73774	1.65011	0.935927	0.553899	0.409907	0.500289	0.609417	0.354643	0.605778	0.578174	0.385498	0.334016	0.329664	4.06123		3.71016	0.161021	-0.245661	-0.293372	-0.318893	-0.328512	-0.322474	-0.315184	-0.332204	-0.315427	-0.317271	-0.330143	-0.333582	-0.333873	-0.0845865
TraesCS6B02G264000	AT4G21670	LOC_Os02g42600	Bradi3g49830	GRMZM2G120373	1		38.5477	20.3608	14.8363	11.6474	11.0452	10.7824	12.8515	11.0911	8.7256	5.92794	4.97192	6.07959	5.43702	5.43017	16.3493		3.18188	0.979497	0.310503	-0.075671	-0.148595	-0.180416	0.0701402	-0.143039	-0.429492	-0.76828	-0.884052	-0.749916	-0.827729	-0.828559	0.493724
TraesCS6B02G295500	AT2G37190	LOC_Os04g50990	Bradi5g20330	GRMZM2G149649	1		255.543	203.502	126.044	82.4286	59.1897	55.5625	41.7861	28.724	15.5316	9.3321	8.4582	4.03277	3.67556	4.86667	28.6757		2.61208	1.91036	0.865944	0.277836	-0.0355145	-0.0844223	-0.270181	-0.446309	-0.624193	-0.707785	-0.719569	-0.77924	-0.784057	-0.767996	-0.446959
TraesCS6B02G302500	AT5G10330	LOC_Os02g47940	Bradi3g52980	GRMZM2G170595	1		26.0359	20.0541	13.547	13.919	15.6539	16.6844	19.0713	22.5113	22.7533	16.7255	15.3518	12.3926	9.35756	8.55073	17.6088		1.9803	0.714015	-0.663466	-0.584713	-0.21745	0.000699523	0.505964	1.23418	1.28541	0.00939494	-0.28141	-0.907845	-1.55032	-1.72112	0.196369
TraesCS6B02G325400	AT1G70710	LOC_Os02g50040	Bradi1g44110	GRMZM2G076049	1		10.517	8.7382	4.94523	1.80682	0.135076	0.0344022	0.0123681	0.0207291	0	0	0	0.0174078	0	0	0		2.61353	2.08334	0.952814	0.0173885	-0.480888	-0.510895	-0.517462	-0.51497	-0.521149	-0.521149	-0.521149	-0.51596	-0.521149	-0.521149	-0.521149
TraesCS6B02G331600	AT1G22170	LOC_Os02g51590	Bradi3g59050	GRMZM2G021605	1		7.04483	5.10712	4.95694	3.74423	1.61931	1.43787	1.18113	1.68478	1.63358	1.18735	1.2835	1.98309	1.86263	2.37948	5.27185		2.30927	1.24882	1.16664	0.502964	-0.659928	-0.759225	-0.899729	-0.6241	-0.652123	-0.896325	-0.84371	-0.460848	-0.526773	-0.243918	1.33898
TraesCS6B02G337900	AT5G40200	LOC_Os02g50880	Bradi3g59542	AC212112.4_FG002	1		24.3042	19.227	13.8321	10.7731	9.12805	8.45354	8.39198	7.88098	7.58939	6.62267	5.84816	4.75849	4.38645	4.20526	10.3032		2.69048	1.75425	0.759444	0.195367	-0.107982	-0.232361	-0.243711	-0.337939	-0.391708	-0.56997	-0.71279	-0.913724	-0.982326	-1.01574	0.108717
TraesCS6B02G392400	AT1G55040	LOC_Os07g22024	Bradi1g52630	GRMZM2G080139	1		12.283	4.11715	1.20195	0.820742	0.407852	0.307632	0.26212	0.178412	0.137586	0.0228927	0.10465	0.0317703	0.0553192	0.117718	1.12291		3.53678	0.880227	-0.0681561	-0.192171	-0.326493	-0.359097	-0.373903	-0.401135	-0.414417	-0.451729	-0.425131	-0.448841	-0.44118	-0.42088	-0.0938682
TraesCS6B02G393500	AT2G07690	LOC_Os02g55410	Bradi3g54190	GRMZM2G075978	1		273.178	95.5889	6.78006	0.45618	0.26975	0.28142	0.122273	0.0833022	0.0814903	0.0354971	0.0971175	0.0706895	0.0480901	0.0332053	0.269363		3.52364	1.0006	-0.261123	-0.350967	-0.353616	-0.35345	-0.355711	-0.356265	-0.356291	-0.356944	-0.356069	-0.356444	-0.356765	-0.356977	-0.353621
TraesCS6B02G418500	AT4G14310	LOC_Os02g56520	Bradi3g15570	GRMZM2G164854	1		40.3422	21.0973	5.37959	0.934748	0.50117	0.331161	0.181725	0.218404	0.367112	0.232299	0.299749	0.293435	0.154938	0.22863	1.89994		3.28131	1.50305	0.0507066	-0.360004	-0.400067	-0.415776	-0.429584	-0.426195	-0.412454	-0.424911	-0.418679	-0.419262	-0.432059	-0.42525	-0.270819
TraesCS6B02G431500	AT5G44800	LOC_Os02g57200	Bradi3g55360	GRMZM2G056598	1		25.4706	8.52861	3.61425	5.54036	8.21391	6.73088	4.04946	4.05908	3.55153	3.09443	2.60517	1.91413	1.34057	0.91844	4.48818		3.45911	0.508636	-0.347211	-0.0117743	0.45383	0.195556	-0.271419	-0.269742	-0.358133	-0.437739	-0.522945	-0.64329	-0.743177	-0.816692	-0.195014
TraesCS6B02G437200	AT5G22610	LOC_Os02g57910	Bradi3g55633	GRMZM2G065970	1		5.3315	3.47264	2.40088	1.97317	2.08463	2.09892	1.88232	2.2034	1.61505	1.11309	1.29107	0.873919	0.573148	0.669094	4.63485		2.38946	0.994312	0.189913	-0.131103	-0.0474492	-0.0367204	-0.19929	0.0416992	-0.399884	-0.776626	-0.643041	-0.956131	-1.18187	-1.10986	1.86659
TraesCS6B02G460100	AT1G17820	LOC_Os02g58110	Bradi3g56720	GRMZM2G055619	1		37.4923	30.6613	23.2709	20.7428	20.0601	22.5998	24.0843	28.4543	28.1046	25.1481	23.707	20.4426	17.7605	14.5455	22.251		2.50764	1.24227	-0.126729	-0.595021	-0.721488	-0.251038	0.0239494	0.833449	0.76867	0.221006	-0.0459328	-0.650644	-1.14747	-1.74302	-0.315642
TraesCS6B02G462700	AT2G24490	LOC_Os02g58220	Bradi3g60420	GRMZM2G445958	1		83.2012	40.0114	3.95881	0.403972	0.0653717	0.125604	0.0641852	0.0439896	0.0171426	0	0.0442827	0.0177606	0.0314135	0.0166027	0.152084		3.35125	1.41253	-0.205802	-0.365373	-0.380572	-0.377868	-0.380625	-0.381532	-0.382737	-0.383506	-0.381519	-0.382709	-0.382096	-0.382761	-0.37668
TraesCS6B02G468200	AT5G13000	LOC_Os03g03610	Bradi3g60790	GRMZM2G430680	1		136.293	108.725	61.9095	34.056	25.7304	19.6112	17.926	19.162	18.6094	15.4931	14.4038	11.9939	10.2671	11.8748	53.387		2.69144	1.94194	0.669165	-0.0880903	-0.314438	-0.480803	-0.526618	-0.493014	-0.508039	-0.592762	-0.622377	-0.687894	-0.73484	-0.691131	0.437464
TraesCS6D02G007100	AT2G33430	LOC_Os06g02600	Bradi3g00440	GRMZM5G808811	1		12.6341	6.23273	2.55262	1.78402	1.35441	1.31352	1.03067	0.613407	0.677549	0.338161	0.460844	0.306171	0.257054	0.288893	5.31514		3.15038	1.19057	0.0638862	-0.171427	-0.302954	-0.315471	-0.402068	-0.529816	-0.510178	-0.614084	-0.576524	-0.623878	-0.638915	-0.629168	0.909647
TraesCS6D02G008600	AT5G66040	LOC_Os12g24020	Bradi2g56037	GRMZM2G131087	1		6.42894	1.87152	1.11936	0.338397	0.422355	0.444587	1.13505	1.06479	0.756728	2.11998	1.52918	0.439302	0.444404	0.629379	0.0759723		3.45801	0.412247	-0.0904209	-0.612347	-0.556237	-0.54138	-0.0799406	-0.126891	-0.332774	0.578296	0.183463	-0.544911	-0.541502	-0.417882	-0.787727
TraesCS6D02G021600	AT5G07900	LOC_Os06g12100	Bradi1g58197	GRMZM2G060114	1		5.17453	2.74713	2.6458	2.01253	2.52941	2.09834	2.03711	1.79274	1.90799	1.60989	1.59657	1.77897	1.01658	1.05224	2.99447		3.07754	0.566395	0.461572	-0.193541	0.341168	-0.104772	-0.168117	-0.420921	-0.301694	-0.610072	-0.623857	-0.435163	-1.22386	-1.18696	0.822274
TraesCS6D02G031200	AT2G37230	LOC_Os02g02020	Bradi3g01116	GRMZM2G074805	1		34.2018	27.9327	12.942	4.51709	1.76745	1.13155	0.650646	0.450514	0.358871	0.394507	0.572471	0.301524	0.376772	0.280044	4.2766		2.71249	2.1093	0.666941	-0.143672	-0.408232	-0.469417	-0.515688	-0.534944	-0.543761	-0.540332	-0.523209	-0.549279	-0.542039	-0.551346	-0.166811
TraesCS6D02G034900	AT5G07900	LOC_Os06g12100	Bradi4g20547	GRMZM2G060114	1		6.60467	3.05135	2.18884	1.67175	1.13484	0.837755	1.02353	0.467894	0.677892	0.40356	0.616198	0.525145	0.40726	0.56319	2.50944		3.21944	0.973039	0.427758	0.100855	-0.238581	-0.426396	-0.308953	-0.660222	-0.527462	-0.700894	-0.566464	-0.624028	-0.698555	-0.599976	0.630439
TraesCS6D02G046200	AT1G07790	LOC_Os08g38300	Bradi1g08860	GRMZM2G141432	1		115.502	66.9513	8.4606	0.784702	0.273334	0.135595	0.183731	0.141368	0.205735	0.0977836	0.158398	0.0604954	0.0467969	0	0.121278		3.20198	1.68718	-0.137726	-0.377214	-0.393169	-0.397466	-0.395964	-0.397286	-0.395278	-0.398646	-0.396755	-0.399809	-0.400237	-0.401697	-0.397913
TraesCS6D02G068400	AT4G00620	LOC_Os02g02850	Bradi3g01940	AC233922.1_FG005	1		24.8131	15.6026	11.0241	11.7669	9.22528	7.30523	6.90038	4.83599	3.98712	2.68179	2.89177	2.68396	2.62502	3.65699	17.8741		2.53991	1.10366	0.389711	0.505541	0.109205	-0.1902	-0.25333	-0.575243	-0.707613	-0.91116	-0.878417	-0.910823	-0.920014	-0.759092	1.45787
TraesCS6D02G083900	AT1G61000	LOC_Os08g06600	Bradi1g01670	GRMZM2G123920	1		10.8246	3.46478	0.758998	0.336238	0.105295	0.0797641	0.0754873	0.0987449	0.057222	0.101063	0.0926892	0.134786	0.108514	0.367501	1.02379		3.55655	0.843864	-0.15344	-0.309262	-0.394384	-0.403794	-0.40537	-0.396798	-0.412103	-0.395944	-0.39903	-0.383514	-0.393197	-0.297739	-0.0558414
TraesCS6D02G091900	AT3G14110	LOC_Os02g37470	Bradi3g47280	GRMZM2G101547	1		7.42748	4.10003	3.88368	3.6847	2.93022	3.1186	2.65541	2.3876	1.87362	1.4352	1.18913	0.826649	0.601996	0.797625	5.39542		2.51956	0.699778	0.581457	0.472635	0.0600117	0.163038	-0.0902846	-0.236745	-0.517843	-0.757615	-0.892192	-1.09043	-1.21329	-1.1063	1.40823
TraesCS6D02G095000	AT3G55200	LOC_Os02g04480	Bradi3g03317	GRMZM2G096972	1		88.4799	43.9045	17.5779	8.02591	5.17835	3.18644	2.82784	1.47006	0.845586	0.786531	1.34127	1.19717	1.90591	2.86364	12.1215		3.30066	1.35706	0.209164	-0.207326	-0.331486	-0.418338	-0.433974	-0.493176	-0.520405	-0.52298	-0.498792	-0.505075	-0.474172	-0.432413	-0.0287465
TraesCS6D02G104700	AT5G64270	LOC_Os02g05310	Bradi3g03690	GRMZM2G117346	1		87.5447	49.508	34.1522	22.5082	19.4714	18.8757	19.4586	21.1595	20.1535	15.5981	14.1142	14.2085	11.2658	12.2121	39.3713		3.15743	1.18552	0.389444	-0.21421	-0.37164	-0.402523	-0.372306	-0.284128	-0.336281	-0.572443	-0.649372	-0.644481	-0.797036	-0.747982	0.660013
TraesCS6D02G106800	AT5G59870	LOC_Os05g02300	Bradi1g66370	GRMZM2G367842	1		65.9499	41.0427	4.27849	0.203203	0.160248	0.177347	0.137244	0.199249	0.100181	0.135763	0.0625055	0.101584	0.0619016	0.125719	0.383247		3.1372	1.7994	-0.175249	-0.394137	-0.396444	-0.395526	-0.39768	-0.39435	-0.399671	-0.39776	-0.401694	-0.399595	-0.401727	-0.398299	-0.384467
TraesCS6D02G107000	AT5G59870	LOC_Os05g02300	Bradi1g66370	GRMZM2G367842	1		79.6982	64.4752	7.2194	0.447849	0.256553	0.246779	0.141891	0.239133	0.286532	0.276134	0.279133	0.392679	0.370395	0.238652	1.04166		2.83824	2.21499	-0.129155	-0.406393	-0.414225	-0.414625	-0.418919	-0.414938	-0.412997	-0.413423	-0.4133	-0.408652	-0.409564	-0.414958	-0.382081
TraesCS6D02G113600	AT4G30200	LOC_Os02g05840	Bradi3g04140	GRMZM2G425774	1		92.9634	40.5188	27.2402	22.8508	18.4727	13.3128	10.4223	11.5469	13.6349	10.7459	14.6953	17.7612	21.7487	18.3874	16.1735		3.47263	0.855893	0.193354	-0.0256559	-0.244103	-0.501555	-0.645779	-0.589666	-0.485484	-0.629632	-0.432575	-0.279602	-0.080645	-0.24836	-0.35882
TraesCS6D02G168300	AT5G51200	LOC_Os02g10790	Bradi3g07490	GRMZM2G056661	1		120.593	59.7042	16.1594	3.07297	1.29099	0.786078	0.792517	0.786996	1.50779	1.89754	3.54926	3.67991	3.32478	2.62879	11.6647		3.32596	1.40026	0.0230921	-0.390786	-0.447144	-0.463113	-0.462909	-0.463084	-0.440287	-0.427961	-0.375723	-0.371591	-0.382822	-0.404834	-0.119061
TraesCS6D02G177700	AT1G06230	LOC_Os02g15220	Bradi3g09460	GRMZM2G004741	1		24.1824	10.3059	5.14963	2.68168	2.74496	2.06896	1.65803	1.88975	1.69525	1.39984	1.5749	2.07664	1.62973	1.67229	5.9313		3.42269	1.01645	0.122346	-0.305606	-0.294634	-0.411855	-0.483111	-0.44293	-0.476658	-0.527883	-0.497527	-0.410522	-0.488019	-0.480638	0.257889
TraesCS6D02G186600	AT1G25500	LOC_Os02g36960	Bradi3g46940	GRMZM5G896337	1		5.87252	3.92642	3.49139	3.1319	2.46094	1.96772	1.59201	1.74716	1.75787	1.4895	1.91277	1.49737	1.08123	1.11011	4.98501		2.38033	0.992398	0.682141	0.425754	-0.0527664	-0.404527	-0.672483	-0.561832	-0.554188	-0.745589	-0.443713	-0.739976	-1.03676	-1.01616	1.74737
TraesCS6D02G197000	AT3G18790	LOC_Os02g39050	Bradi3g48020	GRMZM2G024451	1		11.3908	7.15827	3.7395	1.89267	1.71583	1.49243	1.0724	0.895557	0.651873	0.718377	0.602043	0.698307	0.520671	0.897679	2.7378		3.06453	1.61989	0.453004	-0.177353	-0.237711	-0.313961	-0.457325	-0.517684	-0.600858	-0.578159	-0.617866	-0.585009	-0.645639	-0.51696	0.111105
TraesCS6D02G203700	AT4G31880	LOC_Os02g39920	Bradi3g48580	GRMZM2G142088	1		213.856	110	52.9019	30.8458	21.4536	14.9264	12.002	9.33837	6.75609	5.74692	8.30649	6.67254	6.68752	8.44438	30.0984		3.27095	1.36234	0.31302	-0.0923149	-0.264921	-0.384874	-0.438616	-0.487567	-0.535023	-0.553569	-0.50653	-0.536558	-0.536283	-0.503997	-0.106051
TraesCS6D02G214400	AT2G24490	LOC_Os02g42230	Bradi3g49530	GRMZM2G175177	1		44.8478	7.04887	1.04504	0.564752	0.444075	0.459221	0.471459	0.600588	0.597651	0.750249	0.720955	0.633367	0.374136	0.423322	3.84331		3.69406	0.259892	-0.285578	-0.329215	-0.340178	-0.338802	-0.337691	-0.325959	-0.326226	-0.312361	-0.315023	-0.322981	-0.346533	-0.342064	-0.0313452
TraesCS6D02G218000	AT4G21670	LOC_Os02g42600	Bradi3g49830	GRMZM2G120373	1		42.8657	21.3118	15.863	13.1181	13.9854	14.3049	15.8464	14.6384	10.0906	7.57747	8.02292	9.21971	7.94327	8.95779	20.2836		3.2639	0.745155	0.108414	-0.212353	-0.111003	-0.0736657	0.106478	-0.0346923	-0.566144	-0.85982	-0.807766	-0.66791	-0.817073	-0.698518	0.624995
TraesCS6D02G235900	AT1G48410	LOC_Os02g45070	Bradi3g51077	GRMZM2G039455	1		12.9641	2.88879	3.4502	3.85259	2.85452	1.90778	1.90151	2.12552	2.35791	2.15864	2.59713	3.75049	3.44928	4.7845	11.3318		2.71376	-0.391243	-0.21823	-0.0942182	-0.401804	-0.69357	-0.695505	-0.626469	-0.55485	-0.616262	-0.481127	-0.125684	-0.218511	0.192976	2.21074
TraesCS6D02G255300	AT5G10330	LOC_Os02g47940	Bradi3g52980	GRMZM2G170595	1		28.4654	23.5461	16.612	16.27	17.8087	16.8303	18.7957	19.3054	17.3287	12.9	11.825	9.52851	7.68443	7.21079	12.7442		2.28264	1.39672	0.147964	0.0863851	0.363482	0.18729	0.541236	0.633025	0.277042	-0.520526	-0.714111	-1.12769	-1.45979	-1.54508	-0.548586
TraesCS6D02G258000	AT3G03380	0	Bradi3g53160	GRMZM2G475349	1		95.899	67.9303	43.527	23.9169	18.883	16.7456	14.0762	10.2564	7.37987	6.04321	6.47515	5.8197	5.96795	9.20029	41.3427		2.7615	1.67369	0.724564	-0.0381402	-0.233928	-0.317057	-0.42088	-0.569445	-0.681324	-0.733312	-0.716512	-0.742005	-0.736239	-0.610522	0.63961
TraesCS6D02G261100	AT3G52140	LOC_Os02g48620	Bradi3g53420	GRMZM2G096370	1		214.167	182.828	109.459	59.8882	44.3411	36.1078	33.0324	31.1254	23.2036	19.9084	22.3536	23.6743	22.2771	24.5521	72.8159		2.59124	2.05996	0.816155	-0.0241972	-0.287763	-0.427339	-0.479475	-0.511804	-0.6461	-0.701963	-0.660509	-0.63812	-0.661806	-0.623239	0.194962
TraesCS6D02G281900	AT1G22170	LOC_Os02g51590	Bradi3g59050	GRMZM2G021605	1		6.93052	4.49148	3.92541	2.24972	0.961664	0.55879	0.651009	0.933249	0.858565	0.630462	1.20796	2.10434	2.78522	3.1943	5.33842		2.35236	1.07046	0.772947	-0.107753	-0.784723	-0.996463	-0.947995	-0.799657	-0.838909	-0.958794	-0.655277	-0.18416	0.173691	0.388692	1.51559
TraesCS6D02G288200	AT5G40200	LOC_Os02g50880	Bradi3g59542	AC212112.4_FG002	1		26.8663	19.5978	14.8524	12.5028	9.68536	8.3366	8.58896	8.99282	9.15703	6.89281	6.33635	5.96592	4.4487	4.9194	11.6646		2.80131	1.55054	0.733952	0.329637	-0.155186	-0.387281	-0.343854	-0.274359	-0.2461	-0.635728	-0.731482	-0.795227	-1.05631	-0.975311	0.185395
TraesCS6D02G326800	AT1G07790	LOC_Os08g38300	Bradi1g08860	GRMZM2G057852	1		131.26	46.5412	4.49405	0.524321	0.551669	0.222947	0.177248	0.0707846	0.0431873	0.0557282	0.0974219	0.0436107	0.0314135	0.0338594	0.104152		3.51834	1.01306	-0.230346	-0.347737	-0.346929	-0.35665	-0.358001	-0.361149	-0.361965	-0.361595	-0.360362	-0.361953	-0.362314	-0.362241	-0.360163
TraesCS6D02G342400	AT1G55040	LOC_Os07g22024	Bradi1g52630	GRMZM2G080139	1		12.9997	5.13259	1.1014	0.563578	0.331542	0.417609	0.1388	0.136769	0.276954	0.129551	0.1582	0.0405654	0.0480901	0.0776259	1.44969		3.46619	1.08799	-0.130626	-0.293208	-0.363351	-0.337333	-0.421616	-0.42223	-0.379853	-0.424412	-0.415752	-0.451312	-0.449037	-0.440109	-0.0253382
TraesCS6D02G344100	AT2G07690	LOC_Os02g55410	Bradi3g54190	GRMZM2G075978	1		264.449	86.1068	5.30447	0.35452	0.295676	0.229	0.171533	0.105575	0.0937169	0.0354971	0.0893795	0.0554511	0.01603	0.0415066	0.251832		3.55142	0.919065	-0.273587	-0.346649	-0.347517	-0.348502	-0.34935	-0.350323	-0.350498	-0.351358	-0.350562	-0.351063	-0.351645	-0.351269	-0.348165
TraesCS6D02G364500	AT4G14310	LOC_Os02g56520	Bradi3g15570	GRMZM2G164854	1		45.0888	20.967	4.83236	1.07775	0.461888	0.429939	0.171447	0.226816	0.108866	0.129551	0.107093	0.479397	0.242089	0.590463	2.46106		3.37056	1.33442	-0.0275125	-0.344442	-0.396427	-0.399124	-0.420943	-0.416269	-0.426226	-0.42448	-0.426375	-0.394949	-0.41498	-0.385574	-0.227675
TraesCS6D02G377200	AT5G44800	LOC_Os02g57200	Bradi3g55360	GRMZM2G056598	1		17.9093	5.75687	3.76524	4.98851	4.8943	4.72305	4.02373	4.43299	4.33476	3.52945	3.77429	3.68542	3.5622	3.05165	9.27477		3.43807	0.0854599	-0.463991	-0.126517	-0.152506	-0.19975	-0.392681	-0.279772	-0.306872	-0.529042	-0.461494	-0.486013	-0.520008	-0.660858	1.05598
TraesCS6D02G381800	AT1G67390	LOC_Os02g55050	Bradi3g09495	GRMZM2G113089	1		37.7132	27.8523	16.1649	7.99633	5.64799	4.92992	4.0361	4.39039	4.02091	3.7122	3.82779	3.06871	2.80948	3.25276	14.8456		2.79065	1.81118	0.650297	-0.161067	-0.394322	-0.465647	-0.554428	-0.519238	-0.555937	-0.5866	-0.575119	-0.650517	-0.676265	-0.632235	0.519252
TraesCS6D02G394800	AT1G17820	LOC_Os02g58110	Bradi3g56720	GRMZM2G055619	1		29.3561	21.501	15.8781	14.1706	14.4229	14.8671	17.1678	21.0481	23.0966	20.5784	19.8579	22.5604	19.4684	19.9184	24.4205		2.35023	0.400486	-0.995181	-1.419	-1.35636	-1.2461	-0.675065	0.288069	0.796542	0.171487	-0.0073481	0.663443	-0.104011	0.00766912	1.12514
TraesCS6D02G398100	AT2G24490	LOC_Os02g58220	Bradi3g60420	GRMZM2G445958	1		71.0947	31.4311	3.04424	0.445862	0.160962	0.1022	0.0529694	0	0.0429707	0	0.0163892	0.052929	0	0	0.17971		3.40598	1.2947	-0.216327	-0.354638	-0.369803	-0.372931	-0.375551	-0.378371	-0.376083	-0.378371	-0.377498	-0.375553	-0.378371	-0.378371	-0.368805
TraesCS7A02G014700	AT4G16570	LOC_Os06g01640	Bradi1g52270	GRMZM2G037624	1		15.4962	8.57075	5.81063	4.38445	3.76191	2.88045	2.19783	1.41091	1.21731	1.14608	1.46526	1.19939	1.02146	1.24745	4.31681		3.11603	1.28013	0.548438	0.170364	0.00533327	-0.228339	-0.409295	-0.617905	-0.669227	-0.688108	-0.603495	-0.673978	-0.721146	-0.661236	0.152434
TraesCS7A02G027200	AT2G45350	LOC_Os09g24240	Bradi1g51870	GRMZM2G138012	1		5.34537	2.02659	1.08126	0.584421	0.286933	0.222997	0.261947	0.149178	0.231411	0.191041	0.13682	0.200031	0.171893	0.336359	1.54062		3.39976	0.889204	0.174092	-0.201754	-0.426794	-0.47516	-0.445696	-0.531002	-0.468795	-0.499334	-0.540351	-0.492533	-0.513819	-0.389405	0.521583
TraesCS7A02G050200	AT2G33430	LOC_Os06g02600	Bradi1g42860	GRMZM5G808811	1		29.6651	20.243	12.2205	12.1592	10.6768	9.58434	7.02858	5.86137	3.89131	2.36512	2.25287	1.91088	1.60825	2.83834	14.3994		2.68597	1.45455	0.406042	0.39804	0.204296	0.061514	-0.272511	-0.42506	-0.682537	-0.882003	-0.896673	-0.94137	-0.980922	-0.820156	0.690818
TraesCS7A02G129700	AT1G80070	LOC_Os05g07050	Bradi1g48264	GRMZM2G099355	1		327.952	161.541	86.098	46.3487	35.7699	26.644	22.5574	21.1266	18.1028	16.1906	20.3249	18.8198	21.374	23.7334	91.4978		3.27969	1.22336	0.291119	-0.200058	-0.33078	-0.443547	-0.494045	-0.511725	-0.54909	-0.572718	-0.521632	-0.54023	-0.508668	-0.479514	0.357845
TraesCS7A02G147200	AT5G59870	LOC_Os05g02300	Bradi1g66370	GRMZM2G367842	1		5.98343	9.70194	1.69425	0.0299868	0.0326859	0	0.0392366	0.0140766	0.0142513	0	0.0160848	0.0118404	0	0	0.0276263		1.75931	3.11872	0.191279	-0.417141	-0.416154	-0.428103	-0.413759	-0.422957	-0.422893	-0.428103	-0.422223	-0.423775	-0.428103	-0.428103	-0.418004
TraesCS7A02G166500	AT5G12080	LOC_Os06g10410	Bradi1g46387	AY530952.1_FG001	1		62.3782	29.2026	6.65895	1.00006	0.234043	0.137181	0.423502	0.806035	0.815606	0.800907	0.583668	0.354591	0.179933	0.073297	0.52225		3.3658	1.35145	-0.0173513	-0.360947	-0.407458	-0.413339	-0.395955	-0.372728	-0.372147	-0.373039	-0.38623	-0.400139	-0.410744	-0.417218	-0.389959
TraesCS7A02G182600	AT5G07900	LOC_Os11g09990	Bradi1g45361	GRMZM2G060114	1		5.95902	2.25088	0.724763	0.392267	0.222277	0.433739	0.104959	0.0840895	0.0458619	0.0544807	0.0928414	0.046656	0.0615336	0.0433848	0.821373		3.47458	0.998342	-0.0207762	-0.242812	-0.356329	-0.215117	-0.434672	-0.448608	-0.474136	-0.46838	-0.442763	-0.473605	-0.46367	-0.47579	0.0437384
TraesCS7A02G191300	AT5G40200	LOC_Os06g12780	Bradi1g44967	GRMZM2G165969	1		50.4137	28.3635	13.2476	9.06148	8.48661	6.37335	5.91598	5.44268	5.58314	4.23154	5.1917	4.37331	3.76312	2.99345	4.71488		3.25258	1.45374	0.22058	-0.120922	-0.16782	-0.34022	-0.377531	-0.416143	-0.404684	-0.514948	-0.436618	-0.503382	-0.553161	-0.615951	-0.475517
TraesCS7A02G200400	AT5G37530	LOC_Os06g14040	Bradi1g44307	GRMZM2G085378	1		22.3946	13.6018	4.85511	1.96984	0.594417	0.268901	0.115022	0.0929645	0.141458	0.155994	0.0628099	0.0944939	0.172217	0.320054	3.65855		3.10513	1.68024	0.262832	-0.204732	-0.427621	-0.480372	-0.505308	-0.508883	-0.501024	-0.498668	-0.513769	-0.508635	-0.49604	-0.472082	0.0689266
TraesCS7A02G204500	AT1G70710	LOC_Os06g14540	Bradi1g44110	GRMZM2G076049	1		28.5826	4.97343	3.74605	6.11862	4.29344	1.50173	1.37111	1.6614	2.03521	1.39009	0.353044	0	0	0	0		3.59786	0.179305	0.00158389	0.345127	0.080845	-0.323389	-0.342302	-0.300269	-0.246142	-0.339555	-0.489716	-0.540836	-0.540836	-0.540836	-0.540836
TraesCS7A02G214200	AT5G16630	LOC_Os08g33082	Bradi3g36277	GRMZM2G095931	1		12.6083	3.11178	1.52767	1.55132	1.6011	1.70213	1.78969	2.62701	3.53336	3.58774	5.00433	6.57227	5.51914	5.85887	6.98331		2.88066	-0.387802	-0.933012	-0.924875	-0.907741	-0.872969	-0.842834	-0.554648	-0.242702	-0.223987	0.26357	0.803216	0.440754	0.55768	0.944687
TraesCS7A02G215200	AT5G47690	LOC_Os06g17840	Bradi1g43440	GRMZM2G010637	1		140.733	94.6039	43.0639	22.8669	17.2724	15.9943	15.2789	17.3855	14.088	12.4544	11.0459	9.76904	8.63591	8.99261	32.6429		3.03516	1.75939	0.333966	-0.224615	-0.379342	-0.414691	-0.434476	-0.376215	-0.467411	-0.512591	-0.551547	-0.58686	-0.618199	-0.608333	0.0457559
TraesCS7A02G234600	AT3G54170	LOC_Os06g27970	Bradi2g03820	GRMZM2G169871	1		24.4337	13.9917	7.81834	5.2263	3.64395	2.83208	2.19783	1.50344	1.19634	1.36307	2.22799	1.59376	1.58439	1.67515	8.00789		3.10434	1.41138	0.410503	-0.00974307	-0.266288	-0.397916	-0.500745	-0.613327	-0.663117	-0.636085	-0.495857	-0.598683	-0.600201	-0.585487	0.441234
TraesCS7A02G235300	AT1G19100	LOC_Os06g28060	Bradi4g10980	GRMZM2G319760	1		14.4653	3.10762	1.22469	0.482273	0.18951	0.866146	0.776205	0.24773	0.442934	0.794601	1.14128	0.573042	0.227282	0.3387	4.05485		3.56639	0.335351	-0.200309	-0.411513	-0.494799	-0.302308	-0.327895	-0.478236	-0.422704	-0.322661	-0.224037	-0.385691	-0.484053	-0.452357	0.60482
TraesCS7A02G239200	AT1G50200	LOC_Os10g10244	Bradi3g22760	GRMZM2G082271	1		54.3268	20.2982	9.67705	4.56191	3.30254	2.81401	2.27983	2.40614	2.82566	2.15266	2.74748	2.38319	2.70976	3.01079	11.1682		3.48163	0.899495	0.0935439	-0.2946	-0.390163	-0.427233	-0.467767	-0.458183	-0.426349	-0.477417	-0.432281	-0.459924	-0.435143	-0.412301	0.206696
TraesCS7A02G240600	AT5G56220	LOC_Os08g38970	Bradi3g39360	GRMZM2G067555	1		49.2545	9.94708	3.11031	1.54648	0.763363	0.358342	0.137627	0.070198	0.0171426	0	0	0.0380433	0	0.0550912	0.0151613		3.66335	0.456314	-0.101489	-0.22908	-0.292973	-0.326018	-0.344026	-0.349528	-0.353856	-0.355255	-0.355255	-0.352151	-0.355255	-0.35076	-0.354018
TraesCS7A02G241300	AT5G56280	LOC_Os08g39070	Bradi3g39500	GRMZM2G080652	1		27.4253	18.9497	11.3713	6.61284	4.54561	3.16651	2.86067	2.03607	2.0138	1.90051	2.11229	1.30778	1.73769	1.91813	8.92626		2.86782	1.70851	0.671918	0.0210475	-0.261713	-0.45035	-0.492183	-0.604973	-0.608021	-0.623516	-0.594548	-0.704591	-0.645786	-0.621106	0.337482
TraesCS7A02G242700	AT1G31220	LOC_Os08g39160	Bradi3g39640	GRMZM2G155626	1		11.2319	4.58597	2.94498	2.40111	2.32133	2.34945	1.92857	1.54723	1.19187	1.54297	1.80323	1.64473	1.48863	1.67044	5.59406		3.30514	0.65296	-0.00190826	-0.218949	-0.250789	-0.239566	-0.407526	-0.55971	-0.701521	-0.561408	-0.457549	-0.520801	-0.583095	-0.510538	1.05526
TraesCS7A02G259500	AT1G27400	LOC_Os09g08430	Bradi3g41150	GRMZM2G702426	1		226.9	140.306	78.2687	38.387	23.5352	17.1057	11.8078	6.55474	3.71275	2.00866	2.67912	2.08105	1.71293	2.76351	24.2138		3.02912	1.63461	0.635563	-0.0066907	-0.245863	-0.349404	-0.434721	-0.519317	-0.565084	-0.592527	-0.58173	-0.591361	-0.597289	-0.580371	-0.234935
TraesCS7A02G291600	AT4G02450	LOC_Os08g27070	Bradi3g21990	GRMZM2G078022	1		266.76	202.138	111.502	67.0597	33.4969	19.224	11.6226	6.88739	4.67188	2.13803	2.58566	3.70477	2.79181	3.99947	42.9549		2.74361	1.91766	0.759211	0.191173	-0.237804	-0.420231	-0.517388	-0.57791	-0.606227	-0.638613	-0.632892	-0.618588	-0.630257	-0.614821	-0.116919
TraesCS7A02G295800	AT3G54670	LOC_Os12g44390	Bradi3g12830	GRMZM5G899800	1		84.0527	50.262	35.1517	23.3751	18.4796	15.248	13.1145	15.143	15.6278	14.2929	14.8129	15.7099	15.0686	16.3573	39.7044		3.07783	1.2937	0.495878	-0.125924	-0.384406	-0.555032	-0.667682	-0.560574	-0.534981	-0.60546	-0.578002	-0.530642	-0.564504	-0.496459	0.736257
TraesCS7A02G295900	AT1G50840	LOC_Os08g07840	Bradi3g15620	GRMZM2G480171	1		24.724	6.99648	2.64857	1.95817	1.02636	0.684068	0.646192	0.577752	0.584971	0.58183	0.445581	0.201986	0.195824	0.169131	10.0359		3.3711	0.564381	-0.124003	-0.233311	-0.38084	-0.435034	-0.441031	-0.451866	-0.450724	-0.451221	-0.472793	-0.51136	-0.512335	-0.516562	1.0456
TraesCS7A02G300500	AT1G26880	LOC_Os08g33920	Bradi3g16600	GRMZM2G032564	1		274.468	204.215	115.673	77.7033	56.4423	47.3233	33.6464	22.8361	13.0209	8.39681	6.13371	2.64837	1.79154	2.21769	21.0242		2.75282	1.85456	0.722458	0.236976	-0.0348688	-0.151465	-0.326337	-0.464558	-0.590056	-0.64918	-0.678116	-0.722679	-0.733635	-0.728186	-0.487726
TraesCS7A02G309900	AT2G40010	LOC_Os08g03640	Bradi3g14340	GRMZM2G066460	1		944.66	783.904	451.297	277.535	209.075	178.749	137.974	92.9409	53.9404	35.0831	33.3314	14.9489	11.976	13.57	93.282		2.59237	2.01557	0.822179	0.198716	-0.0469166	-0.155726	-0.302028	-0.463607	-0.603541	-0.671201	-0.677486	-0.743443	-0.75411	-0.74839	-0.462383
TraesCS7A02G311200	AT3G25690	LOC_Os08g03560	Bradi3g14250	GRMZM2G019225	1		42.396	11.9595	1.70234	0.0615185	0.0159049	0.0540065	0.0217504	0	0.0429707	0	0	0	0	0	0.0621049		3.59613	0.763598	-0.190973	-0.343674	-0.347919	-0.344373	-0.347375	-0.349399	-0.3454	-0.349399	-0.349399	-0.349399	-0.349399	-0.349399	-0.34362
TraesCS7A02G311300	AT1G32730	LOC_Os08g03550	Bradi3g14240	GRMZM2G131595	1		23.8242	12.9306	8.48681	6.50256	5.87837	5.93798	5.28853	5.94856	4.57388	4.61036	4.12149	3.37288	3.14404	2.76072	7.49395		3.28757	1.15993	0.292018	-0.0955263	-0.217438	-0.205794	-0.332638	-0.203728	-0.472218	-0.465091	-0.560573	-0.706785	-0.751479	-0.826346	0.0981014
TraesCS7A02G329300	AT5G23420	LOC_Os08g01100	Bradi3g12920	GRMZM2G125648	1		127.489	56.195	3.97601	0.353589	0.341246	0.121301	0.0629067	0.0217015	0.0861579	0.0519982	0	0.109086	0.0400751	0.0234891	0.0658891		3.40807	1.29327	-0.255689	-0.363141	-0.363507	-0.370031	-0.371763	-0.372985	-0.371073	-0.372087	-0.373629	-0.370393	-0.37244	-0.372932	-0.371675
TraesCS7A02G330200	AT3G32940	LOC_Os08g01070	Bradi3g12880	GRMZM2G073521	1		14.9497	8.46903	7.30788	5.69812	5.01428	4.59375	4.15511	4.32111	4.62842	3.54608	3.50782	3.10581	2.4988	2.79016	7.21382		3.11724	0.989924	0.608771	0.0803561	-0.144118	-0.282162	-0.426148	-0.371656	-0.270779	-0.626065	-0.638624	-0.770588	-0.969842	-0.874201	0.577893
TraesCS7A02G378000	AT5G20200	LOC_Os06g40460	Bradi1g36467	GRMZM5G839512	1		22.9345	9.93502	7.17405	5.89261	4.6894	3.99429	3.57966	2.61904	3.1524	2.96568	3.07914	3.12497	2.20332	2.37939	5.77597		3.42572	0.861639	0.317055	0.0642974	-0.173029	-0.310136	-0.391918	-0.581396	-0.476193	-0.513023	-0.490643	-0.481604	-0.663394	-0.628664	0.0412901
TraesCS7A02G382300	AT5G50350	LOC_Os06g40740	Bradi1g36210	GRMZM2G010863	1		9.64437	4.18286	1.92179	2.60262	2.98144	3.05871	2.60992	2.17068	2.08017	1.22	1.17655	0.737088	0.480685	0.555734	2.47337		3.30906	0.770068	-0.281077	0.0354336	0.211545	0.247466	0.0388296	-0.165369	-0.207447	-0.607331	-0.627528	-0.83183	-0.951029	-0.91614	-0.0246542
TraesCS7A02G395200	AT4G12740	LOC_Os12g10850	Bradi4g40140	GRMZM2G425986	1		6.9368	2.81779	0.667513	0.406981	0.152653	0.134539	0.198336	0.12943	0.184212	0.117564	0.117425	0.1976	0.138958	0.255168	0.858143		3.45914	1.10377	-0.125818	-0.274798	-0.42023	-0.430588	-0.394107	-0.433509	-0.402183	-0.440294	-0.440374	-0.394527	-0.428061	-0.361609	-0.0168107
TraesCS7A02G397700	AT2G01980	LOC_Os12g44360	Bradi4g00290	GRMZM2G098494	1		12.4106	7.60059	6.53094	5.35486	4.44632	3.28456	3.27869	2.50204	2.40655	1.68507	2.12599	1.85163	1.40072	1.66301	5.05714		2.88111	1.21225	0.841136	0.433093	0.117872	-0.285201	-0.287238	-0.5567	-0.589832	-0.840148	-0.687172	-0.782361	-0.938806	-0.847802	0.329799
TraesCS7A02G402500	AT2G35390	LOC_Os06g41360	Bradi1g35940	GRMZM2G180863	1		29.6829	12.6934	7.67612	5.26221	4.69911	3.1685	2.92012	3.74992	3.17101	3.13283	3.67193	4.11882	3.1366	2.66994	5.92345		3.47242	0.940948	0.193355	-0.166324	-0.250227	-0.478293	-0.515301	-0.391659	-0.477918	-0.483608	-0.403279	-0.336692	-0.483045	-0.552579	-0.0677981
TraesCS7A02G422200	AT5G57180	LOC_Os06g48610	Bradi1g34060	GRMZM2G062885	1		12.5818	4.88948	2.25948	0.65736	0.339057	0.628048	1.08451	1.52005	1.88956	1.12845	1.38784	1.16926	1.18404	1.00513	8.30574		2.99391	0.670721	-0.123577	-0.607439	-0.703571	-0.616291	-0.478433	-0.346895	-0.235297	-0.465162	-0.386825	-0.452839	-0.448374	-0.502409	1.70248
TraesCS7A02G423200	AT2G27100	LOC_Os06g48530	Bradi1g33970	GRMZM5G817439	1		45.2221	23.0026	13.5714	8.87679	7.72318	6.31021	5.31777	5.32756	4.23668	3.71676	3.1336	2.99544	2.20711	2.48693	8.8503		3.28522	1.23996	0.371832	-0.0603021	-0.166489	-0.296551	-0.387904	-0.387002	-0.487416	-0.535274	-0.588952	-0.60167	-0.674235	-0.648478	-0.0627402
TraesCS7A02G438400	AT5G59870	LOC_Os05g02300	Bradi1g66370	GRMZM2G367842	1		44.2847	20.917	4.57427	2.20281	1.1948	0.784254	0.561045	0.677346	0.513135	0.357071	0.125924	0.139445	0.170371	0.101306	0.731143		3.36393	1.35501	-0.0499808	-0.253855	-0.340513	-0.375808	-0.394998	-0.384999	-0.399116	-0.412533	-0.432405	-0.431243	-0.428584	-0.434521	-0.380374
TraesCS7A02G438500	AT5G59870	LOC_Os05g02300	Bradi1g66370	GRMZM2G367842	1		32.5787	19.7409	5.1906	3.28994	2.86406	3.09636	3.00528	2.16151	1.99098	2.12718	1.10977	0.599551	0.403888	0.496131	2.15223		3.17509	1.67605	-0.0229494	-0.244885	-0.294613	-0.267489	-0.278123	-0.376649	-0.396561	-0.380657	-0.499458	-0.559035	-0.581882	-0.571111	-0.377733
TraesCS7A02G446300	AT5G51540	LOC_Os06g47210	Bradi1g33210	GRMZM2G450659	1		7.35671	3.15078	1.05842	0.328634	0.149984	0.100489	0	0.071263	0.0701302	0.11846	0.0219891	0.102754	0.0397518	0.202036	1.96049		3.33625	1.135	0.0399296	-0.342016	-0.435516	-0.46142	-0.514013	-0.476716	-0.477309	-0.452015	-0.502504	-0.460235	-0.493208	-0.408274	0.512045
TraesCS7A02G467000	AT1G71490	LOC_Os07g19400	Bradi1g52620	GRMZM2G427826	1		7.05743	3.36768	1.44204	1.1816	0.989308	0.841443	0.916157	0.719584	0.382176	0.592556	0.419011	0.256802	0.319145	0.355303	1.46528		3.35729	1.18545	0.0519984	-0.101301	-0.214486	-0.301522	-0.257544	-0.37325	-0.571852	-0.44802	-0.550171	-0.645649	-0.608953	-0.58767	0.0656796
TraesCS7A02G471100	AT4G00060	LOC_Os06g45800	Bradi1g32300	GRMZM2G385182	1		13.9837	10.9152	8.00106	5.28094	3.80195	3.49316	2.9846	3.52293	2.75559	2.71331	2.28445	2.66867	2.83868	3.25706	5.22394		2.73053	1.80662	0.929183	0.110176	-0.335137	-0.428112	-0.581237	-0.419148	-0.65019	-0.662918	-0.792046	-0.676361	-0.625173	-0.4992	0.0930143
TraesCS7A02G495700	AT4G32400	LOC_Os06g40050	Bradi1g36670	GRMZM2G174738	1		17.9662	11.1356	9.45865	8.63151	7.82419	7.43425	7.58414	6.07819	6.47568	5.38966	5.47894	4.45949	3.90349	3.78284	7.62048		3.04505	1.04856	0.558393	0.31663	0.0806594	-0.0333132	0.010496	-0.429672	-0.313491	-0.630923	-0.604825	-0.902798	-1.06531	-1.10057	0.0211173
TraesCS7A02G512300	AT2G04400	LOC_Os08g23150	Bradi5g05430	GRMZM2G145870	1		22.1903	25.0716	14.2815	9.43776	5.54194	4.76966	5.65126	6.75762	8.89996	7.50202	9.24062	8.2334	4.96257	3.87646	10.1091		2.06214	2.54047	0.749225	-0.0548878	-0.701628	-0.829834	-0.68348	-0.499814	-0.144168	-0.376237	-0.087614	-0.254822	-0.797809	-0.978114	0.0565686
TraesCS7A02G520100	AT2G10940	LOC_Os06g43600	Bradi1g30420	GRMZM2G040689	1		16.4027	4.21219	2.07839	0.314423	0.130102	0.0393979	0.0290006	0	0.0215936	0	0	0.0348156	0.0153834	0	0		3.6011	0.64509	0.127674	-0.300061	-0.344756	-0.366751	-0.369272	-0.376304	-0.371068	-0.376304	-0.376304	-0.367862	-0.372574	-0.376304	-0.376304
TraesCS7A02G522900	AT3G11220	LOC_Os06g43280	Bradi1g30370	GRMZM2G139973	1		5.2366	4.01383	2.36375	1.88601	1.37771	1.45333	1.03783	0.877576	0.938481	0.773049	1.37169	0.940185	1.01374	0.758569	4.03522		2.45802	1.56477	0.35935	0.0103512	-0.360971	-0.305725	-0.609256	-0.726328	-0.681835	-0.802687	-0.365368	-0.680591	-0.626855	-0.813265	1.58039
TraesCS7A02G523000	AT4G32250	LOC_Os06g43270	Bradi1g30360	GRMZM2G140082	1		19.309	11.8021	11.3371	12.3729	13.645	13.4639	11.4246	12.1841	12.5913	10.227	7.80301	8.39768	6.49032	8.9732	15.4769		2.45931	0.0330253	-0.117245	0.217534	0.628671	0.570141	-0.0889569	0.156518	0.288107	-0.47604	-1.25949	-1.06729	-1.68376	-0.881277	1.22075
TraesCS7A02G555700	AT5G13000	LOC_Os03g03610	Bradi1g29622	GRMZM2G430680	1		261.68	183.051	73.2151	19.9591	3.93572	1.65503	1.14595	0.564409	0.654012	0.462734	0.388212	0.15073	0.141266	0.16875	0.88216		2.94378	1.91569	0.479571	-0.216758	-0.426265	-0.456086	-0.462742	-0.470346	-0.469174	-0.471675	-0.47265	-0.475755	-0.475878	-0.475519	-0.466191
TraesCS7B02G019600	AT4G35770	LOC_Os06g50930	Bradi1g30020	GRMZM2G048085	1		19.5867	0	0.0136033	0	0.0151095	0.18643	1.0407	1.77903	4.455	6.54328	10.908	6.17372	5.22297	3.95183	0.0795783		2.97847	-0.763657	-0.761058	-0.763657	-0.76077	-0.728039	-0.564827	-0.423766	0.0874901	0.486465	1.32037	0.415859	0.234213	-0.00864249	-0.748453
TraesCS7B02G029700	AT1G80070	LOC_Os05g07050	Bradi1g48264	GRMZM2G099355	1		294.741	140.915	63.0748	31.6875	24.5016	19.1787	15.8253	16.244	15.0577	12.3469	14.9566	13.6919	14.214	17.7181	82.8283		3.30369	1.21186	0.153339	-0.273487	-0.371205	-0.443589	-0.489191	-0.483497	-0.49963	-0.536492	-0.501005	-0.518202	-0.511103	-0.463452	0.42196
TraesCS7B02G070900	AT5G12080	LOC_Os06g10410	Bradi1g46387	AY530952.1_FG001	1		40.9625	10.9579	4.48993	0.799939	0.215672	0.19734	0.143043	0.156032	0.346747	0.177473	0.145319	0.0597574	0.0938921	0.038295	0.275136		3.59999	0.682624	0.0537358	-0.305044	-0.361853	-0.363636	-0.368915	-0.367652	-0.349109	-0.365567	-0.368694	-0.377013	-0.373694	-0.3791	-0.356071
TraesCS7B02G078600	AT5G36210	LOC_Os06g11180	Bradi1g45890	GRMZM2G120302	1		12.3815	5.87732	5.20168	4.73334	3.98867	3.15982	3.11784	2.38553	2.10789	1.64965	1.61939	1.13881	0.669027	1.12181	7.12107		2.92025	0.719327	0.490699	0.33222	0.0802362	-0.200236	-0.214438	-0.462244	-0.556192	-0.711254	-0.721494	-0.884114	-1.04308	-0.889868	1.14019
TraesCS7B02G096100	AT5G40200	LOC_Os06g12780	Bradi1g44967	GRMZM2G165969	1		53.4104	31.5296	16.789	11.569	10.7713	8.64911	7.15383	6.26738	5.90691	5.22054	5.67022	3.97767	3.1533	3.23058	8.5754		3.17105	1.49043	0.358233	-0.0426978	-0.103971	-0.266972	-0.381821	-0.449908	-0.477595	-0.530314	-0.495775	-0.625776	-0.689094	-0.683158	-0.272634
TraesCS7B02G107200	AT5G37530	LOC_Os06g14040	Bradi1g44307	GRMZM2G085378	1		13.8942	9.76813	4.18238	1.10123	0.541768	0.182392	0.110375	0.0487898	0.0659016	0.0630831	0.168731	0.0782559	0.0626179	0.128279	2.10741		2.92219	1.89407	0.502216	-0.265544	-0.40495	-0.494499	-0.512444	-0.52779	-0.523526	-0.524228	-0.497903	-0.520447	-0.524344	-0.507983	-0.0148237
TraesCS7B02G121500	AT5G16630	LOC_Os08g33082	Bradi3g36277	GRMZM2G095931	1		9.9101	2.03192	0.698384	0.515792	0.557121	0.53385	0.940935	1.52366	2.00265	2.13121	2.42686	2.5383	1.48427	1.6536	4.23284		3.3925	-0.0794067	-0.667093	-0.74756	-0.729347	-0.739603	-0.5602	-0.303395	-0.0923029	-0.0356488	0.0946469	0.143754	-0.320756	-0.24613	0.89054
TraesCS7B02G122400	AT5G47690	LOC_Os06g17840	Bradi1g43440	GRMZM2G010637	1		135.464	88.688	42.7968	24.2424	17.8267	15.7539	15.4117	17.098	16.2657	12.3223	12.9853	10.6055	8.75572	9.46745	32.8339		3.06411	1.69601	0.353774	-0.188905	-0.376554	-0.437179	-0.447188	-0.397867	-0.42221	-0.537547	-0.518156	-0.58776	-0.641863	-0.621046	0.0623807
TraesCS7B02G132800	AT3G54170	LOC_Os06g27970	Bradi2g03820	GRMZM2G169871	1		23.8748	13.4455	8.01583	5.29466	3.94333	2.66555	2.67586	1.88507	2.06128	1.75803	2.5996	1.65264	2.01826	2.36022	8.7502		3.11452	1.34354	0.421537	-0.0405393	-0.270005	-0.486982	-0.485231	-0.619514	-0.589592	-0.641085	-0.498181	-0.658981	-0.596897	-0.538828	0.546239
TraesCS7B02G133500	AT1G19100	LOC_Os06g28060	Bradi4g10980	GRMZM2G319760	1		8.85819	1.34729	0.462224	0.146808	0.109824	0.342651	0.262908	0.191902	0.318154	0.521933	0.953918	0.457945	0.227073	0.488778	7.07978		2.8535	-0.0400655	-0.381038	-0.502551	-0.516799	-0.427103	-0.457824	-0.485179	-0.436541	-0.358035	-0.191613	-0.382686	-0.471629	-0.370808	2.16837
TraesCS7B02G136200	AT5G56220	LOC_Os08g38970	Bradi3g39360	GRMZM2G067555	1		37.7703	10.0581	3.3892	1.89174	1.86928	0.943554	0.609212	0.541025	0.381147	0.23976	0.136515	0	0	0	0.0138131		3.60837	0.659864	-0.0496926	-0.209019	-0.211409	-0.309903	-0.345476	-0.352731	-0.369742	-0.384785	-0.39577	-0.410295	-0.410295	-0.410295	-0.408825
TraesCS7B02G136800	AT5G56280	LOC_Os08g39070	Bradi3g39500	GRMZM2G080652	1		29.3378	20.0916	13.8883	8.57432	5.69973	4.07041	3.33857	2.72418	2.42646	2.30301	2.54631	1.69614	1.86163	2.03965	9.22172		2.8304	1.64171	0.844237	0.161083	-0.208469	-0.417931	-0.512014	-0.591	-0.629274	-0.645144	-0.613865	-0.723162	-0.701886	-0.679001	0.244311
TraesCS7B02G137500	AT1G50200	LOC_Os10g10244	Bradi3g22760	GRMZM2G082271	1		8.84876	4.40202	2.5234	1.16673	1.15213	0.93744	0.751533	0.774015	0.747603	0.706131	0.787729	0.602766	0.60304	0.780422	3.03425		3.25146	1.18427	0.31094	-0.319744	-0.32653	-0.426335	-0.512759	-0.502308	-0.514586	-0.533866	-0.495932	-0.581917	-0.58179	-0.499329	0.548426
TraesCS7B02G137600	AT1G50200	LOC_Os10g10244	Bradi3g22760	GRMZM2G082271	1		13.037	7.72056	4.61699	2.75182	2.76129	2.52248	2.03276	1.48404	1.71387	1.83924	1.72754	1.6995	1.70469	1.42744	5.20607		3.11561	1.38189	0.369795	-0.23845	-0.23536	-0.313238	-0.472937	-0.651881	-0.57693	-0.536047	-0.572473	-0.581617	-0.579926	-0.670338	0.561899
TraesCS7B02G148900	AT1G31220	LOC_Os08g39160	Bradi3g39640	GRMZM2G155626	1		8.43166	3.59694	2.54985	1.70438	1.52679	1.86962	1.38681	2.18382	1.99959	1.89268	1.68015	1.1753	1.20275	1.28782	4.19339		3.32129	0.638879	0.057932	-0.411152	-0.509685	-0.319474	-0.587352	-0.145152	-0.247368	-0.30668	-0.4246	-0.704702	-0.689472	-0.642273	0.969806
TraesCS7B02G157300	AT1G27400	LOC_Os09g08430	Bradi3g41150	GRMZM2G702426	1		229.215	154.635	94.8074	53.8083	36.2186	27.8813	19.7505	13.7073	8.40573	4.15561	5.18167	2.83273	2.73318	3.54749	29.1389		2.88622	1.71305	0.771933	0.127002	-0.14969	-0.280839	-0.408739	-0.503802	-0.587197	-0.654053	-0.637913	-0.674862	-0.676428	-0.663619	-0.261056
TraesCS7B02G180500	AT3G23940	LOC_Os08g44530	Bradi3g42960	GRMZM2G014069	1		98.0863	56.3975	38.7077	35.4785	23.5894	13.8473	7.32934	2.6846	1.2703	0.775804	0.754438	0.585405	0.469834	0.712209	9.89538		2.92805	1.37728	0.719249	0.59913	0.15687	-0.205521	-0.447979	-0.620757	-0.673367	-0.691761	-0.692556	-0.698844	-0.703143	-0.694127	-0.352526
TraesCS7B02G184100	AT4G02450	LOC_Os08g27070	Bradi3g21990	GRMZM2G078022	1		319.84	247.461	143.269	84.3351	41.6253	23.7744	13.0906	8.95322	5.65721	3.93494	4.40031	4.88674	4.27001	5.64125	55.9779		2.69536	1.93141	0.831673	0.209628	-0.241171	-0.429586	-0.542353	-0.586022	-0.620811	-0.63899	-0.634078	-0.628944	-0.635453	-0.62098	-0.0896803
TraesCS7B02G185100	AT3G54670	LOC_Os12g44390	Bradi3g12830	GRMZM5G899800	1		84.3674	46.4761	33.0454	20.059	14.8053	11.0472	10.1221	12.3356	13.4894	11.7636	12.355	12.0395	10.9935	11.176	34.612		3.14697	1.21711	0.533064	-0.128352	-0.395935	-0.587337	-0.634457	-0.521719	-0.462952	-0.550853	-0.520729	-0.5368	-0.590075	-0.580781	0.612851
TraesCS7B02G201400	AT1G26880	LOC_Os08g33920	Bradi3g16600	GRMZM2G032564	1		201.326	137.054	75.9927	49.1945	36.3118	28.3764	21.2553	14.5392	9.36971	6.29714	5.15229	1.98087	1.56763	1.45058	15.0786		2.89811	1.74115	0.641974	0.159575	-0.072329	-0.215174	-0.343362	-0.46426	-0.557317	-0.612627	-0.633236	-0.690325	-0.697764	-0.699871	-0.45455
TraesCS7B02G209900	AT2G40010	LOC_Os08g03640	Bradi3g14340	GRMZM2G066460	1		1027.57	801.568	451.518	271.264	195.255	163.553	130.255	87.133	50.339	32.0077	31.6474	16.775	12.8263	14.5952	111.163		2.70723	1.94347	0.760461	0.151289	-0.105586	-0.212723	-0.325255	-0.470987	-0.595333	-0.657284	-0.658502	-0.708764	-0.722108	-0.71613	-0.389776
TraesCS7B02G210900	AT1G32730	LOC_Os08g03550	Bradi3g14240	GRMZM2G131595	1		11.8254	6.54621	4.66295	4.192	3.62261	3.84215	3.20376	2.75812	2.49989	2.30189	1.81743	1.21739	1.29768	1.44143	4.48854		3.12505	1.09103	0.365427	0.183975	-0.0354027	0.0491823	-0.196781	-0.368482	-0.467977	-0.54426	-0.73092	-0.962109	-0.931173	-0.875787	0.298228
TraesCS7B02G218300	AT2G40010	LOC_Os08g03640	Bradi3g19390	GRMZM2G179976	1		13.2419	9.23927	6.79832	4.48253	3.57811	3.00153	2.54719	2.54273	2.82756	2.10288	2.27874	1.93109	2.10493	2.50364	6.73416		2.80229	1.53454	0.761421	0.0279429	-0.258512	-0.441131	-0.585034	-0.586448	-0.496232	-0.72576	-0.670059	-0.780171	-0.725111	-0.598829	0.741099
TraesCS7B02G230000	AT5G23420	LOC_Os08g01100	Bradi3g12920	GRMZM2G125648	1		118.28	52.3625	3.78389	0.275736	0.236072	0.187588	0.0635039	0	0.050313	0.0177486	0.0464207	0.0118404	0.00801502	0.0336685	0.169681		3.40538	1.29919	-0.252993	-0.365085	-0.366352	-0.367902	-0.371866	-0.373895	-0.372288	-0.373328	-0.372412	-0.373517	-0.373639	-0.37282	-0.368474
TraesCS7B02G230800	AT3G32940	LOC_Os08g01070	Bradi3g12880	GRMZM2G073521	1		16.5569	9.44976	7.5226	5.7639	3.8444	3.42139	3.37572	3.36371	3.54107	2.4572	2.15481	2.00396	2.03702	2.34213	7.92896		3.00782	1.14991	0.646133	0.186385	-0.315394	-0.425975	-0.437913	-0.441053	-0.394689	-0.678027	-0.757075	-0.79651	-0.787867	-0.708106	0.75236
TraesCS7B02G243900	AT2G16220	LOC_Os07g35050	Bradi2g18580	GRMZM2G082964	1		10.3146	5.00404	2.5502	1.35802	0.87916	0.684722	0.515517	0.55906	0.18034	0.483237	0.362304	0.259142	0.312791	0.536632	2.26175		3.29074	1.25011	0.307192	-0.150916	-0.334925	-0.40964	-0.474659	-0.457927	-0.603455	-0.487063	-0.533533	-0.573174	-0.552559	-0.466545	0.196352
TraesCS7B02G285100	AT5G50350	LOC_Os06g40740	Bradi1g36210	GRMZM2G010863	1		10.7059	4.98704	1.27614	1.13983	1.34192	1.52979	1.87103	1.79499	1.26419	0.799487	0.554351	0.549635	0.289234	0.254023	2.14548		3.37832	1.15054	-0.295045	-0.348143	-0.269417	-0.196235	-0.0633016	-0.0929256	-0.299699	-0.480724	-0.576217	-0.578054	-0.679494	-0.69321	0.0436071
TraesCS7B02G297100	AT4G12740	LOC_Os12g10850	Bradi4g40140	GRMZM2G425986	1		7.4223	3.50814	0.635756	0.457643	0.150105	0.131946	0.228489	0.156811	0.219082	0.108523	0.334209	0.13998	0.325842	0.313552	1.01761		3.37155	1.3135	-0.196775	-0.290425	-0.452127	-0.461675	-0.410913	-0.448601	-0.41586	-0.473991	-0.355327	-0.457451	-0.359726	-0.366188	0.00400365
TraesCS7B02G302600	AT2G35390	LOC_Os06g41360	Bradi1g35940	GRMZM2G180863	1		31.8038	17.0292	12.103	9.41797	8.41676	7.1331	6.01856	5.38544	6.18798	8.16	9.65739	13.801	10.4977	11.7166	11.7291		3.26873	0.916737	0.132527	-0.294909	-0.454294	-0.658642	-0.836069	-0.936855	-0.809098	-0.495168	-0.256795	0.402838	-0.123019	0.0710071	0.0730082
TraesCS7B02G308600	AT1G15710	LOC_Os06g49505	Bradi1g34807	GRMZM2G084942	1		7.29318	2.77193	1.02057	0.184556	0.14251	0.129782	0.121591	0	0.0605465	0.170902	0.0442827	0.0262029	0	0.0267821	0.258188		3.47511	1.04911	0.109371	-0.339213	-0.361773	-0.368603	-0.372998	-0.438241	-0.405753	-0.346539	-0.41448	-0.424181	-0.438241	-0.423871	-0.299703
TraesCS7B02G322600	AT5G57180	LOC_Os06g48610	Bradi1g34060	GRMZM2G062885	1		12.9507	5.09926	1.5164	0.872675	0.476363	0.507929	0.68033	0.74103	1.26657	1.20474	1.2813	0.679273	0.675216	0.616785	13.5847		2.38853	0.539174	-0.304753	-0.456379	-0.549728	-0.542293	-0.501685	-0.487387	-0.363599	-0.378163	-0.360129	-0.501934	-0.502889	-0.516653	2.53788
TraesCS7B02G323700	AT2G27100	LOC_Os06g48530	Bradi1g33970	GRMZM5G817439	1		47.646	25.262	14.9864	10.4695	8.50247	7.17839	7.1144	5.90429	5.04629	4.49402	3.59273	2.84843	2.73741	2.27607	9.25793		3.2449	1.29018	0.39285	-0.00159342	-0.173368	-0.288995	-0.294583	-0.400258	-0.475184	-0.523411	-0.602118	-0.667115	-0.67681	-0.717097	-0.107397
TraesCS7B02G336700	AT5G59870	LOC_Os05g02300	Bradi1g66370	GRMZM2G367842	1		58.8963	36.1939	6.89766	3.50808	2.85896	3.19907	3.47568	2.54732	1.83212	1.69854	1.05698	0.632138	0.495213	0.422208	0.736891		3.15762	1.7409	-0.087308	-0.298832	-0.339339	-0.318115	-0.300853	-0.358787	-0.403418	-0.411754	-0.45179	-0.478302	-0.486847	-0.491402	-0.471765
TraesCS7B02G336800	AT5G59870	LOC_Os05g02300	Bradi1g66370	GRMZM2G367842	1		48.037	28.9907	5.62354	5.90236	8.26373	8.66441	9.72089	8.93762	7.21008	7.79922	5.45332	4.57538	4.56124	5.86791	9.07193		3.23817	1.56183	-0.49479	-0.47025	-0.262417	-0.227152	-0.134168	-0.203106	-0.355152	-0.303301	-0.509772	-0.587042	-0.588286	-0.473282	-0.191284
TraesCS7B02G336900	AT5G59870	LOC_Os05g02300	Bradi1g66370	GRMZM2G367842	1		41.5515	28.3912	5.55612	2.50371	2.23559	2.48936	1.78553	1.43418	1.00605	0.767176	0.427153	0.198829	0.183486	0.212791	0.521267		3.03998	1.9162	-0.0337133	-0.294363	-0.317258	-0.295588	-0.355689	-0.385691	-0.42225	-0.442648	-0.471683	-0.49118	-0.49249	-0.489988	-0.463646
TraesCS7B02G337400	AT5G59870	LOC_Os05g02300	Bradi1g66370	GRMZM2G367842	1		41.96	25.547	7.53442	3.87487	3.48755	2.88402	3.63657	3.43271	2.07439	1.74067	0.501113	0.304752	0.295189	0.352204	2.11305		3.15431	1.68814	0.0790737	-0.247835	-0.282433	-0.336347	-0.269122	-0.287333	-0.408672	-0.438483	-0.549213	-0.566753	-0.567608	-0.562515	-0.405218
TraesCS7B02G337500	AT5G59870	LOC_Os05g02300	Bradi1g66370	GRMZM2G367842	1		29.68	22.1461	6.79646	4.74231	3.48707	3.06236	3.15631	2.49345	1.66338	1.42789	0.493318	0.256482	0.156003	0.194122	0.30048		2.90159	2.00358	0.173957	-0.0708914	-0.220511	-0.271135	-0.259937	-0.338947	-0.437888	-0.465959	-0.577356	-0.605586	-0.617563	-0.613019	-0.600342
TraesCS7B02G346000	AT5G51540	LOC_Os06g47210	Bradi1g33210	GRMZM2G450659	1		10.3546	4.98125	0.814556	0.290561	0.103543	0.0314955	0	0	0.0242683	0.0895331	0.0939104	0.0480083	0.0865933	0.111294	1.80497		3.32338	1.36078	-0.161105	-0.352493	-0.420802	-0.447117	-0.458621	-0.458621	-0.449757	-0.425919	-0.42432	-0.441086	-0.426993	-0.417971	0.200646
TraesCS7B02G357500	AT5G50920	LOC_Os02g33420	Bradi1g01180	GRMZM2G123922	1		15.4886	9.92491	6.07904	4.7742	4.46663	4.55368	4.0088	4.0206	3.81876	3.08072	2.32955	1.88773	1.51268	2.07133	8.79056		2.87787	1.33355	0.266055	-0.0961286	-0.1815	-0.157337	-0.30858	-0.305303	-0.361329	-0.566185	-0.774689	-0.897324	-1.00143	-0.846361	1.01869
TraesCS7B02G357600	AT5G50920	LOC_Os02g33420	Bradi1g01180	GRMZM2G123922	1		18.7297	11.8848	7.1005	5.30218	4.92603	5.01957	5.19705	5.14286	4.11198	3.46675	2.9211	2.62769	1.87801	1.84213	9.31345		2.96555	1.3754	0.263962	-0.153807	-0.24119	-0.21946	-0.178229	-0.190818	-0.430303	-0.580197	-0.706957	-0.77512	-0.949279	-0.957613	0.778055
TraesCS7B02G368500	AT1G71490	LOC_Os07g19400	Bradi1g52620	GRMZM2G427826	1		5.78292	2.4219	0.806604	0.492138	0.333057	0.199744	0.105939	0.19769	0.155059	0.182796	0.0300315	0.0759042	0.0467969	0.12395	1.43105		3.37794	1.08768	-0.0130165	-0.227299	-0.3357	-0.426542	-0.490463	-0.427942	-0.456991	-0.438091	-0.542188	-0.510929	-0.530763	-0.47819	0.412496
TraesCS7B02G368800	AT1G71490	LOC_Os07g19400	Bradi1g52620	GRMZM2G427826	1		5.53808	3.05515	1.15215	0.522288	0.229751	0.219348	0.196397	0.167006	0.103734	0.240649	0.0625055	0.124218	0.123296	0.166765	1.06088		3.2087	1.50415	0.197714	-0.23469	-0.43552	-0.442661	-0.458417	-0.478595	-0.522032	-0.428038	-0.550335	-0.507969	-0.508602	-0.47876	0.135056
TraesCS7B02G373100	AT4G00060	LOC_Os06g45800	Bradi1g32300	GRMZM2G385182	1		10.7285	8.27339	5.44887	4.02611	3.08026	2.78055	2.63782	2.85871	2.99098	2.27958	2.15186	3.05747	2.35361	2.63973	4.38041		2.85029	1.81348	0.620658	0.0198172	-0.379627	-0.506198	-0.566475	-0.473189	-0.41733	-0.71776	-0.771699	-0.389252	-0.686496	-0.565665	0.169438
TraesCS7B02G401600	AT4G32400	LOC_Os06g40050	Bradi1g36670	GRMZM2G174738	1		32.7187	20.5535	17.6461	14.8073	14.2971	15.2992	13.584	11.7623	10.7002	10.3955	9.73819	9.20968	7.33949	9.73317	13.8394		3.09701	1.07257	0.588739	0.116325	0.0314321	0.198182	-0.0872373	-0.390395	-0.567144	-0.617856	-0.727232	-0.815183	-1.12641	-0.728068	-0.044745
TraesCS7B02G436700	AT2G10940	LOC_Os06g43600	Bradi1g30420	GRMZM2G040689	1		33.7983	10.5426	5.20752	0.779335	0.299334	0.0852632	0.0247363	0.0287398	0	0.0140185	0	0	0.0153834	0	0.012713		3.5365	0.832095	0.211685	-0.303267	-0.359086	-0.38398	-0.391019	-0.390553	-0.393895	-0.392265	-0.393895	-0.393895	-0.392107	-0.393895	-0.392417
TraesCS7B02G441300	AT1G09830	LOC_Os08g09210	Bradi4g21820	GRMZM2G003875	1		14.0189	6.48031	3.49508	2.34597	1.63665	1.75511	1.03308	0.791827	0.611508	0.479883	0.834352	0.38095	0.350464	0.578872	4.12797		3.28286	1.11656	0.258725	-0.0714827	-0.275314	-0.241272	-0.448756	-0.518082	-0.569899	-0.607722	-0.505862	-0.636152	-0.644912	-0.579277	0.44059
TraesCS7B02G480300	AT5G13000	LOC_Os03g03610	Bradi1g29622	GRMZM2G430680	1		228.351	178.999	64.5063	17.0652	6.25946	2.78533	1.54413	0.900527	0.428785	0.316874	0.141552	0.10955	0.0156371	0.166301	0.600335		2.81518	2.10222	0.448225	-0.237123	-0.393227	-0.443415	-0.461346	-0.470643	-0.477458	-0.479075	-0.481608	-0.48207	-0.483427	-0.48125	-0.47498
TraesCS7D02G025300	AT3G50140	LOC_Os08g30520	Bradi5g02210	GRMZM2G174449	1		14.3705	2.67648	0.735697	0.413233	0.384028	0.28025	0.0742088	0.0632522	0.0458619	0.0940535	0.0163892	0	0	0.0133911	0.012713		3.67743	0.392638	-0.152519	-0.243097	-0.251301	-0.280452	-0.338328	-0.341405	-0.34629	-0.332753	-0.354569	-0.359172	-0.359172	-0.355411	-0.355601
TraesCS7D02G028500	AT5G14320	LOC_Os03g49710	Bradi1g10990	GRMZM2G153476	1		5.214	3.44384	1.71311	1.47461	1.41668	1.19091	1.30113	0.920384	1.11205	0.76843	0.632793	0.321466	0.244377	0.260148	2.0827		2.93516	1.54627	0.188311	0.00117779	-0.0442728	-0.221415	-0.134938	-0.433677	-0.283291	-0.552903	-0.659326	-0.903599	-0.964084	-0.95171	0.478296
TraesCS7D02G045100	AT2G33430	LOC_Os06g02600	Bradi1g42860	GRMZM5G808811	1		30.4744	21.836	11.6794	9.88592	7.90359	7.72406	6.45993	4.876	3.29428	2.28986	2.429	1.65638	1.61444	2.6965	12.8157		2.77461	1.68343	0.400469	0.173926	-0.0764771	-0.0991543	-0.258837	-0.458915	-0.658714	-0.78559	-0.768014	-0.865609	-0.870907	-0.734224	0.544005
TraesCS7D02G052800	AT1G01920	LOC_Os06g03676	Bradi1g49580	GRMZM2G078458	1		5.70091	3.94461	2.16222	0.84281	0.632467	0.30655	0.314	0.18613	0.272611	0.163183	0.161354	0.258449	0.37326	0.556413	2.7239		2.76396	1.67578	0.57144	-0.246046	-0.376371	-0.578304	-0.573688	-0.652915	-0.599332	-0.667132	-0.668265	-0.608107	-0.536972	-0.423493	0.919449
TraesCS7D02G128800	AT1G80070	LOC_Os05g07050	Bradi1g48264	GRMZM2G099355	1		283.62	147.17	76.1907	38.6391	28.8404	20.8063	18.1164	17.1862	14.043	12.567	14.775	11.8432	13.4684	18.0482	80.8102		3.22233	1.31517	0.323089	-0.20177	-0.338727	-0.451019	-0.488616	-0.501617	-0.545551	-0.56618	-0.535319	-0.576298	-0.553582	-0.48957	0.387655
TraesCS7D02G133500	AT5G20250	LOC_Os06g07600	Bradi1g48050	GRMZM2G127147	1		15.2283	6.6141	4.57187	2.92372	2.32768	2.78555	3.07841	3.35517	4.26555	9.55747	9.10333	6.97467	5.85719	3.58618	5.13688		2.85152	0.275978	-0.334629	-0.827409	-1.00562	-0.868719	-0.781156	-0.698408	-0.426217	1.15601	1.02023	0.383782	0.0496677	-0.629339	-0.165697
TraesCS7D02G167000	AT5G12080	LOC_Os06g10410	Bradi1g46387	AY530952.1_FG001	1		40.8528	16.8028	4.58082	2.00292	0.413331	0.704415	1.20124	1.39671	1.32345	0.957445	0.993776	0.679593	0.606846	0.494171	0.925749		3.45517	1.14202	-0.0334944	-0.281439	-0.434327	-0.406331	-0.358546	-0.339745	-0.346791	-0.381994	-0.3785	-0.408718	-0.415715	-0.426552	-0.385042
TraesCS7D02G169500	AT1G18640	LOC_Os11g41160	Bradi4g16260	GRMZM2G165383	1		8.11134	9.15836	5.95559	4.87801	4.16544	3.56893	4.0024	3.624	2.98049	2.46718	2.72238	3.92896	5.63698	7.5008	1.50316		1.61484	2.10762	0.600231	0.0930661	-0.242304	-0.523054	-0.31904	-0.497134	-0.800006	-1.04159	-0.921485	-0.353604	0.450279	1.32749	-1.49531
TraesCS7D02G192300	AT5G40200	LOC_Os06g12780	Bradi1g44967	GRMZM2G165969	1		54.583	29.6246	16.1406	13.782	14.4772	11.6983	9.32454	7.3103	7.06122	6.81614	7.76105	7.05138	5.17686	4.7998	8.27354		3.27657	1.28155	0.203715	0.0151872	0.0707555	-0.151371	-0.341118	-0.502124	-0.522034	-0.541625	-0.466094	-0.522821	-0.672659	-0.702799	-0.425129
TraesCS7D02G203400	AT5G37530	LOC_Os06g14040	Bradi1g44307	GRMZM2G085378	1		28.318	14.8556	4.59306	1.12988	0.407487	0.225351	0.167268	0.0561214	0.0671306	0.0831414	0.18049	0.0577117	0.211968	0.24251	2.58823		3.265	1.49065	0.138055	-0.318391	-0.413602	-0.437607	-0.445263	-0.459912	-0.458461	-0.45635	-0.44352	-0.459702	-0.439371	-0.435346	-0.12618
TraesCS7D02G207600	AT1G70710	LOC_Os06g14540	Bradi1g44110	GRMZM2G076049	1		25.5263	5.69945	7.42328	14.1433	4.96197	0.331539	0.0562538	0.258566	0.824411	0.582528	0.032474	0	0	0	0		3.09505	0.245759	0.493488	1.45922	0.139776	-0.525659	-0.56522	-0.536145	-0.454828	-0.489589	-0.568637	-0.573304	-0.573304	-0.573304	-0.573304
TraesCS7D02G216500	AT5G16630	LOC_Os08g33082	Bradi3g36277	GRMZM2G095931	1		12.6738	3.21222	1.64034	1.41503	1.6704	1.87039	2.09153	2.74091	3.41829	3.61159	4.76924	5.52059	3.99682	4.47365	7.40429		3.07412	-0.292373	-0.851658	-0.931827	-0.840964	-0.769807	-0.691124	-0.460069	-0.219051	-0.150275	0.261626	0.528962	-0.0132085	0.156454	1.19919
TraesCS7D02G217100	AT5G47690	LOC_Os06g17840	Bradi1g43440	GRMZM2G010637	1		140.169	89.5268	40.4729	22.256	16.7999	15.8585	14.3377	15.8209	13.6737	11.4358	11.2534	9.4328	7.54221	8.53848	29.615		3.0999	1.67776	0.300218	-0.211352	-0.364572	-0.391008	-0.433714	-0.392064	-0.452361	-0.515206	-0.520329	-0.571455	-0.624547	-0.59657	-0.00469561
TraesCS7D02G234600	AT3G54170	LOC_Os06g27970	Bradi2g03820	GRMZM2G169871	1		23.5841	15.3316	8.50797	5.27291	3.69118	2.75755	2.19238	1.23097	1.38978	1.41817	2.20697	1.76428	1.64865	2.309	8.29627		2.95925	1.61328	0.500359	-0.0272724	-0.28525	-0.437522	-0.529701	-0.686503	-0.660603	-0.655973	-0.52732	-0.599522	-0.618381	-0.51068	0.465832
TraesCS7D02G235400	AT1G19100	LOC_Os06g28060	Bradi4g10980	GRMZM2G319760	1		11.8301	1.89977	0.728466	0.0921965	0.0947954	0.450361	0.341573	0.232975	0.346759	0.383329	0.728841	0.310058	0.248462	0.253806	3.33908		3.58571	0.165678	-0.23772	-0.456852	-0.455957	-0.3335	-0.370967	-0.408368	-0.369181	-0.356586	-0.237591	-0.381821	-0.403034	-0.401193	0.66138
TraesCS7D02G239600	AT5G56220	LOC_Os08g38970	Bradi3g39360	GRMZM2G067555	1		35.3329	6.29029	2.54664	1.59593	0.80647	0.268737	0.13221	0.1134	0.0863746	0.108974	0	0.0635406	0	0	0.0430355		3.67756	0.35789	-0.0700219	-0.17869	-0.268929	-0.330394	-0.345999	-0.348149	-0.351238	-0.348655	-0.361111	-0.353848	-0.361111	-0.361111	-0.356192
TraesCS7D02G240300	AT5G56280	LOC_Os08g39070	Bradi3g39500	GRMZM2G080652	1		23.5557	18.3837	11.1888	5.68412	3.32842	3.01484	2.0765	1.7068	1.7044	1.46503	1.55331	0.787497	1.15378	1.49094	8.13174		2.67191	1.89877	0.823239	0.000359706	-0.351783	-0.398659	-0.538928	-0.594193	-0.594552	-0.630334	-0.617137	-0.731616	-0.676861	-0.62646	0.366244
TraesCS7D02G241400	AT1G31220	LOC_Os08g39160	Bradi3g39640	GRMZM2G155626	1		10.9652	5.27584	2.25655	1.64806	1.3498	1.21713	1.25208	1.2587	0.916449	0.988675	1.09537	0.779719	0.632508	0.621414	3.17296		3.34528	1.16678	0.0106649	-0.222332	-0.336538	-0.387338	-0.373954	-0.371418	-0.50247	-0.474814	-0.433959	-0.554825	-0.611193	-0.615441	0.361565
TraesCS7D02G260500	AT1G27400	LOC_Os09g08430	Bradi3g41150	GRMZM2G702426	1		226.445	151.618	88.3316	51.8116	37.1076	29.9286	20.87	14.3927	8.60175	4.49435	5.16799	3.36233	3.52042	3.42297	28.3192		2.91449	1.71151	0.694069	0.106943	-0.129451	-0.244866	-0.3905	-0.494635	-0.587734	-0.653768	-0.642938	-0.671967	-0.669426	-0.670992	-0.270741
TraesCS7D02G279300	AT3G23940	LOC_Os08g44530	Bradi3g42960	GRMZM2G014069	1		103.428	48.9233	32.1769	27.3067	16.1501	9.4634	4.70291	1.76533	0.888525	0.469305	0.479173	0.478072	0.38132	0.612728	7.84747		3.19523	1.18009	0.560938	0.380879	-0.0316018	-0.278823	-0.454828	-0.563436	-0.595853	-0.611352	-0.610987	-0.611028	-0.614605	-0.60605	-0.338567
TraesCS7D02G284400	AT4G02450	LOC_Os08g27070	Bradi3g21990	GRMZM2G078022	1		246.362	194.109	107.069	64.2657	32.0979	17.7619	10.6483	6.21137	3.3833	2.27709	2.69489	2.88557	2.56529	3.82984	44.3921		2.68193	1.97053	0.785535	0.202794	-0.235152	-0.430328	-0.527177	-0.587583	-0.626085	-0.641146	-0.635457	-0.632861	-0.637222	-0.620006	-0.0677742
TraesCS7D02G289400	AT3G54670	LOC_Os12g44390	Bradi3g12830	GRMZM2G416069	1		80.3148	49.8508	33.3084	24.3314	19.3537	15.8246	15.755	18.0541	18.878	18.4043	17.5328	16.7726	15.3564	15.0298	40.1136		3.07321	1.33052	0.384211	-0.129319	-0.414068	-0.61595	-0.619929	-0.488409	-0.441283	-0.468379	-0.518235	-0.561717	-0.642731	-0.661417	0.773502
TraesCS7D02G296300	AT1G26880	LOC_Os08g33920	Bradi3g16600	GRMZM2G032564	1		294.614	227.448	129.886	89.1038	64.0234	51.0688	34.7479	22.3513	12.9819	7.48321	5.35441	1.84749	1.13681	1.64714	16.1677		2.68271	1.9014	0.766527	0.292125	0.000378729	-0.150314	-0.340166	-0.484369	-0.593358	-0.657321	-0.682084	-0.722878	-0.731145	-0.725209	-0.556299
TraesCS7D02G306600	AT2G40010	LOC_Os08g03640	Bradi3g14340	GRMZM2G066460	1		1037.53	855.084	493.599	288.912	202.708	168.097	127.257	85.4184	51.0663	34.5522	31.2838	15.5994	13.1926	15.6041	98.4453		2.6121	2.0186	0.842676	0.17682	-0.103604	-0.216196	-0.349049	-0.485153	-0.596901	-0.650622	-0.661255	-0.712277	-0.720106	-0.712261	-0.442776
TraesCS7D02G307600	AT3G25690	LOC_Os08g03560	Bradi3g14250	GRMZM2G019225	1		33.7909	9.63488	1.38047	0.0156845	0.0151095	0.0392087	0.0268684	0.028354	0	0	0.0321695	0	0	0.0166027	0		3.59301	0.774347	-0.188822	-0.348073	-0.34814	-0.345328	-0.346768	-0.346594	-0.349903	-0.349903	-0.346149	-0.349903	-0.349903	-0.347965	-0.349903
TraesCS7D02G307700	AT1G32730	LOC_Os08g03550	Bradi3g14240	GRMZM2G131595	1		14.5077	8.06035	6.12805	4.93438	3.88148	3.64905	3.98609	3.54689	3.62934	2.85526	2.68905	2.06605	1.6104	1.79529	6.22712		3.13182	1.08602	0.472881	0.0941194	-0.239977	-0.31373	-0.206784	-0.346146	-0.319984	-0.565607	-0.618346	-0.816032	-0.960612	-0.901945	0.504319
TraesCS7D02G326200	AT5G23420	LOC_Os08g01100	Bradi3g12920	GRMZM2G125648	1		131.328	57.3672	3.76866	0.242496	0.126646	0.193276	0.0889235	0.0357781	0.035845	0.0354971	0.0321695	0.0118404	0.01603	0.0299937	0.0469437		3.41332	1.2818	-0.262892	-0.364515	-0.367853	-0.365933	-0.36894	-0.370472	-0.37047	-0.37048	-0.370576	-0.371162	-0.371041	-0.370639	-0.37015
TraesCS7D02G327000	AT3G32940	LOC_Os08g01070	Bradi3g12880	GRMZM2G073521	1		14.6162	8.4178	6.98343	5.47985	5.01632	4.62108	4.47125	3.94696	4.13104	3.00299	2.86756	2.20819	1.95435	2.69438	5.60158		3.10542	1.08957	0.62309	0.134095	-0.0166541	-0.145196	-0.193923	-0.364435	-0.304568	-0.671432	-0.715476	-0.929916	-1.01247	-0.771797	0.173684
TraesCS7D02G374800	AT5G20200	LOC_Os06g40460	Bradi1g36467	GRMZM5G839512	1		25.3907	12.2504	8.73116	6.43757	5.48567	4.20877	3.95333	4.10802	4.19053	2.98979	3.08372	3.44682	3.26886	2.98064	7.34514		3.35055	1.01687	0.391855	-0.0154825	-0.184538	-0.411312	-0.456677	-0.429205	-0.414551	-0.627799	-0.611117	-0.546632	-0.578237	-0.629424	0.145701
TraesCS7D02G378800	AT5G50350	LOC_Os06g40740	Bradi1g36210	GRMZM2G010863	1		10.4573	9.36224	3.40206	2.72643	2.75178	2.9827	3.2484	3.20874	2.88933	1.61452	1.73263	1.27704	0.777014	0.71251	2.52743		2.61582	2.21496	0.0332063	-0.214109	-0.20483	-0.120303	-0.0230423	-0.0375579	-0.154479	-0.621129	-0.577895	-0.744667	-0.927703	-0.951315	-0.286954
TraesCS7D02G390800	AT4G12740	LOC_Os12g10850	Bradi4g40140	GRMZM2G425986	1		6.974	2.17061	0.268946	0.185328	0.0406383	0.16577	0.032285	0.0586528	0.0601133	0.0404623	0.0150158	0.0696312	0.0152441	0.141016	0.484719		3.57078	0.830508	-0.25437	-0.302074	-0.384617	-0.313231	-0.389383	-0.37434	-0.373507	-0.384718	-0.399235	-0.368077	-0.399104	-0.327353	-0.131275
TraesCS7D02G396300	AT2G35390	LOC_Os06g41360	Bradi1g35940	GRMZM2G180863	1		26.8526	13.9189	8.32868	4.58318	2.99775	2.14334	2.09539	2.29908	2.3197	3.10867	4.38629	5.23294	4.16503	4.54826	6.35257		3.29576	1.22958	0.33652	-0.261832	-0.515107	-0.651601	-0.659261	-0.626721	-0.623427	-0.497388	-0.293284	-0.15803	-0.328631	-0.267409	0.0208338
TraesCS7D02G402100	AT1G15710	LOC_Os06g49520	Bradi1g34807	GRMZM2G084942	1		5.88938	4.92486	2.57453	1.20119	0.93325	0.969314	1.02562	0.777658	0.487213	0.427867	0.390304	0.244427	0.139047	0.20675	1.0127		2.66771	2.09282	0.691949	-0.126609	-0.286309	-0.264814	-0.231256	-0.379047	-0.552161	-0.587534	-0.609922	-0.69687	-0.759679	-0.719327	-0.238953
TraesCS7D02G414400	AT5G57180	LOC_Os06g48610	Bradi1g34060	GRMZM2G064050	1		13.5791	4.93329	1.52706	0.563537	0.567223	0.506771	0.645334	0.688791	0.81807	0.645802	0.661642	0.586543	0.574193	0.508972	10.1377		2.85695	0.634905	-0.240529	-0.488164	-0.487216	-0.502753	-0.467141	-0.455972	-0.422746	-0.467021	-0.46295	-0.482251	-0.485425	-0.502187	1.9725
TraesCS7D02G416100	AT2G27100	LOC_Os06g48530	Bradi1g33970	GRMZM5G817439	1		47.3858	26.8766	16.2089	11.7485	9.91042	8.84162	8.62514	6.66168	6.00627	4.97667	4.23783	3.70795	2.7953	2.97781	9.61097		3.17858	1.36846	0.426951	0.03328	-0.128947	-0.223277	-0.242384	-0.415676	-0.473522	-0.564394	-0.629603	-0.676369	-0.756919	-0.740811	-0.155376
TraesCS7D02G424400	AT2G24490	LOC_Os06g47830	Bradi1g33430	GRMZM2G061485	1		6.61019	1.77573	0.407231	0.0528224	0.0402406	0.0196043	0.042521	0.0140766	0.028611	0.0598039	0.0490154	0.0461328	0	0	0.048346		3.61008	0.699944	-0.123838	-0.337177	-0.34475	-0.357172	-0.343378	-0.3605	-0.351751	-0.332974	-0.339468	-0.341203	-0.368973	-0.368973	-0.339871
TraesCS7D02G427800	AT5G59870	LOC_Os05g02300	Bradi1g66370	GRMZM2G367842	1		23.225	15.1862	3.57102	2.4052	3.3779	5.37265	5.36897	4.9326	3.15152	3.33059	1.49859	0.694089	0.543562	0.354952	0.236973		3.03312	1.70376	-0.217012	-0.409801	-0.248947	0.0809186	0.0803105	0.00814898	-0.286384	-0.256772	-0.559724	-0.692763	-0.717655	-0.748845	-0.768355
TraesCS7D02G427900	AT5G59870	LOC_Os05g02300	Bradi1g66370	GRMZM2G367842	1		48.3768	27.1357	4.30127	2.87964	4.62616	5.96119	6.15549	4.89906	4.18452	5.32118	2.9522	2.06279	2.12135	2.78374	6.492		3.27428	1.52211	-0.361491	-0.478761	-0.334691	-0.224566	-0.208538	-0.31218	-0.371122	-0.277359	-0.472776	-0.546143	-0.541312	-0.486672	-0.180779
TraesCS7D02G428300	AT5G59870	LOC_Os05g02300	Bradi1g66370	GRMZM2G367842	1		39.3863	25.6077	4.19848	1.39678	0.505626	0.518877	0.190001	0.204142	0.250222	0.114285	0.0482543	0.0592019	0.0461502	0.00830133	0.112349		3.08924	1.85701	-0.05765	-0.30821	-0.387907	-0.386722	-0.416134	-0.414869	-0.410749	-0.422906	-0.428811	-0.427832	-0.428999	-0.432384	-0.423079
TraesCS7D02G428400	AT5G59870	LOC_Os05g02300	Bradi1g66370	GRMZM2G367842	1		29.3512	16.1008	2.04953	1.46659	2.01297	2.12765	1.60283	1.10604	0.327954	0.315707	0.262949	0	0.0306275	0.0688639	0.15244		3.25689	1.56803	-0.222908	-0.297208	-0.227568	-0.212951	-0.279843	-0.343163	-0.442335	-0.443896	-0.450621	-0.484136	-0.480232	-0.475358	-0.464706
TraesCS7D02G435600	AT5G51540	LOC_Os06g47210	Bradi1g33210	GRMZM2G450659	1		8.37122	4.00077	1.25287	0.473694	0.253447	0.124786	0.0860218	0.0431097	0.0915072	0.080486	0.0628099	0.0872214	0.0936384	0.19232	2.33167		3.2655	1.28374	0.037712	-0.315604	-0.415474	-0.473815	-0.491392	-0.510851	-0.488905	-0.493902	-0.501918	-0.490848	-0.487939	-0.443192	0.526889
TraesCS7D02G458500	AT4G00060	LOC_Os06g45800	Bradi1g32300	GRMZM2G385182	1		12.6067	9.13644	6.99313	3.81558	2.99715	2.092	2.1799	2.23741	2.06306	1.98916	1.95043	2.59685	2.05076	2.26385	3.79062		2.83171	1.70079	1.00231	-0.0332255	-0.299946	-0.594924	-0.56628	-0.547535	-0.604357	-0.628438	-0.641059	-0.430397	-0.608364	-0.538921	-0.0413613
TraesCS7D02G483000	AT4G32400	LOC_Os06g40050	Bradi1g36670	GRMZM2G174738	1		38.0524	22.0904	16.941	14.7272	14.7717	15.048	13.0871	11.2437	9.39654	8.50215	7.81612	7.52896	7.20291	7.82598	12.4111		3.16782	1.08491	0.41296	0.124078	0.129883	0.165943	-0.0899417	-0.330491	-0.571528	-0.688238	-0.777759	-0.815231	-0.857778	-0.776473	-0.178151
TraesCS7D02G509800	AT2G10940	LOC_Os06g43600	Bradi1g30420	GRMZM2G040689	1		31.495	5.0495	2.15683	0.462075	0.023062	0.0590022	0.0145003	0.0136908	0	0	0	0	0	0	0.012713		3.68831	0.310435	-0.0590448	-0.275515	-0.33159	-0.326999	-0.332683	-0.332787	-0.334535	-0.334535	-0.334535	-0.334535	-0.334535	-0.334535	-0.332912
TraesCS7D02G509900	AT2G10940	LOC_Os06g43600	Bradi1g30420	GRMZM2G040689	1		11.3514	2.31828	0.69356	0.120476	0.0528833	0.0344022	0	0	0.0142513	0	0	0	0	0	0		3.66122	0.474779	-0.0983434	-0.3005	-0.324343	-0.330862	-0.342998	-0.342998	-0.33797	-0.342998	-0.342998	-0.342998	-0.342998	-0.342998	-0.342998
TraesCS7D02G528400	AT1G11320	LOC_Os06g50850	Bradi1g29947	GRMZM2G132593	1		5.07335	3.52626	2.33684	1.42528	0.964171	0.600894	0.513574	0.493516	0.221648	0.357502	0.152904	0.0744727	0.0621803	0.0575393	0.515479		2.8124	1.71963	0.879488	0.235619	-0.090085	-0.346682	-0.40836	-0.422528	-0.614559	-0.5186	-0.663116	-0.718515	-0.727198	-0.730476	-0.407014
TraesCS7D02G554900	AT5G13000	LOC_Os03g03610	Bradi1g29622	GRMZM2G430680	1		289.478	171.893	43.5032	9.5337	3.10491	2.43247	2.14169	0.824587	0.489802	0.173304	0.0570578	0.136138	0.0797573	0.104706	0.301952		3.16472	1.7027	0.106344	-0.316022	-0.395956	-0.404317	-0.407932	-0.424309	-0.428471	-0.432407	-0.433852	-0.432869	-0.43357	-0.433259	-0.430807
TraesCSU02G034000	AT5G05980	LOC_Os03g02030	Bradi1g77850	GRMZM2G393334	1		20.6885	18.2822	12.9725	8.41086	5.66299	4.78767	5.9742	11.1906	13.0603	14.4442	17.4342	16.5784	14.7478	12.7061	12.3061		1.75326	1.23061	0.0773271	-0.913453	-1.51029	-1.70041	-1.4427	-0.309702	0.0964065	0.396993	1.04641	0.860546	0.462928	0.0194674	-0.0673947
TraesCSU02G068900	AT2G38770	LOC_Os03g26960	Bradi1g60890	GRMZM2G410479	1		85.3114	55.4339	24.0467	12.0413	6.18094	3.76665	2.75841	2.49521	2.94459	2.58609	3.62281	3.37055	3.74984	4.97478	22.8688		3.00783	1.71605	0.358997	-0.160065	-0.413444	-0.517829	-0.561421	-0.572801	-0.553371	-0.568871	-0.524048	-0.534954	-0.518555	-0.465594	0.308069
TraesCSU02G072700	AT5G58230	LOC_Os03g43890	Bradi1g13930	GRMZM2G320606	1		54.4124	31.1224	13.6265	7.70109	5.26707	4.3427	3.82857	3.52132	3.2729	3.28509	3.3437	2.40272	2.82483	2.68656	11.5168		3.19529	1.5117	0.24695	-0.181387	-0.357338	-0.424159	-0.461324	-0.483535	-0.501492	-0.500611	-0.496375	-0.564396	-0.533883	-0.543878	0.0944418
TraesCSU02G073400	AT1G74750	LOC_Os12g44170	Bradi4g00490	GRMZM2G475897	1		26.6574	20.0093	14.8699	11.4853	12.4525	13.7541	15.4981	16.3707	14.5421	10.5146	7.19777	7.45405	5.77024	6.15642	17.866		2.41574	1.20677	0.272176	-0.343323	-0.167432	0.0692582	0.386408	0.545091	0.212557	-0.519841	-1.12301	-1.07641	-1.38261	-1.31238	0.817012
TraesCSU02G081100	AT1G07790	LOC_Os08g38300	Bradi1g08860	GRMZM2G057852	1		165.574	71.0047	5.36474	0.238552	0.202948	0.122962	0.0941257	0.116333	0.0712567	0.0202311	0.124349	0.0491781	0.0153834	0.0664106	0.098536		3.42401	1.2561	-0.248639	-0.366152	-0.366968	-0.368802	-0.369463	-0.368954	-0.369987	-0.371157	-0.36877	-0.370493	-0.371268	-0.370098	-0.369362
TraesCSU02G092000	AT1G01920	LOC_Os06g03676	Bradi1g49580	GRMZM2G078458	1		7.14987	4.24859	2.71359	1.79105	1.07555	0.446323	0.465447	0.295162	0.272069	0.182969	0.513683	0.531771	0.339603	0.593759	2.8601		2.94463	1.41484	0.605473	0.119033	-0.258236	-0.590017	-0.579933	-0.669721	-0.681897	-0.728878	-0.554499	-0.544962	-0.646288	-0.512276	0.682721
TraesCSU02G113700	AT3G03590	LOC_Os02g03730	Bradi3g02830	GRMZM2G524937	1		22.7394	8.67645	1.81834	0.502786	0.265853	0.131871	0.0897752	0.0846605	0.0915072	0.162553	0.231541	0.250359	0.171107	0.340716	5.38862		3.41963	1.01629	-0.155751	-0.380577	-0.421068	-0.443965	-0.451159	-0.452034	-0.450863	-0.438722	-0.426932	-0.423716	-0.43726	-0.408274	0.454405
TraesCSU02G115400	AT1G50200	LOC_Os10g10244	Bradi3g22760	GRMZM2G082271	1		67.3696	38.6632	39.0372	40.5803	44.7355	44.0265	43.5603	40.599	34.1327	28.2039	28.1501	27.3721	23.7747	24.0066	42.1279		2.76123	0.0845937	0.119469	0.263347	0.650783	0.584677	0.541203	0.26509	-0.337844	-0.890657	-0.895666	-0.968216	-1.30364	-1.28202	0.40765
TraesCSU02G116400	AT5G09590	LOC_Os02g53420	Bradi1g77637	GRMZM2G153815	1		13.1485	7.37588	2.95965	1.43426	1.34823	1.35579	1.15347	0.742505	0.653758	0.477914	0.168122	0.205443	0.095464	0.0745237	0.674636		3.20801	1.52815	0.243018	-0.200876	-0.225909	-0.223709	-0.282584	-0.402177	-0.428003	-0.479174	-0.569324	-0.558463	-0.590467	-0.596561	-0.421927
TraesCS1A02G283600	AT2G28660	LOC_Os08g31340	Bradi3g35490	GRMZM2G166711	2		2.00356	6.26831	3.23109	1.61591	0.337075	0.0211899	0.0612856	0	0.0342852	0.00887428	0.0230581	0	0	0.0299937	0.113573		0.635475	3.12869	1.3531	0.408856	-0.338764	-0.523433	-0.499993	-0.535821	-0.515777	-0.530633	-0.522341	-0.535821	-0.535821	-0.518286	-0.469425
TraesCS1B02G000300	AT1G50180	LOC_Os10g03570	Bradi2g38982	GRMZM2G396357	2		1.4374	5.78993	1.7993	1.02996	0.806949	0.227125	0.0734413	0.133551	0.112884	0.129378	0.114222	0.161662	0.0466575	0.034432	0.402262		0.431157	3.47046	0.683869	0.146653	-0.00907426	-0.413955	-0.52127	-0.479297	-0.493728	-0.482211	-0.492794	-0.459667	-0.539973	-0.54851	-0.29166
TraesCS2B02G003200	AT3G26300	LOC_Os08g01510	Bradi1g28860	GRMZM2G164036	2		0.175805	14.5039	1.83497	0.5541	0.0720908	0.0147979	0.0123681	0	0	0	0.00804238	0.0118404	0.01603	0	0.0151613		-0.270102	3.71087	0.190886	-0.164995	-0.298918	-0.314836	-0.315511	-0.318948	-0.318948	-0.318948	-0.316713	-0.315658	-0.314494	-0.318948	-0.314735
TraesCS2B02G003400	AT3G26300	LOC_Os08g01510	Bradi1g28860	GRMZM2G164036	2		0.386826	18.5739	1.36963	0.212672	0.0707768	0	0.076341	0	0	0.0177486	0.00804238	0	0	0	0		-0.215778	3.73134	-0.00248117	-0.253574	-0.284369	-0.29973	-0.283162	-0.29973	-0.29973	-0.295878	-0.297985	-0.29973	-0.29973	-0.29973	-0.29973
TraesCS2B02G090400	AT3G02610	LOC_Os08g10010	Bradi3g17670	GRMZM2G119305	2		0.0288329	8.00605	2.22027	0.0629008	0	0.0529997	0	0	0	0	0	0.0118404	0	0	0		-0.326689	3.6019	0.752543	-0.309912	-0.340889	-0.314788	-0.340889	-0.340889	-0.340889	-0.340889	-0.340889	-0.335058	-0.340889	-0.340889	-0.340889
TraesCS2D02G226000	AT1G61800	LOC_Os07g34006	Bradi1g26000	GRMZM2G009223	2		6.06672	44.3309	24.1044	17.7441	10.5271	9.24829	10.2412	14.4139	18.9111	25.7266	27.345	17.916	19.0994	16.4696	19.5585		-1.40783	2.82937	0.589572	-0.114732	-0.913911	-1.05552	-0.945565	-0.483503	0.0145005	0.769216	0.948427	-0.0956918	0.0353444	-0.255864	0.0861879
TraesCS2D02G333800	AT5G44640	LOC_Os04g39880	Bradi5g13265	GRMZM2G362362	2		4.56272	31.2987	2.4266	0.337254	0.124138	0.0648909	0.0268684	0	0.0142513	0	0.0370049	0.0262029	0.0473042	0	0.0441357		0.252599	3.69464	-0.0224099	-0.291397	-0.318834	-0.326462	-0.331357	-0.334816	-0.332981	-0.334816	-0.330052	-0.331443	-0.328726	-0.334816	-0.329134
TraesCS3B02G376700	AT2G38530	LOC_Os01g60740	Bradi2g53570	GRMZM2G126397	2		47.7146	173.976	66.822	7.50429	1.27508	0.391787	0.238235	0.156811	0.131587	0.0507569	0.0801159	0.0790406	0.0785336	0.00669553	0.13007		0.610439	3.38236	1.02992	-0.272332	-0.409087	-0.428479	-0.43185	-0.433637	-0.434191	-0.435966	-0.435321	-0.435345	-0.435356	-0.436933	-0.434224
TraesCS4A02G103900	AT3G55040	LOC_Os03g17470	Bradi1g66030	GRMZM2G043291	2		11.4661	70.0927	46.4198	29.0073	28.9366	28.6727	27.4645	33.7584	41.4128	36.0343	27.7368	29.891	39.608	43.3366	53.3319		-1.89911	2.55231	0.754866	-0.567236	-0.572602	-0.592638	-0.684379	-0.206489	0.37469	-0.0336892	-0.6637	-0.500138	0.237661	0.520766	1.27969
TraesCS4A02G419400	AT4G34710	LOC_Os06g04070	Bradi1g50067	GRMZM2G396553	2		17.0216	28.7033	19.7162	16.2844	13.3923	13.5166	13.7587	13.7561	14.4567	21.0286	15.6929	16.6718	24.6436	25.8321	10.1932		-0.121836	2.16304	0.405211	-0.266035	-0.831721	-0.807414	-0.760047	-0.760563	-0.623524	0.66191	-0.381729	-0.190261	1.36898	1.60143	-1.45744
TraesCS5D02G316400	AT2G29260	LOC_Os11g43200	Bradi4g11367	GRMZM2G097981	2		1.07956	14.029	2.96124	0.195117	0.109029	0.013791	0.0371044	0	0	0	0	0	0	0	0		-0.0424554	3.65319	0.494561	-0.294867	-0.319436	-0.346616	-0.339963	-0.350552	-0.350552	-0.350552	-0.350552	-0.350552	-0.350552	-0.350552	-0.350552
TraesCS6A02G185100	AT5G42650	LOC_Os02g12690	Bradi3g08160	GRMZM2G168404	2		3.41022	32.5352	5.19527	1.79198	0.329317	0.199593	0.0475528	0.0570938	0.0485365	0.0101156	0.032474	0.0262029	0.0480901	0	0.0414394		0.061096	3.6777	0.282756	-0.139849	-0.321476	-0.337585	-0.356464	-0.355279	-0.356342	-0.361113	-0.358337	-0.359115	-0.356397	-0.362369	-0.357223
TraesCS6B02G213300	AT5G42650	LOC_Os02g12690	Bradi3g08160	GRMZM2G168404	2		0.808502	8.55287	3.13631	0.78794	0.130824	0.0867735	0.0817575	0.028354	0.0313939	0	0.0488632	0.0118404	0.0153834	0	0		-0.048567	3.49245	1.01579	-0.0579688	-0.358427	-0.378568	-0.380862	-0.40528	-0.40389	-0.418244	-0.395902	-0.41283	-0.41121	-0.418244	-0.418244
TraesCS7A02G008100	AT3G46730	LOC_Os10g22484	Bradi1g51961	GRMZM5G880361	2		10.4199	18.892	8.98046	3.53577	2.89148	1.70334	1.63711	1.00701	0.487327	0.270279	0.301228	0.611438	0.341797	0.537281	1.61262		1.35021	3.01496	1.06735	-0.00252271	-0.129124	-0.362594	-0.375606	-0.499422	-0.601538	-0.644187	-0.638106	-0.57715	-0.630134	-0.591722	-0.380419
TraesCS1A02G015200	AT1G71440	LOC_Os05g01500	Bradi2g39750	GRMZM2G060857	3		18.0922	25.7308	26.8587	24.4271	18.4617	14.6448	12.582	10.1071	7.21806	4.28233	2.99383	1.94579	2.60708	2.83235	13.2689		0.667459	1.5637	1.69603	1.41074	0.710809	0.262974	0.0209429	-0.269437	-0.608414	-0.952865	-1.10405	-1.22701	-1.14942	-1.12299	0.101534
TraesCS1A02G017000	AT1G16610	LOC_Os05g01540	Bradi2g39730	GRMZM2G060540	3		12.2673	7.5909	7.5723	5.73164	4.59452	5.05508	3.94312	3.08746	2.00058	1.75079	1.64621	1.17961	0.830642	0.985125	2.61012		2.66048	1.14525	1.13922	0.542817	0.174372	0.3236	-0.0366914	-0.313939	-0.666106	-0.747042	-0.780929	-0.932113	-1.04519	-0.995131	-0.468604
TraesCS1A02G019000	AT1G19910	LOC_Os02g34510	Bradi2g39690	GRMZM5G893252	3		18.1371	60.0214	80.0763	84.4711	62.2929	54.0026	49.1012	45.2346	41.6316	40.0477	36.5485	29.8289	30.3316	33.3595	67.1178		-1.66502	0.608326	1.69684	1.93538	0.731615	0.281647	0.0156168	-0.194253	-0.389808	-0.475782	-0.665706	-1.03042	-1.00314	-0.838792	0.993498
TraesCS1A02G028600	AT1G50180	LOC_Os08g07330	Bradi2g39393	GRMZM2G396357	3		15.4917	14.7428	14.1526	10.3884	5.63439	2.09891	0.738804	0.233268	0.137802	0.107726	0.157435	0.0349068	0.01603	0.0303754	0.459045		1.89101	1.76453	1.66485	1.02912	0.226218	-0.370887	-0.600595	-0.685974	-0.702097	-0.707177	-0.698782	-0.719475	-0.722663	-0.720241	-0.647843
TraesCS1A02G052200	AT5G06970	LOC_Os03g47930	Bradi1g20630	GRMZM2G439950	3		67.694	62.0991	57.1132	41.7849	31.7915	23.1142	17.9497	14.1349	11.2208	8.20343	8.0894	7.65329	7.06356	7.22325	25.6973		2.01426	1.7436	1.50241	0.760907	0.277476	-0.142287	-0.392116	-0.576657	-0.717624	-0.863591	-0.869107	-0.890204	-0.918732	-0.911007	-0.017326
TraesCS1A02G054400	AT3G45850	LOC_Os05g02670	Bradi2g37750	GRMZM2G024576	3		21.3372	38.8663	48.9991	31.1609	18.5405	12.8257	8.89542	6.77136	4.94045	2.97647	1.88982	1.4013	1.36325	1.70387	2.13389		0.526519	1.71739	2.40577	1.19391	0.336518	-0.0517223	-0.318731	-0.463033	-0.587419	-0.720845	-0.794667	-0.827856	-0.830441	-0.807301	-0.778086
TraesCS1A02G076000	AT3G03810	LOC_Os05g04190	Bradi2g38540	GRMZM2G014793	3		12.8498	17.2429	21.2506	21.1984	12.7601	7.97158	5.14646	3.57369	3.26158	2.24934	1.85403	1.21459	1.07961	1.1962	4.39099		0.709454	1.3286	1.89343	1.88609	0.696815	0.0219274	-0.376238	-0.597899	-0.641887	-0.784549	-0.840263	-0.930384	-0.949407	-0.932976	-0.482711
TraesCS1A02G088000	AT4G03080	LOC_Os05g05240	Bradi2g36370	GRMZM2G009593	3		21.5837	25.1382	29.8083	26.0504	19.9502	12.2686	6.96919	6.01519	5.05248	4.24442	4.82445	5.60192	4.51182	4.19305	20.3386		0.920707	1.30661	1.81365	1.40566	0.743359	-0.0906286	-0.665987	-0.769562	-0.874083	-0.961814	-0.89884	-0.814431	-0.932782	-0.967391	0.785533
TraesCS1A02G093900	AT4G02510	LOC_Os05g05950	Bradi2g35587	GRMZM2G351125	3		132.412	131.428	167.38	160.326	145.708	134.249	117.397	99.1611	66.2885	41.3122	32.469	22.1473	19.5035	21.3756	72.3908		0.792332	0.773551	1.45982	1.32516	1.04612	0.827402	0.505716	0.157628	-0.469853	-0.946608	-1.11541	-1.31243	-1.3629	-1.32716	-0.353369
TraesCS1A02G102500	AT2G44040	LOC_Os02g24020	Bradi3g11590	GRMZM2G090241	3		52.1294	32.7408	23.3206	23.9364	19.6418	14.2201	9.26385	4.68437	2.11935	0.483867	0.307182	0.197953	0.195108	0.498418	8.53246		2.68501	1.36074	0.71733	0.759394	0.466064	0.095759	-0.24276	-0.555544	-0.730738	-0.842444	-0.854511	-0.861972	-0.862166	-0.84145	-0.292715
TraesCS1A02G105600	AT1G48030	LOC_Os01g22520	Bradi2g34770	GRMZM2G335657	3		66.5675	109.176	104.903	86.6178	67.4541	55.8842	50.4499	42.0239	40.0736	33.6909	33.4956	28.1981	30.5543	28.6285	58.5985		0.417562	2.06295	1.89792	1.19183	0.4518	0.00501177	-0.204839	-0.530219	-0.605534	-0.852008	-0.85955	-1.06412	-0.973132	-1.0475	0.109831
TraesCS1A02G107800	AT4G26300	LOC_Os05g07030	Bradi2g34680	GRMZM2G148709	3		114.902	85.3547	58.4992	48.8827	43.0031	41.8801	39.6854	35.2766	32.6724	24.4197	21.8501	16.9101	12.5869	11.8894	32.9054		2.73416	1.63533	0.636601	0.278973	0.0603188	0.018553	-0.063064	-0.227023	-0.323872	-0.63078	-0.726342	-0.910052	-1.07083	-1.09677	-0.315207
TraesCS1A02G111800	AT5G01790	LOC_Os05g07280	Bradi2g34507	GRMZM2G509876	3		1.30497	10.6679	12.8778	9.32607	3.76125	2.65189	1.74011	1.04206	0.521395	0.334703	0.0997653	0.0292482	0	0.0437665	0.409695		-0.403859	1.84369	2.37418	1.5216	0.185768	-0.0805331	-0.299403	-0.46697	-0.591954	-0.636769	-0.693165	-0.710093	-0.717114	-0.706608	-0.618767
TraesCS1A02G116600	AT1G68680	LOC_Os05g08414	Bradi2g34156	GRMZM2G008252	3		6.42257	10.8601	8.46888	5.79011	4.25385	3.08881	2.76673	2.36265	2.26232	2.65136	2.14283	1.49658	1.49378	1.88324	2.57307		0.937921	2.58857	1.6991	0.70266	0.131205	-0.302163	-0.421969	-0.572279	-0.609597	-0.464883	-0.654044	-0.894434	-0.895478	-0.750607	-0.494005
TraesCS1A02G119700	AT3G16000	LOC_Os05g08790	Bradi2g33920	GRMZM2G106233	3		23.8796	24.8977	30.8377	32.9471	24.0252	16.2456	10.0227	5.85989	3.10698	1.22674	0.720339	0.425881	0.67224	0.892665	11.0279		0.986839	1.07476	1.58774	1.76991	0.999411	0.327565	-0.209841	-0.569341	-0.807081	-0.969459	-1.01319	-1.03862	-1.01734	-0.998309	-0.123029
TraesCS1A02G125100	AT2G42740	LOC_Os02g14059	Bradi3g09030	GRMZM2G001816	3		184.708	158.553	122.223	99.692	83.8959	74.7792	61.7947	46.9335	29.2917	16.9518	12.3678	4.96093	3.53779	4.33487	29.2023		2.18991	1.72231	1.07282	0.670008	0.387608	0.224621	-0.00751469	-0.273202	-0.588599	-0.809212	-0.891164	-1.02358	-1.04903	-1.03478	-0.590198
TraesCS1A02G125600	AT2G26100	LOC_Os05g11060	Bradi2g33090	GRMZM2G022768	3		2.93815	5.42195	6.95554	4.85608	2.5213	1.92849	1.28304	0.915105	0.499993	0.247565	0.312627	0.313162	0.341454	0.523862	2.58672		0.403045	1.61138	2.35745	1.33609	0.200253	-0.0881433	-0.402143	-0.581139	-0.783086	-0.905888	-0.874237	-0.873976	-0.860213	-0.771474	0.232078
TraesCS1A02G149200	AT5G35620	LOC_Os10g32970	Bradi3g28340	GRMZM2G022019	3		48.6394	43.9252	38.7682	36.16	27.8973	23.3139	17.3499	12.5666	9.15752	5.81591	5.10444	3.68902	4.19753	4.37721	18.9854		1.89054	1.57938	1.239	1.06685	0.521482	0.218958	-0.174689	-0.490398	-0.715413	-0.935971	-0.982931	-1.07635	-1.04279	-1.03093	-0.0667361
TraesCS1A02G181500	AT5G53560	LOC_Os05g01820	Bradi3g30890	GRMZM2G074169	3		5.44069	12.3927	9.18363	6.96296	4.97383	4.52382	3.90222	2.81903	1.89093	1.94956	1.68662	2.35103	2.47607	2.60784	10.0638		0.172862	2.32252	1.33023	0.643566	0.0285042	-0.110645	-0.302851	-0.637789	-0.924767	-0.906639	-0.987943	-0.7825	-0.743836	-0.703091	1.60238
TraesCS1A02G191900	AT5G46800	LOC_Os10g42299	Bradi3g34090	GRMZM2G024823	3		3.10277	17.8365	12.9649	7.54141	4.18061	3.55577	4.1229	3.6972	3.66349	2.76201	2.2995	2.18671	2.03624	3.12597	10.4066		-0.548648	2.73374	1.64844	0.44019	-0.308527	-0.447729	-0.321385	-0.416223	-0.423732	-0.624563	-0.727601	-0.752729	-0.786251	-0.54348	1.0785
TraesCS1A02G196600	AT4G15130	LOC_Os10g42790	Bradi3g34524	GRMZM2G132898	3		12.6802	25.8475	27.1667	20.469	15.8185	17.818	29.4702	21.9053	8.34287	3.25973	2.39179	1.42389	1.57669	1.70401	3.86102		-0.0234902	1.28976	1.42133	0.753327	0.289509	0.488932	1.65106	0.896582	-0.456071	-0.963038	-1.0496	-1.14614	-1.1309	-1.1182	-0.903068
TraesCS1A02G208000	AT2G16640	LOC_Os10g40110	Bradi2g06810	GRMZM2G373341	3		17.2446	14.483	11.5275	8.27001	5.1327	3.33885	2.22252	1.6297	1.35892	1.26427	1.21524	0.626847	0.726102	0.829006	4.24432		2.34807	1.82103	1.257	0.635333	0.036602	-0.305741	-0.518782	-0.631917	-0.683594	-0.701657	-0.711015	-0.823304	-0.804362	-0.784724	-0.132938
TraesCS1A02G208500	AT3G49680	LOC_Os05g48450	Bradi3g32830	GRMZM2G071208	3		34.0656	41.1683	46.5728	46.2659	35.8047	28.2326	24.4073	19.3253	14.0729	8.89507	6.67111	5.72072	4.74255	5.53556	20.1436		0.767533	1.25037	1.61776	1.5969	0.885755	0.371009	0.110964	-0.234503	-0.591561	-0.943542	-1.09473	-1.15933	-1.22583	-1.17192	-0.178877
TraesCS1A02G238900	AT3G23640	LOC_Os07g23880	Bradi1g52510	AC203753.4_FG006	3		36.2511	44.0439	48.9561	42.6457	33.7207	28.0532	24.6572	19.7807	15.8433	10.0911	8.99964	7.76097	7.39685	11.006	30.8203		0.835255	1.39721	1.75145	1.29638	0.652778	0.244083	-0.000812717	-0.352466	-0.636404	-1.05121	-1.12992	-1.21924	-1.2455	-0.985235	0.443625
TraesCS1A02G243100	AT1G31500	LOC_Os05g32330	Bradi2g26700	GRMZM2G054056	3		16.8267	13.2319	11.3171	11.6035	9.02074	7.10144	5.94195	5.34606	5.87519	3.15274	2.21196	1.70338	1.10205	1.1683	7.36603		2.16065	1.38099	0.965682	1.0278	0.467636	0.0513668	-0.200111	-0.329352	-0.21459	-0.805053	-1.0091	-1.1194	-1.24982	-1.23545	0.108752
TraesCS1A02G246600	AT4G24830	LOC_Os12g13320	Bradi4g01920	GRMZM2G010406	3		102.058	77.4005	69.4681	68.5247	63.2833	60.3656	54.6931	46.9769	36.7428	29.6008	22.5225	13.6055	8.46062	8.85853	39.9718		2.08346	1.15316	0.853886	0.818294	0.620544	0.510464	0.296451	0.00533275	-0.380782	-0.650235	-0.917288	-1.25371	-1.44781	-1.4328	-0.258956
TraesCS1A02G246900	AT5G05010	LOC_Os05g24601	Bradi3g34620	GRMZM2G042089	3		77.9032	148.295	175.555	143.649	107.969	75.2901	49.8198	27.3046	13.9278	7.76583	6.09383	7.45238	10.5319	13.4717	71.386		0.275454	1.52839	2.0136	1.4457	0.810612	0.228941	-0.224414	-0.625172	-0.86327	-0.97295	-1.00271	-0.978529	-0.923715	-0.871389	0.159451
TraesCS1A02G247800	AT5G05480	LOC_Os05g32820	Bradi2g26240	GRMZM2G042797	3		2.42698	7.47615	14.6996	5.18378	1.63932	1.12703	1.21807	1.36513	1.36496	1.19347	0.686031	1.14221	1.02065	1.53521	3.45343		-0.169105	1.23411	3.24158	0.59704	-0.388004	-0.530376	-0.505075	-0.464204	-0.464251	-0.511911	-0.652933	-0.526157	-0.55994	-0.416938	0.116156
TraesCS1A02G248600	AT2G31530	LOC_Os05g33020	Bradi2g26310	GRMZM5G866861	3		7.36845	4.25384	6.61643	6.77738	7.43179	6.96508	6.29897	6.20118	4.41516	3.52078	2.7793	2.26378	1.67188	1.28183	3.44029		1.2452	-0.237311	0.887252	0.96386	1.27535	1.0532	0.736144	0.689597	-0.160528	-0.58624	-0.939177	-1.18456	-1.46629	-1.65195	-0.624551
TraesCS1A02G251000	AT2G36230	LOC_Os05g33260	Bradi2g25930	GRMZM2G036543	3		11.5528	9.19628	8.06053	7.99806	6.57058	6.02664	5.17257	4.47923	3.78212	2.38542	2.03335	1.87453	1.59419	2.31848	7.58628		2.07472	1.28327	0.901821	0.88084	0.401409	0.218721	-0.0681222	-0.300987	-0.535115	-1.00421	-1.12245	-1.17579	-1.26995	-1.02669	0.742541
TraesCS1A02G263200	AT3G26050	LOC_Os05g34760	Bradi2g25040	GRMZM2G070075	3		37.5067	39.498	19.6333	9.22328	12.2196	12.8213	11.5813	8.78446	8.17255	5.46957	5.13997	3.55904	2.60821	1.9263	2.57659		2.23978	2.41496	0.667328	-0.248511	0.0150928	0.0680272	-0.0410565	-0.287117	-0.34095	-0.57875	-0.607747	-0.746832	-0.830483	-0.890476	-0.833265
TraesCS1A02G268700	AT1G22610	LOC_Os05g35480	Bradi2g24410	GRMZM2G066153	3		26.2337	32.4366	26.3244	13.0752	2.31868	0.351522	0.0290006	0.113215	0.148946	0.0202311	0.0163892	0.028725	0.0777923	0.166571	0.873555		1.7191	2.26821	1.72713	0.554242	-0.397973	-0.572116	-0.600667	-0.593212	-0.590049	-0.601443	-0.601783	-0.600691	-0.596348	-0.588488	-0.525903
TraesCS1A02G270300	AT2G22250	LOC_Os01g65090	Bradi2g24300	GRMZM2G033799	3		18.9308	31.9454	37.528	34.9382	29.4146	27.1493	28.3954	26.4255	22.7777	16.9754	12.0473	9.27553	6.99645	6.82573	29.9183		-0.375888	0.944348	1.51066	1.24795	0.687618	0.457813	0.584224	0.38439	0.0143548	-0.57425	-1.07417	-1.35535	-1.58654	-1.60386	0.738709
TraesCS1A02G276300	AT2G27510	LOC_Os05g37140	Bradi2g23931	GRMZM2G106190	3		9.4414	27.0451	29.2582	20.8454	10.5291	5.91946	2.5261	2.1395	1.76073	1.69102	2.53196	3.87407	4.92141	4.7805	16.3351		-0.0145358	1.92585	2.1698	1.24249	0.105361	-0.402746	-0.776783	-0.819396	-0.861146	-0.86883	-0.776136	-0.628201	-0.512757	-0.528289	0.745324
TraesCS1A02G276500	AT2G36250	LOC_Os05g37160	Bradi2g23900	GRMZM2G121724	3		29.2299	21.4176	22.805	21.5355	14.1626	8.87308	5.12402	2.06557	1.07606	0.559388	0.461765	0.420483	0.341384	0.488778	5.78495		2.06973	1.27216	1.41381	1.28421	0.531501	-0.00850761	-0.391249	-0.703487	-0.804507	-0.857254	-0.86722	-0.871435	-0.87951	-0.864462	-0.323775
TraesCS1A02G281400	AT3G55610	LOC_Os05g38150	Bradi2g23507	GRMZM2G375504	3		78.2745	65.9809	59.925	57.0701	54.0722	50.9257	44.1462	37.4559	24.2935	12.8	8.36661	6.19664	3.88041	4.28684	18.076		1.76537	1.26328	1.01594	0.899342	0.776902	0.648395	0.371504	0.0982603	-0.439319	-0.908735	-1.0898	-1.17843	-1.27303	-1.25643	-0.693251
TraesCS1A02G283800	AT1G07510	LOC_Os05g38400	Bradi2g23357	GRMZM2G038401	3		57.0962	52.5396	43.9423	31.1764	27.469	24.78	25.9066	24.3405	22.0449	17.7276	15.4544	16.5166	16.1237	16.4446	55.5149		1.88193	1.56771	0.974866	0.0945603	-0.161099	-0.346521	-0.268833	-0.376829	-0.535133	-0.832843	-0.989598	-0.916347	-0.94344	-0.921312	1.77288
TraesCS1A02G285000	AT3G12580	LOC_Os05g38530	Bradi2g23250	GRMZM2G056039	3		139.912	269.427	240.201	119.301	60.4877	49.5253	41.3058	36.0373	19.4185	17.7248	5.08286	4.90826	11.7656	17.696	34.019		0.843823	2.43253	2.07403	0.590999	-0.13043	-0.264901	-0.365725	-0.430352	-0.634207	-0.654983	-0.810055	-0.812197	-0.728081	-0.655335	-0.455109
TraesCS1A02G286200	AT3G46060	LOC_Os05g38630	Bradi2g23120	GRMZM2G111494	3		55.8287	77.2385	93.8334	91.7821	76.9636	55.5348	39.5167	28.6541	22.2609	17.8898	15.1403	14.3477	14.6391	15.4134	54.3974		0.38448	1.13742	1.72102	1.64888	1.12775	0.374145	-0.189179	-0.571196	-0.796031	-0.949752	-1.04645	-1.07432	-1.06407	-1.03684	0.334143
TraesCS1A02G295600	AT5G09590	LOC_Os02g53420	Bradi1g77637	GRMZM2G153815	3		16.3783	16.7262	9.84963	6.06984	6.18109	6.19708	5.64592	5.24683	3.72444	2.59312	1.03163	0.704385	0.725644	0.940819	4.2732		2.15899	2.22966	0.832462	0.0644697	0.0870737	0.0903225	-0.0216646	-0.102753	-0.412078	-0.641943	-0.959213	-1.0257	-1.02138	-0.977664	-0.300578
TraesCS1A02G308800	AT3G43810	LOC_Os07g48780	Bradi2g21460	GRMZM2G117582	3		66.9125	103.773	129.513	131.354	99.4383	62.7897	41.0657	28.856	22.1402	17.3078	12.2959	8.90657	8.72822	10.2459	48.7969		0.330157	1.19299	1.79553	1.8386	1.09153	0.233648	-0.274872	-0.560678	-0.717883	-0.831002	-0.948322	-1.02766	-1.03183	-0.996308	-0.0938973
TraesCS1A02G330200	AT5G08415	LOC_Os05g43576	Bradi2g20230	GRMZM2G039982	3		7.1795	10.0577	9.51956	6.49335	4.27904	3.72113	2.50666	0.931737	0.633285	0.483156	0.494193	0.337136	0.481541	0.642804	1.01526		1.17066	2.0285	1.8681	0.966153	0.306184	0.139902	-0.222069	-0.691469	-0.780422	-0.825167	-0.821878	-0.868688	-0.825648	-0.777585	-0.666576
TraesCS1A02G333700	AT2G14260	LOC_Os05g43830	Bradi2g19980	GRMZM2G176396	3		27.4349	34.0385	43.0182	36.6434	24.1613	16.1779	11.3829	8.87226	8.38989	7.04893	5.49867	5.6603	5.15252	7.59305	28.2545		0.751411	1.27484	1.98661	1.48132	0.49193	-0.140873	-0.52095	-0.719952	-0.758187	-0.864477	-0.987358	-0.974546	-1.0148	-0.821348	0.816375
TraesCS1A02G339900	AT4G04910	LOC_Os05g44310	Bradi2g19572	GRMZM2G587327	3		43.0199	69.1552	80.7293	65.284	50.6111	31.87	21.286	12.7158	9.22833	5.38165	5.00683	4.35851	4.39443	5.90891	30.0441		0.536127	1.5549	2.00607	1.404	0.832037	0.101493	-0.311076	-0.645148	-0.781094	-0.93104	-0.945651	-0.970923	-0.969523	-0.910487	0.0303201
TraesCS1A02G340100	AT1G74310	LOC_Os05g44340	Bradi2g19540	GRMZM2G360681	3		0.0706501	13.449	20.7268	14.0312	8.52926	6.3837	4.43558	3.40205	1.53352	1.7186	0.321894	0.0929713	0.170968	0.179423	0.049268		-0.792623	1.35582	2.52456	1.4493	0.56575	0.221193	-0.0916565	-0.257631	-0.5577	-0.527978	-0.752276	-0.789038	-0.776513	-0.775155	-0.796057
TraesCS1A02G340200	AT2G25830	LOC_Os05g44350	Bradi2g19530	GRMZM2G060726	3		12.1535	9.79531	9.90188	13.087	12.4553	12.2323	11.6698	10.8495	9.33854	7.05064	5.84266	4.88713	3.36536	3.26033	10.5576		0.939524	0.214782	0.247534	1.22644	1.03227	0.963747	0.790883	0.538768	0.0744021	-0.628748	-0.999998	-1.29366	-1.76136	-1.79363	0.449049
TraesCS1A02G342500	AT4G29130	LOC_Os05g44760	Bradi2g19400	GRMZM2G432801	3		8.40453	27.8951	35.3722	27.191	19.8562	13.905	11.9748	10.8013	8.18656	7.00501	5.76087	6.90339	7.60548	8.81613	19.0245		-0.692557	1.49319	2.3317	1.41423	0.591681	-0.0757161	-0.292178	-0.423771	-0.717001	-0.849504	-0.989027	-0.8609	-0.782165	-0.646398	0.498411
TraesCS1A02G350200	AT4G14960	LOC_Os11g14220	Bradi1g10150	GRMZM2G153292	3		1715.55	1971.6	1903.06	1622.3	1202	830.878	594.91	386.647	281.855	182.778	96.8937	64.5359	65.5918	93.1981	214.208		1.36719	1.72916	1.63227	1.23538	0.641228	0.116594	-0.21698	-0.511388	-0.659526	-0.799585	-0.920994	-0.966736	-0.965244	-0.926218	-0.755154
TraesCS1A02G354400	AT3G09630	LOC_Os07g08330	Bradi1g05510	GRMZM2G007695	3		36.2909	29.0618	20.7704	15.3726	13.8617	13.6146	11.9213	9.83451	7.55555	5.29237	4.98819	2.53693	1.88563	3.01115	21.2905		2.36717	1.6276	0.779343	0.227127	0.0725528	0.0472703	-0.125965	-0.339452	-0.572601	-0.804137	-0.835256	-1.08603	-1.15266	-1.03752	0.832558
TraesCS1A02G355200	AT4G29130	LOC_Os05g45590	Bradi2g18877	GRMZM2G171373	3		31.4958	16.9492	17.1551	24.0459	22.719	18.5255	17.1822	15.2113	11.0545	7.01748	4.34529	2.69532	2.27624	2.75544	19.2024		2.02011	0.323512	0.347534	1.15122	0.996459	0.507363	0.350689	0.120825	-0.363991	-0.834838	-1.1465	-1.33894	-1.38782	-1.33193	0.586311
TraesCS1A02G359300	AT3G47590	LOC_Os05g46210	Bradi2g18431	GRMZM2G016503	3		5.98628	6.25204	5.4549	3.96727	2.79531	2.01288	1.3954	1.15099	0.944652	0.667805	1.29836	1.10074	1.13884	1.40031	5.56589		1.60556	1.73709	1.34258	0.606343	0.0263284	-0.360902	-0.666498	-0.787457	-0.889575	-1.02659	-0.714524	-0.812328	-0.793472	-0.664067	1.39751
TraesCS1A02G371900	AT4G29840	LOC_Os05g47640	Bradi2g17620	GRMZM2G120833	3		30.0509	32.9786	15.5806	8.04465	4.14035	3.71199	3.62534	3.36219	2.20853	1.71399	0.654676	0.332954	0.485699	0.651769	4.822		2.22359	2.51216	0.797348	0.0545748	-0.330248	-0.372468	-0.381008	-0.406946	-0.520655	-0.569398	-0.673808	-0.705518	-0.690463	-0.674094	-0.263061
TraesCS1A02G382900	AT5G25510	LOC_Os05g48150	Bradi2g17210	GRMZM2G181104	3		35.1562	31.0264	29.9928	17.9638	8.44394	4.25921	2.4466	1.26458	0.868848	0.612627	0.917268	0.590664	1.58331	1.44988	0.399479		2.11357	1.77817	1.69423	0.7173	-0.0558566	-0.395719	-0.54293	-0.638928	-0.671067	-0.691876	-0.667135	-0.69366	-0.613042	-0.623879	-0.709187
TraesCS1A02G385400	AT5G42080	LOC_Os05g48240	Bradi2g17090	GRMZM2G314647	3		55.9445	89.2837	105.119	96.0136	81.5248	60.0888	40.5532	23.7853	15.0132	10.1918	7.93344	7.21337	7.88068	9.24889	47.0054		0.352147	1.3178	1.77646	1.51273	1.09307	0.472187	-0.0936536	-0.57933	-0.833412	-0.97306	-1.03847	-1.05933	-1.04	-1.00037	0.0932306
TraesCS1A02G386400	AT1G78560	LOC_Os04g31210	Bradi3g41190	GRMZM2G123884	3		11.4492	7.2488	6.10602	5.13834	4.64393	3.50998	2.54334	2.02718	1.74194	0.835231	0.241927	0.068291	0.0312741	0.131872	0.993669		2.62602	1.30267	0.942629	0.637759	0.481991	0.124734	-0.179808	-0.342427	-0.432295	-0.717958	-0.904882	-0.959586	-0.971249	-0.939555	-0.668042
TraesCS1A02G387900	AT4G21700	LOC_Os05g48370	Bradi2g16940	GRMZM2G027420	3		7.06452	10.4443	13.2587	11.0631	7.74322	5.53623	4.35971	2.25548	1.47115	1.09381	0.860309	0.84801	1.23161	1.80694	9.4878		0.43908	1.25023	1.92568	1.39873	0.601967	0.0722947	-0.210066	-0.715077	-0.903316	-0.993876	-1.04992	-1.05287	-0.960803	-0.822725	1.02066
TraesCS1A02G391500	AT5G45540	LOC_Os07g08290	Bradi4g26119	GRMZM2G172139	3		0.0593069	2.96536	5.48516	3.31283	2.05842	0.96145	0.883298	0.806551	0.499272	0.331318	0.0879565	0.0174078	0	0	0		-0.708773	1.15482	2.77071	1.37764	0.573215	-0.130247	-0.180364	-0.22958	-0.426632	-0.534338	-0.6904	-0.735642	-0.746805	-0.746805	-0.746805
TraesCS1A02G397400	AT1G23410	LOC_Os01g22490	Bradi2g34750	GRMZM2G047732	3		92.6875	93.2431	65.1478	53.5102	44.4591	41.2968	35.5322	26.2158	15.3842	11.7434	10.4177	3.68273	3.55934	4.19865	25.1214		1.97797	1.99704	1.03238	0.632806	0.322036	0.213456	0.0155254	-0.304355	-0.67626	-0.801266	-0.846787	-1.07803	-1.08227	-1.06032	-0.341931
TraesCS1A02G397500	AT1G23410	LOC_Os01g22490	Bradi2g12280	GRMZM2G047732	3		153.497	138.524	78.8749	52.2163	36.6059	33.0461	26.5128	17.0479	10.245	7.29675	6.31465	2.42343	2.54635	3.60306	27.3303		2.44745	2.12531	0.84199	0.268444	-0.0674058	-0.143994	-0.284554	-0.488188	-0.634549	-0.697978	-0.719108	-0.802826	-0.800181	-0.777446	-0.266966
TraesCS1A02G412900	AT1G53240	LOC_Os01g46070	Bradi2g15740	GRMZM2G154595	3		114.801	217.002	246.407	231.952	167.569	126.998	101.008	79.8176	66.9313	63.9753	59.33	88.3011	117.015	139.778	68.8039		-0.184008	1.49828	1.9823	1.74436	0.68459	0.0167696	-0.411039	-0.759845	-0.97196	-1.02062	-1.09708	-0.620203	-0.147558	0.227139	-0.941136
TraesCS1A02G413600	AT1G15510	LOC_Os05g49920	Bradi2g15700	GRMZM2G455587	3		7.38378	6.2937	9.62067	9.46989	6.41309	5.16404	3.59871	1.88588	1.19392	0.893911	0.860819	0.203782	0.228252	0.187612	3.00586		1.10704	0.774	1.79043	1.74437	0.810475	0.428872	-0.0493559	-0.572647	-0.784053	-0.875709	-0.885819	-1.08655	-1.07908	-1.09149	-0.230479
TraesCS1A02G419600	AT1G27680	LOC_Os05g50380	Bradi2g14970	GRMZM2G027955	3		36.4303	49.0392	20.1795	6.52314	2.51274	2.72673	3.54576	3.67008	3.70583	3.17622	2.42147	1.95298	2.20488	1.26139	4.85315		1.92906	2.83608	0.760058	-0.222309	-0.510796	-0.495403	-0.436486	-0.427543	-0.424971	-0.463069	-0.517362	-0.551063	-0.532942	-0.600812	-0.342439
TraesCS1A02G427500	AT4G27610	LOC_Os05g51000	Bradi2g14680	GRMZM2G060355	3		15.5781	9.455	9.31972	10.4138	10.0312	6.51618	4.67728	2.2258	0.763522	0.350845	0.538624	0.238689	0.279806	0.445093	4.97382		2.20975	0.924095	0.895691	1.12541	1.04507	0.307042	-0.0790644	-0.593791	-0.900819	-0.987468	-0.94804	-1.01102	-1.00238	-0.967679	-0.0167997
TraesCS1A02G435700	AT3G46730	LOC_Os08g10440	Bradi3g03882	GRMZM5G880361	3		7.6221	6.1271	5.20503	2.68511	1.02505	0.512257	0.25747	0.104626	0.0917238	0.0177486	0.0303359	0.0553599	0.0460109	0.0535642	2.1932		2.39012	1.78315	1.40879	0.385699	-0.288286	-0.496481	-0.599925	-0.66198	-0.667218	-0.697252	-0.692142	-0.681982	-0.685778	-0.682711	0.185984
TraesCS1A02G439600	AT1G55160	LOC_Os01g39780	Bradi2g14380	GRMZM2G172274	3		6.44295	8.94377	8.0173	5.54296	2.03783	1.0313	0.448365	0.37327	0.719118	0.81369	1.11322	0.814115	1.00915	0.960687	4.39115		1.2465	2.11265	1.79177	0.934797	-0.279187	-0.627794	-0.82969	-0.855699	-0.735917	-0.703162	-0.59942	-0.703015	-0.635467	-0.65225	0.535874
TraesCS1A02G441400	AT3G01280	LOC_Os09g19734	Bradi2g18630	GRMZM2G150616	3		29.4121	20.3229	16.5064	11.5684	7.68558	5.42955	2.66563	1.57861	0.968386	0.498861	0.890036	0.65616	0.483023	0.497077	9.68721		2.59979	1.53324	1.08539	0.505953	0.0503309	-0.214399	-0.538726	-0.666281	-0.737886	-0.792981	-0.74708	-0.774523	-0.79484	-0.793191	0.285208
TraesCS1B02G019200	AT1G71440	LOC_Os05g01500	Bradi2g39750	GRMZM2G060857	3		18.5791	18.9486	18.3785	14.0437	9.91673	8.88623	7.37252	5.36671	5.12736	3.52294	3.11365	2.86447	2.44072	2.78551	10.4865		1.6607	1.72337	1.62667	0.891375	0.191315	0.0165133	-0.240256	-0.580499	-0.621099	-0.893256	-0.962682	-1.00495	-1.07683	-1.01834	0.287964
TraesCS1B02G069300	AT5G06970	LOC_Os03g47930	Bradi1g20630	GRMZM2G439950	3		32.308	33.9857	32.6211	25.1477	19.0031	13.3283	9.32274	6.86316	5.07718	3.40381	3.67194	3.12573	3.30279	3.26733	13.4217		1.61813	1.76526	1.64559	0.990192	0.451324	-0.0463408	-0.397614	-0.613313	-0.769938	-0.916688	-0.893173	-0.941075	-0.925547	-0.928657	-0.0381447
TraesCS1B02G071500	AT3G45850	LOC_Os05g02670	Bradi2g37750	GRMZM2G024576	3		16.9799	30.4338	37.0361	27.2995	13.5008	8.48097	4.40015	3.7532	3.24064	1.56732	0.971423	0.734918	0.739729	0.805405	0.949753		0.582423	1.71471	2.27037	1.45093	0.289619	-0.132857	-0.476303	-0.53075	-0.573888	-0.714716	-0.764867	-0.784772	-0.784367	-0.778839	-0.766691
TraesCS1B02G094700	AT3G03810	LOC_Os05g04190	Bradi2g38540	GRMZM2G014793	3		13.6919	18.2597	19.3074	18.7677	10.8628	7.19732	4.41985	2.98009	2.65423	2.11403	1.48709	1.06694	1.28324	1.21944	4.28409		0.948596	1.62716	1.7828	1.70262	0.528322	-0.0162025	-0.428808	-0.64269	-0.691098	-0.771347	-0.864481	-0.926896	-0.894763	-0.904242	-0.448976
TraesCS1B02G099000	AT2G47000	LOC_Os01g18670	Bradi2g36897	GRMZM2G119894	3		47.3432	80.9811	112.054	94.715	61.9422	34.4466	29.7888	46.1624	68.9293	68.9234	64.2084	60.4227	46.0379	38.7621	74.7218		-0.664597	0.864579	2.27716	1.48892	-0.000926386	-1.25087	-1.46262	-0.718275	0.316705	0.316436	0.102094	-0.0700053	-0.723934	-1.05469	0.58003
TraesCS1B02G107000	AT4G03080	LOC_Os05g05240	Bradi2g36370	GRMZM2G009593	3		23.0254	24.9964	29.0349	25.2352	19.8842	13.0705	8.50039	7.04964	6.42215	6.35444	7.3806	9.58798	8.65662	8.42117	27.9839		0.938088	1.16964	1.64408	1.19769	0.569069	-0.231407	-0.768294	-0.938727	-1.01244	-1.0204	-0.899846	-0.640526	-0.749941	-0.777601	1.52061
TraesCS1B02G113300	AT2G44040	LOC_Os02g24020	Bradi3g11590	GRMZM2G090241	3		64.8124	41.118	32.2835	37.6263	27.4212	17.7562	11.7514	6.77192	3.30744	1.31502	0.781974	0.653682	0.582735	0.924402	10.1258		2.53409	1.27435	0.804653	1.08871	0.546146	0.0322953	-0.286961	-0.551697	-0.735891	-0.84182	-0.87016	-0.87698	-0.880752	-0.862587	-0.373387
TraesCS1B02G122000	AT4G02510	LOC_Os05g05950	Bradi2g35587	GRMZM2G351125	3		139.065	126.955	164.886	161.394	149.678	137.924	119.4	100.972	64.4001	43.8419	31.5058	19.8466	17.0743	21.1057	63.5116		0.899833	0.674196	1.38094	1.31587	1.09758	0.878582	0.533428	0.190069	-0.491343	-0.874392	-1.10424	-1.32148	-1.37313	-1.29802	-0.507897
TraesCS1B02G124900	AT3G16950	LOC_Os05g06460	Bradi2g34970	GRMZM2G073774	3		54.3246	96.0619	102.234	84.2115	72.4485	57.3295	50.0621	38.7658	27.3489	15.0811	6.30561	4.66207	4.98608	8.30473	28.7934		0.334866	1.61359	1.8027	1.25053	0.890138	0.426929	0.204275	-0.141818	-0.491602	-0.867459	-1.13632	-1.18667	-1.17674	-1.07507	-0.447347
TraesCS1B02G131300	AT1G48030	LOC_Os01g22520	Bradi2g34770	GRMZM2G335657	3		64.4842	113.061	111.962	94.975	76.9062	63.7073	54.1778	49.3424	43.599	36.3658	36.9693	33.214	34.4175	31.9397	57.0291		0.162287	1.97837	1.93731	1.30222	0.626698	0.133242	-0.223029	-0.403805	-0.61853	-0.888951	-0.866387	-1.00678	-0.961788	-1.05443	-0.116432
TraesCS1B02G136600	AT1G68680	LOC_Os05g08414	Bradi2g34156	GRMZM2G008252	3		7.10379	9.04656	8.1246	5.98172	4.22118	1.99998	1.68974	1.31708	1.147	1.15453	1.00787	0.92666	0.926404	1.52088	2.89649		1.37769	2.07601	1.74462	0.974369	0.341549	-0.45685	-0.568364	-0.702314	-0.763449	-0.760745	-0.813459	-0.842651	-0.842742	-0.629059	-0.134605
TraesCS1B02G144600	AT2G26100	LOC_Os05g11060	Bradi2g33090	GRMZM2G022768	3		4.32048	7.20641	9.57073	6.99525	3.90622	2.62766	1.96463	1.19594	0.77955	0.584942	0.199173	0.110902	0.255716	0.607611	1.79183		0.524059	1.52387	2.34298	1.45072	0.38054	-0.0624087	-0.292113	-0.55842	-0.702677	-0.770098	-0.903746	-0.934327	-0.884157	-0.762245	-0.351978
TraesCS1B02G157100	AT3G54840	LOC_Os10g30520	Bradi3g27570	GRMZM2G362088	3		5.82187	6.25382	5.77279	4.49273	3.11215	2.22216	1.9603	1.73367	1.79966	1.31032	1.41335	0.865862	0.818279	1.3072	5.09258		1.50832	1.73375	1.4827	0.814651	0.0941338	-0.370345	-0.507011	-0.625286	-0.59085	-0.84623	-0.792462	-1.07819	-1.10302	-0.847862	1.12771
TraesCS1B02G167100	AT5G35620	LOC_Os10g32970	Bradi3g28340	GRMZM2G022019	3		47.1409	38.8979	36.4289	34.9134	23.5563	19.7281	14.7828	11.3412	7.01797	5.12731	3.75478	2.97538	3.02075	3.73564	14.3979		2.02385	1.45551	1.28527	1.18078	0.397724	0.13377	-0.207201	-0.444495	-0.742577	-0.872936	-0.96757	-1.02131	-1.01818	-0.96889	-0.233742
TraesCS1B02G190400	AT4G00570	LOC_Os10g35960	Bradi3g30230	GRMZM2G085747	3		56.6112	72.127	66.9374	43.565	29.8218	23.0664	21.5984	23.4557	23.1941	19.601	21.3309	19.6533	19.0851	18.9936	32.7111		1.35175	2.23197	1.93756	0.611638	-0.168017	-0.551252	-0.634534	-0.529164	-0.544005	-0.747844	-0.649705	-0.744875	-0.777112	-0.782303	-0.0041073
TraesCS1B02G192300	AT5G46570	LOC_Os10g42110	Bradi3g33950	GRMZM2G054634	3		31.1358	28.7613	19.3714	7.61224	2.75447	0.894582	0.311996	0.367305	0.228086	0.239753	0.0643356	0.171365	0.20273	0.296756	1.59363		2.36961	2.14335	1.24864	0.128176	-0.334694	-0.511913	-0.567424	-0.562154	-0.575419	-0.574308	-0.591022	-0.580824	-0.577836	-0.568876	-0.445305
TraesCS1B02G206900	AT5G46800	LOC_Os10g42299	Bradi3g34090	GRMZM2G024823	3		4.19478	10.0567	9.02166	7.23539	4.83005	2.86212	3.07004	1.99418	2.64784	2.16795	1.73289	0.661818	0.499053	0.559302	2.04628		0.214956	2.23822	1.88098	1.26444	0.434224	-0.245018	-0.173255	-0.544593	-0.31898	-0.484618	-0.634781	-1.00447	-1.06065	-1.03985	-0.526613
TraesCS1B02G222000	AT2G16640	LOC_Os10g40110	Bradi2g06810	GRMZM2G373341	3		12.1213	8.53027	7.13469	4.68432	4.18626	3.50774	2.48966	1.94999	1.70334	1.25619	0.922616	1.39032	0.924971	0.864468	3.44928		2.66567	1.53242	1.09201	0.318724	0.161545	-0.0525824	-0.373865	-0.544173	-0.622013	-0.763124	-0.868392	-0.720796	-0.867649	-0.886742	-0.0710291
TraesCS1B02G251000	AT3G23640	LOC_Os07g23880	Bradi1g52510	AC203753.4_FG006	3		40.5578	43.0111	45.2341	38.8641	31.8099	23.6032	19.3206	16.3162	13.2115	10.0192	7.91989	7.38458	7.63437	11.2434	35.1311		1.2445	1.42263	1.58404	1.12153	0.609353	0.0134918	-0.297454	-0.515595	-0.741018	-0.972798	-1.12522	-1.16409	-1.14595	-0.883915	0.850487
TraesCS1B02G254600	AT1G31500	LOC_Os05g32330	Bradi2g26700	GRMZM2G054056	3		12.7533	9.72653	9.30364	9.88225	8.91148	8.42555	7.59844	6.56083	4.40741	3.10035	2.0133	0.926678	0.627867	0.774296	5.28392		1.79127	0.986094	0.873597	1.02752	0.769274	0.640005	0.419975	0.143946	-0.428911	-0.776617	-1.0658	-1.35486	-1.43435	-1.3954	-0.195739
TraesCS1B02G257300	AT4G24830	LOC_Os12g13320	Bradi4g01920	GRMZM2G010406	3		92.3277	63.4917	58.0114	57.3012	49.9871	45.8252	42.2595	36.8614	27.6013	21.8559	16.7173	10.878	7.36548	8.20359	31.4829		2.34834	1.10163	0.864693	0.833985	0.517766	0.337829	0.183666	-0.0497138	-0.450071	-0.698469	-0.920633	-1.17309	-1.32495	-1.28872	-0.282251
TraesCS1B02G257400	AT2G48120	LOC_Os05g32680	Bradi2g26440	GRMZM2G091900	3		10.374	6.01906	10.4968	14.0541	10.9413	9.07644	7.38591	4.83724	3.11245	1.49311	0.744261	0.695235	0.69563	1.17225	6.34688		1.05765	0.0440846	1.08624	1.91416	1.18968	0.755659	0.362205	-0.230971	-0.632398	-1.00928	-1.18357	-1.19498	-1.19489	-1.08396	0.120382
TraesCS1B02G257500	AT5G05010	LOC_Os05g24601	Bradi3g34620	GRMZM2G042089	3		89.0492	154.248	172.416	142.887	107.578	74.1531	48.5247	26.3848	15.0412	7.06895	6.01473	7.71799	8.62977	11.3561	66.6987		0.467139	1.61511	1.93498	1.41507	0.793379	0.204862	-0.246381	-0.636198	-0.835928	-0.976295	-0.994857	-0.964867	-0.948814	-0.900811	0.0736115
TraesCS1B02G258200	AT5G05480	LOC_Os05g32820	Bradi2g26240	GRMZM2G042797	3		2.1477	7.09262	8.36144	3.01149	1.41439	0.704326	0.884021	0.619712	0.738587	0.618642	0.464766	0.297185	0.277309	0.279828	0.784781		0.124074	2.16072	2.68331	0.479841	-0.177952	-0.470404	-0.396394	-0.505254	-0.456294	-0.505695	-0.569071	-0.638092	-0.646279	-0.645241	-0.437267
TraesCS1B02G259300	AT2G31530	LOC_Os05g33020	Bradi2g26310	GRMZM5G866861	3		6.98739	3.90905	5.1419	5.6169	5.61103	5.73378	5.06611	4.50635	3.7214	3.44641	2.50606	2.81387	1.62208	1.89921	3.82554		1.88937	-0.16804	0.65594	0.973402	0.969479	1.05152	0.605282	0.231167	-0.293455	-0.477244	-1.10572	-0.899998	-1.69653	-1.51131	-0.223851
TraesCS1B02G261600	AT2G36230	LOC_Os05g33260	Bradi2g25930	GRMZM2G036543	3		14.4	12.0436	8.93437	9.64857	8.19929	8.20632	7.37651	7.43491	5.78066	4.21359	3.6712	3.18899	3.21017	3.53849	8.35056		2.22483	1.49535	0.532837	0.753931	0.305279	0.307456	0.050571	0.0686496	-0.443454	-0.928572	-1.09648	-1.24576	-1.2392	-1.13756	0.352109
TraesCS1B02G262100	AT2G42080	LOC_Os07g28800	Bradi1g28300	GRMZM2G171884	3		6.44938	6.61063	5.64925	5.49149	4.87136	4.06641	4.12244	3.2469	3.00088	2.31075	2.4177	1.92887	1.24303	1.23537	4.3713		1.53692	1.63049	1.07257	0.981019	0.621138	0.153999	0.18651	-0.321594	-0.464367	-0.864872	-0.802806	-1.08649	-1.4845	-1.48895	0.330936
TraesCS1B02G270800	AT2G31840	LOC_Os05g34470	Bradi2g25250	GRMZM2G006229	3		12.7816	8.04339	7.53333	7.56271	7.28344	5.14773	5.53562	4.2381	2.88761	1.78541	0.484773	0.254665	0.225457	0.625745	13.5382		1.81918	0.682979	0.560671	0.567717	0.500749	-0.0113796	0.0816325	-0.229504	-0.553342	-0.817641	-1.12953	-1.1847	-1.19171	-1.09572	2.0006
TraesCS1B02G279300	AT1G22610	LOC_Os05g35480	Bradi2g24410	GRMZM2G066153	3		21.084	23.5274	19.1135	14.3324	5.6094	2.90232	1.44596	0.561167	0.625369	0.390246	0.436314	0.145195	0.111564	0.330613	1.30119		1.78724	2.07922	1.55177	0.980442	-0.0619443	-0.385436	-0.559468	-0.665199	-0.657527	-0.685624	-0.680119	-0.714907	-0.718926	-0.69275	-0.576768
TraesCS1B02G285500	AT2G27510	LOC_Os05g37140	Bradi2g23931	GRMZM2G106190	3		9.09966	22.39	15.6526	9.07762	5.67668	2.84608	2.17262	2.70125	3.13649	3.21514	6.0157	6.56928	8.93614	6.77106	14.3565		0.215887	2.62318	1.40282	0.211895	-0.404123	-0.916835	-1.03882	-0.943068	-0.864232	-0.849986	-0.342716	-0.242446	0.186269	-0.205896	1.16807
TraesCS1B02G285700	AT2G36250	LOC_Os05g37160	Bradi2g23900	GRMZM2G121724	3		41.032	33.7641	28.5607	20.8733	13.5517	8.20024	4.48516	2.44753	1.3808	0.468965	0.576496	0.737428	0.603084	1.14971	5.69311		2.28572	1.73437	1.33964	0.756463	0.201042	-0.20493	-0.48676	-0.641338	-0.722261	-0.791434	-0.783277	-0.771068	-0.781259	-0.739792	-0.395124
TraesCS1B02G287400	AT4G28290	LOC_Os10g07440	Bradi3g20740	GRMZM2G094543	3		2.54764	6.36713	3.92073	2.77851	2.23495	1.93431	1.4476	1.60543	1.70179	2.29945	1.98855	1.01095	1.18121	1.19529	3.13984		0.144738	3.04301	1.18666	0.319928	-0.09253	-0.320659	-0.689981	-0.570217	-0.497102	-0.0435846	-0.279502	-1.02132	-0.892118	-0.881434	0.594107
TraesCS1B02G287500	AT2G29670	LOC_Os05g37520	Bradi2g23750	GRMZM2G067122	3		5.28469	19.3907	8.02832	2.69773	1.54233	1.85595	2.48854	2.70062	3.39836	4.58627	5.65892	2.85969	7.15306	10.0947	12.4579		-0.154465	2.83648	0.427274	-0.702985	-0.947968	-0.881471	-0.747341	-0.702372	-0.554429	-0.302552	-0.0751158	-0.668644	0.241691	0.865405	1.36649
TraesCS1B02G290600	AT3G55610	LOC_Os05g38150	Bradi2g23507	GRMZM2G375504	3		76.576	59.7429	48.4609	48.5535	49.6921	42.9479	35.5065	28.5326	18.8037	10.2334	8.15243	7.45445	3.79806	5.27244	24.0923		2.08031	1.30878	0.791687	0.795931	0.848118	0.539003	0.197936	-0.121706	-0.567617	-0.960429	-1.05581	-1.0878	-1.25538	-1.18781	-0.32522
TraesCS1B02G294300	AT3G12580	LOC_Os05g38530	Bradi2g23250	GRMZM2G056039	3		38.7433	273.314	292.053	155.846	91.6198	77.7917	69.7306	49.7389	23.7497	20.7047	4.41211	4.96136	15.8255	28.2296	35.635		-0.452425	2.1954	2.40692	0.869423	0.144442	-0.011648	-0.102642	-0.328307	-0.621672	-0.656044	-0.839954	-0.833754	-0.711121	-0.571103	-0.487511
TraesCS1B02G295600	AT3G46060	LOC_Os05g38630	Bradi2g23120	GRMZM2G111494	3		59.665	82.9409	99.3273	97.546	81.1596	56.7396	40.967	31.1591	24.0063	18.1234	15.9993	14.4081	15.6135	17.1686	63.356		0.38843	1.1555	1.69553	1.63683	1.0968	0.29202	-0.227778	-0.551006	-0.786733	-0.980608	-1.05061	-1.10305	-1.06332	-1.01207	0.510069
TraesCS1B02G298200	AT4G19180	LOC_Os10g21000	Bradi1g55820	GRMZM2G140587	3		9.28846	14.002	17.3465	14.0677	12.173	9.43118	8.45813	7.44712	6.90723	5.47	4.1991	3.91004	3.5872	3.66469	12.3179		0.111403	1.22762	2.01963	1.24318	0.794495	0.1452	-0.0852261	-0.324642	-0.452494	-0.792843	-1.0938	-1.16226	-1.23871	-1.22036	0.828804
TraesCS1B02G319400	AT3G43810	LOC_Os05g41210	Bradi2g21460	GRMZM2G117582	3		93.2022	130.033	138.662	124.057	86.8875	52.7738	35.8747	26.0105	21.1167	21.0165	16.4755	13.3745	12.1366	12.2909	77.1072		0.791757	1.60629	1.79712	1.47412	0.652106	-0.102338	-0.47607	-0.694223	-0.802451	-0.804667	-0.905094	-0.973674	-1.00105	-0.997638	0.435809
TraesCS1B02G343800	AT5G08415	LOC_Os05g43576	Bradi2g20230	GRMZM2G039982	3		7.4415	10.4447	9.12228	6.85351	5.17012	5.42708	3.09075	1.717	1.0921	1.42595	1.46394	1.77284	1.1648	1.07879	1.23671		1.12843	2.08537	1.664	0.941076	0.404672	0.486553	-0.257906	-0.695644	-0.894763	-0.788383	-0.776278	-0.67785	-0.871599	-0.899004	-0.848684
TraesCS1B02G352200	AT4G04910	LOC_Os05g44310	Bradi2g19572	GRMZM2G398755	3		48.0398	73.7519	83.4716	65.822	46.9525	31.5034	20.4858	13.2241	8.46514	5.32844	5.02	4.34389	4.77927	6.54669	35.7871		0.669241	1.63569	2.00103	1.33763	0.628375	0.0476859	-0.366439	-0.639386	-0.818262	-0.936162	-0.947756	-0.973169	-0.956804	-0.890371	0.208698
TraesCS1B02G352400	AT1G74310	LOC_Os05g44340	Bradi2g19540	GRMZM2G360681	3		0.943527	26.7538	27.9018	14.1965	9.06342	6.82621	4.66643	3.56042	2.24072	3.54741	0.640779	0.245132	0.296901	0.269216	0.783479		-0.658138	2.24448	2.3736	0.832294	0.255026	0.00342979	-0.239459	-0.363842	-0.512255	-0.365305	-0.692185	-0.73668	-0.730858	-0.733971	-0.676137
TraesCS1B02G355600	AT4G29130	LOC_Os05g44760	Bradi2g19400	GRMZM2G432801	3		32.9162	99.7616	122.703	92.5445	68.7874	51.7496	42.6793	36.105	28.9177	20.7887	16.3091	16.4696	16.1851	15.2467	34.4722		-0.406819	1.61361	2.30703	1.39547	0.677399	0.162427	-0.111726	-0.310438	-0.527675	-0.773377	-0.908776	-0.903924	-0.912524	-0.940887	-0.35979
TraesCS1B02G356900	AT1G51980	LOC_Os01g53700	Bradi2g19332	GRMZM2G005036	3		28.3144	24.9674	18.875	11.6898	8.38195	4.82276	3.99138	3.56696	2.98393	2.32891	2.70202	2.15556	1.73295	2.66436	6.22628		2.36601	1.96914	1.24676	0.394795	0.00257293	-0.419448	-0.518027	-0.568351	-0.637482	-0.715149	-0.670908	-0.735704	-0.785814	-0.675374	-0.25303
TraesCS1B02G364500	AT4G14960	LOC_Os11g14220	Bradi1g10150	GRMZM2G153292	3		1624.35	1612.62	1564.03	1345.24	1025.74	709.728	480.377	311.081	217.383	139.028	76.5356	54.0959	55.8806	82.4061	197.95		1.63841	1.61901	1.53871	1.17707	0.648985	0.12666	-0.252424	-0.532246	-0.687114	-0.816624	-0.919915	-0.957005	-0.954055	-0.910212	-0.719235
TraesCS1B02G366400	AT4G29130	LOC_Os05g45590	Bradi2g18877	GRMZM2G171373	3		31.3922	20.9947	22.7815	24.7048	21.6949	16.8558	16.6896	16.651	13.7823	8.77243	6.02637	3.53977	2.42481	2.86248	12.9998		1.95926	0.730639	0.941775	1.16904	0.813376	0.241562	0.221928	0.217366	-0.121614	-0.713606	-1.03809	-1.33192	-1.46367	-1.41195	-0.214084
TraesCS1B02G373600	AT1G64190	LOC_Os11g29400	Bradi1g54350	GRMZM2G440208	3		44.6362	58.6253	46.3917	40.5795	29.267	23.7753	29.1325	37.6677	42.6328	41.2973	45.6624	42.6988	46.527	37.8737	30.1598		0.564589	2.19604	0.769318	0.0914786	-1.22783	-1.8683	-1.24352	-0.248107	0.330942	0.175187	0.684265	0.338637	0.78509	-0.224087	-1.12371
TraesCS1B02G374200	AT5G15090	LOC_Os05g45950	Bradi2g18630	GRMZM2G115049	3		78.5209	66.8925	56.8726	46.797	38.0089	30.3331	31.1906	27.0611	23.7492	17.6988	13.1181	10.6684	13.7364	14.3278	73.5914		1.8962	1.37554	0.926903	0.475772	0.0822858	-0.261397	-0.223	-0.4079	-0.556189	-0.827096	-1.03219	-1.14188	-1.00451	-0.978029	1.67549
TraesCS1B02G391900	AT4G29840	LOC_Os05g47640	Bradi2g17620	AC234575.1_FG003	3		32.1396	34.1015	20.6581	9.59525	6.47057	5.02694	3.8019	2.11691	1.56638	0.936133	1.00436	0.368213	0.476904	0.955615	2.82854		2.1783	2.35634	1.13634	0.132385	-0.151181	-0.282191	-0.393364	-0.546276	-0.596237	-0.653433	-0.647241	-0.704972	-0.695108	-0.651665	-0.481696
TraesCS1B02G398800	AT1G18080	LOC_Os01g49290	Bradi2g17350	GRMZM2G040477	3		177.694	141.738	89.2785	56.7386	45.1891	39.079	31.2536	20.3492	9.9267	5.45568	5.32447	1.40927	1.06601	1.73254	15.286		2.58788	1.89826	0.892075	0.267956	0.0464355	-0.0707553	-0.220848	-0.429995	-0.6299	-0.715654	-0.718171	-0.793265	-0.799849	-0.787065	-0.527107
TraesCS1B02G408600	AT5G25510	LOC_Os05g48150	Bradi2g17210	GRMZM2G181104	3		36.2632	35.8852	31.1468	18.644	8.77485	3.57198	1.50923	0.524648	0.543402	0.357774	0.125924	0.0405654	0.1263	0.104136	0.727039		2.00149	1.9735	1.62277	0.697328	-0.0331715	-0.418281	-0.570964	-0.643841	-0.642453	-0.656193	-0.673354	-0.679672	-0.673326	-0.674967	-0.628861
TraesCS1B02G411700	AT5G42080	LOC_Os05g48240	Bradi2g17090	GRMZM2G314647	3		74.5135	102.437	120.142	107.745	87.8946	65.4489	47.0014	28.7472	17.8772	13.1312	10.6163	8.45888	9.77455	10.8503	49.6181		0.624803	1.34487	1.80142	1.48173	0.969858	0.391059	-0.0846421	-0.555358	-0.835657	-0.958041	-1.02289	-1.07853	-1.0446	-1.01686	-0.0171644
TraesCS1B02G413800	AT1G78560	LOC_Os04g31210	Bradi3g41190	GRMZM2G123884	3		11.5884	7.12598	5.10812	3.85231	2.57248	1.50687	1.25093	0.731985	0.22852	0.0792447	0.0230581	0.0355212	0.0076917	0.0204683	0.358127		2.86322	1.48776	0.865779	0.478693	0.0842022	-0.244258	-0.323151	-0.483108	-0.638294	-0.684306	-0.701625	-0.697783	-0.706362	-0.702423	-0.598345
TraesCS1B02G415400	AT4G21700	LOC_Os05g48370	Bradi2g16940	GRMZM2G027420	3		5.07496	9.48647	11.2722	6.53643	3.84791	2.87131	1.66432	0.925447	0.755136	0.488122	0.924542	0.895737	0.591811	0.985392	8.04064		0.414665	1.67545	2.1858	0.832345	0.0639821	-0.215122	-0.560072	-0.771237	-0.819911	-0.896222	-0.771496	-0.779728	-0.866588	-0.754105	1.26224
TraesCS1B02G425700	AT1G23410	LOC_Os01g22490	Bradi2g34750	GRMZM2G047732	3		90.8749	76.5622	47.8007	34.6329	27.1391	27.9411	22.9397	17.3652	12.2433	8.51444	8.4951	3.05705	3.03421	3.67349	20.3669		2.50309	1.94242	0.815756	0.299941	0.00638877	0.037804	-0.158115	-0.376479	-0.577119	-0.723188	-0.723946	-0.936969	-0.937863	-0.912821	-0.258897
TraesCS1B02G443600	AT1G15510	LOC_Os05g49920	Bradi2g15700	GRMZM2G455587	3		7.77527	5.21641	8.15162	7.96086	5.51157	4.50219	3.61647	2.00844	0.975327	0.754967	0.705266	0.197248	0.174112	0.498034	2.83545		1.53051	0.63699	1.66193	1.59532	0.740055	0.387591	0.0783072	-0.4832	-0.843951	-0.920898	-0.938253	-1.11565	-1.12373	-1.01062	-0.194417
TraesCS1B02G462400	AT4G27610	LOC_Os05g51000	Bradi2g14680	GRMZM2G060355	3		12.3907	10.344	11.347	12.4901	11.1224	7.24422	3.05458	1.25271	0.641385	0.159897	0.241519	0.273275	0.258119	0.371633	3.61776		1.48437	1.07402	1.27511	1.5043	1.23008	0.45251	-0.387504	-0.748776	-0.871346	-0.967883	-0.951518	-0.945151	-0.94819	-0.92543	-0.274589
TraesCS1B02G465700	AT4G34100	LOC_Os08g01040	Bradi3g12860	GRMZM2G051792	3		8.90477	8.93211	8.17892	3.47776	1.94467	1.33777	0.910866	1.14808	1.1265	0.996734	0.816239	0.652571	0.43643	0.745479	6.64741		1.83204	1.84065	1.6036	0.124004	-0.358503	-0.549511	-0.683871	-0.609213	-0.616004	-0.656846	-0.713653	-0.765164	-0.83319	-0.735923	1.12159
TraesCS1B02G474900	AT1G55160	LOC_Os05g51540	Bradi2g14380	GRMZM2G172274	3		6.09703	6.37824	6.10652	4.37948	2.22386	1.11285	1.44156	0.891235	0.92914	1.25175	1.47578	1.24202	1.28701	1.63445	4.82861		1.62482	1.76141	1.62943	0.79054	-0.256521	-0.796181	-0.636511	-0.903826	-0.885414	-0.728712	-0.61989	-0.733435	-0.711585	-0.542821	1.0087
TraesCS1B02G480700	AT1G48620	LOC_Os05g51850	Bradi2g14101	GRMZM2G008456	3		16.417	15.2345	18.363	16.2773	12.0096	7.26977	5.68911	5.26823	3.95824	3.08117	2.85956	1.63619	1.56676	1.86081	6.63236		1.45547	1.25399	1.78705	1.43167	0.704508	-0.103109	-0.372434	-0.444148	-0.667355	-0.816798	-0.854558	-1.06301	-1.07483	-1.02473	-0.211716
TraesCS1D02G005300	AT1G50180	LOC_Os11g34920	Bradi4g16492	GRMZM2G074496	3		4.64108	14.9994	11.8056	7.17196	4.1201	2.5966	1.41171	1.21252	1.19662	1.0932	0.972088	0.689094	0.610149	0.39368	3.48954		0.207939	2.65316	1.89922	0.805388	0.0849545	-0.27469	-0.5544	-0.601421	-0.605173	-0.629588	-0.658178	-0.724983	-0.743619	-0.79472	-0.0638988
TraesCS1D02G007700	AT1G53280	LOC_Os01g11880	Bradi2g07040	GRMZM2G102927	3		6.18716	19.193	10.0769	7.94656	5.1954	1.42391	0.258238	0.113987	0.0820319	0.0606934	0.0300315	0	0	0	0.0138131		0.52584	2.95529	1.25242	0.854489	0.340583	-0.363918	-0.58166	-0.608606	-0.614575	-0.618561	-0.624288	-0.629898	-0.629898	-0.629898	-0.627318
TraesCS1D02G013100	AT1G71440	LOC_Os05g01500	Bradi2g39750	GRMZM2G060857	3		15.7921	16.2695	15.5021	13.4702	11.0154	7.73841	6.37382	4.39559	3.33093	2.59571	1.75386	1.28486	1.44479	1.76615	5.49495		1.55886	1.64562	1.50615	1.13684	0.690688	0.0950892	-0.152926	-0.512472	-0.705974	-0.8396	-0.992607	-1.07785	-1.04878	-0.990374	-0.312662
TraesCS1D02G018300	AT1G19910	LOC_Os02g34510	Bradi2g39690	GRMZM5G893252	3		16.4461	51.166	73.2836	74.5536	56.4406	48.5986	42.4615	35.1285	32.5044	29.3512	25.2927	20.2181	21.7904	22.3743	49.0137		-1.30401	0.625702	1.85499	1.92557	0.918862	0.483009	0.141912	-0.265651	-0.411497	-0.586755	-0.812324	-1.09437	-1.00698	-0.974526	0.506076
TraesCS1D02G055200	AT3G45850	LOC_Os05g02670	Bradi2g37750	GRMZM2G024576	3		19.7157	36.0292	43.5463	29.1188	13.9354	7.97225	6.29144	4.76224	4.22823	2.577	1.81551	1.17055	0.896423	1.14832	1.78001		0.595159	1.80129	2.35705	1.29037	0.167795	-0.273081	-0.39735	-0.51041	-0.549891	-0.671974	-0.728274	-0.775958	-0.796225	-0.777601	-0.730898
TraesCS1D02G074500	AT4G23100	LOC_Os05g03820	Bradi2g38340	GRMZM2G111579	3		86.8227	71.3993	73.6978	78.2108	69.4537	64.3751	61.2303	54.2499	45.3715	38.3263	40.4185	33.0535	32.3928	32.756	62.4343		1.74268	0.862676	0.993822	1.25131	0.751668	0.461904	0.282472	-0.1158	-0.622367	-1.02434	-0.904966	-1.32519	-1.36288	-1.34216	0.351168
TraesCS1D02G078400	AT3G03810	LOC_Os05g04190	Bradi2g38540	GRMZM2G014793	3		12.2284	16.8813	20.3331	17.1884	11.3101	7.05812	5.18466	3.46715	2.65266	1.79077	1.07012	0.567462	0.585577	0.701893	3.13326		0.797216	1.49908	2.01978	1.54541	0.658691	0.0172859	-0.265321	-0.524402	-0.647266	-0.777281	-0.885989	-0.961813	-0.959081	-0.941535	-0.574769
TraesCS1D02G082900	AT2G47000	LOC_Os01g18670	Bradi2g36897	GRMZM2G119894	3		47.311	81.3179	117.708	93.5533	51.951	23.6725	17.825	23.247	26.838	23.1019	20.149	26.0707	23.0067	22.0943	57.6078		0.11998	1.24895	2.45702	1.65514	0.274022	-0.664773	-0.858902	-0.6789	-0.559687	-0.683716	-0.781749	-0.585158	-0.686879	-0.717168	0.461818
TraesCS1D02G089300	AT4G03080	LOC_Os05g05240	Bradi2g36370	GRMZM2G009593	3		24.3282	27.789	29.9174	26.5475	22.4148	14.1364	8.2439	7.29771	5.57032	4.74994	5.6215	6.27829	5.29065	4.93925	22.0365		1.04712	1.41008	1.63331	1.27987	0.846444	-0.0217823	-0.639779	-0.739013	-0.92018	-1.00622	-0.914812	-0.845929	-0.949512	-0.986366	0.806773
TraesCS1D02G094400	AT3G59890	LOC_Os02g24020	Bradi3g11590	GRMZM2G090241	3		74.682	47.5908	37.0203	39.3963	33.8788	24.2875	15.4097	9.45913	3.71057	1.19028	0.578528	0.237428	0.292905	0.566323	10.977		2.53446	1.27991	0.790411	0.90044	0.644935	0.200779	-0.210339	-0.485899	-0.752105	-0.868815	-0.897144	-0.91294	-0.910371	-0.89771	-0.41561
[truncated: 6,742 more rows]

## Sheet: GO Module 1
Wheat gene ID	Arabidopsis	WGCNA module				GO_Biological_Process
[truncated: 1,017 more rows]

## Sheet: GO Module 2
Wheat gene ID	Arabidopsis	WGCNA module				GO_Biological_Process
[truncated: 36 more rows]

[truncated: 10 more sheets: GO Module 3, GO Module 4, GO Module 5, GO Module 6, GO Module 7, GO Module 8, GO Module 9, GO Module 10, GO Module 11, GO Module 12]
