# Supplementary material for: Cellular and transcriptomic analyses reveal two-staged chloroplast biogenesis underpinning photosynthesis build-up in the wheat leaf
Source: Genome Biol. 2021 May 11;22:151. doi: 10.1186/s13059-021-02366-3 (PMC8111775; doi:10.1186/s13059-021-02366-3)
Supplement: Supplementary file 7 — Additional file 7: Table S10. Regulatory weighting estimated by GENIE3, displayed in Fig. 6c and Figure S9. The values represent the weighting of regulation between candidate transcriptional regulators and genes for chloroplast-targeted proteins. [file 13059_2021_2366_MOESM7_ESM.xlsx]

## Sheet: Wheat_chlp_SUBA_GENIE3
	TraesCS7A02G422200	TraesCS7B02G322600	TraesCS7D02G414400	TraesCS6A02G118000	TraesCS6B02G146200	TraesCS6D02G108000	TraesCS3D02G342900	TraesCS3B02G381100	TraesCS3A02G349000	TraesCS7A02G363100	TraesCS7B02G264800	TraesCS7D02G359900	TraesCS3A02G297500	TraesCS3B02G339200	TraesCS3D02G304800	TraesCS3A02G128900	TraesCS3D02G129800	TraesCS6A02G175800	TraesCS6B02G209600	TraesCS6D02G167800	TraesCS7A02G339800	TraesCS7B02G251400	TraesCS7D02G347500	TraesCS3A02G161000	TraesCS3B02G191600	TraesCS3D02G168200	TraesCS1A02G260300	TraesCS1B02G270800	TraesCS1D02G260200				TraesCS5B02G422000	TraesCS5A02G420200	TraesCS5D02G428400	TraesCS5D02G386500	TraesCS5A02G376500	TraesCS5B02G380200	TraesCS5A02G049600	TraesCS5B02G054800	TraesCS5D02G060300	TraesCS1A02G083000	TraesCS1B02G100400	TraesCS1D02G084200	TraesCS2A02G253900	TraesCS2B02G273500	TraesCS2D02G254400
gene	CIA2_1	CIA2_1	CIA2_1	CIA2_2	CIA2_2	CIA2_2	SVR4/RCB	SVR4/RCB	SVR4/RCB	GNC	GNC	GNC	Hemera	Hemera	Hemera	HY5_1	HY5_1	HY5_2	HY5_2	HY5_2	GLK1_1	GLK1_1	GLK1_1	GLK1_2	GLK1_2	GLK1_2	NCP	NCP	NCP				PIF1.2	PIF1.2	PIF1.2	PIF1.3	PIF1.3	PIF1.3	PIF3.1	PIF3.1	PIF3.1	PIF3.2	PIF3.2	PIF3.2	PIF1.1	PIF1.1	PIF1.1
TraesCS1A02G011800(AT3G25500)	0.025719	0.018748	0.0418773	0.00333399	0.00104503	0.00080642	0.00192227	0.00167576	0.00503046	0.00138033	0.0022436	0.00096553	0.00334679	0.00126589	0.000818031	0.00182804	0.00249429	0.0610302	0.0660079	0.0668385	0.0244134	0.0579625	0.0121743	0.0648728	0.0588532	0.0642148	0.00381772	0.00891639	0.0555255				0.0204508	0.00601887	0.00749673	0.0452592	0.0630625	0.0579008	0.0109311	0.0521942	0.0452639	0.00527265	0.00762112	0.00612363	0.00730713	0.00362894	0.00234057
TraesCS1A02G029200(AT2G29140)	0.0154556	0.0132461	0.0164953	0.00493056	0.000621663	0.00441887	0.00304698	0.00417119	0.00133687	0.00264163	0.00241118	0.0028097	0.00212862	0.00254194	0.00242942	0.00110731	0.000845572	0.0866616	0.07188	0.0826025	0.0847036	0.0792746	0.0676998	0.0535977	0.0377396	0.0371531	0.00455957	0.00563375	0.0252567				0.0934776	0.00366705	0.0189787	0.0241881	0.032283	0.0295056	0.00796743	0.0247782	0.0273427	0.00302276	0.00461196	0.0061741	0.00298414	0.000936451	0.00268108
TraesCS1A02G035000(AT4G30840)	0.0215748	0.0272259	0.0251315	0.00272785	0.00156362	0.00194848	0.00404129	0.00468474	0.00108166	0.00299631	0.00428511	0.00393606	0.00624621	0.00243603	0.00242575	0.000633762	0.000433014	0.0756292	0.0908778	0.092413	0.0843604	0.0779835	0.0819588	0.0383978	0.0461351	0.0361434	0.00891463	0.00860426	0.0223284				0.085228	0.00396485	0.0125789	0.0172636	0.0258481	0.0205014	0.00623423	0.0118985	0.0185721	0.00386785	0.00320997	0.00395255	0.00447787	0.00236777	0.00291595
TraesCS1A02G036300(AT5G62620)	0.00677318	0.0115958	0.00896572	0.00357137	0.00297966	0.00293485	0.00513251	0.00965381	0.00428575	0.00339801	0.00297922	0.00403244	0.00461372	0.00249609	0.00326784	0.00096661	0.000629851	0.0779943	0.0935605	0.0850032	0.0582081	0.0924549	0.0873204	0.0473128	0.0451425	0.0395639	0.00442915	0.0033588	0.00755811				0.0943732	0.0118585	0.041848	0.0111387	0.0175763	0.00828763	0.0187088	0.013855	0.0101475	0.00392903	0.00910195	0.0172893	0.00867152	0.00611443	0.00691715
TraesCS1A02G060600(AT2G37080)	0.0127652	0.0124066	0.0154915	0.00449969	0.0026925	0.00391	0.00546868	0.00715759	0.00234951	0.00378991	0.00331346	0.00525102	0.00576528	0.00229479	0.0036255	0.000483729	0.000954186	0.0822411	0.0777879	0.0777926	0.0831374	0.0733651	0.0731613	0.0455046	0.0341336	0.0386612	0.00396588	0.00429726	0.0129223				0.0729108	0.01363	0.0310415	0.0225291	0.0271404	0.0241042	0.0212291	0.0285241	0.0190875	0.00460346	0.00909438	0.0105932	0.00892125	0.00227345	0.00512825
TraesCS1A02G071300(AT3G56690)	0.011756	0.00902933	0.0136812	0.00553678	0.00273393	0.00424365	0.00546905	0.0138508	0.00501608	0.00402272	0.00413633	0.00411213	0.00462289	0.00271291	0.00429828	0.000578653	0.000604355	0.0641298	0.0617222	0.0660007	0.0741661	0.0905558	0.0822532	0.0456525	0.0305898	0.0421931	0.0121843	0.013085	0.0252892				0.0713038	0.0129819	0.0503005	0.0160499	0.0312036	0.0109203	0.0292538	0.0205433	0.00978634	0.00459755	0.00642164	0.0151717	0.00575968	0.00321291	0.0082664
TraesCS1A02G097100(AT5G09380)	0.0285553	0.0268585	0.0374049	0.00523363	0.00300339	0.00567937	0.00410973	0.00834666	0.00158313	0.00392902	0.00425449	0.00589518	0.00462898	0.003266	0.00333102	0.000791389	0.000918339	0.0805596	0.0658968	0.0607555	0.0709299	0.0735009	0.0609351	0.0410554	0.0365205	0.0384623	0.00970696	0.0123922	0.0291548				0.0543914	0.0063745	0.0121018	0.0340576	0.0351881	0.0339452	0.0110243	0.0357659	0.0308593	0.00309008	0.00302464	0.00338733	0.00236774	0.00244463	0.00431847
TraesCS1A02G105400(AT1G23410)	0.00752678	0.00670461	0.00913816	0.00489194	0.00427656	0.00248619	0.00969796	0.00746605	0.0135873	0.0059125	0.00377075	0.00588728	0.00466224	0.00390881	0.00380456	0.00080138	0.00179925	0.0868353	0.100788	0.0944944	0.0834507	0.0688731	0.0741707	0.0298725	0.0278097	0.0194052	0.00314149	0.00419683	0.00450911				0.0950153	0.0117349	0.0523937	0.00619957	0.0187977	0.00647899	0.0342004	0.0129059	0.00567223	0.00564403	0.0127589	0.0164414	0.0125062	0.00954461	0.00583721
TraesCS1A02G112500(AT1G26910)	0.00946027	0.0121046	0.0117175	0.00471213	0.00552628	0.00783503	0.010948	0.0206738	0.021867	0.00664846	0.00679713	0.0122169	0.0042408	0.00413231	0.00594192	0.000754939	0.00137189	0.0791816	0.0511783	0.0627251	0.0979329	0.0843746	0.0876139	0.0273342	0.0213029	0.0159773	0.0158532	0.0170316	0.0134545				0.0660231	0.00884028	0.0475057	0.0069871	0.0276046	0.00822682	0.0422441	0.0179516	0.00617932	0.00284881	0.0110989	0.0172466	0.00604807	0.00522324	0.00506293
TraesCS1A02G115500(AT4G32400)	0.0433811	0.0349252	0.03971	0.0157248	0.0176874	0.0139626	0.0329419	0.0120187	0.0358273	0.0352066	0.0288532	0.0326642	0.0121018	0.01631	0.018652	0.0183604	0.0173017	0.0315412	0.0366711	0.0323752	0.0231943	0.0307075	0.0104496	0.0273354	0.0215837	0.0476131	0.0286176	0.0279601	0.0267737				0.0146707	0.0088537	0.010175	0.0198991	0.0225641	0.0298267	0.015119	0.0265785	0.0308492	0.00892172	0.00534707	0.00764855	0.010735	0.0099767	0.00838363
TraesCS1A02G119800(AT5G11460)	0.0279356	0.0241243	0.0381474	0.00413291	0.00322626	0.00303876	0.00454879	0.00460554	0.00285352	0.00225997	0.0022785	0.00436366	0.00338678	0.00194014	0.00393304	0.0023718	0.00308342	0.0540971	0.0679289	0.0662004	0.0389443	0.0591006	0.0303141	0.0432207	0.0512163	0.0435572	0.0118889	0.0159611	0.0407552				0.0301402	0.0156212	0.0245651	0.0441702	0.0422992	0.03975	0.0237912	0.0445692	0.0403706	0.00261491	0.00468271	0.00632467	0.00656676	0.00499169	0.0101272
TraesCS1A02G143400(AT1G67120)	0.0411657	0.042778	0.0473471	0.00360251	0.0013696	0.00239124	0.00416321	0.00144843	0.00117131	0.000940389	0.00206709	0.00215734	0.00291882	0.0026617	0.00153278	0.00132128	0.00200485	0.0661795	0.0719576	0.061645	0.0439703	0.0608094	0.0214193	0.050349	0.0444648	0.035972	0.00933943	0.010597	0.047845				0.0358136	0.00274642	0.00975438	0.0405416	0.048743	0.0444297	0.00624349	0.0657745	0.0421636	0.00155608	0.00313719	0.00467138	0.00339535	0.00185275	0.00358722
TraesCS1A02G145000(AT3G23990)	0.00926208	0.00797919	0.00870396	0.0050862	0.00254595	0.0033271	0.00410513	0.00675201	0.00477119	0.0029638	0.000791361	0.00280512	0.00263267	0.00397392	0.00406467	0.000453516	0.000728075	0.103024	0.0724457	0.0639414	0.0829761	0.109081	0.109148	0.0447724	0.0322882	0.0177211	0.00234722	0.00422586	0.00310266				0.0836837	0.00938378	0.0664659	0.00560612	0.0129549	0.00524249	0.0276163	0.0149066	0.00272011	0.00126206	0.0154027	0.0238973	0.00591169	0.0050342	0.00389223
TraesCS1A02G152900(AT1G74260)	0.0581823	0.0568483	0.0761468	0.00316377	0.0023443	0.00569771	0.00349801	0.00181188	0.002117	0.00213532	0.00165957	0.00216957	0.00776845	0.00676669	0.00186828	0.00291947	0.00247816	0.0569672	0.0489316	0.0538782	0.0387505	0.0564136	0.0239478	0.0461071	0.0361673	0.043831	0.0110351	0.0259939	0.06176				0.0240165	0.00208097	0.00891043	0.0310902	0.0414624	0.0427928	0.0055963	0.0393999	0.0406606	0.00378908	0.00419741	0.00531923	0.00358362	0.00181589	0.0039255
TraesCS1A02G154600(AT1G18485)	0.0201922	0.0229575	0.0169231	0.00646001	0.0051611	0.00426904	0.00587437	0.0124111	0.0161822	0.0116541	0.00339873	0.00730629	0.00379793	0.0028376	0.00331001	0.00249581	0.00532975	0.0495129	0.0496716	0.0408822	0.0495828	0.0837036	0.0388538	0.0382268	0.0409354	0.0402661	0.0154556	0.0222506	0.0420373				0.0217723	0.0182095	0.0134832	0.0275262	0.0616355	0.0395598	0.0289001	0.0495646	0.0384607	0.00443702	0.00895244	0.0106219	0.00461317	0.00310245	0.00722157
TraesCS1A02G166000(AT2G47110)	0.0108701	0.00705376	0.0152189	0.00814347	0.00581044	0.00577129	0.0112401	0.0283944	0.02216	0.00790743	0.00753092	0.0104647	0.00528532	0.0027867	0.00384232	0.00203989	0.00226211	0.0637476	0.0873416	0.0800606	0.074815	0.0752369	0.0739908	0.0218688	0.0161704	0.0123973	0.0138622	0.0133787	0.0139415				0.0869357	0.0106337	0.0485167	0.00490602	0.0213676	0.00676046	0.0401634	0.0155954	0.00792593	0.00272734	0.00916553	0.0177949	0.0117172	0.00595668	0.00624034
TraesCS1A02G170500(AT4G03430)	0.0864322	0.0803744	0.0951983	0.0158401	0.0134897	0.0164014	0.0176443	0.0413645	0.0179357	0.00929604	0.0100569	0.0176883	0.0148054	0.00597295	0.0079407	0.00241479	0.00257239	0.0162812	0.018881	0.0205523	0.036884	0.0337908	0.0208495	0.018891	0.0111947	0.0129099	0.0645424	0.0691418	0.0865947				0.0176125	0.00504412	0.00607411	0.0124982	0.022881	0.0105154	0.017826	0.0113876	0.00833413	0.00389339	0.00391037	0.00382222	0.0039015	0.00301816	0.0033403
TraesCS1A02G190200(AT5G46570)	0.0107316	0.0117407	0.0154267	0.00441822	0.00383839	0.00274122	0.00474063	0.00839732	0.00471843	0.00322446	0.00187539	0.00311792	0.00502653	0.00314952	0.00351878	0.000352041	0.0010712	0.0963647	0.0811763	0.0538813	0.087287	0.100896	0.109488	0.0203525	0.0135125	0.0113008	0.00364549	0.00615881	0.00378999				0.073366	0.0129782	0.0851332	0.00374732	0.0179268	0.00682451	0.0425717	0.0169038	0.00286098	0.00123186	0.0159314	0.0244557	0.008374	0.00802214	0.00372941
TraesCS1A02G210400(AT4G22590)	0.0108449	0.0116472	0.0397294	0.00697816	0.00734796	0.0050158	0.00602947	0.0132923	0.00597433	0.00996776	0.00350726	0.00488206	0.0220181	0.0284176	0.0100651	0.0130514	0.00939826	0.0431151	0.0482344	0.051117	0.0323103	0.0421428	0.0146462	0.0630706	0.0470678	0.0564515	0.00576752	0.0138276	0.0398109				0.013302	0.0109014	0.0131399	0.0267889	0.0482353	0.0335571	0.00972173	0.0218347	0.0690401	0.0180223	0.0279823	0.0230252	0.00739375	0.00481411	0.00651261
TraesCS1A02G224000(AT3G51800)	0.0114647	0.010671	0.0172197	0.00386193	0.00228761	0.00401179	0.00443991	0.00971341	0.00333728	0.00385753	0.00403659	0.00446431	0.00437425	0.00266821	0.00311265	0.000540989	0.000446803	0.0832174	0.0787727	0.0850334	0.0982677	0.0934927	0.0919073	0.0515222	0.0463157	0.0342836	0.00738363	0.0103821	0.0152254				0.0811782	0.00485774	0.0235211	0.0101395	0.0249131	0.0109302	0.0140557	0.00850932	0.00972757	0.00277847	0.0049333	0.00733371	0.00535356	0.00202927	0.00342671
TraesCS1A02G225100(AT5G05560)	0.0155288	0.0134528	0.0191386	0.0016852	0.000794484	0.0027693	0.00277415	0.00182924	0.000914562	0.00218519	0.00235557	0.00191293	0.00217563	0.00106599	0.00166549	0.00158916	0.000839433	0.0766093	0.0837229	0.0849894	0.0707794	0.0707489	0.0604448	0.0609951	0.0313024	0.0426853	0.00718476	0.00636743	0.0354409				0.0677033	0.00462166	0.0187644	0.0295808	0.0428775	0.0276961	0.00846946	0.0399166	0.0328753	0.00350787	0.00403971	0.007073	0.00482474	0.0014664	0.00263614
TraesCS1A02G227600(AT1G50030)	0.105481	0.0853979	0.101558	0.00720947	0.00573387	0.0121837	0.00999721	0.0108308	0.00460882	0.00435162	0.00632385	0.00531138	0.00610589	0.00535191	0.00547246	0.00183429	0.00332771	0.0251585	0.0396972	0.0372811	0.0411184	0.0539793	0.0171435	0.0253977	0.0226179	0.0201623	0.0380744	0.0420209	0.0483944				0.0308374	0.00508711	0.00982183	0.0298215	0.0255492	0.0241366	0.0130126	0.0303603	0.0173591	0.00230945	0.00413336	0.00329916	0.00463251	0.00256004	0.00495348
TraesCS1A02G229700(AT3G07440)	0.0116318	0.0091195	0.0104367	0.00304703	0.00304976	0.00345259	0.00435245	0.0138354	0.00548105	0.00346471	0.0023704	0.00371025	0.00293934	0.00266084	0.00313954	0.00097222	0.00124338	0.0811425	0.0948823	0.0836061	0.0840564	0.080337	0.100498	0.0438872	0.0343905	0.0319142	0.0155068	0.0158241	0.0110454				0.0823207	0.00816191	0.0403443	0.00343468	0.0148025	0.00822297	0.023123	0.0132525	0.00555155	0.00340268	0.0101583	0.012465	0.00696097	0.00125262	0.00454811
TraesCS1A02G240300(AT2G01210)	0.00609942	0.00507969	0.00833043	0.00381511	0.00329389	0.0030291	0.00286143	0.00677097	0.0050779	0.00280908	0.00292585	0.00208271	0.00296955	0.00323863	0.00276525	0.000853337	0.00120222	0.09259	0.0854662	0.0934504	0.10579	0.082238	0.104054	0.0360021	0.0288567	0.0203305	0.00276809	0.00363591	0.00239169				0.0937312	0.0166569	0.0456797	0.00392997	0.0155234	0.00669834	0.0297917	0.0126052	0.00539088	0.00228478	0.0150828	0.0126294	0.00764598	0.00699299	0.00457851
TraesCS1A02G269000(AT1G72040)	0.029488	0.02357	0.0407654	0.00157855	0.000351002	0.00201084	0.00168076	0.00151178	0.000541515	0.000849324	0.00279718	0.00105732	0.00110737	0.00133448	0.00283774	0.00158703	0.000856408	0.0597107	0.0596961	0.0682896	0.0268938	0.0630494	0.0176165	0.0581316	0.0584452	0.0572872	0.00256769	0.0101521	0.0845953				0.0179107	0.000998005	0.00461213	0.0548796	0.0544456	0.0582504	0.0054135	0.0715894	0.0429484	0.00144267	0.0014741	0.00219439	0.00154479	0.000937241	0.000999168
TraesCS1A02G284300(AT5G02370)	0.00814842	0.0118245	0.0119285	0.00239866	0.000719591	0.00297258	0.00326349	0.00206368	0.00182037	0.00282174	0.00153421	0.00191886	0.0023644	0.000739482	0.00212404	0.000407124	0.000811841	0.109602	0.114439	0.0942039	0.085125	0.0940865	0.084833	0.0529098	0.0410775	0.0300842	0.00223775	0.00418419	0.0113406				0.0879286	0.00425882	0.0254355	0.0139245	0.0202046	0.0168008	0.00923727	0.009509	0.0101617	0.00388674	0.00481812	0.0034531	0.00324285	0.00206513	0.00308912
TraesCS1A02G288300(AT2G35040)	0.0264764	0.0163259	0.0262267	0.0019555	0.00266379	0.00194837	0.00274414	0.00427857	0.00349539	0.00202757	0.00260443	0.00213071	0.00162092	0.00157942	0.00194453	0.000583244	0.0011354	0.0622995	0.0661547	0.0737018	0.040684	0.0700698	0.0256831	0.0412772	0.0639129	0.0500713	0.00593803	0.0097465	0.0615775				0.0365446	0.00401842	0.0173694	0.0506125	0.0497887	0.0474579	0.00867461	0.0572683	0.0376246	0.0014642	0.00294572	0.00524016	0.00414947	0.00128803	0.00469588
TraesCS1A02G313500(AT5G20620)	0.0659916	0.0581625	0.0715467	0.00476122	0.00339784	0.00536468	0.00408673	0.00623452	0.00228271	0.00314424	0.00379869	0.00415107	0.00396072	0.0016301	0.00184733	0.00106952	0.00100915	0.0516084	0.0584097	0.0584818	0.0503887	0.0578453	0.0310498	0.0440842	0.0459644	0.0401778	0.0147484	0.0216578	0.0422457				0.0287692	0.0059973	0.00903839	0.0340529	0.0352005	0.0292772	0.00677886	0.0306138	0.037937	0.00240623	0.00272142	0.00579148	0.00514999	0.00269309	0.00447132
TraesCS1A02G321000(AT1G11360)	0.0102866	0.00759638	0.014148	0.00319664	0.00296029	0.00192254	0.00464746	0.0065534	0.0089484	0.00326272	0.00162889	0.00302016	0.00351526	0.00221409	0.00273555	0.00166001	0.00208366	0.0903443	0.106226	0.0624322	0.0823618	0.0797458	0.0804264	0.0191386	0.0162644	0.0128675	0.00509888	0.00705464	0.00299109				0.122582	0.0144552	0.0720118	0.00396183	0.013076	0.00556448	0.0431441	0.0184231	0.00291043	0.00218234	0.0179239	0.0178	0.00923125	0.00692766	0.00447511
TraesCS1A02G329400(AT3G48190)	0.0565132	0.0734965	0.0644765	0.00365532	0.00192371	0.00288869	0.00471955	0.00208818	0.00142409	0.00113707	0.00171558	0.00348426	0.00418354	0.00439093	0.00144833	0.00114828	0.00119601	0.0548326	0.0570693	0.0626083	0.0396852	0.0472962	0.0140477	0.0484092	0.0427806	0.0540138	0.0128982	0.0213865	0.0570111				0.0166247	0.00390139	0.00627768	0.0380503	0.0378307	0.0449015	0.00513422	0.0437602	0.0442673	0.00165288	0.00197855	0.00201533	0.00448521	0.00339236	0.00379933
TraesCS1A02G357200(AT1G64190)	0.0170386	0.0122517	0.014369	0.00770442	0.00680845	0.00653891	0.00695989	0.00742324	0.00589847	0.00582669	0.00491592	0.00635887	0.0108659	0.00929613	0.011572	0.00418772	0.0187758	0.117346	0.126871	0.118386	0.0384029	0.0402113	0.0340517	0.0149017	0.00931138	0.00619479	0.00769619	0.00617771	0.00799054				0.0664834	0.0216075	0.055382	0.0163558	0.00836349	0.0160371	0.0335357	0.0123662	0.0112029	0.0094539	0.0136567	0.0171884	0.0143045	0.00761484	0.012115
TraesCS1A02G360300(AT1G74260)	0.0163181	0.0152583	0.0199121	0.0027092	0.002323	0.00433073	0.0060862	0.00729027	0.00470143	0.00165406	0.00414862	0.0038355	0.00392657	0.00198035	0.00278875	0.00105006	0.000838872	0.0743254	0.0852122	0.0728605	0.0728204	0.079275	0.0666672	0.0508192	0.0318334	0.0351376	0.0105686	0.012315	0.0300757				0.0912568	0.00497972	0.0176648	0.0201283	0.0369907	0.0204248	0.0116197	0.0238017	0.0282626	0.00399958	0.00447639	0.00643064	0.00387988	0.00154155	0.00348056
TraesCS1A02G361600(AT1G07790)	0.0140006	0.0159079	0.0185606	0.00494668	0.00262701	0.00184036	0.0024176	0.00426238	0.00178811	0.00392736	0.00314237	0.00215221	0.0055322	0.00211785	0.00671153	0.00196147	0.00228033	0.0768352	0.108599	0.0748693	0.0616904	0.0628922	0.0501901	0.0522016	0.0462252	0.0584518	0.00308786	0.00526212	0.0325696				0.0532126	0.00403404	0.0122072	0.0305155	0.0378245	0.0290731	0.0047722	0.0409836	0.0388279	0.0036453	0.00467753	0.00408168	0.00543307	0.00167417	0.00198624
TraesCS1A02G367900(AT1G07790)	0.0240271	0.0149343	0.0167936	0.00447816	0.00191244	0.00136478	0.00233628	0.00393503	0.00260343	0.00398612	0.00253985	0.00278163	0.00334949	0.00152373	0.00420034	0.00110182	0.00242093	0.0810457	0.0983572	0.0913822	0.0584815	0.0733502	0.0523025	0.0446314	0.0520457	0.0462301	0.00515378	0.00557127	0.0262177				0.0519748	0.00342981	0.0141912	0.0300381	0.0326999	0.0353358	0.00517322	0.0407741	0.0325673	0.00534784	0.0039942	0.00464416	0.00669878	0.00164223	0.00243012
TraesCS1A02G368000(AT1G07790)	0.0176116	0.0150224	0.0166949	0.00578693	0.00278006	0.00225303	0.00335988	0.00581435	0.00167616	0.00295135	0.00306646	0.00289421	0.0044946	0.00162223	0.00460017	0.0018162	0.00132296	0.0671948	0.0968039	0.0851708	0.0708432	0.0792093	0.0623864	0.0441214	0.0458401	0.0454948	0.00468401	0.00491216	0.0267651				0.0712413	0.00519761	0.0135101	0.0260209	0.0238012	0.0360218	0.00842881	0.0307619	0.0343509	0.00459145	0.00479238	0.00485035	0.00526342	0.00156562	0.00240899
TraesCS1A02G378000(AT1G18080)	0.0128392	0.00677365	0.0107497	0.00727398	0.00496892	0.00535068	0.0119584	0.00688566	0.0127373	0.0103556	0.00521225	0.00970046	0.00650054	0.00619209	0.0058036	0.00099764	0.0018679	0.0755366	0.0843019	0.0884793	0.0787125	0.0764953	0.0749242	0.0183119	0.0223495	0.0198238	0.00354402	0.00414034	0.00520016				0.0985035	0.0185405	0.0565085	0.00615639	0.014664	0.00796805	0.0262688	0.0189796	0.00869849	0.00564079	0.0123696	0.0180559	0.00936004	0.0118998	0.00839879
TraesCS1A02G388600(AT1G07790)	0.0119799	0.00708234	0.0129198	0.00496095	0.00272803	0.00381911	0.00211072	0.00370544	0.00139999	0.00343529	0.00294627	0.00234672	0.00485492	0.00171682	0.00379124	0.00128644	0.00151797	0.0860754	0.0882832	0.0718914	0.103046	0.0826688	0.079618	0.0503364	0.0509698	0.0450667	0.0026446	0.00510504	0.0214226				0.0873021	0.00442066	0.0164916	0.0139577	0.020145	0.027912	0.00903712	0.0195958	0.0205049	0.00322434	0.00473669	0.00494689	0.00395129	0.00201999	0.00202368
TraesCS1A02G396000(AT5G46070)	0.0346991	0.025021	0.0326799	0.00255792	0.00185448	0.00149058	0.00259924	0.00496125	0.000925471	0.00146731	0.00226899	0.00415691	0.0029888	0.00168404	0.00274472	0.00107843	0.00091344	0.0664073	0.080146	0.0791442	0.0440334	0.0596976	0.0440227	0.0500189	0.0520741	0.04837	0.00724058	0.0167274	0.048884				0.036927	0.00398413	0.0127702	0.0443948	0.0367866	0.0357159	0.00525706	0.0405025	0.0431253	0.00414477	0.00307322	0.00484495	0.00403557	0.00136521	0.00221504
TraesCS1A02G407100(AT1G03860)	0.108302	0.0807632	0.10807	0.0133718	0.00991852	0.0103611	0.00885799	0.0285547	0.00704215	0.0087819	0.00352291	0.0106057	0.00820494	0.00695911	0.00796451	0.00116292	0.00161909	0.0338919	0.0238037	0.0253583	0.0701382	0.0354166	0.0498272	0.0113745	0.00935868	0.00656111	0.0521	0.0623236	0.0332879				0.0297349	0.00963897	0.0349493	0.00239258	0.00542153	0.00417476	0.031589	0.0102832	0.00356228	0.00331861	0.00695784	0.00632961	0.0055257	0.00434771	0.00426994
TraesCS1A02G411900(AT3G58610)	0.0163354	0.0299511	0.0262953	0.0146198	0.013632	0.0109036	0.00449481	0.00732131	0.00601228	0.0058155	0.00343288	0.00796285	0.00978146	0.0115275	0.00554769	0.00665587	0.00660019	0.0364181	0.0551579	0.0397401	0.0302705	0.0321847	0.0302071	0.138657	0.0762511	0.0486902	0.0382119	0.0189732	0.00663728				0.031759	0.0284243	0.0233563	0.00441164	0.0106508	0.0112007	0.0134248	0.00738633	0.00535072	0.00577057	0.00759509	0.0102493	0.0353851	0.0304257	0.0363215
TraesCS1A02G413000(AT5G55190)	0.120521	0.113983	0.164888	0.00645167	0.00778767	0.0064446	0.00582342	0.0119166	0.0056114	0.00518672	0.00194559	0.00546677	0.0076403	0.00577365	0.00466147	0.00323802	0.00215864	0.0440007	0.0306741	0.0379778	0.0400842	0.0287259	0.0362683	0.0169576	0.0147256	0.014684	0.0495285	0.0600264	0.0224659				0.0214555	0.011093	0.0223531	0.00179038	0.00595081	0.00397941	0.0139036	0.00433108	0.00138733	0.00203175	0.00433875	0.00536736	0.00776102	0.0102728	0.00836713
TraesCS1A02G417500(AT1G31220)	0.139328	0.160939	0.140716	0.00247785	0.001881	0.00187998	0.00432921	0.00234074	0.0018835	0.00231475	0.0028226	0.00329184	0.00624754	0.00164696	0.0021331	0.00259442	0.00288005	0.0237996	0.0225754	0.019183	0.0232896	0.0205448	0.0164328	0.0174329	0.0202482	0.0133094	0.091093	0.0814835	0.0575841				0.0206055	0.0103443	0.00626554	0.00347133	0.00717404	0.00634765	0.0024674	0.00788257	0.00488406	0.00330514	0.00256838	0.00138217	0.00968893	0.0126716	0.0142583
TraesCS1A02G434300(AT5G13490)	0.0296248	0.0164688	0.0394616	0.00211793	0.000739625	0.00087937	0.00104995	0.0044681	0.00102248	0.00117866	0.00144709	0.000427099	0.00264157	0.001279	0.00108272	0.00124397	0.00142354	0.0637605	0.0779167	0.0683866	0.0226203	0.0565211	0.0145726	0.0536437	0.0533209	0.0733981	0.00347362	0.011585	0.0785675				0.0098608	0.00100224	0.0019833	0.0472453	0.0609896	0.0581949	0.00305773	0.0677532	0.0532738	0.00341478	0.00213655	0.00340724	0.0018133	0.00056154	0.000982858
TraesCS1B02G021200(AT1G73530)	0.0123324	0.0100508	0.0115697	0.00946213	0.00532425	0.0104457	0.0126225	0.0383694	0.0161331	0.00645577	0.00708229	0.0199242	0.00609182	0.00390112	0.00883728	0.00109662	0.00242129	0.029072	0.0273716	0.0310685	0.0629508	0.0472142	0.0570463	0.017212	0.0170965	0.0192501	0.029245	0.0275862	0.0445973				0.0576823	0.0423173	0.0523994	0.019061	0.0186504	0.0217374	0.0467463	0.0359103	0.0236835	0.00653087	0.0176874	0.0228199	0.0111993	0.0245556	0.00718817
TraesCS1B02G036400(AT2G29140)	0.0155544	0.0117653	0.0134546	0.00321531	0.000546089	0.00255848	0.00313428	0.0040325	0.000713478	0.00252927	0.00334969	0.00277254	0.00348373	0.000820205	0.00172511	0.000892228	0.000711042	0.0815758	0.0874015	0.0784909	0.073518	0.0679297	0.0741158	0.0560598	0.0404094	0.047724	0.00460723	0.00469125	0.0298273				0.0697105	0.00402079	0.0161617	0.0319895	0.0318806	0.0267875	0.00915647	0.0415031	0.0308909	0.00356773	0.00298066	0.00575441	0.0044829	0.00139432	0.00211004
TraesCS1B02G047000(AT5G62620)	0.00762541	0.0144787	0.0116177	0.00471972	0.00246532	0.00365101	0.00368335	0.00730913	0.00569105	0.00434306	0.00265297	0.00378105	0.00469179	0.00443141	0.00332631	0.00495794	0.00263949	0.0886396	0.0801308	0.0868964	0.100472	0.0835509	0.0835542	0.0425343	0.0350699	0.0314149	0.00402617	0.00523577	0.00650971				0.0877667	0.0063711	0.0449173	0.00630021	0.0199797	0.00966268	0.0159129	0.0070265	0.00273021	0.0052806	0.0109079	0.0259873	0.00811954	0.00276089	0.00617661
TraesCS1B02G048900(AT5G59870)	0.0176727	0.00918844	0.00909999	0.00600267	0.00389925	0.00176916	0.00326485	0.00487945	0.00475442	0.00672659	0.00207813	0.00104982	0.00607793	0.0019838	0.00565903	0.0019903	0.00242877	0.0938681	0.116512	0.09393	0.0735769	0.0852642	0.0665485	0.0439916	0.0496168	0.040136	0.00324931	0.00398344	0.0190828				0.0744499	0.00269572	0.0216788	0.0165506	0.0127329	0.0219475	0.00663506	0.018439	0.0179984	0.00262565	0.00520222	0.0070267	0.00721768	0.00259478	0.00392019
TraesCS1B02G049100(AT5G59870)	0.0143845	0.00983775	0.00762624	0.00375424	0.00285992	0.00135258	0.00137364	0.00397174	0.00260744	0.00363933	0.00276955	0.00140512	0.00386391	0.0011368	0.00508853	0.00139612	0.00428666	0.0982937	0.113283	0.0859012	0.0905468	0.0881821	0.0833529	0.057313	0.0426053	0.0353226	0.00200558	0.00295473	0.00775878				0.0887732	0.00453194	0.0225764	0.0101518	0.0217813	0.0109751	0.00909625	0.0119456	0.0136265	0.00249271	0.00588445	0.00790956	0.00634282	0.00262251	0.00241636
TraesCS1B02G051100(AT4G30840)	0.0326371	0.029885	0.0364874	0.00525863	0.00267042	0.00434991	0.00362114	0.00858711	0.00206381	0.00419326	0.00446906	0.00346262	0.00355097	0.00237177	0.00211359	0.000909402	0.00113259	0.0770806	0.096841	0.0842338	0.0769258	0.0755312	0.0709493	0.0408812	0.0442707	0.0329243	0.0139529	0.0202395	0.0188651				0.069198	0.00528065	0.0109642	0.0186592	0.0115989	0.0218323	0.00846778	0.0174579	0.0141053	0.00259736	0.00454811	0.00578075	0.00483686	0.00216963	0.00204386
TraesCS1B02G059400(AT3G25500)	0.0135264	0.0133195	0.0264907	0.00119895	0.000887359	0.00223303	0.0013724	0.00188709	0.00149276	0.0030802	0.000798089	0.000398784	0.00193039	0.00119227	0.00160285	0.00138289	0.00139066	0.0719953	0.085923	0.0792743	0.0362814	0.0621025	0.0245175	0.0445864	0.0582247	0.0493935	0.00287183	0.00597857	0.0639448				0.0246035	0.00355251	0.00995144	0.0487965	0.0714038	0.0548977	0.00650083	0.051807	0.0539493	0.0018458	0.00468382	0.00294603	0.00226236	0.00170983	0.00181135
TraesCS1B02G078900(AT2G37080)	0.0137152	0.0149462	0.0161026	0.00319347	0.0024934	0.00333855	0.00451126	0.00627179	0.00334311	0.00303605	0.00304956	0.0034562	0.00405504	0.0016816	0.00238547	0.000489251	0.000490596	0.0615162	0.0736661	0.0746137	0.0609284	0.0897985	0.0575651	0.0443191	0.0408813	0.0422887	0.00219812	0.00534958	0.028438				0.0718911	0.0123966	0.0256752	0.0269639	0.0334627	0.0372072	0.0167667	0.0392762	0.0266637	0.00294834	0.0114422	0.011444	0.00769176	0.00195591	0.00609235
TraesCS1B02G089700(AT3G56690)	0.033232	0.0257521	0.0293573	0.00687944	0.00383833	0.00867181	0.0123542	0.0394869	0.0108977	0.00641395	0.00702402	0.00781935	0.0063649	0.00533234	0.00439955	0.00246865	0.00173453	0.0480483	0.0492802	0.0421379	0.0929896	0.0857812	0.0605871	0.0180884	0.0118056	0.012751	0.0283015	0.027674	0.0277687				0.0574416	0.00746056	0.0442891	0.014225	0.022347	0.0146038	0.0385896	0.0232316	0.0139884	0.00335926	0.0100423	0.0145802	0.00763552	0.00312269	0.00784281
TraesCS1B02G105800(AT2G47680)	0.0247211	0.0271121	0.0201723	0.0011102	0.000655761	0.00178505	0.00118412	0.00138398	0.000749693	0.00140533	0.000756288	0.00103993	0.000860691	0.00236656	0.000908245	0.000755707	0.000668323	0.0534102	0.0554211	0.0770232	0.033013	0.0690929	0.0158316	0.0628231	0.051719	0.0657768	0.00390074	0.00865477	0.0703781				0.021941	0.00193642	0.00652241	0.0717839	0.0527026	0.0531217	0.00457316	0.0655566	0.0556418	0.0018554	0.00201182	0.00371911	0.0018481	0.00111166	0.000994434
TraesCS1B02G119300(AT1G11720)	0.0197719	0.0162484	0.0292207	0.0230233	0.00987729	0.015752	0.00645884	0.0111163	0.0157508	0.0144715	0.0101235	0.00653036	0.0536485	0.0291167	0.00992623	0.0192995	0.0225548	0.0890966	0.0861723	0.0782351	0.0466793	0.042274	0.0321294	0.01048	0.00821255	0.00865181	0.0218075	0.0171137	0.00812267				0.0187133	0.0117424	0.0183587	0.0135607	0.0131204	0.0106637	0.0186738	0.0140654	0.0137435	0.0149338	0.0253264	0.0263471	0.0150403	0.0153876	0.00845725
TraesCS1B02G126800(AT5G09380)	0.0817168	0.0897319	0.0926122	0.00752549	0.00424402	0.00562139	0.00641672	0.00579239	0.00177561	0.00233134	0.00506519	0.0058513	0.00415232	0.00302475	0.0032248	0.000864672	0.000829126	0.0668433	0.0468724	0.0576967	0.0553308	0.0480599	0.0471713	0.0248625	0.0293697	0.020691	0.0181675	0.0348545	0.0443543				0.0559494	0.0077591	0.012777	0.0153949	0.0205153	0.0105425	0.0111969	0.0125748	0.0157923	0.00255999	0.00409474	0.00366809	0.00407378	0.00346435	0.00458276
TraesCS1B02G129900(AT4G26300)	0.00609967	0.0133324	0.00881283	0.00854019	0.00712178	0.00641617	0.0082171	0.0149542	0.0139558	0.0106648	0.00370267	0.0090381	0.00911964	0.0183222	0.0145566	0.00289747	0.00711127	0.075346	0.0617688	0.0697567	0.0840273	0.0739514	0.067382	0.0272978	0.0282872	0.0210087	0.0138477	0.0118617	0.0123279				0.060676	0.00950298	0.0230116	0.0165654	0.0195844	0.00954299	0.0392002	0.026817	0.0368882	0.00657056	0.0165826	0.0132295	0.00619312	0.0033705	0.00253903
TraesCS1B02G130900(AT1G23410)	0.00994747	0.00581413	0.00782753	0.00498902	0.00552222	0.00390509	0.0088338	0.00912802	0.0138591	0.00699914	0.00407425	0.00663735	0.00518458	0.00321595	0.00347034	0.0016934	0.00187787	0.0784058	0.102245	0.0951021	0.0755222	0.0591316	0.0638605	0.0336226	0.0182449	0.0200894	0.00502078	0.00477941	0.00363896				0.103065	0.0143089	0.0609156	0.00256941	0.017252	0.00864115	0.0321499	0.0156938	0.00521765	0.00635265	0.0141189	0.0254702	0.0136853	0.0106504	0.00726663
TraesCS1B02G132700(AT1G26910)	0.0111878	0.00994341	0.0114116	0.00478649	0.00507129	0.00488079	0.00774403	0.0143607	0.015214	0.00602334	0.00618518	0.00940682	0.00352481	0.00352169	0.0038896	0.000726192	0.00106532	0.0795094	0.0749408	0.0800145	0.0895826	0.0779482	0.0874055	0.0442476	0.0283055	0.0395653	0.0105345	0.00849016	0.0147219				0.0696767	0.0109957	0.0314908	0.00751776	0.0254463	0.00753717	0.0362912	0.0120507	0.00852766	0.00309859	0.00712732	0.0138545	0.00401043	0.00431101	0.00385537
TraesCS1B02G139100(AT3G16000)	0.00576393	0.00790197	0.0117745	0.00348989	0.00213747	0.00353261	0.00484422	0.0258372	0.00578152	0.00365632	0.00244877	0.00338278	0.0027123	0.00324897	0.00345432	0.000926157	0.0011427	0.0810788	0.0824402	0.0714308	0.0837135	0.0856246	0.0820868	0.0394318	0.0189316	0.0251001	0.0137895	0.0165831	0.0128859				0.0766666	0.0129881	0.0397374	0.00964917	0.029613	0.010022	0.0446901	0.0216983	0.00533297	0.00428706	0.0120101	0.012432	0.00858953	0.0026896	0.00446175
TraesCS1B02G139200(AT5G11460)	0.0172542	0.0122026	0.0174506	0.00175953	0.00210228	0.00131123	0.00169373	0.00184994	0.00209643	0.00309096	0.00216251	0.00352052	0.00439558	0.00248809	0.00139715	0.00195985	0.00123079	0.062	0.0659729	0.0719213	0.0444889	0.0575407	0.0260044	0.0481088	0.0490747	0.0660461	0.00384303	0.0083977	0.0570417				0.0198595	0.0117347	0.0190924	0.0518873	0.0535132	0.0641849	0.0146603	0.0503611	0.0489565	0.000977486	0.00658691	0.00847268	0.00332485	0.00229999	0.00568202
TraesCS1B02G144300(AT2G42740)	0.00810146	0.00853155	0.00731586	0.00548481	0.00704519	0.00719669	0.0124663	0.00686817	0.0170143	0.00906309	0.0041885	0.0119191	0.00482356	0.00522587	0.00777347	0.000743154	0.000965806	0.0932503	0.063334	0.0712203	0.0816972	0.0753614	0.0801972	0.0368871	0.0270455	0.0206265	0.00519323	0.00468051	0.00549944				0.0762737	0.0130893	0.0508846	0.00644397	0.0223136	0.00805687	0.030351	0.0196371	0.00479945	0.00450953	0.0134473	0.0253465	0.0102354	0.0165929	0.00829907
TraesCS1B02G158100(AT2G37020)	0.00911051	0.0150117	0.00971161	0.00607182	0.00346853	0.00596778	0.00934776	0.0187508	0.0198906	0.00568913	0.00548674	0.0119191	0.00388532	0.0038891	0.00409001	0.00115231	0.00178932	0.0756622	0.0731437	0.0803672	0.0761556	0.0715634	0.0788561	0.0393252	0.0382469	0.03789	0.0130146	0.0142214	0.01973				0.0664677	0.0110799	0.0178644	0.00967954	0.0267617	0.0136496	0.0246484	0.0173448	0.0113221	0.00635256	0.0080898	0.0124333	0.00829783	0.00781362	0.00478638
TraesCS1B02G160800(AT1G67120)	0.101743	0.0933679	0.107723	0.00246358	0.00194897	0.00436314	0.00307718	0.0018452	0.00119373	0.00158446	0.00218716	0.00326642	0.00535919	0.00338866	0.00277136	0.0019043	0.00154229	0.0529334	0.0379513	0.0464639	0.0328071	0.0540849	0.0218521	0.0289728	0.0235967	0.0207334	0.0192625	0.0377268	0.0839435				0.0387924	0.00428952	0.0115802	0.0190459	0.0222877	0.0272874	0.00524452	0.0261357	0.0225981	0.00274225	0.00318339	0.0032254	0.00516057	0.00207279	0.00629637
TraesCS1B02G162300(AT3G23990)	0.0117311	0.00841966	0.0132534	0.00491986	0.00302085	0.00296065	0.00384883	0.00726899	0.00449894	0.00252884	0.000861189	0.00218225	0.00299002	0.00336016	0.00240445	0.000408682	0.00046357	0.0921528	0.0813582	0.0767806	0.105475	0.0962934	0.104442	0.0357551	0.0210489	0.0168893	0.00260314	0.00272198	0.00364684				0.0818288	0.0144849	0.07169	0.00512364	0.0152701	0.00535579	0.0341963	0.00998212	0.00168517	0.00147279	0.0109342	0.0191338	0.00541108	0.00319768	0.00594512
TraesCS1B02G163400(AT5G09590)	0.0212508	0.0176648	0.0293244	0.00432498	0.00338611	0.0042968	0.00573276	0.0170491	0.00409383	0.00407826	0.00382898	0.0049202	0.00342556	0.00336186	0.0036813	0.00115584	0.00131526	0.0703845	0.0709144	0.0716418	0.0857901	0.0817462	0.0674397	0.0505914	0.0251884	0.0257959	0.0216704	0.0232202	0.0247419				0.0879598	0.00831314	0.0205669	0.0184567	0.0311801	0.0102873	0.0191618	0.0173715	0.012185	0.00235328	0.00488684	0.00584431	0.00455458	0.00154166	0.00332127
TraesCS1B02G165500(AT4G28706)	0.0238848	0.0354416	0.043003	0.0116727	0.00976194	0.00646952	0.0070858	0.00830725	0.00773265	0.0101833	0.00974448	0.00546419	0.019987	0.00848317	0.0111799	0.00793004	0.00812824	0.033339	0.0305123	0.0425203	0.0360809	0.0313859	0.011046	0.0402369	0.0475531	0.0427475	0.04674	0.034049	0.0525634				0.0123672	0.012539	0.0110117	0.0403829	0.0419912	0.0403141	0.0110601	0.0317351	0.0423221	0.00811016	0.0128267	0.00962185	0.0152682	0.0121322	0.0150836
TraesCS1B02G170300(AT1G74260)	0.11727	0.105548	0.129523	0.00621186	0.00331969	0.00491145	0.00584236	0.00434012	0.00252277	0.0042381	0.00176567	0.00494593	0.0189622	0.00743869	0.00364628	0.00426461	0.00302587	0.0281779	0.027895	0.0305377	0.014417	0.024962	0.0142914	0.0213542	0.0210065	0.0210814	0.0426662	0.0659275	0.0832832				0.0252685	0.00423653	0.00697884	0.0219125	0.0195548	0.0285158	0.00483166	0.0216282	0.0192579	0.0035811	0.00406049	0.00408007	0.00361429	0.00331384	0.00578857
TraesCS1B02G206700(AT4G16660)	0.0530772	0.0835567	0.067471	0.0108634	0.0077413	0.0106742	0.0150118	0.0107784	0.0094273	0.0133621	0.0098873	0.011156	0.0140212	0.0197557	0.0086719	0.0081498	0.00913397	0.0117312	0.0170962	0.0148469	0.025305	0.0180113	0.0220245	0.0285449	0.0391136	0.0448883	0.0816069	0.0605859	0.0334937				0.0103767	0.020372	0.0185699	0.0200885	0.0160245	0.0235335	0.00747633	0.0167406	0.0113097	0.00790467	0.00877094	0.005474	0.0254919	0.0158004	0.0320788
TraesCS1B02G237300(AT3G51800)	0.0141295	0.0119268	0.0123115	0.00437572	0.00211872	0.00300163	0.00363963	0.0112313	0.00331925	0.00234613	0.00518306	0.00429639	0.00425537	0.00204478	0.00273792	0.000369912	0.000557234	0.0834437	0.0860448	0.0951054	0.0848503	0.0906612	0.0823225	0.0552654	0.0393144	0.0369623	0.0106352	0.012517	0.0175345				0.0733882	0.00765699	0.0229203	0.0148939	0.0217827	0.00972344	0.0139936	0.0126899	0.0161879	0.0035545	0.00553461	0.005678	0.00460957	0.00159581	0.003289
TraesCS1B02G238300(AT5G05560)	0.0170781	0.0150568	0.021354	0.00204942	0.00149505	0.00472112	0.00342729	0.0022279	0.000868987	0.00257961	0.00323827	0.00183628	0.00145609	0.00406298	0.00131733	0.00170699	0.00137696	0.0722686	0.0765073	0.0831149	0.0740891	0.0700379	0.0626096	0.0452758	0.0359739	0.0352038	0.00582363	0.00536996	0.0325673				0.0933595	0.00378375	0.0194009	0.0378946	0.0429696	0.0246882	0.00934148	0.0330643	0.0277096	0.00264721	0.00458996	0.00887695	0.00381079	0.00154533	0.00162273
TraesCS1B02G241900(AT1G50030)	0.0930022	0.0728647	0.0802317	0.00657554	0.00616882	0.00887486	0.00868916	0.0105926	0.0025407	0.00369514	0.0051362	0.00668494	0.00501362	0.00575154	0.00439025	0.00301073	0.00242779	0.0344653	0.0426108	0.0515055	0.0583364	0.0479975	0.0288617	0.0277242	0.020499	0.0148638	0.029473	0.035345	0.0345689				0.0452711	0.00462491	0.0180711	0.0273664	0.027074	0.0284987	0.0187913	0.0356571	0.016044	0.00289013	0.00430591	0.00569684	0.0061879	0.00342172	0.00419737
TraesCS1B02G244400(AT3G07440)	0.0331654	0.027298	0.0347806	0.00459237	0.00371269	0.00449345	0.0060921	0.0169477	0.00605165	0.00301005	0.00437281	0.00597985	0.00389578	0.00247571	0.00403575	0.00105316	0.00134545	0.0898323	0.0383759	0.0578806	0.0933168	0.0934237	0.0852982	0.0258598	0.0152696	0.0175177	0.0338498	0.04999	0.0172474				0.0569456	0.0105805	0.0442062	0.00716973	0.0124346	0.00733104	0.0275366	0.0105557	0.00476661	0.00284364	0.00674431	0.0137974	0.00531224	0.00514811	0.00346312
TraesCS1B02G252400(AT2G01210)	0.00861478	0.00773826	0.00744175	0.00369971	0.00440849	0.0026518	0.00558703	0.00373121	0.0077558	0.00644624	0.00284264	0.00796379	0.00322727	0.00415593	0.00481702	0.00132789	0.00153721	0.10079	0.0815702	0.076144	0.0821262	0.085178	0.0988732	0.0509972	0.0349516	0.0279538	0.00152808	0.00354568	0.00328853				0.109776	0.00954802	0.0318146	0.0074462	0.0223186	0.00638178	0.0163741	0.00739998	0.00441266	0.00345538	0.00984855	0.01758	0.00806471	0.0112334	0.00345251
TraesCS1B02G273800(AT3G26050)	0.00845323	0.00684181	0.00899544	0.00206435	0.00398437	0.00294935	0.00520518	0.00255369	0.00434429	0.00306673	0.00216542	0.00701345	0.00475565	0.00940259	0.00855965	0.00130472	0.00194661	0.0869862	0.0775316	0.0846221	0.0965329	0.105307	0.0938788	0.0404391	0.0377124	0.0270637	0.00113038	0.00145657	0.00299571				0.086167	0.00919044	0.0276823	0.018146	0.0215915	0.00770701	0.0216346	0.0055879	0.00298751	0.00360604	0.00594681	0.0188798	0.0123524	0.0140739	0.00518397
TraesCS1B02G274700(AT3G09630)	0.0112096	0.0105576	0.00764326	0.00434465	0.00355377	0.00394781	0.00858821	0.00972256	0.0130657	0.00726868	0.00442513	0.00803409	0.00280286	0.00259928	0.004165	0.000894556	0.000987483	0.0935866	0.089564	0.0861574	0.0784767	0.0937168	0.0693633	0.046685	0.0339264	0.0235988	0.00918816	0.00932781	0.0146961				0.079862	0.00925171	0.0260643	0.0109872	0.0191313	0.0141946	0.021003	0.0180354	0.00717989	0.00343881	0.00602526	0.0144357	0.00656842	0.00635777	0.005367
TraesCS1B02G279000(AT1G67390)	0.0868401	0.0704054	0.0867282	0.00895048	0.010844	0.00756231	0.00399367	0.00469966	0.00332958	0.00347492	0.00395263	0.00548703	0.0323251	0.014884	0.0108281	0.00242941	0.00444753	0.0300736	0.0393332	0.0340206	0.0223269	0.0277309	0.00644819	0.0300505	0.0409204	0.035525	0.0469982	0.0600448	0.0692933				0.00938866	0.00307597	0.00490141	0.0258053	0.0371274	0.0281345	0.00513289	0.0246338	0.0288022	0.00395602	0.00400542	0.00530217	0.00505122	0.00578858	0.00494667
TraesCS1B02G279500(AT1G72040)	0.0157395	0.0211244	0.0389708	0.00112408	0.0015121	0.00072126	0.0010901	0.00170156	0.000948681	0.00105513	0.00177305	0.00218439	0.00179348	0.000502686	0.00143906	0.00120806	0.000350491	0.0504619	0.0871686	0.0540174	0.0261177	0.0579085	0.0164016	0.0484259	0.0622263	0.07642	0.00682768	0.0114139	0.06965				0.0163234	0.00239866	0.00549108	0.0477635	0.0629657	0.0586542	0.00576718	0.0677155	0.0617047	0.00085043	0.00228082	0.00194996	0.00233093	0.000981696	0.00254366
TraesCS1B02G279800(AT2G16570)	0.0272671	0.0145658	0.018868	0.00471263	0.00226863	0.0017201	0.00179146	0.00356595	0.00306401	0.00332382	0.00257236	0.00100265	0.00298744	0.00150848	0.00394635	0.00286983	0.00173148	0.0785119	0.0815454	0.071446	0.0433076	0.0619931	0.032527	0.0546623	0.0454983	0.0522287	0.00510878	0.00833791	0.0485645				0.0448485	0.00329505	0.0113046	0.0369998	0.0561649	0.0564791	0.00618891	0.0332293	0.0459615	0.00406479	0.00398578	0.00475155	0.00635459	0.00259895	0.00227503
TraesCS1B02G293500(AT5G02370)	0.0105908	0.00937017	0.0102181	0.0020531	0.000765706	0.00265209	0.00213505	0.00139677	0.000926991	0.00184449	0.0029165	0.00245592	0.00297994	0.00196713	0.0017204	0.000749451	0.000683535	0.0847779	0.10174	0.09662	0.0982826	0.0930943	0.0932702	0.058248	0.0435218	0.0454724	0.00249065	0.00355818	0.0145811				0.0802141	0.00525161	0.0177506	0.0150783	0.0255139	0.0148144	0.00588253	0.0112694	0.0128091	0.00228823	0.00500986	0.00548985	0.00355081	0.0016913	0.00230312
TraesCS1B02G297700(AT2G35040)	0.0178213	0.0116613	0.0166364	0.00500014	0.00332764	0.00511793	0.00706601	0.0142637	0.00545837	0.00364177	0.0052442	0.00683786	0.00444561	0.00314277	0.0034845	0.00091656	0.000821242	0.0709947	0.0953315	0.0658948	0.080822	0.0731368	0.0694914	0.0414357	0.0314475	0.0307031	0.0187495	0.0226675	0.0216993				0.075944	0.00902231	0.021796	0.019896	0.0257841	0.0184797	0.0208317	0.0240524	0.0190817	0.00330398	0.00352503	0.00629836	0.00803221	0.00240489	0.00428675
TraesCS1B02G333600(AT1G11360)	0.0110684	0.00635997	0.0125313	0.0030335	0.00178928	0.0023581	0.00401386	0.00576046	0.00566771	0.00242025	0.00228619	0.00263867	0.00487139	0.00352987	0.00337494	0.00197277	0.00301198	0.0975438	0.107016	0.0735187	0.0898865	0.0789182	0.0799313	0.0277392	0.018815	0.0181891	0.00482598	0.00767911	0.00665022				0.102132	0.0150866	0.0588879	0.00292358	0.0147754	0.00707392	0.0427083	0.01841	0.0036324	0.00168023	0.0109165	0.0141451	0.00621309	0.00357618	0.010437
TraesCS1B02G342100(AT4G34100)	0.0231334	0.0173487	0.0296518	0.000433299	0.00113256	0.00146961	0.00201714	0.00164185	0.00113518	0.000984507	0.000772767	0.000924199	0.00223325	0.00201172	0.000368768	0.00122655	0.000493723	0.064104	0.0619799	0.0672223	0.0357804	0.0624145	0.0143085	0.0653747	0.0572079	0.0759519	0.00184116	0.0114245	0.0599765				0.0145953	0.00236405	0.00537087	0.0495412	0.0578725	0.0569662	0.00619529	0.0509922	0.0803584	0.00128186	0.00170406	0.00227227	0.00203353	0.00090128	0.0029855
TraesCS1B02G342800(AT3G48190)	0.054372	0.0497405	0.0589027	0.00308697	0.00172471	0.00537761	0.00428085	0.00173838	0.00162707	0.00138216	0.0013083	0.00259878	0.00341141	0.00373326	0.000960285	0.00121359	0.00157528	0.0634427	0.0620565	0.0554038	0.0346398	0.0559212	0.0192352	0.0460643	0.0442085	0.0571885	0.0144085	0.0184352	0.0556585				0.0311137	0.00378699	0.00991769	0.0445493	0.037891	0.0415465	0.00451459	0.0445734	0.040922	0.00146671	0.002638	0.00242753	0.00444481	0.00300822	0.00350301
TraesCS1B02G363600(AT5G45540)	0.0112253	0.0147196	0.0109942	0.004377	0.0028789	0.00400765	0.00320526	0.00689893	0.00445711	0.00322486	0.00311325	0.00281581	0.00310024	0.00165702	0.00407778	0.00176976	0.00106256	0.0870361	0.0569587	0.0580549	0.106429	0.118476	0.0920919	0.0357093	0.0327751	0.0294905	0.00398561	0.0077169	0.0132908				0.0588566	0.0179499	0.0431788	0.0155429	0.0212863	0.00926787	0.0415121	0.0224931	0.00633777	0.00405103	0.00640449	0.012258	0.00315488	0.00371029	0.0083962
TraesCS1B02G376800(AT1G74260)	0.0154304	0.0166013	0.0140087	0.00539858	0.00338749	0.00553596	0.00809864	0.0103473	0.0118556	0.00460766	0.00287999	0.0067748	0.00335363	0.00543917	0.00516581	0.00159235	0.00110373	0.0795082	0.0671293	0.0823008	0.0651534	0.0613225	0.0566358	0.0546118	0.0243547	0.0344353	0.0119484	0.013704	0.0293324				0.0771646	0.00424586	0.0175348	0.026262	0.0353024	0.0276275	0.0164005	0.0347401	0.0277387	0.00429395	0.00366879	0.00819946	0.00679808	0.00442055	0.00358491
TraesCS1B02G378300(AT1G07790)	0.0204749	0.0155186	0.0178794	0.00560547	0.00196804	0.000724304	0.00190259	0.00439813	0.00118919	0.00359784	0.00303676	0.00244063	0.00403824	0.000880419	0.00383593	0.00116108	0.000844728	0.0745907	0.0825002	0.0772085	0.0544241	0.0653213	0.0408252	0.0556378	0.0536063	0.0432167	0.00366441	0.00567187	0.0329166				0.0451713	0.005297	0.0130049	0.0527217	0.0393321	0.0505809	0.00674822	0.0476757	0.0364672	0.00371421	0.00491628	0.00551417	0.00586644	0.00184238	0.0020676
TraesCS1B02G386200(AT1G07790)	0.0143775	0.0193131	0.0195896	0.00166913	0.00108899	0.00153396	0.00235342	0.00254285	0.00110911	0.00300628	0.00412818	0.0010399	0.00228692	0.000996745	0.00214552	0.00132359	0.00156454	0.0642243	0.0790858	0.0819733	0.0520591	0.0741974	0.0433443	0.045024	0.0489349	0.0575743	0.00356131	0.007346	0.0464077				0.053257	0.00353064	0.0147633	0.0497526	0.0426325	0.0468242	0.00577262	0.0397077	0.0372558	0.00371165	0.00647853	0.00526828	0.00385222	0.00106248	0.00232887
TraesCS1B02G386400(AT1G07790)	0.0219961	0.0186699	0.0196435	0.00385111	0.00194401	0.00111451	0.0025455	0.00274752	0.00245389	0.00172256	0.0017451	0.00187566	0.00226038	0.00124607	0.00263058	0.00220622	0.00168917	0.076931	0.0855267	0.0588669	0.0472214	0.0720597	0.0346372	0.0564105	0.0400701	0.0571089	0.00290139	0.0103741	0.0587277				0.0322446	0.00384267	0.0131205	0.0457548	0.0463892	0.0545229	0.00424948	0.045561	0.0402955	0.00457129	0.00400147	0.00555333	0.00568877	0.00138291	0.00164399
TraesCS1B02G386500(AT1G07790)	0.0151814	0.0126844	0.0216725	0.00179189	0.00119765	0.00161512	0.00173905	0.00263709	0.0013545	0.0020071	0.00119866	0.00158923	0.00224536	0.00152797	0.00141845	0.00217121	0.00141366	0.0653655	0.075713	0.0739366	0.0419648	0.076608	0.0274431	0.0558885	0.0526934	0.0496188	0.00377459	0.0073041	0.0657841				0.0305439	0.00389636	0.0107815	0.0495865	0.0565521	0.0563718	0.00660935	0.0443624	0.0495876	0.0035392	0.00546004	0.00552716	0.00404476	0.0016703	0.00192716
TraesCS1B02G386600(AT1G07790)	0.0201632	0.0184291	0.0266824	0.00370322	0.00169391	0.00111419	0.00155626	0.00242067	0.00153318	0.0024802	0.00176674	0.00147077	0.00220469	0.00137093	0.00239603	0.00113965	0.000515531	0.0684877	0.088728	0.0751715	0.0360125	0.0641533	0.0276508	0.0474789	0.0441493	0.0521956	0.00222085	0.00964046	0.0753937				0.028146	0.00517028	0.011244	0.0496412	0.0358156	0.0599574	0.00327411	0.0449829	0.056581	0.00387439	0.00573891	0.00559551	0.00361956	0.00132146	0.00311468
TraesCS1B02G386700(AT1G07790)	0.0233975	0.012987	0.0158936	0.0031486	0.00165714	0.00203738	0.00211686	0.00382734	0.00354889	0.00546054	0.00411238	0.00213477	0.00511981	0.00145526	0.00325641	0.00102392	0.00150885	0.0777995	0.117725	0.076499	0.0685639	0.0767111	0.0699342	0.0413976	0.0524155	0.0413201	0.00486728	0.00451609	0.0257446				0.062387	0.00451048	0.0131451	0.0190496	0.0256339	0.03714	0.00590179	0.0291285	0.0284707	0.00300918	0.0045454	0.00657745	0.00586369	0.000887124	0.00357029
TraesCS1B02G391100(AT2G26340)	0.116605	0.119666	0.119524	0.0140493	0.0123194	0.0144554	0.0124101	0.0425886	0.0184732	0.00722955	0.0096643	0.0143697	0.0102968	0.00658093	0.0100788	0.00160212	0.00252333	0.017141	0.0202626	0.0115346	0.0340989	0.031931	0.0261485	0.0081398	0.012277	0.00981019	0.0553471	0.0812624	0.0503451				0.0216241	0.00592435	0.0066898	0.00430975	0.00644568	0.00387287	0.0148738	0.00485704	0.00581104	0.00451449	0.00511687	0.00735007	0.0051259	0.0075711	0.00517901
TraesCS1B02G396300(AT5G23070)	0.133935	0.141358	0.132149	0.00233207	0.00155542	0.00179292	0.00143922	0.00325493	0.000971472	0.00243017	0.00105075	0.00241566	0.00577823	0.00196304	0.00154942	0.00151676	0.00201644	0.0426251	0.0465888	0.0514856	0.0547201	0.0452903	0.046505	0.0229959	0.0256949	0.0229146	0.0289065	0.0376919	0.00771449				0.0474278	0.00781954	0.00939477	0.00394265	0.00911723	0.00716967	0.00407668	0.00528114	0.00289499	0.00228955	0.00406822	0.00375021	0.00823809	0.00661269	0.00727502
TraesCS1B02G414300(AT3G25500)	0.0178965	0.0174287	0.0274886	0.00224914	0.000903569	0.000585139	0.000678104	0.00218975	0.00110067	0.00247221	0.00187762	0.00151867	0.00297499	0.00242917	0.00172275	0.00197668	0.00158665	0.0612802	0.0798573	0.078228	0.0369149	0.0586691	0.0113706	0.0523023	0.0535017	0.0679406	0.00296071	0.00926116	0.0635484				0.0173509	0.00194248	0.00377171	0.055997	0.0545394	0.0682165	0.00524502	0.0585682	0.0606022	0.00285732	0.00267113	0.00200532	0.00107571	0.00108883	0.00115434
TraesCS1B02G416600(AT1G07790)	0.0191076	0.0156074	0.0206862	0.00632793	0.00303632	0.00111066	0.00379085	0.00512647	0.00440484	0.00277293	0.00471643	0.00173094	0.0043592	0.00155471	0.00347717	0.00135796	0.00274823	0.102721	0.0980108	0.0910512	0.0821808	0.0572521	0.0712431	0.0426884	0.0446242	0.0480361	0.00385728	0.00693185	0.0203213				0.0751216	0.00327295	0.0145867	0.0188373	0.0201084	0.0212952	0.00586935	0.0222873	0.0250127	0.00232176	0.00298125	0.00438605	0.00820861	0.00166126	0.00321585
TraesCS1B02G424400(AT5G46070)	0.0246575	0.0222157	0.0280915	0.00126777	0.00146237	0.0025739	0.00104458	0.00244602	0.000850526	0.00162507	0.00206281	0.00102919	0.00216814	0.00159125	0.00257271	0.000645919	0.000576718	0.0601207	0.0680352	0.0749468	0.0509264	0.0678599	0.035201	0.066986	0.0537014	0.049357	0.00538009	0.0127219	0.0529098				0.0425015	0.00386024	0.0150194	0.045238	0.0400882	0.0480322	0.0076099	0.0447139	0.0410586	0.00259074	0.00322263	0.00478859	0.00296383	0.00135199	0.00193252
TraesCS1B02G442300(AT3G58610)	0.016216	0.0252682	0.0209463	0.0434246	0.0392254	0.0393518	0.0122464	0.00856129	0.00792945	0.0117425	0.00602724	0.0203026	0.027124	0.0262969	0.0161134	0.00633558	0.00719555	0.024514	0.031131	0.0249559	0.0211956	0.0271735	0.0251484	0.157914	0.0562664	0.0415967	0.034614	0.0172872	0.00685033				0.0141443	0.02211	0.012831	0.00756602	0.00657944	0.0102998	0.011582	0.00981454	0.00487691	0.0115143	0.00658868	0.00763165	0.0251623	0.0241356	0.0222089
TraesCS1B02G442500(AT3G25690)	0.0136305	0.0160389	0.0184729	0.0122673	0.0105626	0.0106307	0.00590618	0.00587303	0.00436199	0.00856201	0.00347601	0.00740819	0.0153081	0.015292	0.0154952	0.00809178	0.00902388	0.0348406	0.0385665	0.028006	0.0193896	0.0377924	0.00791978	0.0295841	0.0483674	0.032603	0.00654213	0.0091378	0.0317914				0.0113174	0.0200412	0.00380276	0.076602	0.03967	0.0645305	0.0128438	0.0392818	0.0479965	0.0313872	0.0249326	0.0266218	0.0353103	0.024055	0.0366651
TraesCS1B02G443100(AT5G55190)	0.122015	0.12284	0.149569	0.00843497	0.00712503	0.0107416	0.00679811	0.0163783	0.00534324	0.00497059	0.0023129	0.00767314	0.00856667	0.0064898	0.00400432	0.00213106	0.00189391	0.0404578	0.0270756	0.0281552	0.0409591	0.0430194	0.0387203	0.0133966	0.0142269	0.00723865	0.0459607	0.065472	0.0225424				0.0256769	0.00722323	0.0220033	0.00266953	0.00516454	0.00422162	0.014542	0.00585951	0.00243553	0.00267307	0.00661297	0.0049755	0.00718587	0.00642794	0.00781608
TraesCS1B02G449700(AT1G27680)	0.00735655	0.0067637	0.0110212	0.0033689	0.00307072	0.00347728	0.0062463	0.00397042	0.00594065	0.0039325	0.00311848	0.00467269	0.00194455	0.00238264	0.00408048	0.000875658	0.00116311	0.111786	0.0570504	0.0679167	0.112824	0.110541	0.0796119	0.0260623	0.0280321	0.0181428	0.00298141	0.00547235	0.00546396				0.0681057	0.0136513	0.0765032	0.00714993	0.0234705	0.00652637	0.0337738	0.0123154	0.00628839	0.00428698	0.00814355	0.0183537	0.00688071	0.00479886	0.0104806
TraesCS1D02G010200(AT3G25500)	0.0301165	0.0224594	0.0351654	0.00197032	0.000630176	0.00176667	0.000999986	0.000692319	0.000566589	0.00166427	0.000531434	0.000890469	0.00204859	0.00149254	0.00283804	0.000638148	0.000929728	0.0567177	0.066414	0.0731157	0.0285456	0.0566429	0.0103315	0.0510591	0.0526175	0.0713067	0.0013279	0.012848	0.0818173				0.0204926	0.00273276	0.00365461	0.0626789	0.0493268	0.0767602	0.00576218	0.0413877	0.0604865	0.000930086	0.00126527	0.00170741	0.00142213	0.00104499	0.00220321
TraesCS1D02G016600(AT1G73530)	0.018405	0.013462	0.0199318	0.0104213	0.00687353	0.00762711	0.00702666	0.00902018	0.0042165	0.0109456	0.00417261	0.00918395	0.00882282	0.00871337	0.0187496	0.00354511	0.00705632	0.0433424	0.0385064	0.0433552	0.0327001	0.0404238	0.030491	0.0290677	0.0244472	0.0294027	0.00748876	0.0159499	0.0351732				0.0533845	0.0248801	0.0248778	0.0539525	0.0499228	0.0237407	0.0165706	0.0358547	0.0319342	0.01282	0.0247475	0.0328819	0.0240469	0.0364263	0.0154378
TraesCS1D02G036300(AT4G30840)	0.0210152	0.0316136	0.0350211	0.0056207	0.00190378	0.00520646	0.00513997	0.00901282	0.00113207	0.00312636	0.0041423	0.00361003	0.00484252	0.00213997	0.00404898	0.000876146	0.000507338	0.084365	0.0856216	0.0786324	0.0829472	0.0803995	0.0784158	0.0384296	0.0309976	0.0405422	0.0152282	0.017963	0.0231612				0.078992	0.00538322	0.0134025	0.0192901	0.0158866	0.0184062	0.00720519	0.0154156	0.0115178	0.00282179	0.00261126	0.00336224	0.00463619	0.0025514	0.00285518
TraesCS1D02G038000(AT5G62620)	0.00936105	0.00726644	0.0109324	0.00423123	0.00301469	0.00386226	0.00633898	0.00886409	0.00776768	0.00552456	0.00287663	0.00522981	0.00557262	0.00448474	0.00697879	0.000471843	0.000866439	0.0881352	0.0765908	0.0636221	0.0735041	0.0828973	0.0900071	0.0174097	0.0185307	0.0113158	0.0040233	0.00469303	0.0043088				0.0880842	0.0188625	0.0784802	0.00683745	0.024536	0.00698701	0.0520814	0.0210646	0.00501382	0.00643705	0.0160448	0.0258455	0.00872889	0.00534718	0.00696729
TraesCS1D02G039800(AT5G59870)	0.0147323	0.0107851	0.0178895	0.00521793	0.00448721	0.00281336	0.00244458	0.00531128	0.00187822	0.00319561	0.00311595	0.00304875	0.00708713	0.00173707	0.00763019	0.0010195	0.00222128	0.0728252	0.112604	0.0916126	0.0896464	0.0673112	0.071487	0.0535527	0.0421283	0.0484861	0.00281221	0.0058248	0.0181868				0.0705683	0.00313988	0.0121198	0.0207307	0.0152878	0.0293765	0.00415553	0.0229291	0.0275289	0.00389223	0.00363034	0.00501018	0.00665283	0.00200536	0.00187999
TraesCS1D02G039900(AT5G59870)	0.0153816	0.00911339	0.0118318	0.00441509	0.00234291	0.00230885	0.0016645	0.00401542	0.00384599	0.00275358	0.00293961	0.000851341	0.00576162	0.00160453	0.00513611	0.00122618	0.00322269	0.101882	0.10055	0.0983176	0.077887	0.0891824	0.0944561	0.0467348	0.0496491	0.0413326	0.00180698	0.00460198	0.0120211				0.0910855	0.00391474	0.0200033	0.00777425	0.0110103	0.0113861	0.00730141	0.0161379	0.00670876	0.0034813	0.00495323	0.00639759	0.00804223	0.00200213	0.00296469
TraesCS1D02G061500(AT2G37080)	0.0214397	0.0116187	0.0316922	0.0019646	0.00297968	0.00176455	0.00277466	0.00292242	0.0014223	0.00173794	0.00184319	0.00190116	0.00191039	0.00186691	0.00263565	0.000532224	0.0014657	0.0654488	0.0681299	0.0646355	0.0438584	0.0607186	0.0277659	0.0562644	0.0534483	0.0493571	0.00271517	0.00494595	0.0512274				0.0333333	0.0119844	0.0220323	0.0494368	0.0502138	0.0433893	0.0159023	0.0494184	0.050618	0.00218566	0.00666165	0.00731872	0.0061986	0.00267326	0.00764582
TraesCS1D02G073600(AT3G56690)	0.0441543	0.0302826	0.0500368	0.00303734	0.00197705	0.00222387	0.00305758	0.00417971	0.00225481	0.0028829	0.00263175	0.00432921	0.00430238	0.00303973	0.00347118	0.0016639	0.00126162	0.0642529	0.0750532	0.0659746	0.052017	0.057091	0.0306684	0.0417313	0.0441075	0.0471324	0.00671921	0.0107375	0.0494929				0.0325444	0.00360056	0.0123526	0.0422747	0.0518918	0.0443285	0.00704321	0.0339769	0.0415097	0.00402301	0.00376097	0.00291164	0.00471211	0.00229522	0.0030101
TraesCS1D02G100100(AT1G11720)	0.00667655	0.0110777	0.00970736	0.00302206	0.00374718	0.00730718	0.0057285	0.0131964	0.00520499	0.00501092	0.00749197	0.00323747	0.00425006	0.00671868	0.00404201	0.00571704	0.00391264	0.0329072	0.0459462	0.0414144	0.0688834	0.0714966	0.0407145	0.0209619	0.0232592	0.0160438	0.0142556	0.00893679	0.0167457				0.0455038	0.0270877	0.0365833	0.0446143	0.0485498	0.0379054	0.0684721	0.0640074	0.0223348	0.0107694	0.0224975	0.0257049	0.0107105	0.0209876	0.00665758
TraesCS1D02G105900(AT5G09380)	0.0392528	0.0368951	0.0425236	0.00518345	0.0032087	0.0058626	0.00422398	0.00321522	0.00133474	0.00321999	0.00470782	0.00427906	0.00305884	0.00153399	0.00261143	0.00120059	0.000999787	0.0868342	0.089386	0.0720668	0.0660795	0.0706853	0.0526885	0.0474707	0.0364871	0.033751	0.0101868	0.0145746	0.0238665				0.0657062	0.00522205	0.0117804	0.0184077	0.0272632	0.0230878	0.00690281	0.0240955	0.0293494	0.00239711	0.00243926	0.00427744	0.00533817	0.00203258	0.00431192
TraesCS1D02G109800(AT1G23410)	0.0115314	0.00414324	0.0122918	0.00476754	0.00351486	0.00230335	0.0085837	0.00999771	0.0115603	0.00649514	0.00372665	0.00503759	0.00557094	0.00265953	0.00578123	0.000955287	0.00139842	0.0839201	0.0989967	0.0822191	0.0766092	0.0725431	0.0923448	0.0346153	0.0288842	0.0244164	0.00652552	0.00623115	0.00726863				0.108352	0.00923473	0.0425161	0.0030007	0.0181927	0.0101903	0.0230141	0.0137522	0.00666638	0.00472676	0.0109864	0.0150616	0.00735093	0.00668399	0.00537788
TraesCS1D02G111300(AT4G26300)	0.00793649	0.00663929	0.00625835	0.00604613	0.00610772	0.00468289	0.00720652	0.00891908	0.00827694	0.0110514	0.00225383	0.00490466	0.0151441	0.0274251	0.016615	0.0039811	0.00598334	0.0514531	0.0801933	0.0614095	0.0734578	0.0676386	0.0704169	0.0315795	0.0271419	0.0237624	0.00778394	0.00938303	0.00787326				0.0730378	0.00957671	0.0196452	0.0229266	0.0272864	0.00734999	0.0299977	0.0210736	0.0314704	0.0130935	0.029679	0.0218192	0.0126282	0.0120755	0.00681494
TraesCS1D02G114100(AT1G26910)	0.0175855	0.0175697	0.0231972	0.00663889	0.00490315	0.00680734	0.00892973	0.0204963	0.0183182	0.00629086	0.00728786	0.0100478	0.00394571	0.00474345	0.00559079	0.00112004	0.00133722	0.0579831	0.0690062	0.0608306	0.0950409	0.0754475	0.0851546	0.0271632	0.025845	0.0211762	0.0180122	0.0217389	0.0127593				0.077241	0.0131822	0.042305	0.00784775	0.0182691	0.00916826	0.0361839	0.0153162	0.00639301	0.00260703	0.00823803	0.0143963	0.00432243	0.00536278	0.00419961
TraesCS1D02G120700(AT5G11460)	0.00780016	0.0120023	0.0143742	0.00355099	0.00187861	0.00218211	0.00448601	0.00450967	0.00618637	0.00518891	0.00182693	0.00483672	0.00524627	0.00250114	0.00226408	0.00177992	0.000821097	0.0952697	0.0848163	0.0745688	0.0914491	0.0907131	0.0840786	0.0292416	0.0207269	0.0192988	0.00636961	0.0076352	0.00958018				0.0719403	0.0124545	0.0749665	0.0125639	0.0162998	0.0115532	0.0333941	0.0160964	0.00615605	0.00347811	0.0129585	0.0122604	0.00699145	0.00599143	0.00771183
TraesCS1D02G128800(AT2G42740)	0.00873169	0.00943221	0.00828009	0.00502476	0.00425643	0.00481614	0.0101746	0.00971498	0.0129196	0.00762651	0.00423086	0.00966568	0.00438327	0.00416325	0.00406156	0.000754204	0.000838725	0.0804275	0.0750156	0.0851098	0.0941354	0.0781897	0.0786564	0.0433572	0.0244625	0.029349	0.00485873	0.00595994	0.0103422				0.0749025	0.017727	0.0401264	0.00638529	0.0244528	0.012404	0.0285169	0.0157571	0.00547444	0.00588821	0.0121871	0.0184453	0.00599788	0.00831925	0.00447744
TraesCS1D02G140600(AT2G37020)	0.0142541	0.00839063	0.0127901	0.00714709	0.00446734	0.00578606	0.00863493	0.0100434	0.0111057	0.00596437	0.00544792	0.00659771	0.00412222	0.0027885	0.00444097	0.00105311	0.00243611	0.0890911	0.0624706	0.0846706	0.0731307	0.0717874	0.0762782	0.0446952	0.0326856	0.0388124	0.00978822	0.0105727	0.0214135				0.0632456	0.00960422	0.0206552	0.0238399	0.0235334	0.0136929	0.0188842	0.0287446	0.0220653	0.00627431	0.00889589	0.011515	0.0067678	0.00513052	0.00628476
TraesCS1D02G142200(AT1G67120)	0.042931	0.0362127	0.0462932	0.00468968	0.00205098	0.00178211	0.0046231	0.000999227	0.000644452	0.00166569	0.00204333	0.0042767	0.00185628	0.00166803	0.00175112	0.00144582	0.000759221	0.0526471	0.0635872	0.0460867	0.0432732	0.0805908	0.016744	0.0598382	0.0420012	0.0473182	0.0101851	0.0112628	0.0610929				0.0205977	0.00310453	0.00868358	0.0556427	0.0522639	0.05003	0.00675482	0.0510043	0.0488242	0.00134591	0.00173386	0.00290328	0.00218435	0.00158925	0.00301753
TraesCS1D02G149900(AT1G74260)	0.0211733	0.017544	0.0295219	0.0377905	0.0335602	0.0229907	0.0152307	0.00282734	0.00816225	0.0155065	0.0130038	0.0168939	0.0606161	0.0611153	0.0478093	0.012915	0.0242858	0.0350586	0.0331106	0.0413747	0.0110992	0.0317592	0.00780761	0.0357639	0.0258796	0.0332778	0.00356478	0.0105164	0.0426788				0.0131374	0.00257265	0.00380584	0.0278498	0.0347268	0.0408599	0.0107485	0.0439609	0.0354399	0.00786501	0.00838716	0.00629891	0.00342573	0.0047798	0.00330408
TraesCS1D02G151300(AT1G48410)	0.102985	0.110876	0.114399	0.00358197	0.0024772	0.00288768	0.00351943	0.00270164	0.0021619	0.00408438	0.00358494	0.00224276	0.00718869	0.00364339	0.00216974	0.00238277	0.00266625	0.0201787	0.019763	0.021083	0.0174206	0.0204127	0.00988817	0.0197773	0.0208832	0.0219118	0.119798	0.113547	0.0643943				0.00770513	0.0144348	0.00687666	0.0159429	0.0180052	0.0172426	0.00451199	0.0230284	0.0144243	0.00279252	0.00299364	0.00241425	0.00914839	0.0074007	0.010468
TraesCS1D02G161700(AT4G31210)	0.0966	0.0940111	0.0999396	0.00438668	0.00304209	0.00843195	0.00716464	0.00809451	0.00321067	0.0042506	0.00343064	0.00563198	0.00597559	0.00325036	0.00443394	0.00496358	0.00170965	0.0306064	0.0309333	0.0340778	0.0249358	0.0309431	0.0180923	0.0208146	0.0284035	0.0300349	0.0512013	0.0759388	0.0577984				0.0164828	0.00634184	0.00793607	0.0159977	0.0321276	0.028754	0.0153697	0.0257916	0.0228047	0.00411715	0.00422122	0.00465854	0.00654977	0.00741703	0.00912218
TraesCS1D02G168200(AT4G03430)	0.0530407	0.0468709	0.0619524	0.0152274	0.0109467	0.0171059	0.0203977	0.0592553	0.0237319	0.0122169	0.00717287	0.0195651	0.0133181	0.00468913	0.00734645	0.00233374	0.00327912	0.0164603	0.0209056	0.0167946	0.0567359	0.0375634	0.0480619	0.0100177	0.00820353	0.00687898	0.0731475	0.0841101	0.0716076				0.0283632	0.00904488	0.0161391	0.00867404	0.0128241	0.0086742	0.0316131	0.0164872	0.00958757	0.00556548	0.00571198	0.00772811	0.0047631	0.00354878	0.00233768
TraesCS1D02G174600(AT3G46730)	0.0418283	0.0450668	0.0440519	0.00449851	0.00351796	0.00513819	0.0068853	0.00917898	0.00329149	0.00254384	0.00350418	0.00516515	0.0043466	0.00329824	0.00333127	0.00134229	0.00205698	0.0546458	0.0617531	0.0625328	0.0368669	0.0516525	0.0271969	0.0440214	0.0388742	0.0510031	0.0122466	0.017027	0.0499626				0.028244	0.00598785	0.0107934	0.0365354	0.0521501	0.037198	0.0101898	0.0492267	0.0530964	0.00267039	0.0027915	0.00256095	0.00372007	0.00310918	0.00489736
TraesCS1D02G194300(AT5G46570)	0.00862477	0.00663975	0.0122856	0.00405072	0.00372558	0.00431363	0.00576421	0.00724712	0.00574039	0.00422841	0.00130769	0.00274129	0.00448227	0.00432054	0.00478422	0.000232775	0.000701555	0.0934675	0.0728117	0.0408853	0.107529	0.0982989	0.11592	0.0167731	0.010898	0.0110358	0.00418605	0.00594118	0.00322132				0.0708555	0.0174574	0.0946071	0.0040453	0.0190412	0.00515244	0.0489012	0.01564	0.0017333	0.00181842	0.0146398	0.0215917	0.0079291	0.00485269	0.0095762
TraesCS1D02G213700(AT4G22590)	0.0232571	0.0213071	0.0693567	0.00334203	0.00433708	0.00300896	0.00599062	0.00475527	0.00310235	0.00543198	0.00269116	0.00355153	0.00998275	0.00807157	0.00449527	0.00218539	0.00249824	0.0305863	0.0398612	0.0360038	0.030308	0.031995	0.0107044	0.0772612	0.0816988	0.0820142	0.0045782	0.0211678	0.078823				0.0172178	0.00630147	0.00561771	0.0344758	0.0633364	0.0416591	0.0032111	0.02811	0.0710586	0.00385699	0.00907691	0.0045884	0.00337885	0.00299981	0.00274402
TraesCS1D02G225600(AT3G51800)	0.0115342	0.0142686	0.0141165	0.00231898	0.00271497	0.00251064	0.00384368	0.00874581	0.00263079	0.0025773	0.00424003	0.00458556	0.00345761	0.00357443	0.00156208	0.000395525	0.000793392	0.0889647	0.0875184	0.0884729	0.083957	0.096098	0.0891032	0.0418353	0.0405918	0.0357967	0.0128176	0.0120109	0.0137506				0.102422	0.00737355	0.015924	0.0096647	0.0210503	0.0151474	0.0124364	0.00993466	0.0104389	0.00304255	0.00356351	0.0039074	0.00470365	0.00202054	0.00358297
TraesCS1D02G226500(AT5G05560)	0.0184039	0.0212543	0.025864	0.00303234	0.000825437	0.00250181	0.00304101	0.00194982	0.00113707	0.00188851	0.00388294	0.00265239	0.00269154	0.00165002	0.00139671	0.00123865	0.000910574	0.0714162	0.0754785	0.0755292	0.0692284	0.0803478	0.0355687	0.0530212	0.0455106	0.0369565	0.00567043	0.00692235	0.0460209				0.0584451	0.00334157	0.0169345	0.0317128	0.0372665	0.0408775	0.0090091	0.0391222	0.045531	0.00335445	0.00393904	0.00553996	0.00520547	0.000850003	0.00287909
TraesCS1D02G229300(AT1G50030)	0.0596412	0.0727575	0.0816644	0.00891832	0.00630628	0.0119811	0.0123383	0.0129549	0.00544106	0.00683487	0.00515639	0.00506865	0.00475228	0.00655731	0.00440629	0.00160034	0.00177411	0.0405202	0.040649	0.0382623	0.0375869	0.0581175	0.025685	0.0420169	0.0212971	0.028252	0.039349	0.0408601	0.0323766				0.0535997	0.00479805	0.00966982	0.0280554	0.0371609	0.0263297	0.0191402	0.0290526	0.0158694	0.00306043	0.00378848	0.00594005	0.0040414	0.00243236	0.00393567
TraesCS1D02G232300(AT3G07440)	0.0209586	0.018276	0.0417061	0.00386804	0.00313216	0.00256271	0.0029919	0.0114176	0.00321762	0.0030556	0.00308777	0.00241714	0.00379186	0.00322477	0.00317643	0.000644365	0.000858886	0.0878742	0.0784663	0.091887	0.083506	0.0838898	0.0853984	0.0356643	0.0299454	0.0248373	0.0196403	0.0277218	0.0102471				0.0804078	0.00645474	0.0419402	0.00814152	0.0120474	0.00988712	0.0138792	0.00860788	0.0049121	0.00218398	0.00406378	0.00833096	0.00538073	0.0024659	0.00383103
TraesCS1D02G240400(AT2G01210)	0.00660965	0.00685657	0.00983988	0.00299711	0.00276424	0.00210651	0.0046763	0.00448786	0.00503256	0.00149701	0.00125987	0.00422799	0.00174452	0.00289845	0.00374791	0.00137476	0.00102638	0.0836418	0.0836712	0.0806587	0.103328	0.106738	0.106134	0.0423161	0.024793	0.0320874	0.0023111	0.00225988	0.00270405				0.0867271	0.00836931	0.0544852	0.00612903	0.0168158	0.00610311	0.0292045	0.0122985	0.00332302	0.00244722	0.0097038	0.0174609	0.00402589	0.00406068	0.00505559
TraesCS1D02G248100(AT2G31530)	0.0134269	0.0178603	0.0155254	0.0130129	0.0151464	0.0145261	0.0742603	0.0133535	0.0250652	0.0125846	0.0413501	0.018226	0.0136336	0.0115667	0.021274	0.00793085	0.016451	0.0249692	0.0388469	0.0402727	0.0251724	0.0330518	0.0220229	0.0156385	0.0147978	0.0242214	0.0157804	0.0209191	0.0743469				0.00766959	0.00853133	0.00572746	0.0628384	0.0306874	0.0446108	0.0179594	0.0311645	0.0330769	0.0109398	0.0122875	0.00865308	0.00664215	0.0105988	0.0133787
TraesCS1D02G263300(AT3G26050)	0.00886451	0.00897468	0.00609797	0.00393413	0.00519943	0.0040742	0.00759245	0.00327456	0.00590795	0.00519063	0.00326638	0.0063989	0.00579326	0.00516374	0.00702886	0.00140101	0.00176005	0.0858928	0.0996524	0.0902751	0.0878064	0.0806172	0.0882605	0.0408399	0.0312474	0.026382	0.001062	0.00130448	0.00108423				0.0904602	0.0118836	0.0448072	0.00950689	0.0152845	0.00509624	0.0188554	0.00734442	0.00211727	0.00396582	0.013715	0.0218322	0.00782271	0.0175855	0.00537607
TraesCS1D02G264200(AT3G09630)	0.00769891	0.0086224	0.00687999	0.00501359	0.00571747	0.00758455	0.0114269	0.00924475	0.0150105	0.0111558	0.00493967	0.0100102	0.00458367	0.0048133	0.00514352	0.000883153	0.00112127	0.0702143	0.0780288	0.0794419	0.0812241	0.0876414	0.0795687	0.0321352	0.0316284	0.0340384	0.00503206	0.00489691	0.00771635				0.083035	0.0120647	0.0339898	0.00822652	0.0202232	0.00833552	0.026156	0.0151719	0.00713141	0.00463035	0.015411	0.0216432	0.0131607	0.0121817	0.00722274
TraesCS1D02G269100(AT1G72040)	0.0201833	0.0219637	0.0449911	0.00165231	0.000989394	0.00129847	0.00244407	0.0015343	0.00105094	0.00208252	0.00209546	0.0011986	0.00175714	0.00225633	0.00128925	0.00138026	0.0010122	0.052023	0.0785723	0.0638481	0.0333	0.0597626	0.01234	0.0585208	0.056251	0.0634034	0.0101771	0.0109787	0.0583474				0.0163872	0.00214604	0.00637941	0.0521487	0.0559862	0.0604902	0.00644975	0.0635303	0.0595419	0.00130606	0.00151583	0.00264743	0.00151572	0.00120259	0.00204879
TraesCS1D02G283300(AT5G02370)	0.0136297	0.00821814	0.0122323	0.00159569	0.00193093	0.0014468	0.00164787	0.00303423	0.000630159	0.000982535	0.00116696	0.00137315	0.00242963	0.00120298	0.00209774	0.000416616	0.000444623	0.0886371	0.113466	0.0901076	0.0892901	0.0972595	0.101551	0.0582144	0.0344781	0.0419996	0.00139121	0.00198491	0.00794034				0.103574	0.00287051	0.0237623	0.0059413	0.0218533	0.0110684	0.0139661	0.00546588	0.00997796	0.00329653	0.00433608	0.00698919	0.00281103	0.00157144	0.00171592
TraesCS1D02G287300(AT2G35040)	0.00841275	0.011632	0.0153998	0.00485361	0.00364328	0.00540947	0.00974076	0.0172843	0.0107717	0.00440305	0.00654068	0.00937551	0.00292142	0.00315375	0.00296999	0.00109009	0.00170175	0.0744735	0.0745224	0.0913588	0.0772794	0.0780035	0.0874513	0.0426666	0.0411592	0.0288536	0.0215584	0.0184524	0.0260818				0.0823976	0.00524248	0.0187853	0.00849692	0.0184471	0.0119069	0.0203108	0.0113775	0.0116935	0.0048002	0.00452079	0.0105459	0.00300558	0.00235286	0.00495184
TraesCS1D02G321100(AT1G11360)	0.0140421	0.00671319	0.0123957	0.00532513	0.00382473	0.00210298	0.00460224	0.0095087	0.0112203	0.00521285	0.002757	0.00392582	0.00535222	0.00384245	0.00395649	0.0017119	0.00306709	0.0827548	0.0827003	0.0675567	0.0937239	0.07756	0.0887535	0.014974	0.0188711	0.0130279	0.00657015	0.00858418	0.00704785				0.0709236	0.0246269	0.0731559	0.00328944	0.0144131	0.00829676	0.0534978	0.0196316	0.00642774	0.00229717	0.0135977	0.0172156	0.00945196	0.00904213	0.0124475
TraesCS1D02G331500(AT3G48190)	0.0458079	0.0550732	0.0539929	0.00529558	0.00179606	0.00471136	0.00662767	0.00150451	0.000933165	0.00227833	0.000982969	0.00499488	0.00346574	0.00236957	0.00173232	0.001083	0.000957416	0.0473617	0.0543826	0.0573565	0.0322588	0.0633122	0.0158305	0.0511175	0.0540394	0.0434745	0.0165322	0.0165756	0.0644021				0.0200785	0.00255748	0.0083278	0.0411938	0.0464536	0.0523054	0.00660139	0.0452795	0.0495257	0.00211144	0.00258886	0.00225647	0.00387485	0.00338226	0.0032128
TraesCS1D02G361400(AT1G64190)	0.022451	0.0110027	0.00601563	0.0571678	0.0625948	0.0427575	0.0228296	0.00820103	0.0169669	0.0248719	0.00568601	0.0185209	0.0706427	0.0607445	0.0427498	0.00464222	0.0183796	0.0689048	0.0966469	0.06859	0.0136453	0.0101192	0.0137387	0.0154841	0.0130414	0.00657881	0.00571996	0.00477796	0.00685543				0.0187668	0.00938069	0.0131002	0.0237612	0.00512924	0.010869	0.0153133	0.0152737	0.0149513	0.0106813	0.00699597	0.00795284	0.0124389	0.00723432	0.00782393
TraesCS1D02G364700(AT1G74260)	0.0319217	0.0211861	0.0248691	0.00549682	0.00180752	0.00449778	0.00459971	0.00662473	0.00556608	0.00240251	0.00309531	0.0044975	0.00321618	0.00437774	0.00302759	0.000923572	0.00193479	0.0514179	0.0794179	0.0648787	0.0563366	0.0629943	0.035522	0.0589186	0.0443367	0.0415307	0.0090055	0.0100759	0.0549306				0.0563459	0.00214686	0.0111045	0.0453129	0.0279453	0.0506425	0.0091616	0.0397992	0.0410525	0.0030398	0.00362279	0.00419701	0.00256069	0.00135084	0.00230722
TraesCS1D02G366300(AT1G07790)	0.0156428	0.0180828	0.0213287	0.0033321	0.00191719	0.00123372	0.00207242	0.00224084	0.00185774	0.0022444	0.00332999	0.00168211	0.00354208	0.00151447	0.00222243	0.00151109	0.00207064	0.100068	0.088077	0.0813034	0.0565139	0.0813462	0.0504324	0.0525854	0.0448558	0.045854	0.00196917	0.00467255	0.0370949				0.0413943	0.00383586	0.0147878	0.0335973	0.0323704	0.0312815	0.00475292	0.0379139	0.0450843	0.00491281	0.00487841	0.0051394	0.00523305	0.00160955	0.00261003
TraesCS1D02G373800(AT1G07790)	0.0222691	0.0175515	0.0148453	0.00495979	0.00357628	0.00309671	0.00298371	0.00504558	0.00192453	0.00389849	0.00201509	0.00366925	0.00369307	0.00157923	0.00443584	0.00152107	0.00151767	0.0809011	0.103546	0.0908632	0.0655746	0.0747698	0.051725	0.0444258	0.0451438	0.0466382	0.00335088	0.00572981	0.0333851				0.0562159	0.00318067	0.0169864	0.0321431	0.0225729	0.0384937	0.00278995	0.0300309	0.0318218	0.00553567	0.00452239	0.00333938	0.00499952	0.00115951	0.00157309
TraesCS1D02G373900(AT1G07790)	0.0241528	0.0140606	0.0249567	0.00323666	0.00307983	0.00106879	0.0013414	0.00358546	0.00163545	0.00331217	0.0033988	0.000967109	0.00344627	0.00166306	0.00406181	0.00148958	0.00284908	0.0808075	0.0924232	0.0789048	0.0606945	0.0686142	0.044323	0.0446557	0.0474428	0.0425709	0.0032458	0.005384	0.0416475				0.0486579	0.00447586	0.0166307	0.0303886	0.0322848	0.0483193	0.0059534	0.0397964	0.0363413	0.00397428	0.00665567	0.00700103	0.00592208	0.00182254	0.00275653
TraesCS1D02G382100(AT1G67040)	0.0111496	0.00920398	0.012079	0.00192391	0.0014807	0.00249331	0.00613253	0.00649828	0.00286917	0.00204083	0.00272634	0.00236223	0.00249519	0.00234466	0.00249733	0.00118471	0.00146738	0.0958747	0.0757676	0.0834167	0.0847272	0.100407	0.0908206	0.0368988	0.0213078	0.0210707	0.00301873	0.00244861	0.00638963				0.0784236	0.0128679	0.0474099	0.00991808	0.0271357	0.00842655	0.0422523	0.0223238	0.00807566	0.00252466	0.00756793	0.0136814	0.00838902	0.00350295	0.0144036
TraesCS1D02G396600(AT1G07790)	0.0183192	0.0118898	0.00923901	0.00378395	0.00402995	0.0017327	0.00177749	0.00475448	0.0017135	0.00644846	0.00319242	0.00149417	0.00458221	0.000761595	0.00558735	0.000751237	0.00275845	0.0866039	0.129257	0.0853725	0.0941149	0.0772561	0.0782277	0.0376857	0.0356349	0.0302536	0.00252332	0.00491536	0.0195358				0.104255	0.00297129	0.0203272	0.01138	0.0172752	0.0199876	0.00514691	0.014155	0.0186156	0.00264284	0.00418138	0.00453924	0.00619544	0.00171207	0.0024187
TraesCS1D02G404000(AT5G46070)	0.0207062	0.0259262	0.037213	0.0026917	0.00128173	0.00214725	0.00219046	0.00280074	0.00154444	0.00197067	0.001347	0.00229634	0.00381716	0.00143691	0.00260202	0.000778008	0.000652451	0.0583646	0.0831497	0.0669452	0.0623121	0.0716145	0.0432503	0.0511018	0.0515498	0.0503265	0.0057446	0.00705921	0.0418975				0.0600537	0.00525999	0.0157349	0.0428076	0.0453466	0.0379477	0.00538086	0.0362852	0.0269125	0.00229973	0.00328521	0.00419336	0.00469205	0.00120179	0.00388075
TraesCS1D02G409900(AT5G11490)	0.042632	0.0353369	0.0403795	0.00339597	0.0042057	0.00542257	0.00507421	0.00938371	0.00391382	0.00432662	0.00386451	0.00425368	0.00302899	0.00406023	0.00425741	0.000997818	0.00199101	0.0575675	0.0545337	0.0568155	0.0434599	0.0599675	0.0264228	0.0449143	0.0382793	0.0443865	0.020718	0.0214677	0.051816				0.0369314	0.0047382	0.0103953	0.046053	0.0504678	0.0351387	0.00924973	0.0456585	0.0473503	0.00133915	0.002072	0.00286919	0.00407981	0.00297256	0.00381096
TraesCS1D02G419800(AT3G58610)	0.0184739	0.028563	0.0202065	0.00317898	0.00351813	0.00371402	0.00340355	0.00456217	0.00332368	0.00490965	0.00178182	0.003564	0.00483764	0.00526548	0.00360672	0.00392478	0.00307923	0.0640823	0.0779036	0.0548595	0.061939	0.0685455	0.0668373	0.104382	0.0263271	0.0330798	0.0178108	0.00989693	0.00585719				0.0810243	0.0242428	0.0523372	0.0045279	0.0102696	0.00810018	0.0215936	0.0108154	0.00353164	0.00372229	0.00704609	0.013877	0.0171667	0.0139971	0.0163143
TraesCS1D02G420600(AT5G55190)	0.132417	0.129646	0.149573	0.00608848	0.00572055	0.00595912	0.00549521	0.0200767	0.00315399	0.0056687	0.00253076	0.00620862	0.00990665	0.00619971	0.00739218	0.00365378	0.00202961	0.0373095	0.0219704	0.0345188	0.0307544	0.0380725	0.0288155	0.0152841	0.0112752	0.00771211	0.0574366	0.063316	0.029019				0.0289114	0.00909541	0.016478	0.00254004	0.00352289	0.00305001	0.0131754	0.00678048	0.00253487	0.00298933	0.00577383	0.00443887	0.00620962	0.0072783	0.0100179
TraesCS1D02G427400(AT1G27680)	0.00955331	0.0101433	0.0090933	0.00255665	0.00417925	0.00428377	0.00244461	0.00609276	0.00506905	0.00331846	0.00155497	0.00404619	0.00370305	0.00404551	0.00438242	0.00182337	0.00126299	0.0827437	0.0772119	0.0722187	0.112581	0.120928	0.0926297	0.0254189	0.0156139	0.0171688	0.00213821	0.00176983	0.00171929				0.081013	0.00780754	0.0840315	0.00312108	0.0136178	0.00539479	0.0339991	0.0137259	0.00161168	0.00213361	0.0136397	0.0160433	0.0116622	0.00679182	0.00571252
TraesCS2A02G022100(AT4G34040)	0.0405299	0.0574687	0.0470401	0.0142657	0.0139311	0.0200498	0.0389631	0.058694	0.0648363	0.0364463	0.0130688	0.0293825	0.0171609	0.0089522	0.0121896	0.0077386	0.00678727	0.0109285	0.0123958	0.0109536	0.00999541	0.0113221	0.00341977	0.00881766	0.0107651	0.0105054	0.0833116	0.0940908	0.0750139				0.00452773	0.0042609	0.00343038	0.01502	0.020206	0.0155718	0.0314614	0.0295667	0.0195977	0.00345017	0.00370261	0.00287246	0.00484857	0.00561518	0.00684372
TraesCS2A02G052400(AT2G29140)	0.0266636	0.0360891	0.0253255	0.00175644	0.000779579	0.000484094	0.000855474	0.000683633	0.00185314	0.00169345	0.000216353	0.0017104	0.0010569	0.00116941	0.000674513	0.000687708	0.000696608	0.0683085	0.0724918	0.0669793	0.039984	0.0587643	0.0197995	0.0548677	0.0478318	0.0666467	0.00466925	0.00823568	0.0728317				0.0241663	0.00213659	0.00970445	0.045959	0.0546354	0.0435308	0.00312716	0.0651005	0.0561364	0.00180284	0.0022272	0.00248536	0.00278461	0.000984856	0.00141258
TraesCS2A02G072700(AT5G43530)	0.0251404	0.0219433	0.0257078	0.0015944	0.00165376	0.0020217	0.00272953	0.00343837	0.00110842	0.00370929	0.00121434	0.00141756	0.00196859	0.00148681	0.00134311	0.000578781	0.00113295	0.0557332	0.0756134	0.0747856	0.0364099	0.0600618	0.0134196	0.0500652	0.0574867	0.0736958	0.0033114	0.00908375	0.0732541				0.0201296	0.00267916	0.00551301	0.0345623	0.0594055	0.0667681	0.0101513	0.0472973	0.062206	0.00182205	0.00193166	0.000767494	0.0017773	0.000680123	0.00319952
TraesCS2A02G084900(AT5G27240)	0.0210669	0.0190533	0.0242051	0.00362984	0.00213102	0.00272569	0.00244784	0.00373102	0.0024746	0.00246404	0.00372165	0.00234509	0.00272616	0.00179845	0.00139868	0.00124967	0.00216577	0.069518	0.0399118	0.0671774	0.0645917	0.0892096	0.0475683	0.0709196	0.0445183	0.0509766	0.00862968	0.0111406	0.0315005				0.0624717	0.00573719	0.0198024	0.0422707	0.0580864	0.031596	0.00663917	0.0285105	0.0287699	0.00197435	0.00400445	0.00430564	0.00370058	0.0022445	0.00488975
TraesCS2A02G092400(AT3G08840)	0.0384298	0.0529262	0.0550462	0.00314603	0.0020751	0.00329857	0.00321862	0.00307345	0.00327602	0.00269509	0.0019723	0.00288884	0.0107227	0.00372199	0.00390892	0.00295654	0.00234814	0.0496285	0.0512083	0.0694539	0.021176	0.0484717	0.0100759	0.0506414	0.0454978	0.0605563	0.0185194	0.0268603	0.0526201				0.0142719	0.00421605	0.00715161	0.0469224	0.0493058	0.0450643	0.0046719	0.0477648	0.0529249	0.00394112	0.00337753	0.00368012	0.00412757	0.00861074	0.00355512
TraesCS2A02G095500(AT5G26860)	0.0225978	0.033365	0.0393879	0.00338594	0.00183438	0.002253	0.00287768	0.00573712	0.00347349	0.00232177	0.00126485	0.00239075	0.00298314	0.00368068	0.00245537	0.00112255	0.00132468	0.0780894	0.0823304	0.0804875	0.0908044	0.0904083	0.0930615	0.036076	0.0244397	0.0205031	0.0101094	0.0106016	0.00734742				0.0930906	0.00831519	0.0449124	0.00752709	0.0167565	0.00642767	0.0212301	0.012045	0.0045399	0.00198972	0.00654875	0.00910778	0.00364381	0.00376087	0.00338982
TraesCS2A02G100900(AT1G08570)	0.0154952	0.0160195	0.05694	0.00187594	0.00299616	0.00376753	0.00193424	0.00509562	0.00225715	0.00435446	0.00386898	0.00178543	0.0046535	0.00473985	0.00358811	0.0049915	0.00228994	0.0467632	0.0527453	0.056784	0.0216889	0.0396443	0.00879099	0.0740523	0.0923644	0.0624717	0.0052055	0.0173507	0.0769109				0.0142366	0.00270619	0.0036542	0.033262	0.0625011	0.0415984	0.00630456	0.0475978	0.07225	0.00542124	0.00366984	0.00443189	0.00288474	0.00413811	0.00391803
TraesCS2A02G104700(AT2G40770)	0.047677	0.0432944	0.0481508	0.00188488	0.000846386	0.00193135	0.00304783	0.00307701	0.000950057	0.00166515	0.00139337	0.00269544	0.00233603	0.00129279	0.00185522	0.000861821	0.000841022	0.048214	0.0610428	0.055924	0.0404042	0.0634141	0.0184904	0.045543	0.0376886	0.0537748	0.0114417	0.0152135	0.0566999				0.0236574	0.00358877	0.00876112	0.0616356	0.0543096	0.0597881	0.00410872	0.0470948	0.0482801	0.00169357	0.00277545	0.00274485	0.00397985	0.00256389	0.00336663
TraesCS2A02G147200(AT5G59440)	0.0371935	0.0247543	0.0385892	0.00324046	0.00215645	0.00391912	0.00394025	0.00420134	0.00112138	0.00234601	0.00484861	0.00409386	0.00386996	0.00142163	0.00247476	0.000796781	0.00144781	0.0902456	0.0909878	0.0755818	0.0788516	0.0808332	0.0875899	0.0510758	0.0377686	0.0316227	0.00989071	0.0109328	0.0160494				0.0834196	0.00481285	0.0178627	0.0111728	0.0160182	0.0108952	0.0112878	0.0124858	0.0092524	0.00210986	0.00367427	0.00354098	0.00500771	0.00208426	0.00453037
TraesCS2A02G167400(AT4G33160)	0.0126797	0.0103171	0.0172695	0.00391396	0.00270438	0.00312888	0.00728255	0.00368373	0.00317971	0.00337226	0.00172353	0.00245817	0.00291583	0.00244358	0.00491367	0.00079168	0.00148852	0.105186	0.0655963	0.0633688	0.102114	0.0976245	0.0994044	0.0129825	0.0153569	0.00885607	0.00327764	0.00490551	0.00296175				0.0784933	0.0119478	0.098362	0.00422269	0.012346	0.00518027	0.0509003	0.0204998	0.00574506	0.00218119	0.00721161	0.0139252	0.00420958	0.00508594	0.0137879
TraesCS2A02G168300(AT1G72370)	0.00848246	0.00705097	0.00938471	0.00643869	0.00483547	0.00611141	0.00820526	0.00829116	0.0120266	0.00514768	0.003968	0.00715995	0.00603772	0.00559972	0.00510118	0.000358341	0.000839497	0.0839097	0.0590884	0.0730385	0.0916484	0.0857893	0.088364	0.019948	0.0203507	0.0156993	0.00390358	0.00611217	0.00550427				0.0734748	0.0171543	0.0816013	0.00377181	0.0229358	0.00714953	0.0498099	0.0216013	0.00360548	0.0052688	0.0104162	0.0188694	0.00908621	0.00767508	0.00918499
TraesCS2A02G176100(AT3G25150)	0.0307299	0.0297607	0.0361437	0.00137378	0.000525534	0.00111951	0.00309585	0.00147012	0.000986411	0.000663409	0.00071576	0.000818727	0.000928935	0.00169037	0.00186146	0.000597068	0.00112749	0.0545202	0.0584186	0.0843841	0.0269347	0.0662048	0.0145032	0.0555692	0.050308	0.0501829	0.00456362	0.00721336	0.0843915				0.0212989	0.00155798	0.00646186	0.0563001	0.0556907	0.0511742	0.00263413	0.064124	0.0578962	0.0015856	0.00156275	0.00199918	0.00264582	0.00180513	0.00246056
TraesCS2A02G188100(AT5G67630)	0.0206306	0.0168653	0.0230999	0.0041786	0.00134286	0.00307952	0.00179091	0.00351592	0.000787547	0.00232365	0.00259322	0.00347965	0.00376244	0.00138028	0.00243759	0.000682768	0.000340498	0.0861619	0.0845027	0.0783442	0.0731412	0.0766914	0.055502	0.0460816	0.0444878	0.0344242	0.00626693	0.00897891	0.0355654				0.0865037	0.00449811	0.0158695	0.0339788	0.0317136	0.0285911	0.00758821	0.0274804	0.0249855	0.00268224	0.00276628	0.0036354	0.00430389	0.00108413	0.00187954
TraesCS2A02G194900(AT3G19540)	0.0104335	0.00475093	0.0143526	0.00630024	0.00478458	0.00482221	0.00588046	0.0059139	0.0077893	0.00557593	0.00260855	0.00498402	0.00782898	0.00502792	0.00601005	0.00141261	0.00134016	0.0698039	0.11441	0.0749889	0.0693658	0.0711827	0.062267	0.0262014	0.0206385	0.0264421	0.00450803	0.0044848	0.00960582				0.0890837	0.0251909	0.0330212	0.0131908	0.0207727	0.0180186	0.0312064	0.0308801	0.0161254	0.00633661	0.0165721	0.0126287	0.0149696	0.00957441	0.0087134
TraesCS2A02G202400(AT5G60930)	0.012882	0.0109033	0.0146899	0.00184928	0.00130405	0.00358408	0.00279548	0.00199157	0.0010696	0.00198133	0.00490662	0.00401448	0.00434407	0.00234751	0.00274846	0.000728132	0.00122524	0.0903008	0.0882842	0.0972058	0.0812856	0.0831593	0.0758664	0.0579383	0.0335115	0.0359179	0.00506956	0.00743761	0.0168574				0.095475	0.00384516	0.0162968	0.014835	0.0284384	0.0211177	0.00585349	0.0171643	0.0282646	0.00326914	0.00319559	0.00592423	0.00566531	0.000915315	0.00354044
TraesCS2A02G208200(AT2G45280)	0.0205101	0.0200636	0.0226096	0.00358079	0.00164075	0.00395212	0.00407887	0.00283713	0.00112026	0.00185218	0.00363201	0.00241969	0.00317419	0.00153478	0.00158732	0.000855549	0.00108233	0.101608	0.0866234	0.0876197	0.0954668	0.0715947	0.0848395	0.0426427	0.0426699	0.0395367	0.00767878	0.0123621	0.0166425				0.0800173	0.00597167	0.0172446	0.0118939	0.0206614	0.0133503	0.00870487	0.0174493	0.0190632	0.00268639	0.00286541	0.00385762	0.00554877	0.00174618	0.00312333
TraesCS2A02G212300(AT3G46870)	0.0720863	0.0575934	0.0744343	0.00918043	0.00851694	0.00949851	0.00945415	0.0281651	0.0070025	0.0071042	0.00612298	0.0132827	0.00859343	0.00363179	0.00423526	0.00201766	0.00228699	0.0539507	0.0456152	0.0420529	0.0537942	0.050501	0.056475	0.033598	0.0285678	0.0270152	0.0431145	0.0329036	0.0507625				0.0508255	0.00820684	0.0111375	0.00652508	0.0110941	0.00982382	0.0118899	0.00926494	0.00631658	0.00450779	0.0075776	0.00608171	0.00638094	0.00475905	0.00405124
TraesCS2A02G235700(AT4G14920)	0.0605844	0.0451695	0.0682965	0.00856245	0.00572937	0.00872706	0.00814718	0.00732223	0.00454783	0.00510215	0.00404005	0.00594102	0.00507971	0.00629337	0.00471666	0.00202035	0.00196219	0.0558283	0.0555073	0.0526885	0.0670425	0.0742473	0.0633185	0.0366653	0.0200225	0.0242652	0.0253903	0.0198703	0.0186746				0.0733524	0.00675625	0.0285625	0.0182398	0.0231183	0.0153845	0.0200499	0.0163836	0.00906964	0.00276064	0.00422705	0.00714813	0.00315976	0.00228532	0.00373949
TraesCS2A02G250200(AT4G14970)	0.0638098	0.07444	0.0677041	0.00521192	0.00246892	0.00544062	0.00419686	0.00820546	0.00181543	0.00275137	0.00344592	0.0030071	0.00383072	0.00218695	0.00315053	0.00141588	0.0018507	0.0547925	0.0518559	0.0538143	0.0385114	0.0429763	0.0318692	0.0447817	0.0405408	0.0406376	0.0211727	0.0235772	0.0547842				0.0370641	0.00432875	0.00977843	0.0367021	0.0336148	0.0344018	0.00678045	0.0272123	0.032852	0.00325446	0.00441457	0.00393286	0.00480382	0.0026936	0.00392
TraesCS2A02G258100(AT1G48410)	0.130418	0.154712	0.133645	0.00254536	0.00228562	0.00378887	0.00233705	0.00847827	0.00315939	0.00330567	0.00217453	0.00253541	0.00479895	0.00784954	0.00250904	0.00239744	0.00231244	0.0206118	0.0178697	0.0203646	0.0194556	0.0221795	0.0187045	0.017878	0.024664	0.015145	0.0981282	0.0802454	0.0327371				0.0148644	0.0118885	0.0152912	0.0100792	0.0107144	0.00956912	0.00973116	0.00815979	0.00569009	0.00357622	0.0041257	0.00617179	0.0115167	0.00937095	0.0120154
TraesCS2A02G258200(AT1G48410)	0.116204	0.109942	0.136516	0.00161104	0.00255646	0.00187024	0.00157515	0.00620237	0.00269173	0.00268603	0.00266606	0.00151229	0.00705934	0.00338533	0.0034603	0.00155509	0.00228889	0.0137335	0.0154987	0.0150558	0.0125475	0.0198156	0.0121888	0.0186997	0.020123	0.0270548	0.100881	0.114183	0.0519845				0.0115967	0.0230234	0.0140041	0.0131867	0.01394	0.01612	0.0127007	0.0116568	0.00859566	0.00186502	0.0045832	0.00424456	0.00933848	0.0117692	0.017827
TraesCS2A02G270800(AT4G29920)	0.0238798	0.0210367	0.0349701	0.00202613	0.00104559	0.000719524	0.00169579	0.00123141	0.000964797	0.00204384	0.000652507	0.00099888	0.00143115	0.00114539	0.000715944	0.00129741	0.00103172	0.0768712	0.0630892	0.0783471	0.0357783	0.0688582	0.0217211	0.061998	0.0563294	0.0544984	0.00463899	0.00948225	0.066945				0.0236785	0.00174749	0.00902493	0.0471559	0.0423212	0.0453768	0.00364763	0.0525237	0.0647789	0.00249122	0.00291738	0.00249419	0.00361091	0.001333	0.00145442
TraesCS2A02G273000(AT5G50780)	0.0397939	0.0337167	0.051174	0.00276361	0.00257788	0.00455258	0.00297593	0.00269469	0.00212353	0.00297724	0.00167511	0.00384996	0.00362753	0.00208596	0.00263144	0.000811596	0.000917142	0.0682525	0.066027	0.0602699	0.037854	0.0472678	0.0142959	0.0512437	0.039316	0.0569269	0.00933928	0.0182313	0.0512213				0.0165724	0.00317275	0.00866069	0.0585764	0.0506649	0.0536288	0.00715017	0.0468037	0.0602687	0.00157652	0.00258289	0.00390433	0.00140195	0.00140425	0.00243729
TraesCS2A02G278000(AT3G25150)	0.00919239	0.0107885	0.0167259	0.00449403	0.00261944	0.00340118	0.00345584	0.00842732	0.00446621	0.00356303	0.00237705	0.0029205	0.003956	0.0030836	0.00381463	0.000455316	0.000903803	0.0779988	0.082483	0.0739903	0.0840232	0.0928338	0.0870578	0.0393045	0.0270617	0.0294169	0.00752545	0.00729488	0.00935279				0.0912901	0.014867	0.0572384	0.004313	0.0136863	0.00762962	0.0417369	0.0179129	0.00542209	0.00218972	0.00875425	0.0135119	0.00900457	0.00441459	0.00504079
TraesCS2A02G285200(AT5G63540)	0.0111901	0.0195865	0.0116004	0.00451131	0.00120574	0.0030385	0.00317535	0.00377696	0.00148831	0.00253798	0.00450455	0.00137762	0.00366487	0.00226271	0.00236883	0.000633339	0.000447286	0.0768148	0.102156	0.0898382	0.0777421	0.0977236	0.0729144	0.0443468	0.0430391	0.0428413	0.002746	0.00591799	0.0173002				0.0848549	0.00568454	0.0161103	0.0255378	0.0195614	0.0170876	0.00709991	0.0359445	0.0188957	0.00261573	0.00355383	0.00614741	0.00404546	0.000720573	0.00138955
TraesCS2A02G308200(AT5G08630)	0.0220518	0.0207516	0.0210405	0.00156708	0.000873493	0.00155338	0.00271016	0.00216429	0.00112766	0.00115214	0.00278909	0.00213657	0.00177339	0.00154703	0.00186242	0.000888486	0.00138363	0.0661675	0.073939	0.0706692	0.0432618	0.0764444	0.0298372	0.0606428	0.0513696	0.0481595	0.00571718	0.0107875	0.0441864				0.0458783	0.00323195	0.0141693	0.0441357	0.0435815	0.0541391	0.00694475	0.0496431	0.0503957	0.00296214	0.00419122	0.00565925	0.00354873	0.000739462	0.00222503
TraesCS2A02G308700(AT2G27285)	0.132649	0.131901	0.135171	0.00965022	0.0102704	0.00913342	0.00736861	0.0103632	0.0132547	0.0169632	0.00530359	0.00652211	0.00965419	0.00795213	0.00588766	0.00871253	0.00665215	0.0218433	0.0187522	0.0218033	0.0249125	0.0327023	0.0261574	0.0226336	0.0178035	0.0192848	0.0535431	0.0575668	0.0280725				0.0241618	0.0103173	0.00950484	0.00668214	0.00580392	0.00479071	0.00470844	0.00381405	0.00340251	0.00575961	0.00710897	0.0110558	0.00716972	0.00919217	0.0140436
TraesCS2A02G314400(AT2G06010)	0.11502	0.0957738	0.13092	0.00372009	0.00452761	0.00467182	0.00739521	0.0330027	0.0111439	0.00561672	0.00465571	0.00793457	0.00588436	0.00668351	0.0137741	0.00456813	0.00490817	0.0103681	0.0114226	0.00784722	0.0187813	0.0161505	0.0180964	0.0148067	0.0117841	0.0103558	0.0874219	0.104693	0.0512452				0.0183353	0.0187095	0.0117978	0.00525703	0.00977564	0.0092357	0.00916807	0.00510926	0.00339753	0.0149929	0.012215	0.0097022	0.0169653	0.0169701	0.0151955
TraesCS2A02G338900(AT3G10350)	0.00909931	0.0113618	0.0137603	0.00435803	0.00340085	0.00520422	0.00594623	0.00993199	0.00691383	0.00311499	0.00423125	0.0051595	0.00434087	0.00351837	0.00397448	0.000600441	0.00132667	0.0892774	0.0671233	0.0723602	0.0994955	0.0900866	0.0932062	0.032545	0.0272779	0.0355666	0.00642728	0.00646313	0.00793968				0.0818394	0.0135347	0.0481598	0.00855758	0.0154148	0.00787853	0.0312819	0.0170815	0.00892269	0.00318278	0.00890814	0.0149098	0.00669736	0.00424262	0.00537645
TraesCS2A02G339200(AT1G26880)	0.0107313	0.00778459	0.00806818	0.00375109	0.00349001	0.00283414	0.00399803	0.0144323	0.00754919	0.00451979	0.00445602	0.00227827	0.00266903	0.0046787	0.00292732	0.000517285	0.0011673	0.092029	0.0827015	0.0811181	0.0975531	0.0906582	0.0923192	0.0229249	0.0254301	0.0130756	0.00727157	0.00754243	0.00818249				0.0907878	0.0128887	0.0554396	0.00428261	0.0156395	0.00591621	0.0442382	0.0189206	0.00333478	0.000640614	0.0103444	0.0152408	0.00551636	0.00427283	0.00587844
TraesCS2A02G354000(AT5G57970)	0.0118389	0.00768657	0.0109453	0.0031393	0.00116061	0.00391568	0.00528221	0.00811529	0.00314293	0.00270589	0.00328842	0.0040259	0.00474714	0.00413778	0.00343618	0.000509288	0.000576202	0.0850486	0.0869864	0.0630044	0.0765388	0.0832016	0.0903265	0.0438974	0.0365945	0.0441135	0.00769226	0.00726615	0.0158933				0.0863548	0.0174451	0.0404491	0.0136008	0.0186502	0.0107266	0.032053	0.0141306	0.0107186	0.00307989	0.00811895	0.0098631	0.00714298	0.0037082	0.00474096
TraesCS2A02G356300(AT4G31880)	0.0613878	0.0684345	0.0658014	0.00442366	0.00336207	0.00576072	0.00522295	0.00486795	0.00215903	0.00325572	0.00334884	0.00495427	0.00394641	0.00323256	0.00265402	0.000761608	0.00121911	0.0527322	0.05712	0.0534206	0.0299836	0.0527284	0.0231393	0.0322305	0.0489443	0.0422317	0.020011	0.0320039	0.0523926				0.0158701	0.00342286	0.00794302	0.0349166	0.0413112	0.0483836	0.00619005	0.0445288	0.0377988	0.00135837	0.00358728	0.0047905	0.00316646	0.00215148	0.00285019
TraesCS2A02G362100(AT3G24320)	0.0161485	0.0240405	0.0233884	0.00326058	0.00281506	0.00387026	0.00275094	0.00314693	0.00181401	0.00161852	0.00226303	0.0038365	0.00284349	0.00131759	0.00228943	0.000548455	0.000645991	0.0655117	0.074258	0.0568675	0.0447143	0.0860898	0.0122521	0.0366613	0.052215	0.0578904	0.00842508	0.008859	0.0584377				0.0198568	0.00228201	0.00536892	0.058598	0.0473418	0.0604965	0.00718148	0.0565345	0.071202	0.00213901	0.00170876	0.00207558	0.00322634	0.0014355	0.00177284
TraesCS2A02G373400(AT4G21670)	0.0196514	0.0283087	0.0397496	0.0053946	0.00309211	0.00695416	0.00713251	0.02526	0.00655095	0.00307456	0.00593329	0.00444964	0.00378384	0.0046384	0.00351046	0.00163316	0.00152193	0.0619522	0.0669616	0.0584113	0.0863136	0.0835663	0.0864618	0.023068	0.0242129	0.0186369	0.0333892	0.0445135	0.0191468				0.0602585	0.00930553	0.0420431	0.00713429	0.0159843	0.00919486	0.0272535	0.0102197	0.00698049	0.00292241	0.0089546	0.00986994	0.00587777	0.00312493	0.00360251
TraesCS2A02G377800(AT2G37860)	0.0376845	0.0384719	0.0566017	0.00414969	0.00159605	0.00250086	0.00318799	0.00325622	0.00143324	0.00189291	0.00288951	0.00366034	0.00266328	0.00165787	0.00220484	0.00132964	0.000808819	0.0892087	0.0911719	0.0868101	0.0841221	0.0817601	0.0742756	0.03832	0.034337	0.0241115	0.00989801	0.0125018	0.00869763				0.0755568	0.00557044	0.0276375	0.00878428	0.0194627	0.0132341	0.00898349	0.00789283	0.0102188	0.00234219	0.00333281	0.00420859	0.00478621	0.00333595	0.00344977
TraesCS2A02G383600(AT2G20450)	0.00810165	0.00880866	0.0125393	0.00501058	0.0049302	0.00569374	0.00865179	0.0143643	0.0114707	0.00568967	0.00396326	0.00739044	0.00478487	0.00450577	0.00447953	0.000673611	0.00113571	0.0977201	0.0620651	0.0632865	0.0904021	0.0817398	0.0737291	0.0305425	0.0192465	0.0144612	0.00761957	0.00963812	0.00653807				0.0776202	0.0148497	0.0798858	0.00300603	0.0251306	0.00734612	0.0485166	0.0156955	0.00255094	0.00244932	0.010989	0.0191994	0.0118705	0.00721612	0.00449147
TraesCS2A02G403100(AT1G48410)	0.0266727	0.0240701	0.0215286	0.00248212	0.00361971	0.0056189	0.0029308	0.00167106	0.00172782	0.00469667	0.00374912	0.00274474	0.00333129	0.00930976	0.0102633	0.00630154	0.00339687	0.0497635	0.0760548	0.0540617	0.0302617	0.0535363	0.00834175	0.070837	0.0471734	0.0577778	0.00573995	0.0102889	0.0620211				0.0121467	0.000978262	0.0067579	0.0499131	0.0391395	0.0701525	0.00794983	0.0617108	0.0642869	0.008251	0.00438257	0.00768034	0.00261556	0.00258288	0.00147924
TraesCS2A02G403200(AT2G02080)	0.0914094	0.079982	0.0862734	0.00702553	0.00539923	0.00694962	0.0107318	0.0403433	0.0188091	0.00907105	0.00584735	0.0132566	0.00921102	0.00355259	0.00438456	0.00254523	0.00251631	0.0142798	0.0206302	0.0265796	0.0119886	0.0202262	0.0111546	0.0198526	0.0162081	0.0195878	0.0770063	0.0772306	0.121011				0.00991396	0.00760214	0.00600196	0.0169157	0.0163646	0.0162561	0.00949688	0.0177919	0.0263759	0.00749988	0.00785632	0.00648748	0.00510892	0.00730071	0.00596346
TraesCS2A02G406900(AT1G76140)	0.0347564	0.0486488	0.0506261	0.000789431	0.000629255	0.00124356	0.000672524	0.0014885	0.00165558	0.000887747	0.00151109	0.000978905	0.00260194	0.00098788	0.000659928	0.0029436	0.00305926	0.0568781	0.0622591	0.0393851	0.0235883	0.035379	0.00541171	0.0553596	0.0614774	0.0455292	0.0120378	0.0221797	0.0890106				0.0134351	0.00322922	0.00297617	0.0559489	0.051157	0.0670537	0.00537087	0.0549842	0.0558545	0.00195733	0.00448864	0.00377657	0.00630161	0.00531039	0.00551949
TraesCS2A02G416500(AT3G06530)	0.02235	0.0224335	0.0235076	0.00199543	0.00122289	0.00410789	0.00296858	0.00147809	0.00113886	0.00192707	0.00263263	0.00171349	0.00127045	0.0034751	0.00111583	0.00154664	0.00115182	0.0727869	0.064871	0.0716181	0.0569323	0.069038	0.0410755	0.0544639	0.0446301	0.0549637	0.00552291	0.0108308	0.0504604				0.0583523	0.00363484	0.0149521	0.0364023	0.0372592	0.0435268	0.00768847	0.0420724	0.0429633	0.00327941	0.00365368	0.00507673	0.00332818	0.00134035	0.00324036
TraesCS2A02G432600(AT3G13580)	0.00759112	0.00726842	0.00710879	0.00508598	0.00551523	0.00584585	0.0112663	0.00900772	0.0166679	0.00617019	0.00408498	0.00777616	0.00339986	0.00388543	0.00569557	0.000445535	0.000794027	0.0855739	0.0820684	0.0708405	0.0890086	0.0846514	0.100026	0.0291911	0.0247131	0.0283424	0.00578628	0.00541258	0.00763838				0.0789919	0.0163285	0.0416048	0.00460234	0.0152921	0.00534461	0.0268052	0.0151359	0.00622464	0.00421557	0.0128188	0.0280443	0.00585118	0.0117455	0.00613305
TraesCS2A02G444600(AT2G38170)	0.0282912	0.0141513	0.0234487	0.00416696	0.00624916	0.00644602	0.0051584	0.00540875	0.0032742	0.00322817	0.00578052	0.00396162	0.00985873	0.0122052	0.00760576	0.00490776	0.00863698	0.0756516	0.0874419	0.0845106	0.0273688	0.0469533	0.0188351	0.0214015	0.0306804	0.038451	0.00360782	0.00541724	0.0311222				0.0123116	0.0163575	0.0189214	0.0864438	0.0385211	0.0495107	0.00936465	0.0421228	0.0430958	0.00653104	0.0119357	0.0135282	0.00659123	0.00636591	0.0141777
TraesCS2A02G448300(AT1G32700)	0.139551	0.129692	0.142147	0.00659533	0.0049175	0.00372165	0.002994	0.0109919	0.00240952	0.00427777	0.00189614	0.00257512	0.0121647	0.00484634	0.00422046	0.00234537	0.00250864	0.0333124	0.0304379	0.0259308	0.0294971	0.0249992	0.0161688	0.0226363	0.0214192	0.0187545	0.0817843	0.0834713	0.0256782				0.0285767	0.00978953	0.00669698	0.00542856	0.00692938	0.00830703	0.00338554	0.00310223	0.00619386	0.00157093	0.00257157	0.00212161	0.00907687	0.00704857	0.00725626
TraesCS2A02G451900(AT1G08840)	0.0122741	0.0154224	0.0183881	0.00198359	0.00118313	0.00394584	0.00389873	0.00209426	0.000913382	0.00240959	0.00295852	0.00187378	0.00266607	0.00234523	0.00277288	0.00105116	0.000968888	0.0734846	0.0846457	0.0809974	0.0687372	0.0798714	0.0497164	0.0499938	0.04577	0.0529357	0.00462137	0.00567793	0.0263441				0.0664466	0.00412938	0.0180631	0.0352802	0.0370685	0.0395802	0.00804901	0.028866	0.0426242	0.00292657	0.00350298	0.00446965	0.00616827	0.00104109	0.00183895
TraesCS2A02G551200(AT3G18630)	0.0209538	0.0190085	0.0258096	0.00124468	0.00119443	0.00129562	0.00104166	0.00171166	0.0003987	0.00183976	0.00133053	0.00113323	0.000946636	0.0014976	0.00157448	0.00180005	0.000582526	0.061704	0.0668561	0.0642334	0.040909	0.0636158	0.0295419	0.0615534	0.0576627	0.0703904	0.00279735	0.00948462	0.0648415				0.0246732	0.00251604	0.0101524	0.0474985	0.0570718	0.0575255	0.00286105	0.0422788	0.0642673	0.00260363	0.00263236	0.00379862	0.00245215	0.000812857	0.00190224
TraesCS2A02G566600(AT4G31160)	0.0571406	0.052189	0.0630943	0.00667737	0.00505095	0.00693148	0.00612826	0.00685991	0.00534857	0.00557724	0.00357129	0.00431142	0.0046143	0.00508159	0.00473388	0.00220987	0.00187796	0.0577492	0.0506958	0.0598508	0.050498	0.0655167	0.0337263	0.0419936	0.0387221	0.029953	0.0150243	0.0241146	0.05157				0.0517494	0.00371217	0.0157259	0.0243828	0.033061	0.0248906	0.0103567	0.0315591	0.02239	0.00239967	0.0030737	0.00585477	0.00327854	0.0017826	0.00497054
TraesCS2B02G030700(AT4G34040)	0.0724733	0.0687086	0.0639616	0.0117095	0.011717	0.0180269	0.0236062	0.0588823	0.0357153	0.013133	0.0105191	0.024569	0.015042	0.00516007	0.00791323	0.00287893	0.00539363	0.0168057	0.0160809	0.0160642	0.0288413	0.0211296	0.0153066	0.0117328	0.010066	0.0110147	0.0868584	0.0955929	0.0816538				0.00582165	0.00575647	0.00291853	0.0111297	0.0164111	0.0123158	0.0225234	0.0216197	0.0112598	0.00404609	0.00297454	0.00490683	0.00785666	0.00513274	0.00477034
TraesCS2B02G086700(AT5G43530)	0.0175695	0.0130768	0.0292703	0.00120959	0.00159655	0.00197843	0.00122868	0.00178672	0.000667528	0.00116154	0.0015023	0.000903306	0.00268573	0.00139213	0.00183894	0.00046593	0.000399708	0.0706654	0.0768386	0.0642998	0.0340707	0.0740382	0.0228825	0.055514	0.0506498	0.0572664	0.00360216	0.00813856	0.054082				0.0226634	0.00172327	0.00868504	0.0707987	0.0488501	0.0562725	0.00772964	0.0594269	0.0577531	0.00340167	0.00249356	0.00253148	0.00288044	0.00245893	0.00154951
TraesCS2B02G099600(AT5G27240)	0.0290202	0.0186023	0.0410428	0.00426396	0.00129401	0.00306203	0.00312974	0.00709506	0.0018529	0.00241636	0.00213994	0.00327867	0.00325474	0.0026817	0.00235243	0.000748613	0.00102219	0.0666616	0.0678723	0.0674385	0.0540428	0.0641268	0.0362251	0.0484517	0.0452326	0.0451317	0.0130127	0.0189305	0.048982				0.0382257	0.00651421	0.0103203	0.0411023	0.0498575	0.0357326	0.0125981	0.042393	0.0423399	0.00250601	0.00294374	0.00349836	0.00296749	0.000921875	0.004713
TraesCS2B02G110800(AT5G26860)	0.026469	0.0342429	0.0387023	0.0019677	0.00145008	0.00225071	0.00276636	0.00647968	0.00226102	0.00207817	0.00151359	0.00311682	0.00325894	0.00326701	0.0016174	0.00171202	0.00138514	0.0857373	0.0777844	0.0785589	0.0811439	0.0839584	0.0949609	0.0347897	0.0291182	0.0279013	0.00950892	0.0117425	0.00966719				0.0989635	0.00807042	0.0280473	0.00521884	0.0178931	0.00733694	0.0261137	0.00888717	0.00427448	0.00143911	0.00909239	0.0113253	0.00472402	0.00511562	0.00408752
TraesCS2B02G113600(AT5G52800)	0.0111064	0.00920586	0.0121695	0.00485653	0.00270756	0.00498368	0.00542077	0.0151048	0.00618165	0.00414451	0.00578646	0.00528832	0.00407857	0.00335884	0.00448691	0.000695377	0.000533076	0.0824697	0.0734359	0.0541726	0.0932559	0.0863406	0.0980867	0.035371	0.0227836	0.023144	0.00706504	0.00740897	0.00931706				0.0740538	0.0184641	0.0582983	0.00791734	0.0239718	0.00848275	0.0382021	0.0154576	0.00796746	0.00364667	0.0100864	0.0189876	0.0107513	0.0044343	0.00631864
TraesCS2B02G118100(AT1G08570)	0.0132905	0.0139771	0.064379	0.00594222	0.00547547	0.00484041	0.00931141	0.0216983	0.00632226	0.00435591	0.00610616	0.00664006	0.0100185	0.00635343	0.00706734	0.00876226	0.00467845	0.0460837	0.0536201	0.0503042	0.0195513	0.0226302	0.010927	0.0656676	0.0701999	0.0642623	0.0121655	0.0191431	0.0639896				0.0152304	0.0100983	0.00757616	0.0298024	0.0495782	0.036177	0.00595252	0.0280446	0.068134	0.0143521	0.00685405	0.00716327	0.00903125	0.00992978	0.00431285
TraesCS2B02G121700(AT2G40770)	0.0799303	0.0743318	0.0813291	0.00251805	0.00186763	0.00377034	0.00410864	0.00261643	0.000914634	0.00253555	0.00229817	0.00431861	0.00337424	0.00194549	0.00206519	0.00108821	0.00104733	0.0596354	0.0456924	0.0483157	0.0294353	0.0502107	0.0113945	0.0379332	0.042281	0.0476188	0.0146646	0.0237522	0.0481678				0.0180635	0.00447924	0.0065078	0.0378526	0.0508614	0.0416241	0.00671137	0.0375792	0.0469073	0.0017459	0.00259634	0.00325927	0.0049749	0.00305827	0.0046172
TraesCS2B02G172700(AT5G59440)	0.0262357	0.0236943	0.0260622	0.00408976	0.00370456	0.00552931	0.00484078	0.00675385	0.00288742	0.00437932	0.0047226	0.00458753	0.00361896	0.00269307	0.00351682	0.000849158	0.000999988	0.0847595	0.0907446	0.0870303	0.0880121	0.0778455	0.0851652	0.0384375	0.0365051	0.0350427	0.00780009	0.0104854	0.0111444				0.089656	0.00510595	0.0167262	0.0135481	0.0239836	0.0150992	0.0113001	0.0115717	0.012201	0.00264468	0.00380877	0.00484169	0.00345218	0.00129051	0.00263268
TraesCS2B02G194400(AT1G72370)	0.00901639	0.00676324	0.011203	0.00496205	0.00359359	0.0045638	0.00873741	0.00998302	0.0106908	0.00571288	0.00354792	0.00542688	0.00372519	0.00436862	0.00378813	0.000510057	0.000856897	0.0950447	0.0832694	0.0729593	0.0891055	0.0768572	0.09004	0.0280433	0.0209225	0.0208794	0.00513017	0.00678611	0.00773976				0.0886996	0.0130071	0.0584792	0.0047014	0.0174715	0.0102811	0.0462035	0.0138028	0.00329251	0.00402864	0.0104998	0.0156168	0.00778086	0.00725412	0.00465383
TraesCS2B02G211900(AT3G19540)	0.00753655	0.00592692	0.00767505	0.00657025	0.00487469	0.00364042	0.00890946	0.00634878	0.006507	0.00683031	0.00236789	0.00643226	0.00691919	0.00407833	0.00595982	0.00198026	0.00253204	0.0832191	0.0980353	0.104403	0.0740811	0.0703989	0.0859063	0.0319243	0.0230274	0.0287986	0.00425394	0.00350284	0.00523465				0.0866606	0.0102362	0.0417881	0.00611391	0.0311224	0.00609442	0.0211161	0.0186766	0.00942197	0.0076661	0.0126409	0.0156502	0.0141875	0.00297225	0.0077784
TraesCS2B02G219100(AT5G67630)	0.0242314	0.0238412	0.0360912	0.00133007	0.000742891	0.000892328	0.000784497	0.000742873	0.000478833	0.001437	0.000811242	0.000605078	0.00205815	0.00151173	0.00149595	0.000818151	0.000602066	0.061291	0.0701583	0.0679516	0.0463727	0.0676052	0.0305936	0.0473821	0.0542297	0.0603731	0.00558342	0.0114523	0.0618179				0.0325111	0.00515394	0.0136527	0.0445364	0.0557702	0.0498335	0.00320052	0.0550054	0.0423433	0.002026	0.00315432	0.00373647	0.00184925	0.00149401	0.00244719
TraesCS2B02G229500(AT5G60930)	0.0141991	0.0146785	0.0167767	0.00139117	0.00131357	0.00273957	0.00300514	0.00415628	0.0013259	0.0027057	0.00414877	0.00422898	0.00484854	0.00230355	0.00332345	0.000923088	0.000843903	0.0926752	0.0964597	0.0837645	0.0778522	0.0802213	0.0709024	0.0523606	0.0456348	0.0404218	0.00445431	0.00559891	0.019869				0.088912	0.003874	0.0177222	0.0226964	0.0297507	0.0225019	0.00673417	0.0181066	0.0160839	0.00381045	0.00344906	0.00478298	0.00442948	0.00143418	0.00258537
TraesCS2B02G234700(AT2G45280)	0.0242818	0.0316607	0.0364671	0.000463199	0.000728621	0.000984014	0.000992649	0.000846033	0.00112207	0.000912004	0.00182864	0.000836347	0.00167869	0.0012696	0.00106529	0.000984035	0.000907761	0.0617066	0.0518418	0.0648166	0.048581	0.0799355	0.022041	0.0559977	0.0562862	0.0668002	0.00369216	0.0121501	0.0513574				0.0240239	0.00287718	0.00928326	0.0386137	0.0566063	0.0556538	0.00453228	0.0544217	0.0571229	0.00187289	0.00351513	0.00303298	0.0023506	0.00121833	0.00264024
TraesCS2B02G237500(AT3G46870)	0.0212828	0.0186228	0.0353574	0.0048407	0.00346905	0.00372713	0.00479774	0.0191804	0.00447179	0.0038447	0.00427491	0.00326485	0.00415764	0.00238817	0.00291074	0.00126311	0.00094998	0.0612106	0.0759323	0.06188	0.0761893	0.0607799	0.0501501	0.0334924	0.0410618	0.035695	0.0313392	0.0333672	0.0394571				0.044651	0.00819195	0.0137789	0.0277187	0.0302058	0.0310456	0.0170502	0.0319628	0.0263811	0.0037878	0.00369357	0.00731002	0.00589926	0.00367462	0.00528974
TraesCS2B02G239900(AT4G31460)	0.0111701	0.0167169	0.024126	0.00348492	0.0038375	0.00311624	0.00337005	0.0168238	0.00533643	0.00347454	0.0028238	0.00364224	0.00327699	0.00297233	0.00386824	0.000859524	0.00113397	0.0702082	0.0993184	0.0801619	0.0881806	0.0942014	0.0934905	0.0365691	0.0301202	0.0209223	0.018051	0.0157889	0.0126366				0.0822597	0.0132818	0.0323966	0.00591561	0.0150654	0.00686132	0.0245221	0.010229	0.00327105	0.00265357	0.00719355	0.012667	0.00642942	0.00406631	0.00350496
TraesCS2B02G257600(AT4G14920)	0.0292262	0.0257587	0.0491647	0.00601774	0.0051226	0.00648467	0.00594734	0.0091955	0.00665098	0.00411774	0.0031657	0.00371467	0.00391213	0.00574858	0.00374323	0.00156247	0.00301627	0.0827635	0.0537001	0.0563816	0.092616	0.0831006	0.073672	0.0305018	0.0143502	0.0168526	0.0259791	0.0220381	0.0166384				0.0611895	0.00847752	0.0572056	0.0192666	0.0174672	0.0107442	0.0301051	0.015782	0.00861178	0.00183297	0.00755404	0.0079365	0.00405865	0.0022184	0.00640677
TraesCS2B02G266400(AT4G14970)	0.107593	0.0816013	0.0908411	0.00513334	0.00211825	0.00436921	0.00422317	0.00669838	0.00127855	0.00230339	0.00283314	0.00337337	0.00316897	0.00269045	0.00242787	0.0013111	0.00140543	0.0452485	0.0478822	0.0507647	0.038586	0.0482453	0.0192404	0.0308353	0.0272522	0.0302465	0.0215388	0.0321305	0.056322				0.0233933	0.00383127	0.0100535	0.031702	0.0376177	0.0268279	0.0075924	0.0281726	0.0393487	0.00185195	0.0036445	0.00329992	0.0041355	0.00183088	0.0050352
TraesCS2B02G289600(AT4G29920)	0.0187377	0.0153796	0.0220635	0.00154419	0.00135133	0.00107868	0.00175407	0.00148608	0.00196135	0.00169042	0.00058248	0.00182359	0.00332112	0.000762885	0.00279312	0.00263926	0.00227762	0.0669074	0.0689294	0.0785051	0.0350303	0.0670551	0.0264089	0.0566274	0.0592293	0.0575092	0.00472192	0.00630209	0.0537577				0.025587	0.00240685	0.0101582	0.0544566	0.047219	0.0662159	0.00607686	0.0515233	0.0556464	0.00416112	0.00324868	0.00341105	0.00324819	0.00248673	0.00192352
TraesCS2B02G291200(AT5G50780)	0.0527431	0.0477744	0.059482	0.00630381	0.00580287	0.00513941	0.00495384	0.00527002	0.00259545	0.00482826	0.00396221	0.00658237	0.00525135	0.00400445	0.00368191	0.00149075	0.00146813	0.0602802	0.0565911	0.0573983	0.0493436	0.0508783	0.0294119	0.0397436	0.0416916	0.0306851	0.0123028	0.0206047	0.0383663				0.0264413	0.00558031	0.0145381	0.0379092	0.0462643	0.0459813	0.0125529	0.0382168	0.044164	0.0018476	0.00390156	0.00582971	0.00264374	0.00196853	0.00352875
TraesCS2B02G295400(AT3G25150)	0.0146838	0.0103234	0.0131617	0.0035883	0.00281785	0.0049024	0.0038104	0.00854389	0.00442151	0.00307259	0.00226949	0.00399931	0.00361996	0.00333234	0.00374944	0.000357138	0.000918919	0.0875523	0.0874837	0.08352	0.0765493	0.08277	0.107726	0.0330531	0.0210673	0.0250596	0.00518538	0.00635369	0.00760951				0.0769327	0.0125129	0.0679978	0.00612095	0.00766323	0.00608796	0.0426457	0.0170938	0.00478523	0.00190436	0.0122685	0.0162168	0.00660745	0.00480972	0.00485084
TraesCS2B02G302300(AT5G63540)	0.015645	0.010054	0.0191614	0.00217969	0.00266731	0.00248234	0.00300353	0.00371986	0.00164346	0.00171316	0.00246174	0.0031561	0.0026365	0.00214514	0.00129466	0.00109757	0.00110442	0.0835135	0.0581906	0.0783051	0.0477815	0.0551089	0.0305745	0.0428225	0.0463325	0.06871	0.00429454	0.00409899	0.0459508				0.053586	0.00467191	0.0201936	0.0425374	0.0549132	0.0504345	0.00915129	0.0572478	0.044093	0.00241222	0.00466188	0.0040824	0.00452992	0.00134967	0.00428592
TraesCS2B02G311700(AT5G03910)	0.0709932	0.065651	0.0764481	0.0278349	0.03142	0.015175	0.013956	0.0040339	0.00851522	0.0151796	0.0105808	0.00891692	0.0706703	0.074941	0.0495932	0.0169093	0.0237977	0.016364	0.0167112	0.0155787	0.00918684	0.0114813	0.00396343	0.0106247	0.0150736	0.00875308	0.0325473	0.0704029	0.077123				0.00506312	0.00307213	0.00280866	0.00962126	0.0133091	0.0144943	0.00691352	0.0145818	0.0165449	0.00935499	0.00866224	0.00461097	0.00754584	0.00602664	0.0049641
TraesCS2B02G324700(AT5G08630)	0.0182981	0.0145542	0.0341101	0.00245882	0.00180546	0.00161379	0.00245573	0.00175644	0.00101351	0.00254723	0.00159918	0.0021063	0.00257545	0.00182984	0.00142695	0.000585075	0.000662948	0.0627175	0.0765162	0.068555	0.0504121	0.0558485	0.0381316	0.0634337	0.0660162	0.0576445	0.00393268	0.00613697	0.0431869				0.0306105	0.00284504	0.0119521	0.0410191	0.050411	0.0462226	0.00556253	0.0481858	0.0634126	0.00233772	0.0031489	0.00449644	0.00250305	0.000877263	0.00248444
TraesCS2B02G327300(AT5G03650)	0.00942747	0.0103847	0.010123	0.00713068	0.0050967	0.00564998	0.00810207	0.0132578	0.00802801	0.00448591	0.0047646	0.00654821	0.00431732	0.00326614	0.00709988	0.00144692	0.00113969	0.0575001	0.0468493	0.0448207	0.0989881	0.106719	0.0853079	0.0183103	0.019411	0.0199738	0.00587938	0.00826913	0.00881983				0.0758943	0.0213042	0.0645072	0.00925478	0.0325542	0.00862604	0.0388361	0.0281035	0.0065541	0.008035	0.0194775	0.03168	0.0112511	0.00651722	0.00628752
TraesCS2B02G333000(AT2G06010)	0.0854375	0.0887231	0.0844608	0.0119746	0.0100607	0.00921365	0.00955437	0.0395206	0.0162296	0.00845432	0.00591522	0.00943669	0.00383266	0.00554804	0.00492277	0.00180373	0.0020539	0.0307324	0.0211444	0.0280095	0.0418277	0.0377252	0.0340063	0.0220289	0.0178897	0.0235986	0.0794341	0.0771354	0.0332661				0.0279027	0.00708048	0.00832817	0.0130162	0.0154596	0.00850994	0.0210346	0.0124606	0.00804733	0.00518215	0.00618279	0.00566519	0.0058492	0.00810782	0.0032328
TraesCS2B02G342800(AT1G26880)	0.0115017	0.00868258	0.00990757	0.00358049	0.00230631	0.00198087	0.00392077	0.0118938	0.00553512	0.00365473	0.00278507	0.00554124	0.00298604	0.0025471	0.00346756	0.000612375	0.00146054	0.0898623	0.0888758	0.0627474	0.0831373	0.0853193	0.0948346	0.0400337	0.0248818	0.0171444	0.00717754	0.00870855	0.00690295				0.0912416	0.0135106	0.0762661	0.00209009	0.012718	0.00527073	0.0437754	0.0159519	0.00234755	0.00229436	0.00951291	0.0139532	0.00575279	0.0052622	0.00806288
TraesCS2B02G343100(AT3G10350)	0.00993233	0.0039362	0.00902759	0.00401152	0.00373341	0.00256007	0.00624311	0.00515961	0.00629984	0.00382298	0.0030475	0.00384579	0.00459034	0.00416719	0.00367378	0.000547168	0.000742397	0.0893395	0.0852895	0.0898367	0.0795718	0.0955056	0.109612	0.0278149	0.0355372	0.0356646	0.00311973	0.00331186	0.00527368				0.0795007	0.0111875	0.0268058	0.0108197	0.0246231	0.00953177	0.0214844	0.0162643	0.00530227	0.00709216	0.0145773	0.016074	0.00872134	0.00321996	0.00957785
TraesCS2B02G372300(AT4G25540)	0.0291365	0.0268949	0.0375604	0.00226714	0.000925089	0.00296206	0.00141105	0.00305309	0.00104733	0.00129124	0.00164739	0.000746405	0.00197746	0.00224665	0.00162257	0.00104604	0.000827266	0.0587121	0.0609777	0.0663548	0.0361653	0.0517244	0.0159637	0.0641934	0.0553544	0.0624162	0.00496922	0.0124502	0.0589892				0.0151733	0.00194551	0.00696338	0.0501383	0.0529358	0.0624699	0.00578614	0.0663862	0.0634813	0.00136878	0.00162024	0.00245317	0.00183403	0.00103742	0.00147318
TraesCS2B02G372400(AT4G25540)	0.025897	0.0240301	0.03508	0.00150459	0.000512977	0.00227129	0.00212981	0.000861106	0.000760149	0.00190756	0.00116753	0.00189462	0.000981987	0.00220642	0.0011147	0.000278178	0.000372542	0.0560154	0.0767308	0.0659435	0.0293037	0.0617192	0.0134229	0.0543313	0.0665487	0.0680284	0.00547336	0.0103197	0.0495163				0.0283956	0.00315191	0.00871662	0.0532835	0.0497104	0.0587614	0.00603301	0.0580471	0.0663062	0.00101038	0.00133457	0.0021544	0.00104067	0.000275656	0.00145493
TraesCS2B02G375300(AT5G57970)	0.0131866	0.0114397	0.0132827	0.00523266	0.00307855	0.00343051	0.00408568	0.00994544	0.00346178	0.00234788	0.00331869	0.00496617	0.00299282	0.001714	0.00328546	0.000813867	0.00104252	0.0947543	0.0939813	0.0645411	0.0834871	0.0928288	0.0794121	0.0413204	0.0310644	0.0334548	0.0089124	0.00831099	0.0102272				0.0822837	0.0146146	0.0422495	0.00803173	0.0176154	0.00870753	0.0339644	0.0137198	0.00364045	0.0023594	0.0103693	0.0149741	0.0052916	0.00392666	0.00833201
TraesCS2B02G379900(AT3G24320)	0.0280798	0.0226996	0.0266611	0.00269915	0.00237629	0.0036418	0.00444649	0.00558665	0.00493111	0.00777744	0.00142461	0.00549619	0.00217719	0.00278757	0.00191344	0.00180706	0.00221388	0.0607887	0.070294	0.0647516	0.02903	0.0576439	0.011129	0.0496007	0.0763974	0.0494334	0.0151162	0.0102037	0.0693692				0.00885895	0.000669089	0.00275125	0.0493904	0.0519275	0.0544975	0.0108555	0.0471925	0.070657	0.00258772	0.00230681	0.00244673	0.00213843	0.00160057	0.00164282
TraesCS2B02G393400(AT5G23140)	0.12751	0.122415	0.137995	0.00899293	0.00846619	0.00667025	0.00440084	0.0168489	0.00618483	0.00632703	0.00233637	0.00706151	0.00339226	0.00669253	0.00648645	0.00444221	0.00380511	0.0384314	0.0259156	0.0268161	0.0449672	0.0325011	0.0379741	0.0186205	0.0160358	0.0151345	0.0466787	0.0635782	0.0141093				0.0329959	0.00881294	0.021368	0.00140775	0.0053413	0.00429191	0.0130039	0.00497109	0.00187	0.00249978	0.0101716	0.00846241	0.00765317	0.00991287	0.00644724
TraesCS2B02G394800(AT2G37860)	0.0227452	0.0378002	0.0374303	0.00293931	0.00223602	0.00258278	0.00245218	0.00458328	0.00161912	0.0019746	0.00247395	0.00215307	0.00297261	0.00160201	0.0032218	0.000658089	0.000939322	0.0789011	0.0751315	0.0887294	0.077708	0.0856534	0.0891337	0.0440421	0.0411192	0.0453507	0.00955053	0.014285	0.00851485				0.0887794	0.00604256	0.0332269	0.0060784	0.0138814	0.00884152	0.0130147	0.00935252	0.0051744	0.00195218	0.0051995	0.00622796	0.00623405	0.00258431	0.00490689
TraesCS2B02G400600(AT2G20450)	0.00745026	0.00823975	0.0068103	0.00471562	0.0046336	0.00427822	0.009322	0.0144244	0.0143026	0.00565523	0.00450159	0.00602286	0.0050444	0.00335622	0.00365119	0.000738618	0.000587825	0.0730075	0.072702	0.0715596	0.0888131	0.0882908	0.110471	0.0277534	0.0219214	0.0175301	0.00890341	0.00680977	0.0080355				0.0798197	0.017093	0.0548335	0.00614095	0.0225635	0.00488736	0.0374479	0.0165517	0.00628112	0.0033597	0.012631	0.0185642	0.00908976	0.0059103	0.00529346
TraesCS2B02G421000(AT1G48410)	0.0182944	0.0174861	0.0293307	0.0033863	0.00206161	0.0031781	0.00123275	0.0018134	0.00119262	0.0032397	0.00168697	0.00167544	0.00263418	0.00990824	0.0129584	0.0076304	0.00368443	0.0512271	0.0649373	0.0594887	0.0382757	0.0588595	0.0118839	0.0481399	0.0581362	0.0613654	0.00413403	0.00452247	0.0511148				0.0128811	0.00230503	0.0102739	0.0639163	0.0587676	0.0647532	0.0103172	0.0481769	0.0597367	0.00901864	0.00769962	0.00951449	0.00340736	0.0032435	0.00250969
TraesCS2B02G421100(AT2G02080)	0.0401909	0.0327999	0.0391539	0.0153592	0.00904051	0.00852486	0.0165448	0.0935185	0.0151851	0.0119499	0.00761711	0.0117867	0.0111449	0.00400959	0.0051796	0.00381387	0.00245525	0.0221376	0.0204379	0.0180087	0.0358029	0.0380437	0.0295877	0.00927612	0.0117616	0.0101233	0.0942011	0.0705298	0.0791605				0.0309325	0.00896841	0.0137598	0.00946467	0.020045	0.0109009	0.0412537	0.0265473	0.0155385	0.00584421	0.00928256	0.0095679	0.0182985	0.00795689	0.00429377
TraesCS2B02G424500(AT1G76140)	0.036592	0.0260127	0.0353139	0.00152746	0.00184196	0.00193539	0.00106717	0.00193793	0.00211232	0.00126714	0.00215058	0.00230527	0.00243535	0.00190563	0.0021055	0.00149964	0.00133103	0.06593	0.0802069	0.065529	0.020144	0.0490121	0.00474172	0.0499632	0.0542986	0.0564332	0.00564355	0.0123455	0.0751723				0.0109171	0.00345415	0.00207745	0.0513582	0.0623523	0.0662926	0.00462568	0.0621663	0.0568571	0.00179577	0.00123301	0.00119762	0.0039935	0.0050042	0.00391378
TraesCS2B02G425100(AT3G10390)	0.0642186	0.0598599	0.102897	0.00424722	0.00272735	0.00500997	0.00633346	0.00736297	0.00324683	0.00289851	0.00298213	0.00390573	0.003859	0.00286438	0.00305187	0.00347992	0.00168978	0.0662145	0.0586212	0.0742568	0.0515038	0.0543401	0.0591248	0.0240385	0.0136207	0.0186325	0.0288233	0.0298421	0.00718138				0.0798093	0.00868299	0.0377377	0.0102411	0.0158534	0.00909834	0.0184093	0.0106114	0.00411386	0.00215265	0.00407052	0.00594736	0.0107113	0.00609233	0.00963407
TraesCS2B02G435400(AT3G06530)	0.0329073	0.0281255	0.0414365	0.00194855	0.00113557	0.00362027	0.00216002	0.00235044	0.000992827	0.00171231	0.00331141	0.00188889	0.00224359	0.00285663	0.00122543	0.00193872	0.00116068	0.0714687	0.0659403	0.0618161	0.0435117	0.0659853	0.0372991	0.0620758	0.0349405	0.0372196	0.00723131	0.0120901	0.0597544				0.0532683	0.0041266	0.0161654	0.0419436	0.0456205	0.0381183	0.00703276	0.0421152	0.0410878	0.00274768	0.00367192	0.00423509	0.00486089	0.00107176	0.00358672
TraesCS2B02G461500(AT1G80480)	0.110422	0.143603	0.128561	0.00368213	0.00290594	0.0048192	0.00385097	0.00460524	0.00236809	0.00316858	0.000963562	0.00439654	0.00510085	0.00172816	0.00156201	0.000805988	0.00035856	0.0314375	0.0326157	0.023315	0.0231559	0.0278416	0.0224982	0.0213948	0.0228816	0.02274	0.0495646	0.0652382	0.0789625				0.0167417	0.00524437	0.00811007	0.0223858	0.0207888	0.015063	0.00502543	0.0169249	0.022746	0.00183301	0.00242853	0.00298754	0.00421794	0.00602089	0.00493372
TraesCS2B02G473200(AT1G08840)	0.0137926	0.0163071	0.0176686	0.00219949	0.000828462	0.00193423	0.00142321	0.001771	0.00130624	0.000862251	0.00294936	0.000904512	0.00173324	0.00153298	0.00142301	0.000516235	0.000590708	0.0744147	0.0767682	0.0666707	0.0558349	0.0657702	0.0394395	0.0625323	0.0582365	0.0637123	0.0016881	0.00580838	0.0472875				0.0375721	0.00420936	0.0110509	0.0435099	0.0438702	0.0492281	0.00809152	0.0504848	0.0464263	0.00390475	0.00315338	0.00371923	0.00465304	0.00172692	0.00249303
TraesCS2B02G494300(AT2G17265)	0.012276	0.00786766	0.014468	0.00527388	0.0034836	0.00497413	0.0143252	0.00494116	0.0118033	0.00820649	0.00367986	0.0045212	0.00662246	0.00600309	0.00522257	0.00466658	0.00535042	0.0377106	0.0722487	0.0412577	0.0482993	0.0543588	0.041896	0.0260704	0.0250791	0.0194947	0.00603719	0.00607342	0.00883392				0.0643778	0.0320803	0.0485845	0.0108054	0.04944	0.0111677	0.0389772	0.0360326	0.0221667	0.0233609	0.0301889	0.0423974	0.0477207	0.0132159	0.0184385
TraesCS2B02G499400(AT5G17710)	0.0452196	0.045777	0.0722444	0.0100107	0.00415775	0.0107138	0.0097341	0.026666	0.00644276	0.00339366	0.00708148	0.0116653	0.00615829	0.00301472	0.00390316	0.00223288	0.00270812	0.0359391	0.03599	0.035258	0.0704285	0.0607776	0.0521592	0.0310313	0.0159699	0.0153438	0.0312258	0.0490765	0.0477654				0.0410701	0.00960837	0.0309487	0.0150121	0.0383629	0.0128174	0.0300676	0.017409	0.0152796	0.00434719	0.0108992	0.01026	0.00337469	0.00395991	0.00449452
TraesCS2B02G582400(AT3G18630)	0.0266155	0.0245942	0.0345838	0.00146954	0.000831997	0.00109394	0.000593172	0.00102729	0.000262524	0.000633444	0.00214845	0.000336399	0.0020847	0.0017811	0.00186294	0.00119385	0.00116093	0.0768057	0.0677798	0.070244	0.0351142	0.0627887	0.0233691	0.0741336	0.0543132	0.0675038	0.00264264	0.00948161	0.0511101				0.022809	0.00132254	0.0103717	0.052578	0.0334049	0.0493951	0.00435897	0.0454518	0.0669112	0.00309994	0.00317628	0.0049599	0.0019355	0.00105431	0.0016107
TraesCS2B02G602200(AT2G37230)	0.014294	0.00564201	0.0132009	0.00273951	0.00214877	0.00395707	0.00265195	0.00509017	0.00170883	0.00257658	0.00354969	0.0021174	0.00265933	0.00253844	0.00324343	0.000728632	0.0011602	0.0965952	0.0805903	0.0913081	0.0996501	0.0964293	0.0804544	0.0507331	0.0460745	0.0513926	0.0040425	0.00492705	0.0104947				0.0855638	0.00705342	0.0251714	0.0183904	0.0211914	0.00904935	0.0129132	0.0137519	0.00657716	0.00233663	0.0015322	0.00425134	0.00346322	0.00259647	0.00345933
TraesCS2B02G630100(AT4G31160)	0.0901678	0.100918	0.0884972	0.00598767	0.00364201	0.00743665	0.00554284	0.00449055	0.00218008	0.00404753	0.00359782	0.00445915	0.00626732	0.00463503	0.00463024	0.00168613	0.00149032	0.0452779	0.0433372	0.0453336	0.039759	0.0586909	0.0315569	0.0435862	0.0253307	0.0227831	0.0198954	0.0289295	0.051078				0.0507393	0.00398331	0.011393	0.0204402	0.028527	0.0212983	0.00942522	0.0195075	0.0174241	0.00365159	0.00406213	0.00389245	0.003153	0.00302991	0.0042379
TraesCS2D02G022900(AT4G34040)	0.0476912	0.0499473	0.0518554	0.0267962	0.0176471	0.0288329	0.0252637	0.0478228	0.0556901	0.0680662	0.0115382	0.0540337	0.0192507	0.00816879	0.0214403	0.00508223	0.0130223	0.00794957	0.0112499	0.0149766	0.0101899	0.0139507	0.00809621	0.0128588	0.00934869	0.0165927	0.0824006	0.0810714	0.0514326				0.00514007	0.00250752	0.00257983	0.012099	0.0167476	0.0124368	0.0181005	0.0133926	0.0200747	0.00520002	0.00367883	0.00330636	0.00331246	0.00277928	0.00637727
TraesCS2D02G071800(AT5G43530)	0.0219298	0.0216844	0.030478	0.00081663	0.000872447	0.00191704	0.00180106	0.00036374	0.00148952	0.00115255	0.00156061	0.00168334	0.002609	0.000208893	0.000995541	0.000792441	0.000866114	0.0558731	0.0671207	0.077743	0.0379348	0.0621071	0.0141093	0.0598832	0.0564714	0.0668101	0.00413462	0.00723482	0.0660391				0.0182369	0.00112016	0.00588594	0.0542206	0.0604304	0.0623584	0.00680201	0.0637045	0.0490383	0.00251735	0.0022216	0.00148936	0.00187182	0.00176025	0.00165983
TraesCS2D02G094000(AT5G26860)	0.0149473	0.0166891	0.0319372	0.00233204	0.00204594	0.00305724	0.00328134	0.00728868	0.00334426	0.00281066	0.0016464	0.00232365	0.00283826	0.00372834	0.00264981	0.000939529	0.00131725	0.0765972	0.0831618	0.0995481	0.0880331	0.0775722	0.0870032	0.04358	0.0304093	0.0272973	0.00957333	0.0114938	0.00753089				0.0814969	0.0107517	0.0546898	0.00377615	0.0158115	0.0074699	0.0374965	0.0103494	0.00231189	0.00185323	0.00532826	0.00865085	0.0067451	0.00349773	0.00479379
TraesCS2D02G095100(AT5G61190)	0.0831629	0.072055	0.09447	0.0091481	0.00730932	0.00829654	0.00974302	0.041218	0.0150352	0.00443788	0.0119911	0.0121039	0.00797757	0.0066775	0.00882019	0.00353397	0.00411703	0.0157434	0.0155096	0.0263409	0.0452613	0.0311365	0.0453745	0.0173498	0.0155684	0.0155208	0.0661512	0.0871863	0.0460807				0.0209798	0.0139996	0.0247172	0.0064774	0.011266	0.00574658	0.0262333	0.00942111	0.00713416	0.0037817	0.00867793	0.0151538	0.00491974	0.0069762	0.00719482
TraesCS2D02G097300(AT5G52800)	0.0118985	0.00759521	0.0143258	0.00520502	0.00408662	0.00439641	0.0122288	0.00969985	0.00629962	0.00534446	0.0052126	0.00551238	0.00264858	0.00491582	0.00623996	0.00122314	0.00148301	0.0880248	0.0570585	0.046872	0.0763372	0.104258	0.079281	0.0156921	0.0121104	0.0130384	0.00384891	0.00281804	0.00369014				0.0822791	0.0161716	0.0759212	0.0126037	0.027515	0.00524057	0.0726808	0.0227066	0.00302949	0.00433299	0.0197718	0.0227337	0.00988165	0.00719765	0.00658932
TraesCS2D02G100500(AT1G08570)	0.014595	0.0127539	0.086869	0.00294336	0.00407223	0.00278957	0.00614895	0.0140321	0.00395814	0.00429376	0.00284966	0.00409084	0.00748018	0.00988817	0.00582997	0.0111498	0.00480213	0.0502947	0.0521204	0.045721	0.0212736	0.028148	0.0109134	0.074312	0.0658494	0.0552307	0.00586255	0.0206813	0.0796349				0.0152493	0.0090928	0.0084115	0.0238452	0.0563636	0.0347897	0.005201	0.0275995	0.0629168	0.0155593	0.00639904	0.00753371	0.00597239	0.00802889	0.00444866
TraesCS2D02G104400(AT2G40770)	0.0556171	0.0604531	0.0593005	0.00272282	0.00174683	0.00232596	0.00307383	0.00171821	0.00179595	0.000916526	0.00293442	0.00223121	0.00187868	0.00222717	0.00184932	0.00168165	0.00225012	0.0622609	0.0646628	0.0597176	0.0252243	0.0600799	0.0101527	0.0430679	0.0465944	0.0442573	0.013968	0.0162779	0.0777124				0.0200391	0.00426473	0.00650163	0.039715	0.0377429	0.0534596	0.00580335	0.0491194	0.0365775	0.00168994	0.00256057	0.00231926	0.00374542	0.00318285	0.0045791
TraesCS2D02G152000(AT5G59440)	0.0261489	0.0353533	0.0278937	0.00390286	0.00237856	0.00377927	0.00364557	0.00446172	0.00170813	0.00375486	0.00410453	0.00423449	0.00348499	0.00254471	0.0035228	0.000986508	0.00107406	0.0904731	0.0783284	0.0796423	0.088478	0.0794511	0.104662	0.0325765	0.0335186	0.0474824	0.00797851	0.0114768	0.0169636				0.0829623	0.00478468	0.0202107	0.00942761	0.0237322	0.0105675	0.00738288	0.0087801	0.0106505	0.00251342	0.00266484	0.00367972	0.00415231	0.00195634	0.00252451
TraesCS2D02G175700(AT1G72370)	0.00824679	0.00996927	0.0104778	0.00571726	0.00363772	0.00589396	0.0084549	0.010558	0.0113886	0.00543259	0.00289637	0.00623221	0.00429978	0.00483843	0.00632865	0.000728845	0.000977267	0.078283	0.0680237	0.0706741	0.0969072	0.0768239	0.094042	0.0284307	0.0176321	0.0179712	0.00417502	0.00470232	0.00571592				0.0895697	0.0194578	0.0610542	0.00721765	0.0247777	0.00840215	0.034091	0.0186828	0.00529463	0.00444841	0.0131037	0.0213826	0.00984416	0.00594107	0.00727272
TraesCS2D02G183500(AT3G25150)	0.12127	0.111636	0.115456	0.00276801	0.00310805	0.00253021	0.00389462	0.00380487	0.00196097	0.0023262	0.00148301	0.00415335	0.0130213	0.00382469	0.00243651	0.00248397	0.000844829	0.0346818	0.0404954	0.0435216	0.0300599	0.0326053	0.0214685	0.027696	0.0209327	0.0241929	0.0346236	0.059905	0.0765003				0.0148735	0.00408175	0.00722698	0.0188312	0.0203458	0.0250761	0.00274475	0.0203721	0.0185651	0.00294965	0.00259392	0.00392086	0.00540848	0.0041805	0.00514388
TraesCS2D02G192200(AT5G42330)	0.00944813	0.0039552	0.0110196	0.00233732	0.00213681	0.00179773	0.00212896	0.00305083	0.00793876	0.00293348	0.00142863	0.001753	0.00272449	0.00267212	0.00307663	0.00475986	0.00445169	0.0890384	0.128329	0.103314	0.0659125	0.0807267	0.0826397	0.0304625	0.0206607	0.0230344	0.00206154	0.00325192	0.00226125				0.108314	0.00983757	0.0512659	0.00434644	0.00777574	0.00611673	0.0272078	0.0145489	0.00390138	0.0046155	0.0199478	0.0191769	0.00789018	0.00937269	0.00637626
TraesCS2D02G192800(AT3G19540)	0.0122656	0.00800003	0.00978006	0.00617491	0.00589559	0.00503445	0.00497403	0.00811948	0.00400083	0.00720729	0.0040105	0.00351753	0.00694416	0.00221127	0.00533242	0.00226008	0.00342319	0.0862073	0.0861351	0.0806163	0.0758359	0.073547	0.08711	0.0434765	0.0422278	0.0327485	0.00421586	0.00521515	0.0129722				0.0921979	0.00634511	0.0261231	0.0188099	0.0237545	0.0145496	0.0117133	0.0176988	0.0107305	0.00715722	0.00685353	0.0117951	0.0111922	0.00408072	0.00753937
TraesCS2D02G199500(AT5G67630)	0.0282062	0.0241873	0.0329481	0.00129401	0.000742112	0.00151877	0.00202236	0.00117722	0.000962223	0.000921571	0.00100765	0.000522623	0.00196804	0.00141638	0.00110885	0.00070965	0.000573011	0.0653182	0.0770589	0.073565	0.043533	0.0663397	0.0270081	0.0483689	0.0527656	0.0615514	0.0043821	0.0121953	0.0624492				0.0282956	0.00389312	0.011269	0.0515307	0.0406168	0.0488923	0.00359091	0.0544926	0.046915	0.00265972	0.00305738	0.00352865	0.00263435	0.000717836	0.00208431
TraesCS2D02G213200(AT5G60930)	0.0129133	0.00898941	0.0172399	0.00341502	0.00159086	0.00363577	0.00366297	0.00342542	0.000616807	0.00227792	0.00317753	0.00162259	0.00262081	0.000958684	0.00156248	0.000761235	0.000549438	0.100216	0.0885981	0.0890184	0.105888	0.0957768	0.084959	0.0490005	0.0366327	0.0336925	0.00410591	0.00500303	0.014145				0.0811706	0.00433644	0.0183962	0.0168369	0.0280791	0.0145626	0.00535607	0.019113	0.0134231	0.00480536	0.00439783	0.00522168	0.00402473	0.00124962	0.00297029
TraesCS2D02G214900(AT2G45280)	0.0139964	0.0140487	0.0153829	0.00204273	0.0010433	0.00165148	0.00330377	0.00352284	0.000776124	0.00266671	0.00479693	0.00272428	0.00265416	0.0025155	0.00277513	0.000804404	0.00105775	0.0748842	0.0943498	0.090286	0.0835912	0.0851699	0.09081	0.0583789	0.0426837	0.0456833	0.00482894	0.00665622	0.0134086				0.0920321	0.00552892	0.0154202	0.012383	0.0256292	0.0165388	0.00737179	0.0141033	0.0223043	0.00286072	0.00484736	0.00663603	0.00283647	0.0023424	0.00267139
TraesCS2D02G218200(AT3G46870)	0.0276736	0.0341535	0.0368469	0.00474832	0.0031008	0.00491853	0.00463196	0.0133589	0.00321549	0.00376707	0.0064277	0.00567628	0.00429801	0.00272379	0.00374542	0.00121056	0.000947011	0.0706513	0.0730115	0.0797195	0.0799814	0.0715878	0.0648401	0.0451707	0.0456537	0.0384251	0.0137079	0.0197257	0.0204685				0.0695845	0.00545499	0.0162277	0.0169241	0.0190838	0.0247981	0.00850923	0.0176781	0.0183181	0.00242429	0.003918	0.00432363	0.00319367	0.00193394	0.00324067
TraesCS2D02G220700(AT4G31460)	0.0140588	0.0129183	0.0221786	0.00294692	0.003102	0.00316372	0.00349928	0.00904462	0.00316973	0.00348429	0.00160188	0.00314007	0.00378008	0.00327693	0.00310155	0.000806074	0.00126869	0.105735	0.0713502	0.074147	0.0888918	0.0939971	0.101121	0.0406689	0.0288252	0.017513	0.0143694	0.01749	0.0105997				0.077324	0.00636895	0.0507973	0.00604735	0.0110853	0.00615801	0.0316573	0.0137322	0.00229321	0.00213599	0.00685853	0.0146876	0.00388389	0.00324438	0.00447659
TraesCS2D02G238100(AT4G14920)	0.0594099	0.0515892	0.0638441	0.00416129	0.00366351	0.00878917	0.00596228	0.00834196	0.00313264	0.00347099	0.00323408	0.00568341	0.00450232	0.00453364	0.00417873	0.00151442	0.0018517	0.0488443	0.0500288	0.055021	0.0779292	0.0771425	0.0634974	0.0395198	0.0255612	0.0240125	0.0184581	0.0181169	0.0157428				0.0739585	0.00728039	0.0236681	0.0161385	0.0299708	0.0138641	0.0160519	0.0262677	0.0128174	0.0030605	0.00416837	0.008797	0.00398628	0.00260202	0.00563057
TraesCS2D02G251400(AT4G14970)	0.102311	0.0961555	0.0990486	0.00248258	0.0026916	0.00355423	0.00303308	0.00124979	0.00129919	0.00114814	0.00214243	0.00275957	0.00458506	0.0017483	0.00151713	0.00174996	0.000997005	0.0375997	0.0555804	0.0519423	0.0368549	0.0466883	0.0260141	0.0340929	0.0322958	0.0248247	0.0140033	0.0302173	0.0823926				0.0242834	0.00421368	0.0102058	0.0256626	0.0247949	0.0186121	0.0068528	0.0311633	0.0312877	0.00286961	0.00311195	0.00359217	0.00473367	0.00274704	0.00488967
TraesCS2D02G257600(AT2G16070)	0.00862937	0.0157172	0.0209758	0.00809318	0.00217834	0.0078287	0.00957663	0.0569109	0.00749178	0.00335667	0.00377454	0.00794225	0.0024575	0.00163424	0.00311188	0.00107702	0.00115893	0.0317383	0.0301548	0.0372036	0.042898	0.0556685	0.0448261	0.0213461	0.0268847	0.030909	0.0326283	0.044072	0.0525781				0.0364237	0.017044	0.0242898	0.0344024	0.0374568	0.029592	0.0496709	0.0470073	0.0340151	0.0131111	0.0175046	0.0163916	0.0150356	0.00980808	0.00542443
TraesCS2D02G258100(AT3G17570)	0.0140682	0.0167467	0.0165195	0.00292457	0.00100946	0.00248069	0.00318549	0.00217544	0.00115665	0.00263143	0.0045043	0.00251924	0.00453444	0.00186638	0.00287403	0.000928169	0.000690473	0.088017	0.113701	0.0723217	0.0769995	0.0784499	0.0882257	0.0519494	0.0449696	0.0432923	0.00564025	0.00616056	0.0224253				0.0773933	0.00404748	0.0115937	0.0237835	0.0208278	0.0277185	0.0069033	0.0179228	0.0189405	0.00320552	0.00322773	0.00327262	0.00559062	0.00110202	0.00150318
TraesCS2D02G269900(AT4G29920)	0.0181352	0.0145629	0.0322574	0.00242845	0.00237148	0.00220655	0.00191126	0.00309274	0.00133366	0.00237557	0.00284509	0.00108627	0.00321076	0.0017928	0.00378451	0.00113167	0.00146512	0.064521	0.0738062	0.0752974	0.0352539	0.0567418	0.0241414	0.0572547	0.0463766	0.0571732	0.00567257	0.01196	0.074548				0.040007	0.00442955	0.0137407	0.0455869	0.0346558	0.0569561	0.00655842	0.0453661	0.0536408	0.00391034	0.00339736	0.00347244	0.00632893	0.00143624	0.00177482
TraesCS2D02G272300(AT5G50780)	0.0413445	0.041328	0.0354152	0.00415726	0.00425435	0.00420106	0.00325724	0.00271905	0.00114443	0.00321154	0.00240792	0.00517302	0.00374797	0.0025753	0.0027645	0.00186961	0.00135559	0.0604807	0.0579209	0.0607559	0.0427884	0.0589471	0.0235494	0.0533447	0.0548238	0.0514796	0.00661356	0.0171751	0.0468473				0.0225731	0.00341168	0.0104261	0.0490589	0.0493546	0.0583273	0.00387661	0.0447314	0.0489511	0.00139939	0.00261956	0.0030977	0.00227069	0.00217976	0.00206901
TraesCS2D02G277000(AT3G25150)	0.0103722	0.0088607	0.0136729	0.00273877	0.00241724	0.00282563	0.00414256	0.00770414	0.00352041	0.00249201	0.00296426	0.00387663	0.00312406	0.00307446	0.00311116	0.000684613	0.000438506	0.099236	0.081605	0.0892745	0.0945177	0.0905141	0.0891885	0.0360267	0.0301475	0.0260752	0.00640047	0.00664248	0.0109795				0.085894	0.0140694	0.0453592	0.00732944	0.0138787	0.00910841	0.0248722	0.016145	0.00916312	0.00163556	0.00887163	0.00962959	0.00870791	0.00489106	0.00381699
TraesCS2D02G283800(AT5G63540)	0.00912335	0.0150479	0.0159549	0.00277432	0.00209945	0.00330367	0.00475562	0.0091369	0.00317145	0.00370698	0.00407723	0.00540883	0.00558845	0.00236137	0.00354767	0.000988568	0.00213049	0.0723338	0.0702245	0.082616	0.0812001	0.0828123	0.0651093	0.0537596	0.033926	0.0256586	0.00723451	0.00760043	0.021752				0.0892745	0.0108089	0.0221095	0.0181172	0.0292757	0.0258083	0.02186	0.0244315	0.0190783	0.00338866	0.0110917	0.0119673	0.00775007	0.00289487	0.00473919
TraesCS2D02G293000(AT5G03910)	0.0472793	0.061959	0.0743663	0.0273275	0.0238352	0.0246571	0.0163317	0.00954541	0.0120479	0.0401674	0.0178417	0.0233786	0.015985	0.0455746	0.0443924	0.0110821	0.0179814	0.0112944	0.010732	0.012226	0.00999287	0.00968834	0.00561768	0.0103405	0.0124213	0.0132732	0.0560281	0.0616961	0.065954				0.00608844	0.00677425	0.00600266	0.0219467	0.0195284	0.013205	0.0116447	0.0130542	0.0203716	0.0233864	0.0136609	0.0159828	0.013975	0.0120952	0.00926676
TraesCS2D02G306400(AT5G08630)	0.0241551	0.0139564	0.0309314	0.0019891	0.00141144	0.00224379	0.0021686	0.00127857	0.00147062	0.000961126	0.0026334	0.00233471	0.00243689	0.00168952	0.000761129	0.000719814	0.000462861	0.067547	0.0750742	0.0703442	0.043561	0.0610035	0.0394084	0.070352	0.0518324	0.0535188	0.00352772	0.0101284	0.0594275				0.0281818	0.00341236	0.0143746	0.0402337	0.0440575	0.0542201	0.00583299	0.0544167	0.039493	0.00323202	0.00367734	0.00471267	0.00247038	0.00141984	0.0029354
TraesCS2D02G308600(AT5G03650)	0.00962832	0.0161983	0.0182506	0.00566712	0.00399386	0.00613011	0.0121868	0.0204643	0.00962713	0.00564675	0.00965898	0.0109099	0.00357401	0.00233298	0.00334885	0.00118455	0.00186666	0.0576338	0.0343317	0.0392565	0.0687241	0.0751396	0.0453169	0.0553241	0.0339031	0.0475045	0.0239832	0.0245244	0.0371171				0.0440019	0.0117411	0.0291048	0.0317171	0.0523593	0.0169866	0.0201713	0.0293599	0.0189567	0.00665363	0.0149179	0.0175569	0.00822086	0.00402835	0.0107954
TraesCS2D02G323900(AT1G26880)	0.0109121	0.0079446	0.0138477	0.0026007	0.00307747	0.00373604	0.00382952	0.01336	0.00783715	0.0035096	0.00227503	0.00568507	0.00337729	0.00320657	0.00330306	0.000483786	0.000301671	0.0893273	0.070835	0.0817551	0.0915704	0.0954396	0.10676	0.0303875	0.0209626	0.0242155	0.00543073	0.00683412	0.00569159				0.0829214	0.0113854	0.063597	0.00444818	0.0133137	0.00571873	0.0369237	0.0132616	0.00385788	0.00134338	0.0121531	0.0167565	0.00690853	0.00291536	0.00599905
TraesCS2D02G324200(AT3G10350)	0.00578096	0.0098534	0.0096687	0.00467212	0.00302067	0.00483484	0.0059317	0.00683709	0.0124125	0.00453339	0.00302019	0.00640927	0.00291486	0.00359271	0.00346987	0.000477754	0.000897539	0.100689	0.0798036	0.0925933	0.0802386	0.0801554	0.0749617	0.0437125	0.0353764	0.0306617	0.00476525	0.005765	0.00626342				0.0802778	0.0149625	0.0369338	0.00901426	0.0200203	0.0130162	0.0248483	0.0147337	0.00816411	0.0048849	0.00972556	0.0186138	0.00686104	0.00897571	0.00565466
TraesCS2D02G352400(AT4G25540)	0.03341	0.0239415	0.0321059	0.00068475	0.000206347	0.00085199	0.000803222	0.000973985	0.000837657	0.000325453	0.000861293	0.000858444	0.00150427	0.00165693	0.000524903	0.00149436	0.00133366	0.0475356	0.0791958	0.0738211	0.031661	0.0658242	0.0114052	0.0525697	0.035055	0.0739125	0.00596002	0.00972659	0.0784524				0.0193536	0.000709146	0.00383358	0.0560735	0.0492777	0.0576814	0.0047255	0.0628837	0.0685946	0.00138837	0.00229947	0.00278941	0.00118966	0.000756514	0.000950119
TraesCS2D02G355000(AT5G57970)	0.00925581	0.00988913	0.0102411	0.0031791	0.00358897	0.0041723	0.00533254	0.00582813	0.00349286	0.00390174	0.00238935	0.00329122	0.0043939	0.00300353	0.00402585	0.000520875	0.000626942	0.0894667	0.0672788	0.0552835	0.0890749	0.106922	0.0870626	0.0165214	0.0147367	0.0139437	0.00536501	0.00633416	0.00731217				0.069101	0.0158795	0.0980688	0.00630102	0.0197887	0.00777878	0.0571974	0.0219097	0.00616372	0.00348424	0.0187259	0.0178477	0.0106158	0.0045292	0.00617407
TraesCS2D02G355200(AT4G31880)	0.0437456	0.0373831	0.0578262	0.00364056	0.0033968	0.0039221	0.00319692	0.00489244	0.00322031	0.0019218	0.00248956	0.00296352	0.00437807	0.0035799	0.00230732	0.000922559	0.000629436	0.0625445	0.0618207	0.066038	0.0494856	0.0580714	0.0222161	0.0471714	0.0495847	0.0502577	0.0150233	0.0216257	0.0377114				0.0145742	0.00345052	0.00794378	0.042869	0.0529865	0.0360429	0.0049044	0.0435649	0.0569487	0.00190433	0.00317058	0.00331888	0.00285555	0.00132433	0.0021749
TraesCS2D02G359500(AT3G24320)	0.026004	0.0206166	0.0329064	0.00212238	0.00186382	0.00347919	0.00349629	0.00357545	0.00181687	0.00320395	0.0015872	0.00222901	0.00238436	0.00214659	0.00113325	0.000777636	0.0010248	0.0659431	0.0521489	0.0621766	0.0296888	0.0716265	0.018209	0.0535118	0.0479627	0.0579666	0.00426451	0.0107625	0.0764247				0.0183166	0.00328083	0.00923874	0.0503624	0.0524975	0.0639627	0.00966904	0.056371	0.0561228	0.00233162	0.0026776	0.00545109	0.00442213	0.0014198	0.00282269
TraesCS2D02G372600(AT5G23140)	0.11173	0.130765	0.156425	0.00581809	0.00358007	0.00510098	0.00845811	0.00954977	0.00618529	0.00585777	0.00653788	0.00693981	0.0121761	0.00606673	0.00715709	0.00621507	0.00298908	0.042237	0.0349875	0.0353969	0.0257886	0.0270757	0.0140955	0.016098	0.0172721	0.019047	0.0634994	0.0638127	0.0181386				0.0281485	0.00854566	0.0149866	0.00420674	0.00557574	0.00439565	0.0116759	0.00509565	0.00688012	0.00479514	0.00663354	0.00793972	0.00943681	0.00737538	0.00530783
TraesCS2D02G374200(AT2G37860)	0.0286406	0.0244322	0.0231458	0.00345061	0.00123812	0.00224793	0.00302627	0.00206368	0.00124035	0.00165996	0.00232959	0.00166283	0.0028219	0.00277316	0.00145548	0.000462051	0.000736504	0.0967195	0.0980612	0.0956447	0.0899189	0.0821469	0.0887491	0.0503906	0.0319886	0.0395565	0.00837766	0.00822098	0.0132801				0.0863184	0.0028805	0.0156043	0.0120476	0.019785	0.00731372	0.00746621	0.00667003	0.00961959	0.0031813	0.00555882	0.0063985	0.0038723	0.00311156	0.00373057
TraesCS2D02G379700(AT2G20450)	0.00966564	0.00901733	0.0144419	0.0061535	0.00518206	0.00544001	0.00889678	0.0141709	0.0145058	0.00719246	0.00440053	0.00902918	0.00459155	0.00414117	0.00420227	0.000579388	0.00120106	0.0924663	0.0855822	0.0717599	0.0913832	0.0808732	0.0934883	0.0230537	0.0165627	0.0164601	0.00606098	0.0072445	0.00798405				0.0670122	0.0147935	0.0613699	0.0031712	0.015485	0.00630409	0.0467221	0.0126882	0.00382578	0.00235991	0.0142147	0.0137058	0.00865545	0.00673121	0.00723064
TraesCS2D02G393600(AT4G00290)	0.126918	0.120658	0.10606	0.00797645	0.00808522	0.00508406	0.00822876	0.00815168	0.00485448	0.00321524	0.00479647	0.00575107	0.0106835	0.00719898	0.00723388	0.00458911	0.00709159	0.0348273	0.0193603	0.0296182	0.0446571	0.034145	0.0348669	0.0157032	0.0129837	0.0115776	0.0358936	0.0696002	0.0597838				0.031171	0.0115053	0.0169488	0.0087733	0.0113015	0.00590623	0.0105669	0.00568845	0.00439738	0.0076124	0.00755945	0.00866586	0.00662819	0.00443087	0.0092509
TraesCS2D02G399800(AT3G43610)	0.0132519	0.00879086	0.0179652	0.00600116	0.00499793	0.00555167	0.00812585	0.0196949	0.00850204	0.0058339	0.00408694	0.00441005	0.00286787	0.00376996	0.00635508	0.00359992	0.00405428	0.080165	0.0630555	0.0484978	0.0815085	0.0962337	0.0712697	0.0150551	0.0136576	0.00743095	0.0138267	0.0120074	0.0122519				0.0680803	0.014251	0.0705948	0.0131211	0.0311812	0.00408515	0.0614895	0.0261003	0.00419873	0.00559433	0.0121377	0.0282907	0.00844631	0.00435766	0.00525177
TraesCS2D02G400200(AT1G48410)	0.0161636	0.0187443	0.0279304	0.00250065	0.00232522	0.00267357	0.00423818	0.00218612	0.00123341	0.00391539	0.00174221	0.0011036	0.00375762	0.00307812	0.00565557	0.00237606	0.00153585	0.0538975	0.06727	0.06405	0.0373263	0.0657514	0.00999448	0.0624138	0.0576825	0.0690771	0.00473574	0.00943259	0.052507				0.0113904	0.00450847	0.00808449	0.0589788	0.0483	0.0597214	0.00834579	0.0700641	0.0524989	0.00402111	0.00548985	0.00583986	0.00184124	0.00227855	0.00333865
TraesCS2D02G400300(AT2G02080)	0.0441456	0.0423863	0.0429917	0.012501	0.00858268	0.0120722	0.0147732	0.100443	0.0240369	0.0175797	0.00796398	0.0162446	0.0142909	0.00418385	0.00783141	0.00195612	0.00309234	0.0129773	0.00710676	0.0104952	0.0262118	0.0343955	0.0191578	0.00940319	0.010071	0.0115436	0.107248	0.0917818	0.100884				0.0133485	0.0130303	0.00834888	0.00821951	0.0108765	0.00933466	0.0235584	0.0239696	0.0112238	0.00984266	0.0105716	0.0140086	0.0123219	0.00974553	0.0052478
TraesCS2D02G403800(AT1G76140)	0.0311561	0.0389742	0.0489177	0.00501221	0.00282767	0.000819155	0.00163758	0.00338287	0.00141625	0.00410603	0.0010094	0.00349799	0.00644112	0.00161542	0.00382551	0.00196373	0.00307764	0.0699502	0.0698902	0.0510793	0.0248702	0.0391124	0.00618771	0.0603415	0.0592897	0.0600205	0.00811665	0.0176342	0.076692				0.0106579	0.0038113	0.00245603	0.0435676	0.0414041	0.0614738	0.00492602	0.0592145	0.0506399	0.00363862	0.00288685	0.00270455	0.00454573	0.0028587	0.00234934
TraesCS2D02G404400(AT3G10390)	0.0287025	0.0260638	0.0403282	0.00340191	0.00153774	0.00244634	0.00238724	0.0039178	0.00111773	0.00118852	0.00241871	0.0026437	0.00244868	0.00229875	0.00220236	0.00159346	0.00173005	0.0499068	0.0647831	0.0717077	0.0560986	0.0658597	0.0301798	0.0509749	0.0450917	0.0515108	0.0119306	0.0169248	0.045036				0.0539772	0.00432848	0.0156579	0.0429679	0.0339967	0.040148	0.0114642	0.0488577	0.0436759	0.00153743	0.00266164	0.00436094	0.00445013	0.00209209	0.00339178
TraesCS2D02G404500(AT3G53220)	0.0778606	0.0810616	0.107303	0.00845104	0.00513282	0.00900703	0.0143536	0.0226958	0.0100375	0.00790843	0.0101063	0.0132857	0.00798468	0.00697771	0.00491796	0.00188806	0.00391928	0.0321259	0.0374465	0.03302	0.052966	0.0360845	0.0305391	0.0215757	0.0234358	0.0178253	0.0447417	0.0674234	0.0310422				0.0339472	0.00965982	0.0169216	0.00915448	0.0140991	0.0115932	0.015262	0.0113227	0.0200321	0.00657386	0.00926719	0.00556667	0.00480593	0.00512677	0.00555049
TraesCS2D02G413500(AT3G06530)	0.0215182	0.0204233	0.0338081	0.00269764	0.00112969	0.00249755	0.0024996	0.00129096	0.00118663	0.0012861	0.00227634	0.00293055	0.00239653	0.00202334	0.00201017	0.00106184	0.000787988	0.0627924	0.0708624	0.0655498	0.065634	0.063479	0.0355464	0.0453885	0.0446451	0.0452531	0.00736678	0.0102221	0.056092				0.0624629	0.00433478	0.0164659	0.0370133	0.0405058	0.0467648	0.0074824	0.0539259	0.0357057	0.00301141	0.00361556	0.00606891	0.00450339	0.000986862	0.00249633
TraesCS2D02G421400(AT3G20800)	0.101207	0.0983599	0.128069	0.00945338	0.00450271	0.00969382	0.00971446	0.0163734	0.00504032	0.00479684	0.00455455	0.00972153	0.00711479	0.00360104	0.0048757	0.000667339	0.000980612	0.0302403	0.0415271	0.0290051	0.0415174	0.035168	0.0246317	0.0206474	0.0202695	0.0220157	0.0598546	0.0561342	0.0384275				0.0248265	0.00582563	0.0140036	0.01463	0.0188467	0.013683	0.0125748	0.0122005	0.0156199	0.00262677	0.00445851	0.00752648	0.0044406	0.0051772	0.0053951
TraesCS2D02G443700(AT2G38170)	0.100957	0.101558	0.111618	0.00133125	0.00164889	0.00203006	0.00305214	0.00248967	0.00443376	0.00133917	0.00293452	0.00357056	0.0181001	0.00381742	0.0021277	0.00278895	0.00454012	0.0234399	0.0334106	0.0312602	0.0146904	0.0245687	0.00609491	0.0224683	0.0310378	0.032342	0.0396064	0.0677197	0.10848				0.00714793	0.00471139	0.00356703	0.0290907	0.0242139	0.0288864	0.00352275	0.0365167	0.0334376	0.0031497	0.00299581	0.00205289	0.00365329	0.00511054	0.00848775
TraesCS2D02G451700(AT1G08840)	0.0163011	0.0177362	0.016032	0.00207408	0.00120066	0.00321919	0.00294011	0.00271206	0.000746279	0.00264305	0.00375575	0.00284699	0.00270074	0.0019319	0.00135147	0.000832074	0.00105819	0.0862404	0.0874663	0.0768444	0.0766976	0.0752126	0.0741111	0.0568542	0.0434175	0.0507818	0.00697205	0.00653147	0.0357156				0.05704	0.00508086	0.0158961	0.0283199	0.0279954	0.0299954	0.00786341	0.0231354	0.0291966	0.00338131	0.00226786	0.00494005	0.00589743	0.000407413	0.00165584
TraesCS2D02G511600(AT3G46730)	0.0687851	0.0828157	0.0823569	0.00320873	0.00270779	0.00394577	0.00358584	0.00830659	0.003208	0.00266265	0.00174731	0.0033091	0.00218821	0.00418249	0.00289039	0.00157656	0.00148726	0.0650835	0.0774602	0.0600656	0.066134	0.057848	0.0595417	0.0348722	0.0255813	0.0166913	0.0343418	0.026132	0.00699405				0.0637826	0.0102987	0.0239156	0.00973328	0.0111153	0.00937074	0.0142219	0.0113208	0.00393242	0.00163779	0.00676529	0.00683278	0.00880931	0.00436215	0.00419131
TraesCS2D02G552400(AT3G18630)	0.023536	0.0254165	0.0329117	0.00306593	0.000884338	0.001054	0.00146644	0.00281189	0.00184518	0.0021038	0.000904101	0.00148934	0.00176768	0.000790262	0.00270283	0.00099733	0.000633258	0.0617246	0.0630987	0.0672869	0.0349324	0.0645922	0.0157451	0.0524867	0.0536979	0.0606058	0.00305468	0.00987936	0.0694968				0.0237233	0.0022945	0.0119726	0.0531698	0.0545553	0.0590665	0.00341775	0.0485771	0.0672551	0.00277292	0.00283729	0.00263933	0.00310936	0.00120825	0.00241915
TraesCS2D02G564200(AT2G40060)	0.123167	0.123559	0.133646	0.00665524	0.00519758	0.00505017	0.00799442	0.00498806	0.00442296	0.00345651	0.00260442	0.00599311	0.00535966	0.006547	0.00429847	0.00226169	0.00366416	0.048236	0.0564815	0.0329768	0.0427593	0.0457644	0.0428113	0.0161822	0.0165116	0.020963	0.043022	0.0343657	0.0265861				0.0374069	0.00463447	0.0133528	0.00402922	0.00468669	0.00590833	0.00998843	0.00630013	0.00483862	0.00233403	0.00419773	0.00518297	0.00612642	0.00694956	0.00853895
TraesCS2D02G576800(AT4G31160)	0.0604333	0.04824	0.0666563	0.00572605	0.00382504	0.00624783	0.00468729	0.00422655	0.00204741	0.00258471	0.00348019	0.00338088	0.00529188	0.00265766	0.00254161	0.0012725	0.00131907	0.0619137	0.0526288	0.0615073	0.0446743	0.0678464	0.0365501	0.0354134	0.0397996	0.0357858	0.0127006	0.020388	0.0426835				0.0579197	0.00384666	0.0132903	0.0284442	0.0327627	0.0333441	0.00799507	0.0328723	0.035473	0.00210672	0.00295627	0.003682	0.00290912	0.00156229	0.00432585
TraesCS3A02G010100(AT2G27490)	0.0936487	0.114855	0.0874962	0.0122685	0.00592702	0.00791472	0.00951459	0.0249142	0.0038106	0.00481514	0.00388726	0.0101601	0.00644176	0.00370732	0.00331198	0.00123262	0.0012847	0.0250781	0.0265054	0.0215011	0.0542953	0.0309679	0.0353122	0.0166617	0.0182141	0.0131872	0.0778211	0.0845343	0.0396118				0.02581	0.0118153	0.0106787	0.0061871	0.0110726	0.00738062	0.0245983	0.0137794	0.00911958	0.00415691	0.0082132	0.00712414	0.0104946	0.00547554	0.00521309
TraesCS3A02G021300(AT1G48650)	0.105027	0.0852953	0.112114	0.00331669	0.00321084	0.00546933	0.00881786	0.0107243	0.00683772	0.0024924	0.00241235	0.00503429	0.00595313	0.00524981	0.0058135	0.00247513	0.00303343	0.0251734	0.0328869	0.0470941	0.0244602	0.036923	0.015622	0.0232677	0.0314463	0.0372252	0.0187995	0.0413113	0.0862519				0.0102834	0.00404044	0.00462247	0.033931	0.0343722	0.0304636	0.0066702	0.0283764	0.0357647	0.00213506	0.00286052	0.00286378	0.00270421	0.00267616	0.00449706
TraesCS3A02G036500(AT5G22330)	0.0179203	0.00785853	0.0169555	0.00272521	0.00156431	0.00356393	0.00523205	0.00611856	0.00293027	0.00246828	0.00522384	0.0040287	0.00563257	0.00266761	0.00238051	0.00062149	0.000444744	0.0971673	0.0738286	0.082971	0.0840798	0.0865178	0.0820034	0.0391462	0.0315444	0.0263178	0.0054266	0.00770623	0.0232837				0.0767352	0.0100312	0.0276663	0.0221049	0.0217907	0.0282606	0.0154221	0.0170702	0.0292782	0.00198608	0.00419195	0.00414858	0.00492411	0.00126575	0.00679495
TraesCS3A02G067300(AT5G26830)	0.00892386	0.0097119	0.00956252	0.00421994	0.00348437	0.00776514	0.0105788	0.0203258	0.0128915	0.00626729	0.00715228	0.00875725	0.00393722	0.00338781	0.00317416	0.000990177	0.0009705	0.0630432	0.0690901	0.0658475	0.082864	0.0849172	0.11163	0.0346364	0.0228878	0.0228088	0.0116548	0.0117531	0.0158426				0.0675638	0.0117843	0.0582297	0.00754937	0.0233589	0.00660001	0.0414135	0.0149523	0.00737644	0.0060465	0.0103612	0.0109296	0.00599076	0.00391239	0.00485497
TraesCS3A02G075400(AT1G21710)	0.0223329	0.0165907	0.0259835	0.00294585	0.00160013	0.00514692	0.00334028	0.00680195	0.00297164	0.00163215	0.00277087	0.00330705	0.00334937	0.00377989	0.00295842	0.00189462	0.000990934	0.0736544	0.0988524	0.0778849	0.0885259	0.0844945	0.0712346	0.0503909	0.038884	0.0275033	0.0142235	0.00987032	0.0138393				0.0986536	0.00527789	0.0187647	0.0184108	0.0236641	0.0146545	0.0118843	0.0151898	0.0108176	0.0036428	0.00495483	0.00495451	0.0043318	0.00380949	0.0032339
TraesCS3A02G097200(AT2G40550)	0.0204801	0.0144927	0.0239498	0.00266705	0.00107088	0.00151154	0.0023923	0.00213833	0.000135401	0.00151542	0.00250178	0.000952097	0.00124008	0.00213451	0.00175445	0.000704403	0.000898333	0.077673	0.092255	0.0744651	0.0509228	0.0628532	0.0310328	0.0553274	0.0646837	0.045022	0.00562572	0.00814743	0.0393485				0.043676	0.00436265	0.0148136	0.0367318	0.0495955	0.0490326	0.00621427	0.0507389	0.0405183	0.00218918	0.00324033	0.00461636	0.00385655	0.000306659	0.00221161
TraesCS3A02G103000(AT5G24870)	0.128451	0.114993	0.0964621	0.0139313	0.00957309	0.0145612	0.0117288	0.0065657	0.00749628	0.013801	0.011723	0.0164808	0.0106591	0.00663127	0.00692296	0.00502939	0.00374932	0.0310924	0.0272189	0.0294748	0.0333199	0.0310221	0.0283444	0.0271268	0.0319104	0.04139	0.0351806	0.0375592	0.0175132				0.0216202	0.0105713	0.014648	0.00703113	0.0094236	0.00804779	0.00456529	0.00590343	0.00538236	0.00556005	0.00632686	0.00590672	0.0143745	0.0102674	0.0204595
TraesCS3A02G105800(AT3G05380)	0.0259137	0.0222471	0.0377622	0.00418643	0.00429252	0.00501239	0.00851793	0.0269056	0.00693919	0.00283055	0.00499227	0.00505315	0.0032188	0.00420025	0.00599466	0.00169685	0.00175629	0.0829987	0.065441	0.0633567	0.085414	0.0788232	0.0832976	0.0250527	0.0184862	0.00996773	0.0202498	0.0165619	0.015059				0.0729977	0.0111324	0.0526354	0.00876559	0.019803	0.00695889	0.0362116	0.0159874	0.00350179	0.00269276	0.00803506	0.011339	0.00354646	0.00366575	0.00649852
TraesCS3A02G113200(AT5G11010)	0.035295	0.0467573	0.0456801	0.00532258	0.00383287	0.00531939	0.00666789	0.012911	0.00574184	0.00373434	0.0042204	0.00626604	0.00499481	0.00420605	0.004957	0.000921938	0.00219444	0.063137	0.0709739	0.0919853	0.077172	0.0675587	0.0794372	0.0357857	0.0323631	0.0250083	0.0234321	0.0205626	0.0176211				0.0879802	0.00617705	0.0172481	0.00912063	0.0155067	0.00971362	0.0158998	0.00849699	0.00454382	0.00307264	0.00445222	0.00405482	0.00393323	0.00199434	0.00374581
TraesCS3A02G117700(AT5G11460)	0.0291692	0.0304825	0.0244309	0.00360393	0.00338069	0.00488668	0.00545234	0.0128549	0.00521616	0.00494482	0.00612544	0.00807929	0.00490675	0.00293003	0.00450007	0.00141725	0.00172155	0.0657952	0.0751261	0.0684499	0.0790681	0.0802769	0.0728108	0.0483162	0.0478282	0.0300506	0.0201576	0.0218944	0.0220815				0.0600713	0.00721663	0.0182133	0.0138412	0.0156234	0.0210457	0.00948218	0.0192371	0.0175554	0.00344102	0.00414436	0.00801142	0.00801668	0.0031695	0.00497281
TraesCS3A02G136800(AT2G42740)	0.00831184	0.00710176	0.0104062	0.00499939	0.00357617	0.00570283	0.0100199	0.0125737	0.0131008	0.00478404	0.003685	0.00596243	0.00542159	0.00344859	0.00493944	0.000730209	0.0009817	0.0862413	0.0656497	0.0650803	0.0852789	0.0929599	0.0936104	0.0339783	0.0277414	0.0155142	0.00578316	0.00603435	0.00750335				0.0847526	0.0138254	0.0640426	0.00469513	0.0125647	0.00723056	0.0373183	0.0177001	0.00503273	0.0050483	0.0124173	0.0248807	0.00643941	0.00676287	0.00616823
TraesCS3A02G172200(AT1G10390)	0.0261967	0.0232075	0.0311651	0.00864713	0.00699134	0.00980725	0.0114009	0.0294683	0.011046	0.00408912	0.00813906	0.0106831	0.0049612	0.00513847	0.00453926	0.00132296	0.00213107	0.052929	0.0495898	0.0499951	0.0555015	0.0642766	0.0419902	0.0417064	0.0241112	0.0338442	0.030443	0.0259473	0.0561419				0.0313763	0.00651806	0.0198552	0.028463	0.0397768	0.0250006	0.0284292	0.0346173	0.0372309	0.00298306	0.00460514	0.00596819	0.00257417	0.00352289	0.00366839
TraesCS3A02G172400(AT3G52630)	0.0140501	0.0106779	0.0201275	0.000973123	0.000499709	0.00244793	0.00165305	0.00198684	0.00117494	0.00156006	0.00422837	0.00115614	0.00402299	0.000734809	0.00194984	0.00101845	0.000671743	0.0865741	0.0788738	0.0776475	0.0511418	0.0931272	0.0590439	0.0558523	0.0536882	0.0444355	0.0043812	0.00775191	0.0383521				0.0630459	0.00551778	0.0125029	0.0335654	0.035258	0.0313537	0.00637435	0.0334899	0.0386872	0.00343916	0.00353969	0.00464522	0.00587321	0.00101825	0.0018864
TraesCS3A02G175700(AT2G47680)	0.061735	0.0594798	0.0603714	0.00582655	0.00346591	0.00399793	0.00595083	0.00366391	0.00200031	0.00176657	0.00293131	0.00575086	0.0197621	0.00328721	0.00322805	0.00812415	0.00484183	0.0636936	0.0648202	0.0711389	0.0420531	0.0530797	0.0379787	0.0559312	0.0327233	0.0340695	0.016073	0.0124727	0.0246232				0.0422561	0.0103029	0.0165093	0.0197146	0.0406069	0.0192032	0.00704197	0.0194835	0.0142468	0.00863024	0.00306372	0.00437199	0.0136828	0.009619	0.00642615
TraesCS3A02G184800(AT5G04130)	0.0151233	0.0191667	0.020957	0.00113636	0.00168375	0.00420245	0.00562032	0.0148119	0.00605138	0.00214875	0.0030717	0.00536395	0.00198794	0.00229509	0.00171897	0.000957293	0.0020017	0.0383149	0.0511163	0.0446408	0.0289961	0.0694425	0.0182445	0.0376374	0.0423635	0.0384851	0.0124044	0.0178288	0.0573479				0.0379583	0.0177601	0.0215754	0.0272709	0.0457186	0.0513479	0.0259251	0.0681474	0.0388775	0.0168805	0.0188246	0.0250894	0.0245346	0.0089342	0.0060348
TraesCS3A02G191200(AT1G80270)	0.0219509	0.0199345	0.0261597	0.00309289	0.00130503	0.00201186	0.00299038	0.00175662	0.000897522	0.0010968	0.00105208	0.00295238	0.00190803	0.00178057	0.0019928	0.00046858	0.000448576	0.0634919	0.0828619	0.0657314	0.0471139	0.0662921	0.0433787	0.0496375	0.0702636	0.0479824	0.0046577	0.00662374	0.038182				0.0403137	0.00356076	0.0159642	0.0420092	0.0459491	0.050126	0.00717698	0.0541279	0.0476715	0.00139202	0.00297401	0.00328822	0.00397685	0.0009918	0.00246166
TraesCS3A02G192600(AT1G19100)	0.0991415	0.0983	0.100074	0.00847399	0.00854705	0.0135892	0.0121975	0.0402524	0.0150611	0.0106881	0.00681196	0.0143257	0.00953814	0.00642514	0.00758579	0.00345993	0.00513949	0.0134057	0.00923008	0.00915294	0.0307586	0.0148613	0.0256858	0.00661352	0.00758755	0.0139058	0.090641	0.0912366	0.0821677				0.00946102	0.0148107	0.00677604	0.0105738	0.0108294	0.00988892	0.0127288	0.0150689	0.00790775	0.00575569	0.00659048	0.00946225	0.00820488	0.0106458	0.00643827
TraesCS3A02G199400(AT3G05040)	0.027711	0.0255843	0.0299956	0.00227763	0.0017151	0.00359232	0.00321737	0.00452345	0.00190566	0.00198554	0.00296326	0.0016035	0.0021012	0.00480327	0.00266506	0.00144486	0.00176929	0.0908234	0.0650438	0.107153	0.0839121	0.0791384	0.0833729	0.0463824	0.0286564	0.0300395	0.0130585	0.0128373	0.0106499				0.08411	0.00639897	0.0226947	0.0162713	0.0264622	0.0127091	0.0125715	0.0122817	0.00924945	0.00188097	0.00477489	0.00886978	0.00484108	0.00254615	0.00341167
TraesCS3A02G206000(AT3G13882)	0.0168176	0.0145437	0.0111589	0.00491808	0.00206733	0.00193093	0.00282562	0.0073528	0.00188708	0.00253382	0.00192894	0.00322923	0.00275105	0.00215817	0.00341595	0.000654966	0.00114322	0.0816244	0.0852207	0.0857639	0.0988387	0.0919954	0.0919978	0.0453518	0.044817	0.0230435	0.00796382	0.00878812	0.00908415				0.0916008	0.00594102	0.0431287	0.00712406	0.0187515	0.00755952	0.0179719	0.0109399	0.00727544	0.00171563	0.00941442	0.0113113	0.00540618	0.00218958	0.00386334
TraesCS3A02G206600(AT1G29900)	0.0181631	0.00875688	0.0184426	0.0124713	0.00814206	0.0158738	0.0251127	0.0686917	0.0270723	0.00911328	0.0102405	0.02208	0.00499827	0.00373499	0.00610325	0.00122396	0.00198385	0.0231183	0.0276887	0.0312414	0.0654974	0.0628617	0.0579707	0.0218392	0.0202488	0.0121268	0.0349079	0.0357559	0.0457651				0.0531336	0.0166721	0.0194361	0.013639	0.0266989	0.0148741	0.0483896	0.0259175	0.0222559	0.00339395	0.0107003	0.0202288	0.00794809	0.0107615	0.00472418
TraesCS3A02G212900(AT4G23620)	0.027714	0.0245284	0.0421789	0.00198665	0.00198914	0.00274378	0.00236792	0.00520707	0.0021337	0.00180413	0.00161834	0.00117368	0.0019076	0.00273322	0.00331697	0.00114256	0.00136114	0.102557	0.0859835	0.0803868	0.0868021	0.0820424	0.0874807	0.0362769	0.0309379	0.0278807	0.0108673	0.0147671	0.00523975				0.0832801	0.00844574	0.0464062	0.00489247	0.0122064	0.00586897	0.0186337	0.0103555	0.00196624	0.00151887	0.00638354	0.00911202	0.00390525	0.00418164	0.00571379
TraesCS3A02G222500(AT5G08610)	0.0520362	0.0459194	0.0582021	0.00477076	0.00366475	0.0048058	0.00606015	0.00743287	0.00158667	0.00342923	0.00349503	0.0028938	0.00383352	0.0023748	0.00317828	0.000969146	0.000945381	0.0553775	0.0549325	0.0629813	0.0397835	0.0554687	0.0162031	0.0472812	0.0477512	0.0382577	0.0136146	0.0254718	0.0546565				0.0239323	0.00245332	0.00669378	0.0415062	0.0353699	0.0505007	0.00673505	0.045228	0.0551598	0.00149806	0.00284457	0.00307028	0.00287635	0.0016992	0.00305508
TraesCS3A02G223900(AT1G64350)	0.0147488	0.0105738	0.0110155	0.00323261	0.00275745	0.00301233	0.00288613	0.011916	0.00378976	0.00345617	0.00420101	0.00329049	0.00345311	0.00241782	0.00236726	0.000558685	0.00091277	0.090408	0.0783088	0.0834992	0.089062	0.0963449	0.0845061	0.0549158	0.0349926	0.0326106	0.00809516	0.0102133	0.0108554				0.0997135	0.00716879	0.0320063	0.0104716	0.0152952	0.0143538	0.0204851	0.0102254	0.00330461	0.00239435	0.00507897	0.00985576	0.00409788	0.0026732	0.00447407
TraesCS3A02G250400(AT3G02090)	0.0979127	0.106799	0.0959778	0.00922261	0.00640279	0.00729941	0.00596047	0.0162996	0.00541811	0.00724785	0.00374994	0.00782482	0.00663586	0.00613086	0.00493118	0.00154104	0.0012341	0.0420201	0.0424812	0.0502973	0.0510146	0.0495937	0.0451296	0.0270869	0.0228163	0.015249	0.0352406	0.0515422	0.0290648				0.036878	0.00670414	0.0160027	0.00575323	0.0142849	0.00471771	0.0144525	0.00738472	0.0049229	0.00313596	0.00612197	0.00752479	0.00796745	0.00417182	0.00785232
TraesCS3A02G263900(AT1G18080)	0.00982741	0.00655595	0.0108477	0.00465408	0.00374683	0.00616472	0.0128107	0.0104029	0.0123351	0.00899841	0.00511325	0.00849717	0.00568916	0.00259573	0.00506156	0.000846719	0.000711078	0.0925764	0.0740763	0.0785677	0.0843607	0.0841493	0.0771031	0.0351988	0.0271451	0.0277018	0.00682434	0.00588761	0.0131973				0.0819491	0.0112224	0.0410529	0.00849863	0.0203064	0.0155146	0.028275	0.0159412	0.00879858	0.00553566	0.0073306	0.0123876	0.00922788	0.00572369	0.00658895
TraesCS3A02G272100(AT5G53770)	0.0441325	0.0335202	0.0365732	0.00353059	0.00289279	0.00461703	0.0024896	0.00467743	0.00219728	0.00168526	0.00235769	0.00293198	0.00385543	0.00228137	0.00153791	0.00102573	0.00149459	0.0637171	0.0725856	0.0674717	0.0597553	0.0697513	0.0463773	0.0429395	0.0351645	0.0484955	0.00913493	0.0155895	0.0395985				0.0715652	0.00430144	0.0125	0.029291	0.0327877	0.0365929	0.00676133	0.0306813	0.0316749	0.00337482	0.00326689	0.00486514	0.00396557	0.00174445	0.00424591
TraesCS3A02G277400(AT2G25870)	0.0142352	0.0126071	0.00809461	0.0139874	0.00664503	0.0146178	0.0186965	0.0337957	0.0383592	0.0237168	0.00333825	0.0401859	0.0118228	0.0130457	0.0305068	0.0058928	0.00874631	0.0201331	0.0218631	0.0175054	0.0391842	0.0252018	0.019488	0.016714	0.018181	0.0168126	0.0401762	0.0355669	0.0322173				0.00874589	0.00564318	0.00254423	0.0417348	0.0494531	0.0221812	0.0745133	0.0553686	0.0744551	0.00902162	0.0138455	0.0109813	0.0117015	0.00958737	0.00888579
TraesCS3A02G277600(AT1G51980)	0.0225623	0.0176778	0.0283496	0.0013429	0.0015726	0.00245275	0.00441768	0.00200709	0.00371839	0.00139127	0.00233882	0.0021172	0.00194859	0.00316367	0.00187195	0.00133841	0.000907494	0.0989538	0.0842896	0.101655	0.0729268	0.0917835	0.093397	0.0452839	0.0395445	0.0207658	0.0039094	0.00372669	0.00991877				0.089223	0.00602864	0.027246	0.0166138	0.0182272	0.0149448	0.0118683	0.0151483	0.0087997	0.00340735	0.00423936	0.00752258	0.00361085	0.00240752	0.00537921
TraesCS3A02G278700(AT3G14890)	0.0203372	0.0101779	0.0227856	0.00166772	0.000810364	0.00151005	0.00107159	0.00148928	0.000375492	0.00130831	0.00131531	0.000186607	0.00158348	0.000962244	0.0015977	0.000356867	0.000238696	0.069872	0.0795445	0.0818517	0.033819	0.0507058	0.0263955	0.0627146	0.0487721	0.0667652	0.00271794	0.00516072	0.0569564				0.0199531	0.0033476	0.00918071	0.0529533	0.0581148	0.0588273	0.00855126	0.0615095	0.0617187	0.00190951	0.00247976	0.00315835	0.00145847	0.00149781	0.00228975
TraesCS3A02G299200(AT5G65780)	0.049648	0.049187	0.0654896	0.00220181	0.00226251	0.00226381	0.00376023	0.00309377	0.00239614	0.00328369	0.00114573	0.00318954	0.00343186	0.00305859	0.00212346	0.00140353	0.000917248	0.0626047	0.0525348	0.0545806	0.0443466	0.0588081	0.0251054	0.0362631	0.0460585	0.0543656	0.0127794	0.0195966	0.0416195				0.0291912	0.00380179	0.00797487	0.0382371	0.0401535	0.0549205	0.00747957	0.0438588	0.0503109	0.00168988	0.00309215	0.00370937	0.00340083	0.00199142	0.00266873
TraesCS3A02G300900(AT3G48540)	0.0177678	0.0205089	0.0194517	0.00166453	0.00121116	0.00231832	0.00171664	0.00492378	0.00112097	0.00234427	0.00465772	0.00204105	0.00308062	0.00199065	0.00278543	0.0011703	0.000620571	0.0701676	0.0907918	0.0853347	0.0639674	0.066851	0.0474016	0.0494887	0.0489219	0.0394114	0.00439879	0.00513628	0.0432372				0.0505734	0.00420991	0.0141436	0.0428594	0.050589	0.0354526	0.00696361	0.0388773	0.0329991	0.00346203	0.00411537	0.00370416	0.00426136	0.00047779	0.00282871
TraesCS3A02G305100(AT5G09590)	0.0135957	0.0140665	0.0238882	0.0033122	0.00371117	0.00320135	0.00445788	0.0110757	0.00549028	0.00330709	0.00297599	0.00452603	0.00360458	0.00387987	0.00307813	0.00117243	0.000945192	0.104616	0.0757987	0.0804211	0.0942766	0.0853392	0.0810636	0.0408344	0.0257502	0.025857	0.01206	0.012123	0.008066				0.0993478	0.00825158	0.0378179	0.00773341	0.0159721	0.00610222	0.0216373	0.0129921	0.00701185	0.00180207	0.00679872	0.0108	0.00349389	0.00320549	0.00453988
TraesCS3A02G312300(AT2G37690)	0.0639593	0.0576992	0.0650651	0.00264495	0.00156946	0.00199836	0.0028488	0.00281876	0.0018567	0.00190899	0.0022871	0.00190204	0.00767336	0.00354454	0.00157212	0.00220213	0.00192965	0.052711	0.0591988	0.0496178	0.03584	0.0510723	0.0160733	0.0516049	0.0420172	0.0518783	0.0158216	0.0274346	0.0540533				0.0149591	0.00464132	0.00502965	0.0469788	0.0441828	0.0504119	0.00426815	0.0425558	0.0358642	0.00233589	0.00249216	0.00236159	0.00364955	0.00533187	0.00413362
TraesCS3A02G313500(AT3G49910)	0.00904076	0.00488072	0.0057089	0.00578331	0.00438085	0.00503542	0.0139136	0.0113302	0.0155026	0.0136324	0.00312572	0.00880591	0.00397713	0.00289838	0.00497559	0.00295835	0.0029108	0.0771922	0.105139	0.0920067	0.0642052	0.0630877	0.0704623	0.0214998	0.018448	0.0168896	0.00610751	0.00522933	0.00904068				0.0933014	0.0165686	0.0514166	0.00203904	0.0191516	0.00592478	0.035939	0.0208625	0.00768992	0.00721051	0.0127711	0.0212977	0.0145126	0.0125722	0.0105738
TraesCS3A02G321500(AT3G03920)	0.0171971	0.0200321	0.0241325	0.0032637	0.00170921	0.00384813	0.00416806	0.00370945	0.00110493	0.00111417	0.00388411	0.0022557	0.0036487	0.000993025	0.00273436	0.00067298	0.000770124	0.087343	0.0890101	0.0849213	0.0767889	0.0896945	0.085205	0.0429111	0.0470892	0.0377875	0.0095838	0.00631333	0.024025				0.0951162	0.00463655	0.0134494	0.0173888	0.0192932	0.0138957	0.00569329	0.0164247	0.0204168	0.00364649	0.00303138	0.00241669	0.00481017	0.00154856	0.00232106
TraesCS3A02G330200(AT2G41460)	0.0184099	0.0118804	0.0173329	0.00248919	0.00275231	0.00289831	0.00361555	0.00352262	0.00270519	0.00263033	0.00233144	0.00273161	0.00352295	0.00397908	0.00244466	0.000777652	0.00124419	0.0608792	0.0599289	0.059409	0.0405167	0.0641255	0.0227649	0.0515703	0.0472702	0.0599272	0.00420161	0.00688866	0.0527401				0.0298893	0.0143168	0.0162202	0.063218	0.0601643	0.0524462	0.0196983	0.0450214	0.0441853	0.00381533	0.00959986	0.00871313	0.00285818	0.00425938	0.0101038
TraesCS3A02G360800(AT1G07510)	0.0244309	0.0267521	0.0337657	0.0047936	0.00137597	0.00343284	0.00262738	0.00266466	0.000750322	0.0022382	0.00315363	0.00131577	0.00258852	0.00166754	0.00237794	0.000665111	0.000328982	0.0758444	0.0712048	0.0784632	0.055046	0.0683221	0.0538875	0.055378	0.0430927	0.0407828	0.00594268	0.00969562	0.0416699				0.0710975	0.00553387	0.0166848	0.0289137	0.0367356	0.0327864	0.0103981	0.0297784	0.0340192	0.00347314	0.00318779	0.00413036	0.00445765	0.00145834	0.00308632
TraesCS3A02G363700(AT3G55610)	0.00829431	0.00784235	0.00628369	0.00442718	0.00388189	0.00598312	0.00306635	0.00531868	0.00244743	0.00250209	0.00177324	0.00464515	0.00457551	0.0028065	0.00432762	0.00111714	0.00115583	0.0844187	0.0791917	0.0662123	0.10068	0.0901718	0.0745945	0.0343644	0.0377182	0.034208	0.00490152	0.00517828	0.0116038				0.0806059	0.00768032	0.0665978	0.0139041	0.0304533	0.0145192	0.0290991	0.0166575	0.00920003	0.00343811	0.00512908	0.0147411	0.00384932	0.00187598	0.00855778
TraesCS3A02G369000(AT1G07270)	0.0139552	0.0122156	0.0110925	0.0019657	0.00158464	0.00203301	0.00418092	0.00207968	0.00284229	0.00211673	0.00337284	0.0020838	0.00234987	0.00121669	0.00203659	0.000510177	0.000947695	0.0827218	0.108011	0.0972771	0.0914534	0.0911846	0.0937143	0.0595228	0.0402105	0.0379545	0.00466161	0.00211489	0.00793244				0.0967186	0.00475656	0.0208811	0.0114294	0.0163567	0.0131809	0.00773454	0.0107408	0.0100598	0.00297527	0.0046691	0.00650212	0.00485529	0.00231558	0.00348114
TraesCS3A02G370500(AT2G27810)	0.0178918	0.0145627	0.0203734	0.00342981	0.00063506	0.00238219	0.00224528	0.00265095	0.000968014	0.00200833	0.00442702	0.00165653	0.00326795	0.00149012	0.00155576	0.000796402	0.000490506	0.0931811	0.0689221	0.0769778	0.0541213	0.0794884	0.0472702	0.0495175	0.0463921	0.0455601	0.00239087	0.00755856	0.0395626				0.0575826	0.00810433	0.0221494	0.0337821	0.0297476	0.034778	0.00822503	0.0473787	0.0425652	0.00331025	0.00420448	0.00673435	0.0035173	0.00167164	0.00447465
TraesCS3A02G380100(AT5G67100)	0.0219431	0.0108554	0.0226593	0.00275726	0.000286661	0.00245676	0.00238303	0.00287355	0.000710663	0.0019206	0.00266143	0.00186963	0.00325613	0.00122353	0.00166313	0.0012891	0.000580117	0.0680797	0.0948171	0.0761563	0.0551455	0.0760263	0.0477788	0.0568155	0.0542303	0.0489725	0.00318222	0.00579406	0.0432556				0.0610128	0.00471445	0.0201408	0.0399528	0.027597	0.03791	0.00829955	0.0441373	0.0271288	0.00325231	0.00322444	0.00379862	0.0035995	0.000644732	0.00294369
TraesCS3A02G398600(AT3G25150)	0.017672	0.0198244	0.0202859	0.00425228	0.00125393	0.00371877	0.00411466	0.00599005	0.00119765	0.00230673	0.00391707	0.00298316	0.00453494	0.00188841	0.00334511	0.000942532	0.000936067	0.0972865	0.0967444	0.0816501	0.0910384	0.0880591	0.0781961	0.0483289	0.0554424	0.0425837	0.00995222	0.0106376	0.0186501				0.068927	0.00393109	0.0153456	0.0132249	0.0232487	0.0141901	0.0093311	0.0103266	0.00944229	0.0019991	0.0024687	0.00423819	0.00271239	0.000889276	0.0019918
TraesCS3A02G459600(AT2G35040)	0.0173829	0.0120808	0.014897	0.00467614	0.00449281	0.005321	0.0070913	0.00847215	0.00590506	0.00481678	0.00433473	0.00588543	0.00522384	0.00624363	0.00737903	0.000545336	0.00105261	0.0629204	0.0523229	0.0608528	0.0575182	0.0616279	0.0606864	0.0413744	0.0404257	0.0353445	0.00555117	0.00965855	0.0277877				0.0630951	0.0213966	0.0291263	0.0266331	0.0448316	0.0208856	0.0221005	0.029886	0.015701	0.0131395	0.0193515	0.023789	0.011516	0.00991864	0.0167583
TraesCS3A02G464400(AT2G18850)	0.0194834	0.018232	0.0248667	0.00554388	0.00209261	0.00357632	0.00355107	0.00403175	0.00212901	0.00226362	0.00298975	0.00309419	0.0048818	0.00270007	0.00287554	0.00156549	0.00123753	0.0844626	0.0679249	0.078298	0.0783495	0.0851862	0.072041	0.0545961	0.0550466	0.045806	0.0040766	0.00705025	0.0170707				0.066202	0.00346435	0.0123759	0.0248288	0.0374222	0.0311551	0.00592868	0.0194606	0.0209828	0.00465807	0.00431621	0.00552875	0.00436809	0.00153994	0.00274529
TraesCS3A02G488800(AT4G20010)	0.0495549	0.0429014	0.0483405	0.00224569	0.000768604	0.0011866	0.00112043	0.0017402	0.0015014	0.00127966	0.00098072	0.000571294	0.00343815	0.00143479	0.00104409	0.000821461	0.000990873	0.0500874	0.0510091	0.0461536	0.0227251	0.055967	0.00766225	0.0659544	0.0550998	0.0681439	0.00775679	0.0237289	0.0940706				0.0105777	0.00183313	0.00180711	0.0516886	0.0518321	0.0571352	0.00351474	0.049623	0.0528795	0.00127533	0.001213	0.000774923	0.00214446	0.00192094	0.00350058
TraesCS3A02G500500(AT1G16610)	0.0141327	0.0094774	0.0131436	0.00356974	0.00175782	0.00319345	0.00348845	0.00880634	0.00205271	0.00271708	0.00355027	0.00310862	0.00291175	0.00283227	0.00289271	0.000876089	0.00105006	0.10169	0.0870349	0.0789541	0.0842885	0.0877683	0.0885512	0.0443189	0.0409289	0.0344009	0.0119213	0.0111554	0.0149549				0.0883758	0.00860968	0.0224803	0.0141486	0.0186731	0.0133648	0.0152357	0.0136165	0.011877	0.00319267	0.00484276	0.0090527	0.00557112	0.00215284	0.00327783
TraesCS3A02G507700(AT1G04945)	0.0250941	0.0242298	0.0372877	0.00211506	0.000931777	0.00182428	0.00174141	0.00175465	0.000832166	0.00250095	0.00117554	0.00195996	0.00184986	0.00161735	0.000834088	0.000636071	0.000578168	0.0684611	0.0630117	0.0819679	0.035148	0.0625533	0.0125978	0.0655953	0.0638363	0.0598379	0.00595637	0.010606	0.0546645				0.0152555	0.00181003	0.00457729	0.0459864	0.0551415	0.0632585	0.00479694	0.0477638	0.0603818	0.00161598	0.00266228	0.00143381	0.00127637	0.00059882	0.00224186
TraesCS3A02G512500(AT5G46190)	0.0105354	0.0090152	0.0134844	0.00582852	0.00356247	0.00715227	0.00789458	0.0218607	0.00616508	0.00573795	0.00376153	0.0058949	0.00577685	0.00382932	0.00523963	0.00100534	0.00180221	0.0711853	0.0524708	0.0461317	0.0964339	0.0714859	0.0924899	0.0179326	0.0126034	0.0143507	0.0172343	0.0145197	0.0174032				0.0587368	0.015994	0.0748754	0.0123246	0.0402381	0.00860256	0.0575321	0.0223961	0.00842757	0.00480999	0.0110362	0.0178784	0.0115069	0.00842692	0.00442662
TraesCS3A02G516600(AT1G51980)	0.0116303	0.0119614	0.0167463	0.00356162	0.0030411	0.00361357	0.00620286	0.00784509	0.00270119	0.00471146	0.00281911	0.00468177	0.00362814	0.00227042	0.00225649	0.00103684	0.000934221	0.0869728	0.0998158	0.0831471	0.0975247	0.0826163	0.0901357	0.0423733	0.0312738	0.041398	0.00983711	0.00677326	0.00910217				0.0748871	0.00510635	0.0368531	0.0129076	0.0193186	0.00799338	0.0208015	0.00952415	0.011197	0.00218316	0.00602749	0.0112901	0.0046107	0.00256516	0.00412264
TraesCS3A02G527600(AT5G13840)	0.0112962	0.00887229	0.0133391	0.00289987	0.0011496	0.00109335	0.00266931	0.00214494	0.00354958	0.00143821	0.00282482	0.00256	0.00181111	0.00162314	0.00242052	0.000777206	0.00134798	0.100016	0.102955	0.0999073	0.0892908	0.0903324	0.0845331	0.0585025	0.0432628	0.0364783	0.00215246	0.00220453	0.0111009				0.0898393	0.00734146	0.0261074	0.00905179	0.0166307	0.00964066	0.0137812	0.0106138	0.00719885	0.00258248	0.00621181	0.00702864	0.00671023	0.00172533	0.00298269
TraesCS3B02G013200(AT2G27490)	0.116915	0.103477	0.135811	0.0101807	0.0079337	0.0104079	0.00697584	0.0139146	0.00524054	0.00428933	0.00464347	0.00861165	0.00584146	0.00481622	0.00465514	0.000763827	0.000656059	0.0345937	0.0239996	0.0249853	0.0647451	0.0377675	0.0507396	0.0104561	0.0108276	0.00771451	0.0497975	0.0615687	0.0125867				0.0360911	0.0096462	0.0412657	0.00341951	0.00689995	0.00475611	0.0177763	0.00836628	0.00193763	0.00257182	0.00546034	0.00813786	0.00637928	0.00646922	0.00590756
TraesCS3B02G015300(AT5G01110)	0.0464288	0.0523894	0.0509762	0.00585972	0.00443331	0.00618759	0.00551305	0.00910214	0.00384474	0.00477656	0.00407863	0.00472861	0.00315734	0.00578528	0.00205726	0.00180427	0.00116619	0.0487047	0.0614615	0.0600887	0.0482615	0.0642188	0.0305032	0.0482772	0.0341975	0.0390778	0.0208575	0.017415	0.0372217				0.045315	0.00326896	0.0106938	0.034005	0.0360592	0.0339327	0.0118429	0.0463919	0.0332716	0.00371031	0.00401795	0.00540543	0.00363243	0.00224582	0.00363276
TraesCS3B02G024900(AT1G48650)	0.0981005	0.107572	0.10004	0.00563424	0.00509607	0.00604612	0.00772132	0.00911962	0.0107031	0.00875499	0.00548825	0.00522428	0.00776114	0.00641198	0.00674146	0.00316484	0.00367595	0.0269444	0.0375813	0.0248075	0.0205822	0.0375105	0.00971467	0.0246271	0.0238039	0.0226282	0.0275208	0.0537177	0.101356				0.0110774	0.00263234	0.00414417	0.0284114	0.0220192	0.037703	0.00485718	0.0306916	0.0300634	0.00360274	0.00339496	0.00281822	0.00338793	0.00319996	0.00394661
TraesCS3B02G047500(AT5G22330)	0.010703	0.0121719	0.0109581	0.0043812	0.00190337	0.00441068	0.00550893	0.00708786	0.00379592	0.00358307	0.00332155	0.00349313	0.00612529	0.00234318	0.00385029	0.000449506	0.000407296	0.0884984	0.0968019	0.0741986	0.0761061	0.0918006	0.0806383	0.0460157	0.0346629	0.0224506	0.00525606	0.00480775	0.0261514				0.092075	0.00938111	0.0193252	0.0210446	0.0204219	0.0175002	0.0141929	0.0236042	0.0226493	0.00394216	0.00470602	0.00806878	0.00500188	0.00238782	0.00381634
TraesCS3B02G080400(AT5G26830)	0.0111889	0.00769344	0.0114428	0.00444896	0.00357374	0.00561538	0.0123178	0.0189915	0.0169478	0.00618795	0.0090171	0.00812064	0.00490657	0.00294289	0.00388169	0.000997488	0.00119802	0.0764169	0.0721353	0.0713982	0.0996028	0.0920892	0.0839251	0.0253771	0.0247823	0.020334	0.0126144	0.0101518	0.0184042				0.0760891	0.0158489	0.0377718	0.00757051	0.0211251	0.008653	0.0289379	0.0171804	0.00663013	0.00373461	0.0083736	0.0162352	0.00599245	0.00401417	0.00513906
TraesCS3B02G089300(AT1G21710)	0.0284216	0.0164292	0.0270951	0.00381104	0.00337918	0.00255943	0.00313075	0.00484589	0.00198493	0.00374055	0.00298355	0.00215959	0.00634456	0.00221827	0.0039093	0.00237725	0.00241186	0.0659453	0.0768612	0.0679618	0.0524283	0.074096	0.0381325	0.0484284	0.0344815	0.0385913	0.00692684	0.0091919	0.0351791				0.0624924	0.00654718	0.0209498	0.0414249	0.040569	0.0411586	0.00697387	0.0483342	0.0387655	0.002614	0.00448969	0.00533784	0.00840688	0.00213215	0.0037777
TraesCS3B02G100400(AT1G03860)	0.0331624	0.0477484	0.0156582	0.0325984	0.0384259	0.0410571	0.0574465	0.00488303	0.0335512	0.0675941	0.0166039	0.0525476	0.0132713	0.0215227	0.0369077	0.00655673	0.00313506	0.0148047	0.0146524	0.015582	0.0225417	0.0285932	0.0201356	0.0581456	0.0203851	0.0591277	0.0058499	0.00322107	0.0130323				0.0362118	0.013634	0.0267468	0.0114034	0.0165617	0.00743775	0.00937278	0.0117977	0.0112959	0.0072088	0.0104521	0.017543	0.00576221	0.0119057	0.00392501
TraesCS3B02G100800(AT3G11940)	0.00724349	0.00833396	0.00876376	0.00467489	0.00448339	0.00617516	0.011594	0.00964705	0.0178205	0.00851229	0.00570186	0.0104506	0.00450479	0.00634285	0.00362275	0.000670942	0.00173577	0.0878185	0.0693683	0.0717557	0.0833313	0.0824661	0.0879913	0.0271564	0.0224683	0.0220433	0.00734011	0.00745072	0.0076053				0.0853773	0.0151379	0.0483838	0.00664664	0.0228548	0.00448231	0.0346547	0.012225	0.00367071	0.00451268	0.0157122	0.0219787	0.00888831	0.0132682	0.00513311
TraesCS3B02G112900(AT2G40550)	0.0202547	0.0154526	0.0221451	0.00108117	0.000409383	0.00119886	0.00136914	0.0010294	0.000694024	0.00137444	0.000928042	0.00106879	0.00135922	0.00143838	0.00154673	0.00101285	0.000412975	0.0759692	0.0762865	0.0674986	0.041189	0.0614115	0.0286931	0.0722853	0.0599478	0.0640362	0.00117779	0.00327078	0.0509887				0.0334793	0.00180364	0.0135037	0.04164	0.0455372	0.0584601	0.00321409	0.0580346	0.0517148	0.00267154	0.00417965	0.00384715	0.00349187	0.00165587	0.00123609
TraesCS3B02G117300(AT5G58470)	0.0123683	0.0164988	0.0189686	0.00441213	0.00337435	0.00362499	0.00499738	0.00948999	0.00563669	0.00395157	0.00479265	0.0049142	0.00518517	0.00284281	0.00336175	0.000837619	0.00147686	0.0798274	0.0675376	0.0852129	0.0972923	0.0763253	0.0776079	0.0336991	0.0397945	0.0414728	0.0134627	0.0125149	0.0160692				0.0944895	0.00805555	0.0299049	0.011193	0.024138	0.011935	0.0238011	0.0130263	0.00898231	0.00271089	0.00605279	0.00674178	0.003961	0.00255841	0.00489928
TraesCS3B02G120600(AT4G34040)	0.0773116	0.0544538	0.0277922	0.0184177	0.0103373	0.0134379	0.0115575	0.00674776	0.0104029	0.0125778	0.0154595	0.0109901	0.0115387	0.0126147	0.0115656	0.0143802	0.00827292	0.0512998	0.0279541	0.0399034	0.0473268	0.0517108	0.0553218	0.0562519	0.0310279	0.0713329	0.00980226	0.0109832	0.0099805				0.0274227	0.0090761	0.0224604	0.0176559	0.0138296	0.0148825	0.0140166	0.0120945	0.0162675	0.00575287	0.0104381	0.00833997	0.0179738	0.00594124	0.0130946
TraesCS3B02G130200(AT5G11010)	0.0276513	0.0221882	0.0362205	0.00328934	0.00270866	0.00291124	0.00305957	0.0104414	0.00406426	0.00270808	0.00359773	0.00300044	0.00307601	0.00391157	0.00321814	0.000907157	0.00146993	0.0881237	0.0928051	0.0960756	0.0876267	0.0857617	0.0894272	0.0406352	0.0389264	0.0237948	0.0104003	0.012028	0.0129018				0.0885532	0.00335541	0.0200148	0.00642091	0.0166334	0.00522861	0.00971503	0.00555101	0.00477715	0.00311341	0.00217868	0.00767548	0.00705365	0.00247939	0.00431987
TraesCS3B02G154600(AT2G42740)	0.00685451	0.00631379	0.01051	0.00528696	0.00405525	0.00367695	0.00656674	0.0133116	0.00929624	0.00458621	0.00373962	0.00501134	0.00270977	0.0032564	0.00306741	0.000323981	0.00086965	0.0771124	0.0827903	0.073555	0.105401	0.091273	0.103991	0.0333464	0.0315028	0.0274455	0.00511422	0.00545253	0.00633878				0.0666984	0.0108326	0.0625404	0.00824539	0.016237	0.00689762	0.0310469	0.0145869	0.00501059	0.0034729	0.00942917	0.0127516	0.00588513	0.00635231	0.00725361
TraesCS3B02G158400(AT3G49910)	0.0134821	0.00826104	0.0140828	0.00522378	0.00515095	0.0034901	0.00981373	0.0146392	0.0176785	0.0070699	0.00351167	0.00653461	0.0038464	0.00247979	0.00354462	0.00215268	0.00275274	0.075719	0.0992328	0.0991613	0.0603137	0.0730602	0.0798372	0.0224656	0.0200482	0.01283	0.0109608	0.00975933	0.0140861				0.0880198	0.0120276	0.0456343	0.00428911	0.0221359	0.00804673	0.0309401	0.0181174	0.00870602	0.00493679	0.00760851	0.0142578	0.0138655	0.0100751	0.0101506
TraesCS3B02G159900(AT2G37690)	0.0477368	0.0420773	0.04542	0.00198637	0.00214218	0.00227165	0.00224561	0.00213423	0.00143636	0.0025923	0.00220146	0.00159835	0.00592333	0.00297355	0.00178752	0.00199779	0.00140128	0.0667693	0.0600557	0.0585804	0.0302369	0.0435367	0.0162415	0.0569882	0.0548486	0.0574665	0.0104603	0.0123416	0.0585254				0.0194766	0.0027318	0.00425903	0.0445121	0.0529033	0.0554159	0.00428964	0.0531672	0.0504267	0.00321722	0.00220061	0.0032377	0.00263225	0.0045247	0.00302818
TraesCS3B02G203000(AT1G10390)	0.027997	0.0207366	0.0232931	0.00976647	0.0059329	0.008622	0.0129221	0.0306553	0.0171871	0.00616047	0.00626484	0.0132275	0.00601461	0.0047398	0.006135	0.00116131	0.0015463	0.0554656	0.0669445	0.0556682	0.0654721	0.077217	0.0612243	0.0367088	0.0284954	0.0219612	0.022109	0.0226393	0.0359698				0.0521385	0.0073076	0.0174979	0.0198641	0.0238489	0.0243578	0.0249209	0.0220428	0.0274189	0.00499259	0.00535259	0.00881454	0.00272557	0.0040186	0.00246114
TraesCS3B02G203200(AT3G52630)	0.0174699	0.0100661	0.0148465	0.00238597	0.00146587	0.00241298	0.00461983	0.0016395	0.000963918	0.00198137	0.00296293	0.00289935	0.00412376	0.000999614	0.00203672	0.00139766	0.000560612	0.0892379	0.105233	0.0886905	0.0776211	0.098019	0.0646723	0.0460554	0.0407554	0.0409033	0.00392902	0.00808938	0.0335593				0.0593493	0.00499573	0.0155789	0.0243301	0.0277173	0.0258684	0.00547461	0.0205481	0.0283456	0.00375387	0.0033564	0.00364207	0.0052916	0.000940839	0.00120923
TraesCS3B02G205400(AT2G47680)	0.0703402	0.0724378	0.0775574	0.00176632	0.00163908	0.00154621	0.0025146	0.00259974	0.00112776	0.00157264	0.00176018	0.0018207	0.00641385	0.00389724	0.00188047	0.00157642	0.00185818	0.0414721	0.0403446	0.0630042	0.0269016	0.0440874	0.0116543	0.0341375	0.0413635	0.0507661	0.0110098	0.0320659	0.079441				0.013598	0.00318111	0.00525197	0.0469107	0.0394779	0.0541422	0.00523472	0.0440394	0.0432042	0.00202654	0.00227103	0.00258084	0.00290848	0.00237483	0.00424132
TraesCS3B02G209400(AT3G52630)	0.108129	0.103391	0.103949	0.00566339	0.00269102	0.0051787	0.00507495	0.00817053	0.00341416	0.00350058	0.00431428	0.00579611	0.00480992	0.003632	0.00257123	0.00112604	0.00183457	0.0458234	0.0438944	0.0369536	0.0452114	0.0354404	0.0268556	0.0207176	0.0219228	0.0305359	0.0457483	0.0681939	0.0496568				0.0295952	0.00551558	0.00908832	0.0116747	0.0140958	0.0173935	0.00921455	0.0144745	0.0182921	0.00291784	0.00318278	0.00459162	0.00414727	0.00528081	0.00633519
TraesCS3B02G214600(AT5G04130)	0.0159263	0.0160419	0.0218195	0.00271995	0.00232912	0.00347248	0.00710569	0.0182797	0.00631615	0.00323235	0.00275594	0.00288711	0.00420354	0.00192541	0.00173738	0.000871207	0.00160308	0.0341913	0.0478784	0.0453661	0.0243406	0.0605453	0.0173337	0.0408602	0.0418175	0.0353786	0.0105073	0.0154128	0.0405919				0.0410814	0.0173286	0.0244859	0.0351663	0.05433	0.0468504	0.0350929	0.0672577	0.0327657	0.0186512	0.0257244	0.0351662	0.0237902	0.00714133	0.00771718
TraesCS3B02G220600(AT1G80270)	0.0174624	0.0194995	0.0152973	0.00338732	0.00113038	0.00200873	0.00206641	0.00289902	0.000813919	0.00155746	0.00161493	0.00291317	0.0025597	0.00290221	0.00164953	0.000678491	0.00150458	0.0667612	0.0843219	0.0821698	0.0629084	0.0877394	0.0492913	0.0585789	0.034921	0.0339285	0.00398669	0.00950389	0.0369388				0.0435325	0.0029617	0.0147672	0.0507226	0.0514588	0.0417161	0.00787604	0.0354879	0.0403944	0.00372084	0.00363165	0.00473335	0.00491802	0.00074489	0.00233908
TraesCS3B02G229100(AT3G05040)	0.0246726	0.025468	0.0319851	0.00278667	0.00206941	0.00473462	0.0035521	0.0059356	0.00207737	0.00211797	0.00298083	0.00272016	0.00411526	0.00354542	0.00270568	0.000892548	0.00110117	0.0836794	0.0732493	0.0725501	0.0681882	0.0875711	0.065498	0.0557034	0.038349	0.0250058	0.0112434	0.0137952	0.0195875				0.105797	0.00591286	0.025185	0.0220437	0.0243719	0.0097198	0.0168681	0.0126427	0.0166737	0.00170206	0.0045874	0.00737171	0.00423248	0.00125119	0.00375902
TraesCS3B02G231900(AT1G19100)	0.0830852	0.0793137	0.108446	0.0130661	0.0117394	0.0165178	0.0202901	0.0508536	0.0184994	0.0113024	0.0101565	0.0159627	0.0105769	0.00803609	0.00806453	0.00309047	0.00548195	0.0177875	0.0144959	0.0160061	0.0311781	0.0276088	0.0347701	0.0103804	0.00609122	0.0087883	0.0764221	0.0791824	0.060633				0.0266411	0.00672771	0.00696739	0.00884026	0.0127206	0.00706559	0.0197692	0.00657992	0.0142622	0.00421769	0.00767644	0.00669432	0.00541506	0.00393228	0.00466331
TraesCS3B02G237900(AT3G13882)	0.0239972	0.0220819	0.0322847	0.00353529	0.00250779	0.00262917	0.00332171	0.0065377	0.00173832	0.00280244	0.00314622	0.00239416	0.00325015	0.0031457	0.00250991	0.000835101	0.00221243	0.0830763	0.0807353	0.0932945	0.0811415	0.0824445	0.109848	0.0416808	0.0281335	0.0239369	0.0124969	0.0153636	0.00977808				0.0821824	0.00932284	0.0353419	0.00646277	0.017528	0.010451	0.0154892	0.00779016	0.00508754	0.00135977	0.00588188	0.00831254	0.00520968	0.00292971	0.00579073
TraesCS3B02G238600(AT1G29900)	0.0769249	0.0810699	0.098772	0.00874029	0.00627899	0.00657496	0.00774316	0.0152143	0.00725657	0.00431046	0.00626724	0.00790848	0.00528764	0.00558561	0.00483714	0.00144072	0.00134449	0.0623897	0.0527917	0.0616325	0.0638222	0.0461678	0.064216	0.0262116	0.021071	0.0178052	0.0234607	0.0362672	0.0239223				0.046612	0.0064113	0.0208605	0.0102287	0.0129859	0.00879033	0.0113888	0.00829508	0.00499606	0.00191952	0.0043875	0.00481652	0.00482907	0.00396399	0.00420026
TraesCS3B02G243200(AT4G23620)	0.0254976	0.0215435	0.0235913	0.00440723	0.00333732	0.00246984	0.00309951	0.0110557	0.00288578	0.00121277	0.0017651	0.000994381	0.00317878	0.00336877	0.00381017	0.00151042	0.00154117	0.0910097	0.0785356	0.0901302	0.0971509	0.0901202	0.0838395	0.047415	0.0313393	0.0190111	0.0107024	0.0160228	0.00766646				0.0767365	0.0123569	0.0440187	0.00320699	0.0147177	0.00611883	0.0179775	0.010253	0.00152008	0.00288289	0.00726235	0.0113193	0.00312539	0.00430192	0.00598949
TraesCS3B02G252700(AT5G08610)	0.0492808	0.0582462	0.0707645	0.00306627	0.00192646	0.00258052	0.00468235	0.0031929	0.00182907	0.00252681	0.00196039	0.00270027	0.00320057	0.00228517	0.00180982	0.00144025	0.00205788	0.0561345	0.0638867	0.0551397	0.0353194	0.051331	0.0109893	0.0488929	0.0423783	0.052121	0.010547	0.0235726	0.0662732				0.0110101	0.0041214	0.00560858	0.0422334	0.0485338	0.0403512	0.00681499	0.0510383	0.0428976	0.00219952	0.00237789	0.00214582	0.00364205	0.00300836	0.0038812
TraesCS3B02G253300(AT1G64350)	0.0103627	0.0090934	0.0141266	0.00371438	0.00261617	0.00447065	0.00621084	0.0109328	0.00720831	0.00348199	0.0052709	0.00603241	0.00398341	0.00208427	0.00274513	0.00103709	0.00152317	0.0888278	0.0865393	0.0889949	0.0916986	0.0897454	0.0831754	0.0510898	0.034615	0.0279644	0.00844681	0.00996027	0.0124007				0.0683512	0.00803561	0.0420873	0.00702402	0.0182986	0.00662239	0.0271687	0.0144646	0.0103198	0.0022879	0.0041053	0.0100356	0.00524784	0.00239194	0.00520647
TraesCS3B02G268200(AT2G36330)	0.122734	0.132626	0.154045	0.00498672	0.00732677	0.00304456	0.00796064	0.0268892	0.0119066	0.00514025	0.00248918	0.00616201	0.00983925	0.00793713	0.00587614	0.00309688	0.0018278	0.0182231	0.0233517	0.0173841	0.0262585	0.0177831	0.0316579	0.0113064	0.00770441	0.0070338	0.0720793	0.0740955	0.0276437				0.0251626	0.0154331	0.0137311	0.00283503	0.00470604	0.00375174	0.0191812	0.0109763	0.00437347	0.00419346	0.00864403	0.00535767	0.0106094	0.015786	0.00684914
TraesCS3B02G279900(AT3G02090)	0.0935269	0.0628498	0.0857621	0.00511551	0.00211494	0.0046088	0.0047799	0.00658092	0.00324998	0.00310575	0.00348728	0.00603366	0.00350295	0.00305525	0.00361563	0.000900011	0.0011003	0.0542594	0.0696293	0.0607543	0.0672915	0.0672198	0.0648805	0.0319644	0.0291065	0.0243682	0.0207166	0.022742	0.0265494				0.0671177	0.00722475	0.0145823	0.00854519	0.0109959	0.0108129	0.00729609	0.0076809	0.00528621	0.00169148	0.00480105	0.00516068	0.00645238	0.00367189	0.00580878
TraesCS3B02G287600(AT1G48410)	0.0102932	0.0173532	0.00921689	0.0141138	0.0153452	0.0114488	0.0162677	0.0195252	0.0149753	0.0300165	0.0198058	0.0147999	0.0139639	0.0335956	0.0370607	0.00797684	0.0188146	0.0128137	0.0250312	0.0196711	0.0440061	0.0569468	0.036285	0.0126299	0.0129813	0.0153544	0.0250811	0.019205	0.0275372				0.00434227	0.00561393	0.00674527	0.0660626	0.0189136	0.0715504	0.0224866	0.0408273	0.0766701	0.0157318	0.0224514	0.0142564	0.00819074	0.00688631	0.00715497
TraesCS3B02G297300(AT1G18080)	0.00984957	0.00765038	0.0106248	0.0053184	0.006027	0.00702656	0.014312	0.012141	0.0148344	0.00768198	0.00667118	0.011151	0.00564354	0.00433009	0.00500091	0.000866046	0.000828769	0.0697716	0.0587224	0.0681913	0.0823355	0.0838131	0.0788281	0.0275347	0.0247051	0.0199386	0.00780647	0.0122145	0.0139162				0.0944904	0.0171889	0.042334	0.00853234	0.0191956	0.00790998	0.0394417	0.0199721	0.00994524	0.00553206	0.00857553	0.0197623	0.0107213	0.00893616	0.00972722
TraesCS3B02G305800(AT5G53770)	0.033525	0.0310473	0.0464144	0.00460898	0.00422951	0.00458737	0.00285655	0.0046074	0.00288972	0.00381972	0.00374206	0.00421729	0.0046746	0.00314761	0.00367033	0.00114503	0.00103781	0.0576386	0.0606824	0.0736941	0.0417411	0.0645073	0.0389526	0.0572013	0.0360532	0.0432185	0.00964198	0.0119156	0.0418541				0.0326693	0.00671412	0.0126804	0.0460569	0.0412546	0.0431143	0.00823117	0.049479	0.0446674	0.00316141	0.00220117	0.00372271	0.0033267	0.00132151	0.00407791
TraesCS3B02G311800(AT1G51980)	0.0220987	0.0185422	0.0197223	0.003416	0.00168097	0.00305224	0.00290682	0.00255201	0.00175715	0.0020392	0.00224222	0.00271116	0.00297248	0.00394097	0.00198583	0.00127956	0.00177936	0.0959561	0.0777329	0.0984159	0.0786166	0.0906915	0.095818	0.0524699	0.0322841	0.0305564	0.00488541	0.00392545	0.0120435				0.0826104	0.00593994	0.0277604	0.018229	0.0222602	0.0113086	0.012925	0.0145972	0.00640102	0.00224979	0.00564699	0.00578833	0.00688014	0.00188401	0.00744405
TraesCS3B02G312900(AT3G14890)	0.0161156	0.0191686	0.0298489	0.00145403	0.000837989	0.000111404	0.00112301	0.00215786	0.000633514	0.00185683	0.00141615	0.0026675	0.0015804	0.000783427	0.00143734	0.000279746	0.000335818	0.0642602	0.0660101	0.074475	0.0364833	0.0663781	0.0259886	0.0642098	0.0607815	0.0587056	0.00458867	0.00710393	0.084529				0.0250892	0.00403049	0.0138346	0.0465297	0.046619	0.0474913	0.00562602	0.0512128	0.0527442	0.0018532	0.00219086	0.0021056	0.00277556	0.0010644	0.0015109
TraesCS3B02G318300(AT5G20240)	0.0211093	0.0211811	0.0293597	0.000836555	0.00137101	0.00152405	0.000993342	0.00130752	0.00242984	0.00161082	0.00175276	0.000983713	0.00262307	0.00197034	0.00109806	0.00190159	0.00193013	0.066056	0.074682	0.0555984	0.0368405	0.0737423	0.0124628	0.0619571	0.0669892	0.064901	0.003495	0.00504772	0.0544099				0.0145254	0.00283656	0.00439393	0.0457064	0.0518696	0.0714673	0.00635489	0.0596111	0.0606671	0.00148831	0.00307686	0.00193213	0.00274069	0.00154795	0.00161675
TraesCS3B02G331400(AT5G09590)	0.0133555	0.0117931	0.0161209	0.00358692	0.00291375	0.0029418	0.00385967	0.00928352	0.00415336	0.00296634	0.00247051	0.00313718	0.00317503	0.00202375	0.00216067	0.000745809	0.00112392	0.0909348	0.0947056	0.0812119	0.0973557	0.104403	0.096802	0.0438201	0.0243693	0.0269457	0.00713392	0.0111482	0.00807992				0.0916725	0.00758338	0.0437764	0.00783716	0.0127255	0.00508968	0.0224647	0.00913541	0.00485514	0.00153604	0.00534911	0.0042631	0.0038268	0.00328149	0.00388198
TraesCS3B02G335600(AT3G48540)	0.0161278	0.0176284	0.0195959	0.0044212	0.00549031	0.00404983	0.00310165	0.0137127	0.00376656	0.0035815	0.00307296	0.00253099	0.00488839	0.00248345	0.00378032	0.00140781	0.00139677	0.103609	0.0910552	0.0728813	0.0958601	0.0789106	0.101187	0.0393578	0.0290071	0.0345205	0.011324	0.0106926	0.00881921				0.0904296	0.00485232	0.0266798	0.00797405	0.0120368	0.0111825	0.0142588	0.0133345	0.00757131	0.00223827	0.00452964	0.00517681	0.00626449	0.00188647	0.00332421
TraesCS3B02G337300(AT5G65780)	0.0211679	0.0203044	0.0284312	0.00651187	0.00351205	0.00674184	0.00686432	0.0153431	0.0028525	0.00457822	0.00149394	0.00379738	0.00581236	0.00216617	0.00425699	0.00105737	0.00122335	0.0408639	0.0429082	0.0389605	0.0592862	0.0623928	0.0499598	0.0304259	0.0280326	0.0395181	0.0265488	0.0316158	0.0360695				0.0440809	0.017633	0.0339082	0.0286379	0.0367244	0.0348911	0.027724	0.0452321	0.0341523	0.00487972	0.020627	0.0261535	0.0113619	0.00504942	0.00624731
TraesCS3B02G343500(AT3G03920)	0.0170644	0.0207288	0.0235006	0.00452947	0.00162532	0.00110649	0.00314766	0.00378094	0.000593095	0.00248798	0.0024783	0.00370256	0.00416587	0.00103195	0.00158026	0.000820463	0.00103418	0.0769837	0.0761223	0.0842004	0.0671607	0.0831915	0.0604236	0.0565939	0.0411546	0.0421853	0.00403717	0.00848539	0.0341374				0.0608319	0.00329092	0.0156249	0.035085	0.0339307	0.0281209	0.0066132	0.0361358	0.0306089	0.00294069	0.00349761	0.00440965	0.0067537	0.00155828	0.00254366
TraesCS3B02G360300(AT2G41460)	0.0153249	0.0109468	0.0115036	0.00771332	0.00409875	0.00573506	0.00906645	0.00837956	0.00643138	0.00952906	0.00153354	0.00818771	0.00785494	0.00665749	0.0109637	0.00185193	0.00151349	0.0344355	0.0288522	0.0312544	0.0388527	0.0603569	0.0294237	0.0207488	0.0199244	0.0224182	0.00872554	0.0102397	0.0279675				0.06093	0.0468788	0.0450104	0.0312331	0.0431651	0.0283766	0.0349983	0.0476831	0.0274302	0.01994	0.0294309	0.0486952	0.0242169	0.0381358	0.0133844
TraesCS3B02G390100(AT1G07790)	0.0124452	0.0192249	0.0212181	0.00122938	0.00140391	0.00135347	0.00172203	0.00137328	0.00208094	0.00274286	0.00167831	0.00232729	0.00277993	0.00301065	0.00362868	0.00132307	0.00304855	0.0986833	0.0996159	0.0962426	0.102051	0.0889872	0.0985223	0.0547539	0.0420281	0.0354256	0.00208699	0.00257967	0.00650192				0.0820516	0.00451409	0.0302072	0.00408329	0.013158	0.00762879	0.00835371	0.00754329	0.00892106	0.0012954	0.00474675	0.00738855	0.00440379	0.00259514	0.00304029
TraesCS3B02G393200(AT1G07510)	0.0295376	0.0254568	0.0344891	0.00392452	0.0021928	0.00353475	0.00303703	0.00276835	0.000909797	0.00208427	0.00421529	0.0032176	0.00285451	0.00214931	0.00191134	0.00083964	0.000459603	0.0870646	0.0838689	0.0772388	0.0590893	0.0629813	0.0648761	0.0505588	0.0351496	0.0381972	0.00796228	0.0131784	0.0357436				0.0625204	0.00623718	0.0129477	0.0242854	0.0336703	0.0331353	0.00629195	0.0326998	0.0296389	0.00272806	0.00192299	0.00411711	0.00448423	0.00235578	0.00347368
TraesCS3B02G395900(AT3G55610)	0.00821923	0.00880908	0.00756041	0.0025167	0.00393239	0.00378724	0.00293391	0.00434972	0.00357034	0.00329943	0.000955341	0.00241818	0.00247344	0.00396838	0.00244633	0.00436132	0.00370816	0.112096	0.0768073	0.0962355	0.0914151	0.0833563	0.105188	0.0291622	0.0263154	0.0186809	0.00200242	0.00302436	0.00156049				0.065433	0.0121119	0.0755917	0.00608738	0.0212568	0.00698808	0.0400081	0.0127109	0.00422871	0.00276244	0.00969889	0.0139514	0.00559877	0.00440051	0.00401808
TraesCS3B02G400900(AT1G07270)	0.0158187	0.0116142	0.0142845	0.00169056	0.00163341	0.00285089	0.00201456	0.00240701	0.00266565	0.00190675	0.00226944	0.00238136	0.00218211	0.000986258	0.000726811	0.000996753	0.00126991	0.103742	0.103678	0.0869621	0.0781498	0.10068	0.0879188	0.0623347	0.045758	0.0304984	0.00267066	0.00334789	0.0114714				0.0936936	0.00275993	0.0213085	0.0126556	0.0213476	0.011737	0.0111638	0.00833636	0.00820771	0.00429618	0.00360846	0.00521496	0.00412225	0.00296091	0.00367687
TraesCS3B02G402700(AT2G27810)	0.0150452	0.00968633	0.0134116	0.00265429	0.000919139	0.00336225	0.0045232	0.00412636	0.00178864	0.00227667	0.00388987	0.00391188	0.0029197	0.00118197	0.00163491	0.000913378	0.000904834	0.0863805	0.0842097	0.0938697	0.0895588	0.0930516	0.0985785	0.0485171	0.0379371	0.0275214	0.00543995	0.0040929	0.0167475				0.0792753	0.00759535	0.0254449	0.0161336	0.0226879	0.0111254	0.0175668	0.0227926	0.0107929	0.00407717	0.00552841	0.00605851	0.00464797	0.00265577	0.00456238
TraesCS3B02G412600(AT5G67100)	0.0195655	0.0165217	0.0285661	0.00241629	0.000876751	0.00275852	0.00212028	0.00177434	0.00102761	0.00146175	0.00191535	0.00223889	0.00368049	0.00173279	0.00147473	0.000503001	0.000871064	0.0769347	0.0771804	0.0840075	0.0582131	0.0748302	0.0395171	0.050383	0.0438655	0.0481661	0.00221712	0.00658429	0.0457843				0.0533929	0.00367658	0.0167341	0.0344955	0.0414017	0.033868	0.00631011	0.0495962	0.0458099	0.00366073	0.00282754	0.00288868	0.0049174	0.000968047	0.00226415
TraesCS3B02G412700(AT5G67100)	0.0193386	0.0159747	0.015154	0.000487813	0.000589439	0.00343678	0.00120018	0.00158886	0.00126334	0.000606198	0.00253635	0.00204967	0.00132208	0.0024797	0.0011624	0.00243268	0.00189004	0.0715003	0.0743905	0.0753828	0.0636907	0.066416	0.0492489	0.0540302	0.0522878	0.0334882	0.0093697	0.00556534	0.0450267				0.0661851	0.00306952	0.0179756	0.038205	0.0396317	0.0471317	0.00899194	0.0394042	0.0431455	0.00285534	0.0044536	0.00669879	0.00544988	0.000823325	0.00206862
TraesCS3B02G431000(AT3G25150)	0.0224635	0.0215388	0.0236451	0.00320857	0.00139643	0.00388919	0.00238264	0.00522755	0.0014416	0.0039444	0.00438252	0.00375028	0.00471633	0.00213784	0.003321	0.000594928	0.0007246	0.0926694	0.0833385	0.0670892	0.075079	0.0801498	0.0802179	0.0467652	0.0414215	0.035706	0.00758909	0.00833375	0.0205626				0.088785	0.00523969	0.0206286	0.0186539	0.0250712	0.0285638	0.00731087	0.0202162	0.016499	0.00306884	0.00341378	0.00349459	0.00694144	0.00110974	0.00331599
TraesCS3B02G434600(AT5G48390)	0.0280243	0.0334481	0.0392134	0.00197626	0.00274484	0.00260416	0.00204178	0.00226998	0.00123738	0.00183978	0.00313426	0.00240059	0.00304008	0.00209394	0.00152297	0.00118849	0.00147916	0.0671308	0.0733222	0.0759262	0.0431069	0.0623508	0.03166	0.0507569	0.0473617	0.0549741	0.00797183	0.0121931	0.0401594				0.0305208	0.00282727	0.00966931	0.0405588	0.0337743	0.0548146	0.00454963	0.057104	0.050811	0.00334041	0.00269025	0.00362999	0.00262534	0.00313313	0.00277784
TraesCS3B02G464700(AT3G27100)	0.0784587	0.117205	0.0971646	0.0086586	0.0110597	0.00840707	0.0114924	0.00563085	0.0150267	0.0239901	0.0112329	0.005226	0.00669946	0.00662011	0.0046409	0.00556778	0.00574216	0.0102241	0.00897397	0.0108153	0.0135329	0.00887949	0.00597507	0.0451387	0.0307308	0.0426276	0.095552	0.0997607	0.0445976				0.00365731	0.0152767	0.00510047	0.0116136	0.0115561	0.0132265	0.003404	0.013484	0.00882295	0.0041386	0.00677017	0.00987954	0.0179318	0.0146617	0.0208453
TraesCS3B02G498300(AT4G03200)	0.0125178	0.0145092	0.0120553	0.0115954	0.00877112	0.012728	0.04385	0.0308261	0.0396959	0.0692033	0.0104006	0.026001	0.0113385	0.0228377	0.0435195	0.00806009	0.0293076	0.012351	0.0223801	0.0304329	0.0649135	0.0460214	0.0259534	0.0128168	0.0211495	0.0162373	0.0555842	0.0330666	0.0399802				0.0053994	0.00526037	0.00378025	0.0482559	0.0166244	0.0334812	0.0118591	0.024637	0.0206511	0.00862815	0.013487	0.00504396	0.0044407	0.00466335	0.00568402
TraesCS3B02G508100(AT2G18850)	0.0236193	0.0255415	0.0392252	0.00122977	0.000928368	0.00209398	0.00163717	0.00185651	0.00110387	0.00160704	0.00114501	0.000776023	0.00218757	0.00116716	0.00134852	0.00130213	0.000987802	0.0534439	0.0760264	0.066727	0.0501066	0.0644533	0.023533	0.0582728	0.0625612	0.0636312	0.00385723	0.0112586	0.0645346				0.0234357	0.00393117	0.0102162	0.0534272	0.0504918	0.0392985	0.00585988	0.0426914	0.0491564	0.00248846	0.00432205	0.00376133	0.00217882	0.000438379	0.00213991
TraesCS3B02G536700(AT4G20010)	0.0341883	0.0249539	0.0320686	0.00232094	0.00078436	0.000224344	0.00194808	0.00217826	0.000946308	0.00241661	0.000537802	0.001449	0.0034919	0.00098849	0.00162174	0.00102514	0.00117886	0.0528821	0.0635072	0.0768635	0.0332292	0.0517871	0.016556	0.0557474	0.0515169	0.0581556	0.00825061	0.0119245	0.0632684				0.0197026	0.00115619	0.00340047	0.0600302	0.0531556	0.0698385	0.00436601	0.0523145	0.0706063	0.00128989	0.00113966	0.00159168	0.00272347	0.00160787	0.00106589
TraesCS3B02G564200(AT1G16610)	0.0159856	0.0090996	0.0112655	0.00291364	0.00158092	0.00321459	0.00386549	0.00920768	0.00237671	0.00239851	0.00432979	0.00371503	0.00227393	0.00220874	0.00232789	0.000794841	0.000860149	0.099891	0.0739809	0.0897956	0.105434	0.0735465	0.088498	0.0354274	0.0331218	0.037404	0.010836	0.0126931	0.0156357				0.085231	0.00870257	0.0285279	0.00636238	0.0217473	0.0151971	0.0235268	0.0156836	0.00899429	0.00176927	0.00660316	0.00797889	0.00792175	0.00312186	0.00394969
TraesCS3B02G576100(AT1G04945)	0.0211845	0.0228078	0.0343887	0.00266857	0.00120908	0.0024431	0.002756	0.00456103	0.00157	0.00234606	0.00335165	0.0017584	0.00147493	0.00183999	0.00197274	0.000698529	0.000922576	0.0760895	0.0598202	0.0539964	0.0448226	0.0762825	0.0510162	0.0692636	0.0505106	0.0512366	0.00748775	0.014436	0.0495671				0.0615192	0.00434326	0.0123987	0.0256131	0.0626992	0.0291585	0.00448513	0.0382873	0.0290469	0.00405935	0.00404555	0.00347465	0.00496064	0.00148052	0.00194524
TraesCS3B02G580700(AT5G46190)	0.0438358	0.03265	0.0441898	0.00536405	0.00333208	0.00727147	0.00601162	0.0102844	0.00371316	0.00198954	0.0040487	0.00477899	0.00476913	0.00384875	0.00338233	0.00152411	0.00198318	0.0576047	0.0655603	0.070523	0.0587515	0.0559661	0.0595811	0.035721	0.0322695	0.047881	0.0181209	0.0146033	0.0316323				0.0663829	0.00518592	0.0127086	0.0314358	0.0249973	0.0346027	0.014042	0.0285064	0.0312202	0.00220257	0.0019314	0.00397572	0.00456013	0.00283376	0.00422273
TraesCS3B02G595600(AT5G13840)	0.0145466	0.0113788	0.0152503	0.0024944	0.00119221	0.00155951	0.00253103	0.00214519	0.00167401	0.00165207	0.00280346	0.00268707	0.00211264	0.00110333	0.00351063	0.000559225	0.00211658	0.0950484	0.0952646	0.0942549	0.0887063	0.0809157	0.0965091	0.0649493	0.032639	0.0327164	0.00175914	0.000742441	0.0023891				0.095328	0.006305	0.0374041	0.00639763	0.0181035	0.0108796	0.0143332	0.0129031	0.0112667	0.00323298	0.00571152	0.00905339	0.00530756	0.003743	0.0048193
TraesCS3D02G007500(AT1G80560)	0.0183321	0.0195674	0.0232652	0.00367713	0.00283877	0.00293135	0.00477553	0.00776986	0.0080666	0.00382302	0.00352941	0.00432115	0.00389594	0.00381655	0.00444432	0.00118366	0.000891213	0.0566437	0.0471937	0.0553834	0.0422041	0.0518477	0.0370711	0.0481627	0.037387	0.0465288	0.0065409	0.0102842	0.0641121				0.0448216	0.0143648	0.0190737	0.0398221	0.0443577	0.0444727	0.0183729	0.0510513	0.0509701	0.00528955	0.0125693	0.013217	0.00822019	0.00865583	0.00425238
TraesCS3D02G025600(AT1G48650)	0.092989	0.0673719	0.0801684	0.00748094	0.00679877	0.0093213	0.00849431	0.0145141	0.00837373	0.0115499	0.00652306	0.00743549	0.00833556	0.00825072	0.00745353	0.00334054	0.00527227	0.0363494	0.030661	0.0405505	0.0265244	0.0354632	0.0131114	0.0323164	0.0367848	0.0363533	0.0270919	0.0372904	0.0694139				0.0143955	0.00285055	0.00499278	0.0334094	0.0316213	0.0406733	0.0105043	0.027709	0.0356699	0.00405706	0.00223335	0.00468702	0.00434027	0.00360252	0.00366963
TraesCS3D02G043600(AT5G22330)	0.0130664	0.0106423	0.0202438	0.00321513	0.00237606	0.00446854	0.00433378	0.00621951	0.00267956	0.00331778	0.00309037	0.00339603	0.0031841	0.00228272	0.00234763	0.000693198	0.000433741	0.0804526	0.0965057	0.0823131	0.0799434	0.0861094	0.062394	0.0432291	0.0472114	0.03968	0.00554067	0.00788824	0.0304533				0.0655304	0.0103907	0.0202033	0.0167946	0.0209025	0.0225898	0.0154072	0.0251925	0.0308144	0.00339592	0.00269703	0.00482612	0.00602999	0.00156405	0.00595007
TraesCS3D02G066900(AT5G26830)	0.0101256	0.0082007	0.0101427	0.00440118	0.00339062	0.00613317	0.0103425	0.0174903	0.0137162	0.00546612	0.00656993	0.00753959	0.00382867	0.00319107	0.00473842	0.000725225	0.000684616	0.0852721	0.0629507	0.0584989	0.0925492	0.0779199	0.104566	0.0324334	0.0266761	0.0201263	0.0131573	0.0122312	0.014538				0.0670033	0.014486	0.0521267	0.00590062	0.0196047	0.00647298	0.0453802	0.0181585	0.00783753	0.00486857	0.00961956	0.0173048	0.00690184	0.00370177	0.0030269
TraesCS3D02G075400(AT1G21710)	0.0184277	0.0115791	0.0176558	0.00415135	0.00320265	0.00527791	0.00409486	0.0071876	0.00377698	0.00405924	0.00443202	0.00518745	0.00466225	0.0035865	0.00283235	0.0021421	0.00164396	0.0912583	0.0783234	0.0812227	0.0785582	0.0833382	0.082951	0.053765	0.0449971	0.0345441	0.0074469	0.00515241	0.0167884				0.0840903	0.00950722	0.0235553	0.0126632	0.0240668	0.0142323	0.0141678	0.0153829	0.0119943	0.00249629	0.00518734	0.00495162	0.00698439	0.00290582	0.00556914
TraesCS3D02G085600(AT2G37270)	0.0095023	0.00664704	0.0109979	0.0067483	0.00629772	0.0087547	0.0136817	0.0101736	0.0174702	0.00839834	0.00441056	0.0110689	0.00370594	0.00573227	0.00706978	0.000678139	0.00120895	0.0727796	0.072207	0.0694051	0.0811891	0.0697585	0.0818906	0.0310714	0.0240044	0.0132657	0.00354367	0.00696043	0.00725113				0.0889057	0.0191282	0.0650101	0.0048244	0.0240288	0.00684966	0.0378667	0.0121049	0.00470623	0.00362595	0.0121053	0.0213679	0.010741	0.0164376	0.00642465
TraesCS3D02G097700(AT2G40550)	0.013994	0.00999264	0.0182211	0.00103475	0.000678616	0.0029808	0.00157017	0.00131346	0.000329374	0.00191416	0.00132886	0.00117555	0.00147244	0.00210702	0.00141968	0.000493875	0.000150898	0.0694652	0.0802992	0.0863693	0.0433933	0.0769832	0.0354155	0.0455925	0.0630781	0.0525834	0.00288425	0.00609549	0.040212				0.0407839	0.00382639	0.0157355	0.0547723	0.0455319	0.0574553	0.00635756	0.0447763	0.0533985	0.002372	0.00343389	0.00426013	0.00259954	0.000892237	0.0012556
TraesCS3D02G101100(AT5G58470)	0.0137787	0.0126573	0.0180851	0.00490902	0.00208023	0.00470641	0.00396232	0.00946257	0.00323564	0.00462865	0.00530381	0.00452873	0.00437777	0.00325593	0.00390548	0.000588269	0.00105883	0.0808358	0.0803257	0.0937626	0.0763347	0.0836441	0.0929246	0.045896	0.0385481	0.0292923	0.0096278	0.0145193	0.0176456				0.0821955	0.00592207	0.0260256	0.0142418	0.0196608	0.0153137	0.0157745	0.0179025	0.0146938	0.00415576	0.00422398	0.00459535	0.0057827	0.00191987	0.00371048
TraesCS3D02G115500(AT5G11010)	0.0280461	0.0307983	0.0412825	0.0054718	0.00366139	0.00421667	0.00717179	0.0117238	0.00798786	0.00527492	0.00360523	0.00791489	0.0061537	0.00358846	0.00379444	0.00128984	0.00165444	0.0757994	0.0790415	0.0841176	0.0883145	0.081117	0.0705639	0.0462325	0.0414915	0.0289574	0.0160118	0.0156247	0.0140814				0.07469	0.00499242	0.0263054	0.00484953	0.0155566	0.00768657	0.0143475	0.00954691	0.00917892	0.00176072	0.0026443	0.00562868	0.00264901	0.00100401	0.00416983
TraesCS3D02G137600(AT2G42740)	0.0102019	0.00662173	0.0100811	0.00354572	0.00370253	0.00555559	0.00743841	0.010855	0.0112979	0.00539131	0.00410645	0.0055698	0.00351025	0.00413555	0.00460448	0.000772381	0.00118422	0.0873197	0.0728406	0.0737038	0.0890093	0.0858859	0.105794	0.0386489	0.0243428	0.0201647	0.00755315	0.00753288	0.0102462				0.0885753	0.0121506	0.0400596	0.00733286	0.0145843	0.00550838	0.0336165	0.0220241	0.00254184	0.00406407	0.0108218	0.0153472	0.00861756	0.00680249	0.0063368
TraesCS3D02G140800(AT3G49910)	0.0070671	0.00567778	0.012754	0.00490743	0.00443127	0.00404905	0.0106377	0.0200613	0.0146715	0.00776444	0.00424866	0.00766001	0.00361573	0.00123528	0.00259428	0.00331482	0.00371262	0.0797489	0.0914337	0.0958484	0.0671344	0.0689856	0.0784775	0.0255391	0.0127427	0.00991716	0.00674004	0.00852891	0.0114419				0.0994793	0.0142688	0.0478	0.00259373	0.0122585	0.00630981	0.0406131	0.0214869	0.00644366	0.00350034	0.0140848	0.0157184	0.0188771	0.0115928	0.0100314
TraesCS3D02G142100(AT2G37690)	0.0757325	0.0731554	0.0730791	0.00371703	0.00256479	0.00442054	0.00317654	0.00370715	0.00110521	0.00212983	0.00340424	0.00340223	0.0122614	0.00485627	0.00483441	0.00556812	0.00296734	0.0432109	0.0434043	0.0509717	0.024565	0.0485294	0.00687013	0.0391214	0.0349151	0.0379896	0.0392881	0.0382325	0.0539381				0.0113084	0.0049972	0.00328755	0.0379493	0.0387592	0.041975	0.00676609	0.0459526	0.0338418	0.00550259	0.00548947	0.00357823	0.00398245	0.0102155	0.00527617
TraesCS3D02G146600(AT1G06230)	0.099145	0.0890043	0.145376	0.00694133	0.00657717	0.00842683	0.00754374	0.0179423	0.00412422	0.00743044	0.0035171	0.00995558	0.00685535	0.0061472	0.00294203	0.00149461	0.00214597	0.0456828	0.0323438	0.0290735	0.043499	0.0281324	0.0345381	0.0112023	0.0136155	0.0200804	0.0620709	0.0681396	0.0251884				0.0272231	0.0132189	0.026497	0.00570594	0.00969612	0.0103756	0.0182396	0.0101703	0.00707299	0.00272249	0.00478611	0.00278022	0.00703604	0.00550052	0.00983902
TraesCS3D02G157200(AT5G53280)	0.0889	0.0763215	0.0718647	0.00135025	0.00155424	0.00281929	0.00193137	0.00405881	0.00324265	0.00224995	0.00267859	0.00293046	0.00443203	0.00371477	0.00241543	0.00179912	0.0022493	0.0437978	0.0417753	0.0359049	0.0277025	0.0401355	0.00706797	0.0411809	0.0477625	0.0442278	0.0423462	0.0499984	0.0545772				0.00991089	0.00496528	0.00514144	0.027404	0.0362677	0.0435126	0.00373116	0.0489287	0.0368115	0.00450613	0.00473861	0.00604581	0.00623628	0.00529675	0.00551377
TraesCS3D02G163900(AT3G16260)	0.0132635	0.00751868	0.0147271	0.00844952	0.00539911	0.0145259	0.0196772	0.0822783	0.0363792	0.00535741	0.00542875	0.0232439	0.00319702	0.00264943	0.00441755	0.00102799	0.0025945	0.0241042	0.0270482	0.0304101	0.0537782	0.0380743	0.0321712	0.0256497	0.0211151	0.0215398	0.0613406	0.0548333	0.0872936				0.0213439	0.0157221	0.0140101	0.0201927	0.0311507	0.0183191	0.0426299	0.0295129	0.0196934	0.004039	0.0161716	0.0169746	0.0102176	0.00684782	0.00568121
TraesCS3D02G178700(AT1G10390)	0.0256368	0.0247822	0.0215999	0.00859704	0.00533942	0.00722943	0.0113842	0.0302479	0.013603	0.00498108	0.00578669	0.010746	0.00565864	0.00376598	0.00429892	0.00147803	0.00226431	0.0484946	0.0509881	0.0585018	0.0552106	0.0704327	0.0441973	0.0391183	0.0368845	0.0368517	0.0233768	0.0225199	0.0529834				0.0476861	0.00433052	0.0182995	0.0206394	0.0435058	0.0244864	0.0223173	0.0386569	0.0250922	0.00283622	0.00462834	0.00875319	0.00580564	0.00231992	0.00368328
TraesCS3D02G178900(AT3G52630)	0.0201061	0.0110435	0.0185828	0.00346926	0.00101517	0.00238205	0.00231726	0.00230123	0.000959415	0.000601906	0.00282959	0.00260069	0.00124463	0.000876273	0.0020682	0.00121602	0.00147919	0.0773011	0.0803848	0.0729391	0.0630167	0.0778665	0.0533552	0.0466173	0.0436815	0.0426913	0.00221865	0.00639997	0.0378105				0.0606914	0.00361804	0.0142409	0.0336896	0.0410526	0.0522955	0.00528481	0.0391106	0.049591	0.00433449	0.00367908	0.00553355	0.00479883	0.000925129	0.00177843
TraesCS3D02G181200(AT2G47680)	0.0474045	0.0395086	0.0451257	0.0010786	0.000915388	0.00339129	0.0020747	0.000602636	0.0019622	0.00084411	0.00147103	0.0016326	0.00223776	0.00379643	0.00145039	0.00324159	0.00294072	0.0528752	0.0523467	0.0555824	0.0390844	0.0534187	0.0107893	0.0542768	0.0607242	0.0472206	0.00966116	0.0140452	0.0749742				0.0101216	0.00234265	0.00421773	0.0617238	0.0513756	0.0597638	0.00663803	0.0577155	0.0470899	0.00187929	0.00331197	0.00244904	0.00214802	0.0021834	0.00236251
TraesCS3D02G184600(AT3G52630)	0.0173111	0.0176008	0.0216554	0.002792	0.00178672	0.00322372	0.00280677	0.00633459	0.00199949	0.00239896	0.00164681	0.00289115	0.00225559	0.00147628	0.00199937	0.000634922	0.000985183	0.0794314	0.0853103	0.0844919	0.102223	0.0987624	0.0743628	0.0401186	0.0297196	0.0387497	0.00818622	0.0104301	0.00966326				0.0901487	0.00756143	0.0555537	0.00871399	0.0181904	0.00557053	0.0193042	0.0104804	0.00405718	0.00183057	0.00803005	0.00891925	0.00335808	0.00272218	0.00431115
TraesCS3D02G188800(AT5G04130)	0.0191347	0.0174256	0.0253481	0.0016502	0.00162555	0.00241356	0.00451105	0.0117326	0.00418613	0.00226064	0.00216031	0.00200848	0.00138825	0.00123806	0.00132883	0.00173322	0.00149312	0.0470421	0.0429413	0.0559826	0.0317838	0.0656619	0.0176108	0.0422049	0.0469592	0.045253	0.0106003	0.0117468	0.0698596				0.0321756	0.0174734	0.0212799	0.0455895	0.0461229	0.0359724	0.0239254	0.0543102	0.0454009	0.0141117	0.0200586	0.0241046	0.0173708	0.0072708	0.00554834
TraesCS3D02G195000(AT1G80270)	0.0216409	0.0212696	0.0316825	0.0015106	0.00104821	0.00178128	0.0024827	0.00126606	0.00137702	0.00169065	0.00227105	0.0032298	0.0015937	0.00142124	0.000789579	0.000580088	0.000666904	0.0707141	0.0642968	0.0719248	0.0497951	0.0577142	0.0326505	0.0779643	0.0574078	0.0479504	0.00493259	0.00598608	0.0360537				0.0404514	0.00344232	0.013234	0.0505975	0.048644	0.0519633	0.00565583	0.0468629	0.0506151	0.00209492	0.00242127	0.00317196	0.0035988	0.00111078	0.00244388
TraesCS3D02G202400(AT1G19100)	0.109519	0.0902865	0.114389	0.011036	0.00856424	0.0134221	0.0119827	0.0252772	0.0071695	0.00676211	0.00697204	0.0109905	0.00906738	0.0076481	0.00790524	0.00194864	0.00167817	0.0204236	0.0199345	0.0216416	0.0475383	0.0284772	0.0384145	0.00963292	0.0117832	0.0120829	0.0586371	0.0899379	0.058221				0.0145518	0.00825866	0.0106938	0.00747903	0.0135806	0.0119261	0.0184286	0.0124299	0.00783232	0.00420991	0.00654159	0.00914711	0.00416373	0.00370809	0.00570547
TraesCS3D02G205700(AT3G05040)	0.0190557	0.0276005	0.0313207	0.00343546	0.00231108	0.00493956	0.00339354	0.00901556	0.00349314	0.00311534	0.00235407	0.00292469	0.00319792	0.00454416	0.00272733	0.00125406	0.0013827	0.0911443	0.0805842	0.0776739	0.0799896	0.0837532	0.0801604	0.0406646	0.0277258	0.0282381	0.0159458	0.0156422	0.0102091				0.0871738	0.00711062	0.041761	0.00965057	0.0150402	0.00948233	0.021844	0.0121795	0.00750897	0.00186061	0.00649658	0.0103087	0.00432088	0.00282489	0.00464057
TraesCS3D02G209100(AT1G29900)	0.0315957	0.0318857	0.0410206	0.00913031	0.00762901	0.00777297	0.0154021	0.0348879	0.0146249	0.00702195	0.0077323	0.0131205	0.00530222	0.0056396	0.00407577	0.00110763	0.00164016	0.0519763	0.0627152	0.0572408	0.0733504	0.0806514	0.0772662	0.029561	0.0233201	0.0182979	0.0240873	0.0259936	0.0265008				0.0634191	0.00750956	0.0276447	0.0102214	0.0138776	0.00905221	0.0307979	0.015341	0.00660632	0.00272284	0.00361359	0.00705989	0.00481114	0.00338792	0.00338446
TraesCS3D02G209600(AT3G13882)	0.0160309	0.014841	0.026661	0.0024453	0.00247929	0.00257152	0.00218902	0.00619327	0.00156441	0.00205165	0.00228256	0.00220907	0.00305791	0.00273739	0.00268943	0.000747388	0.00104234	0.0894677	0.0754628	0.0876784	0.0999655	0.0927415	0.0947035	0.0320601	0.0271114	0.0384509	0.0120815	0.0122365	0.0122996				0.0905544	0.00782224	0.0398811	0.00534136	0.0151098	0.00991524	0.0169113	0.0153339	0.00743214	0.00229021	0.00488949	0.00579126	0.00538471	0.00245826	0.00483172
TraesCS3D02G215300(AT4G23620)	0.0177781	0.0158581	0.0257248	0.00331812	0.00299066	0.0021308	0.00289442	0.00775016	0.00262231	0.00389977	0.00224034	0.00239682	0.00374601	0.00153969	0.00288594	0.00128611	0.00112384	0.0931928	0.0983112	0.0754857	0.0955175	0.0997444	0.0849208	0.0365195	0.0293384	0.0237089	0.0126792	0.012891	0.0101184				0.0830969	0.0111799	0.0402322	0.00529988	0.0109446	0.00444554	0.024438	0.00999119	0.00201545	0.00157501	0.00711914	0.0127132	0.00513998	0.00303391	0.00616107
TraesCS3D02G229700(AT1G64350)	0.0151511	0.0154164	0.0143631	0.00321788	0.00221584	0.00252851	0.00502241	0.0120086	0.00546993	0.00384054	0.00384244	0.00429122	0.00282083	0.00304266	0.0023937	0.00103258	0.00144336	0.07203	0.0994167	0.0796375	0.0802398	0.0831974	0.0912136	0.0504575	0.0341348	0.0266472	0.0113025	0.0108484	0.0172089				0.100341	0.0065083	0.0309351	0.00760116	0.0158827	0.0121799	0.0195921	0.0113751	0.0077698	0.00376776	0.00733109	0.00952957	0.00512299	0.00439191	0.00323649
TraesCS3D02G230300(AT5G08610)	0.0613084	0.0540264	0.0626245	0.00604781	0.00275846	0.00481135	0.00759496	0.00592655	0.00520431	0.00335397	0.00307258	0.00365465	0.00338816	0.00332705	0.00250756	0.00127307	0.00121568	0.0539017	0.0702512	0.0459924	0.0333577	0.0411742	0.0160071	0.0486691	0.0337482	0.0524852	0.013514	0.0203404	0.0630672				0.0147141	0.00274679	0.0062809	0.0391305	0.0407803	0.040395	0.00669747	0.0563015	0.0519936	0.00209718	0.00222595	0.00388822	0.00282677	0.00202755	0.00329024
TraesCS3D02G250800(AT3G02090)	0.0630384	0.0599286	0.0669251	0.00623068	0.00495632	0.0059932	0.00644944	0.0117635	0.00267515	0.00370363	0.00369549	0.00536532	0.00667682	0.00275757	0.00276802	0.00101316	0.00117644	0.0679208	0.0730259	0.057452	0.0824079	0.0623144	0.0695719	0.0354537	0.028051	0.0234728	0.0209938	0.0322936	0.0289782				0.0636972	0.004838	0.013878	0.00645334	0.0126362	0.00583448	0.013344	0.00942414	0.00565526	0.00279412	0.00566732	0.00468554	0.0054341	0.00277142	0.00583406
TraesCS3D02G264000(AT1G18080)	0.010127	0.0074475	0.0111518	0.00560636	0.00436082	0.00558783	0.010502	0.013543	0.0140542	0.00789061	0.00427551	0.00814392	0.00446933	0.0030825	0.00410402	0.0005823	0.00100732	0.080752	0.0822558	0.0783915	0.073992	0.0702141	0.0769431	0.0321019	0.0317529	0.0373615	0.00699043	0.00732638	0.0144795				0.0925549	0.00922778	0.0340824	0.0127544	0.0250253	0.0102882	0.0315236	0.0194757	0.0110826	0.00352187	0.0108494	0.0124427	0.00660346	0.00763795	0.00443254
TraesCS3D02G271700(AT5G53770)	0.0437463	0.0376723	0.0476825	0.00479788	0.00234716	0.00319819	0.00235972	0.00515031	0.00232631	0.00252183	0.00285592	0.00276256	0.00401787	0.00268378	0.00340841	0.000656166	0.000795067	0.0556449	0.0772083	0.0564683	0.0530001	0.0636586	0.0319932	0.0419209	0.03355	0.0474263	0.00901773	0.0162287	0.0503591				0.0411872	0.00432759	0.0143411	0.0375102	0.0360758	0.0414641	0.00809448	0.0466879	0.0509366	0.00171857	0.00206916	0.00267935	0.00301034	0.00218336	0.00225591
TraesCS3D02G273600(AT1G74310)	0.00717404	0.00771642	0.0104571	0.00393242	0.00287722	0.00397753	0.00253537	0.00518829	0.00293433	0.00403978	0.00352786	0.00306891	0.00364065	0.00376564	0.00338721	0.00105894	0.000793846	0.0675081	0.0454433	0.039662	0.116276	0.095661	0.100842	0.0125055	0.0169873	0.0260781	0.0118709	0.00492467	0.00512305				0.0788899	0.0233851	0.0982722	0.00484785	0.0121354	0.00496745	0.0292109	0.0347908	0.00869281	0.00282322	0.0261889	0.0383107	0.00987145	0.00960934	0.00504635
TraesCS3D02G277700(AT2G25870)	0.0223238	0.0190223	0.0223966	0.0129614	0.00753901	0.0169478	0.0200902	0.0356281	0.0405932	0.0158704	0.00428638	0.0211286	0.00557971	0.00685844	0.00977922	0.00339091	0.00285151	0.0251877	0.0192818	0.022597	0.0561067	0.0400454	0.0565084	0.0136255	0.0154409	0.0224434	0.0361474	0.0402514	0.0621818				0.0143411	0.0107918	0.00560258	0.0322186	0.0360397	0.0237224	0.05013	0.0492894	0.0357844	0.00695297	0.015788	0.0104328	0.00682284	0.00761343	0.017405
TraesCS3D02G277900(AT1G51980)	0.0183254	0.0192103	0.0146591	0.00397305	0.00231878	0.00547731	0.00340016	0.0073051	0.00150973	0.00308767	0.00441451	0.00444209	0.00375993	0.00233741	0.00324039	0.00266733	0.00137705	0.0783701	0.0773556	0.0966972	0.0781909	0.0881563	0.0758513	0.0498405	0.0467697	0.0391372	0.00722352	0.00729143	0.0178257				0.0851463	0.00577339	0.0158626	0.0132852	0.0262086	0.0164223	0.0105138	0.0193035	0.0178637	0.0049226	0.00438066	0.00410662	0.00658122	0.00192397	0.00349086
TraesCS3D02G279000(AT3G14890)	0.0127546	0.0192811	0.024819	0.00147963	0.00110488	0.000902778	0.00097118	0.000934192	0.00116441	0.000662998	0.00155225	0.000768675	0.00127521	0.0015094	0.00123402	0.000844307	0.00141278	0.0688077	0.0698235	0.0774379	0.0325655	0.0769122	0.0269439	0.0628244	0.0621794	0.0523466	0.00363119	0.00455023	0.0557346				0.0242052	0.00276601	0.0103604	0.0558325	0.0480238	0.0542276	0.0049224	0.0638043	0.0528472	0.00288324	0.00293534	0.00486235	0.00311528	0.0012849	0.00150087
TraesCS3D02G284200(AT5G20240)	0.0194824	0.0286161	0.0290211	0.00262288	0.001477	0.000791801	0.00249395	0.00225712	0.00183142	0.0030158	0.00121972	0.00107888	0.0027393	0.00151699	0.00280974	0.00131433	0.0020349	0.0777952	0.0631786	0.0699372	0.0308018	0.0434685	0.0175745	0.0560942	0.0549512	0.0671801	0.00395839	0.00846718	0.0802642				0.0164047	0.00225471	0.00599977	0.0560017	0.042454	0.0623354	0.0027091	0.0619242	0.0573823	0.00244561	0.00208992	0.00372904	0.00300795	0.00218164	0.0010854
TraesCS3D02G296700(AT5G09590)	0.0229672	0.0194321	0.0257634	0.00347282	0.00412077	0.00302547	0.0044023	0.0103739	0.00473173	0.00262904	0.00242271	0.00364752	0.00270156	0.00255516	0.0033281	0.000792245	0.00104496	0.0940091	0.0825401	0.082995	0.0964122	0.093787	0.0794056	0.0466429	0.0282387	0.0318744	0.0105515	0.0133766	0.00628494				0.0818857	0.00290802	0.034423	0.00734211	0.0134228	0.00550261	0.023448	0.0103257	0.00524348	0.0012942	0.00441301	0.0146288	0.00449516	0.00266958	0.00446883
TraesCS3D02G302500(AT5G65780)	0.0342774	0.0401609	0.044304	0.00312861	0.00272105	0.00341261	0.00500708	0.00972506	0.00342235	0.00498959	0.00263124	0.00308946	0.00424078	0.00422191	0.003225	0.00117456	0.00139792	0.0468285	0.0446322	0.0577706	0.0327768	0.0457252	0.0115393	0.0531328	0.056198	0.0578159	0.0205489	0.0279533	0.0575727				0.013957	0.00464136	0.00532208	0.0523845	0.0580086	0.0469604	0.00732685	0.0494712	0.0574031	0.00236434	0.00423266	0.00437494	0.00394917	0.0037094	0.00227077
TraesCS3D02G309800(AT3G03920)	0.023364	0.0246661	0.0365441	0.00227722	0.000887761	0.00204906	0.00130382	0.00167215	0.00132197	0.00177184	0.00436174	0.00208004	0.00254387	0.00190756	0.00187781	0.00113808	0.00125554	0.0682466	0.0847142	0.0802619	0.0551531	0.0622074	0.0385748	0.0514857	0.0473034	0.0555333	0.00546112	0.0103707	0.0524357				0.0466388	0.00370754	0.0138538	0.0307747	0.0341572	0.0443997	0.00443413	0.0429801	0.0340827	0.00354984	0.003798	0.00783711	0.00403312	0.000567397	0.00241508
TraesCS3D02G323700(AT2G41460)	0.0174637	0.0152843	0.0305565	0.002407	0.00162312	0.00312905	0.00357317	0.00245717	0.00231761	0.00252292	0.00142815	0.00298625	0.0018663	0.00173235	0.00184073	0.00181132	0.00110066	0.0500984	0.0485822	0.0469569	0.0378241	0.0652893	0.018922	0.0384223	0.0469222	0.047609	0.00437499	0.00775506	0.0689385				0.026316	0.0146827	0.0184077	0.0538778	0.0553193	0.0520933	0.0237689	0.0724756	0.0484324	0.00860295	0.0139467	0.014671	0.00942822	0.00650978	0.00567256
TraesCS3D02G354500(AT1G07510)	0.0397881	0.0228076	0.0391186	0.00204313	0.0010505	0.00363416	0.00248147	0.00276122	0.000805005	0.00178765	0.00479457	0.00166866	0.00253721	0.00204616	0.00137495	0.00172726	0.00169531	0.0659546	0.073875	0.0774107	0.0546511	0.0715355	0.0392594	0.0498661	0.0392721	0.0493531	0.00540917	0.0123198	0.053386				0.0391549	0.00331598	0.0126178	0.0313811	0.0348792	0.044374	0.00472876	0.0401329	0.0444255	0.00339754	0.00286108	0.00368785	0.0051379	0.0012942	0.00419718
TraesCS3D02G357200(AT3G55610)	0.0209877	0.0159147	0.0237642	0.00254472	0.00201231	0.00271145	0.0013811	0.00297538	0.000900871	0.00267202	0.00312077	0.00162613	0.00303352	0.00182584	0.00204629	0.00218082	0.00136073	0.0808197	0.0613262	0.0711163	0.049631	0.0696085	0.0349054	0.0516055	0.042385	0.0486546	0.0036219	0.00559653	0.0440666				0.0243431	0.00932143	0.0315111	0.0463251	0.0597015	0.0506846	0.014839	0.0493794	0.0337207	0.00151148	0.00499898	0.0082764	0.00351339	0.00127409	0.00620411
TraesCS3D02G362000(AT1G07270)	0.00653039	0.00772998	0.0112611	0.00155088	0.00181076	0.00165114	0.00305222	0.00123044	0.00092353	0.00172334	0.00101053	0.000721338	0.00258617	0.00114554	0.00355944	0.000841145	0.000678002	0.105379	0.0959848	0.106178	0.0756593	0.0935976	0.0843963	0.0577133	0.0340609	0.0362213	0.00437702	0.00282152	0.00867961				0.122667	0.00352451	0.0197869	0.0122683	0.0243297	0.00833081	0.00947635	0.0160309	0.0101774	0.00277104	0.00461901	0.00414058	0.00397021	0.00258959	0.00224215
TraesCS3D02G362700(AT2G47000)	0.0354152	0.0372351	0.0465398	0.00128648	0.00107276	0.00376817	0.00320473	0.00380016	0.00219939	0.00132551	0.00262285	0.00186027	0.00307347	0.00482059	0.00174207	0.00164724	0.00157828	0.0746018	0.0761196	0.0791973	0.0745241	0.0861877	0.0744706	0.040768	0.0326833	0.023531	0.0153981	0.0120625	0.0205045				0.0875961	0.00543622	0.0194716	0.018277	0.0198972	0.0146184	0.00826293	0.0178158	0.0187271	0.00155577	0.00490362	0.00641016	0.00592691	0.00321624	0.00464462
TraesCS3D02G363600(AT2G27810)	0.0159304	0.0115728	0.0199004	0.0027191	0.00108548	0.00342211	0.00300053	0.00237399	0.000798202	0.00166779	0.00298176	0.00238205	0.00334508	0.0015581	0.00113828	0.000940516	0.000757722	0.0892546	0.0867139	0.0851148	0.0627545	0.0865042	0.0672337	0.0495146	0.0385574	0.0349709	0.00542339	0.00830419	0.0273914				0.0850146	0.00524021	0.0173097	0.0267034	0.0272905	0.0286099	0.0126905	0.0308717	0.0268202	0.00304344	0.00412049	0.00496236	0.0056572	0.00120561	0.00314864
TraesCS3D02G373200(AT5G67100)	0.0219792	0.0153614	0.0215946	0.00320795	0.00208151	0.00306518	0.00581783	0.00940853	0.00221068	0.00196213	0.00410478	0.00272802	0.00258509	0.00224535	0.00232152	0.00128524	0.000674349	0.0726071	0.0748717	0.0715218	0.0591014	0.0717862	0.0637954	0.0330218	0.0289704	0.0396952	0.0103837	0.0106995	0.0339706				0.0995324	0.0108466	0.019508	0.0235337	0.0311467	0.0221778	0.0181903	0.0361547	0.0301387	0.00415417	0.00724489	0.00633791	0.0102435	0.00124057	0.00649187
TraesCS3D02G373300(AT5G67100)	0.0176766	0.0231827	0.0194762	0.00228377	0.000322439	0.00187417	0.00322206	0.002079	0.000539328	0.001421	0.00266187	0.00221164	0.00118034	0.0015153	0.00176168	0.00075377	0.00132612	0.0741993	0.0859644	0.0823608	0.0436281	0.0838938	0.0574368	0.0447669	0.0520096	0.0467632	0.00509567	0.00725595	0.0485636				0.0799786	0.00340795	0.0131683	0.0394395	0.0346308	0.027766	0.00498683	0.0343486	0.0295474	0.00266853	0.00394328	0.00359685	0.00394183	0.000708674	0.0024408
TraesCS3D02G392700(AT3G25150)	0.0186422	0.0181592	0.027087	0.00464733	0.00208381	0.00285588	0.0030594	0.00542488	0.00197729	0.00250007	0.0030354	0.00368817	0.0040097	0.00197542	0.00328326	0.000537	0.000342524	0.103449	0.0907885	0.0717378	0.0974582	0.0924938	0.0554567	0.0485146	0.04264	0.0413848	0.00627701	0.00972313	0.016246				0.0946046	0.00472555	0.0135413	0.0148841	0.0200061	0.020003	0.00844473	0.0121966	0.0128629	0.00409904	0.00402249	0.00328582	0.00420271	0.00127985	0.00236271
TraesCS3D02G413500(AT3G02620)	0.0193962	0.0183195	0.0277004	0.000933826	0.000834526	0.00113647	0.00194152	0.000880651	0.00122646	0.0017297	0.00114031	0.000727983	0.00183629	0.00140278	0.00123068	0.0018778	0.00265618	0.0676673	0.0834659	0.0563307	0.0426063	0.0547311	0.0268911	0.0502871	0.0496417	0.0596813	0.00527428	0.00736712	0.0559741				0.0274849	0.00171682	0.010704	0.049931	0.0598288	0.0466893	0.00613739	0.0726824	0.0589898	0.00628536	0.00494052	0.00458779	0.00233764	0.00137663	0.00141849
TraesCS3D02G423200(AT3G27100)	0.0930189	0.106699	0.0991369	0.0120465	0.015254	0.0137068	0.00531458	0.0104642	0.00864603	0.0094483	0.0131797	0.0068709	0.0083829	0.00939267	0.0113009	0.00798441	0.00846034	0.0139144	0.0108192	0.0135	0.0117559	0.00945237	0.00634554	0.0244771	0.0250806	0.029413	0.117234	0.12134	0.0564208				0.0053765	0.010845	0.00590009	0.00529145	0.0057167	0.0104655	0.00406294	0.00496071	0.0105109	0.0039923	0.00539589	0.00456839	0.015269	0.0143319	0.0142531
TraesCS3D02G427300(AT3G05040)	0.0173185	0.0224366	0.0391296	0.00432488	0.00144349	0.0018811	0.00238536	0.00584563	0.00163659	0.0021984	0.00198777	0.00246302	0.00261367	0.00160038	0.00178389	0.00174693	0.00113662	0.0535656	0.07535	0.0698738	0.034625	0.0472121	0.0071002	0.05361	0.0535639	0.0590319	0.0104699	0.0163509	0.0586696				0.00981395	0.00248637	0.00689302	0.0522549	0.0739395	0.049617	0.0053329	0.072627	0.0621327	0.00270881	0.00243949	0.00310704	0.00176986	0.00159901	0.00192331
TraesCS3D02G452400(AT2G35040)	0.00581818	0.010547	0.00846165	0.0074768	0.00728208	0.00885861	0.0101449	0.00525239	0.00371348	0.0109907	0.00377056	0.00753991	0.0152439	0.0221076	0.0266788	0.00290353	0.00571547	0.0604466	0.065927	0.0603496	0.0665837	0.0664708	0.0589185	0.0409565	0.039827	0.0389167	0.00500668	0.00536146	0.0121439				0.0635624	0.0152449	0.0101656	0.0326192	0.0476462	0.0163868	0.0119935	0.011824	0.0167382	0.0127031	0.0140823	0.0128857	0.0216014	0.0136242	0.0155087
TraesCS3D02G459000(AT2G18850)	0.0136347	0.0117871	0.0179886	0.00419937	0.00137118	0.00363553	0.00265826	0.00535529	0.00138872	0.00334543	0.00234305	0.0054556	0.00353143	0.00206651	0.00280946	0.00106706	0.000935109	0.0790738	0.0879318	0.0701621	0.0783568	0.10639	0.0525024	0.0449957	0.0454613	0.0337766	0.00536256	0.00876308	0.0303392				0.0590637	0.00549863	0.0212387	0.0288274	0.0333987	0.0337335	0.0103787	0.0309092	0.0297862	0.00352262	0.0028414	0.00582593	0.00269811	0.000660403	0.00492883
TraesCS3D02G484500(AT4G20010)	0.0309878	0.0322543	0.0467198	0.0014978	0.000550755	0.000916604	0.00170729	0.00130206	0.00205846	0.00170013	0.00109393	0.00112741	0.00278725	0.000854136	0.00126612	0.00159371	0.00190023	0.0618998	0.0591935	0.0678206	0.0239368	0.0546373	0.00865132	0.0578214	0.0717801	0.0684014	0.00912787	0.0139321	0.0596671				0.00842422	0.001361	0.00173411	0.0539658	0.0613799	0.0652507	0.00328499	0.0566716	0.0524023	0.000996711	0.00117986	0.00120234	0.0019519	0.000873254	0.00213417
TraesCS3D02G507900(AT1G16610)	0.0106834	0.0126115	0.0126554	0.00374113	0.00155363	0.00363434	0.00427278	0.0118372	0.00366054	0.00228461	0.00458685	0.00453446	0.0031309	0.00224463	0.00282742	0.00069137	0.000825793	0.0887735	0.0778048	0.0981885	0.0709632	0.0917289	0.086444	0.0445558	0.0398207	0.0318339	0.0112743	0.0130313	0.019684				0.0882984	0.00637852	0.0282373	0.0130543	0.0190794	0.015353	0.0160825	0.00936788	0.0124911	0.00366576	0.00629913	0.00889395	0.00544184	0.0034221	0.00405573
TraesCS3D02G515300(AT1G04945)	0.0223882	0.0134885	0.0361966	0.00147435	0.00159727	0.00150428	0.00110438	0.00195798	0.00117831	0.00156552	0.0011007	0.00152397	0.00157857	0.00121506	0.00107835	0.00139365	0.000709389	0.0574569	0.0740174	0.0749128	0.0468843	0.0630488	0.0146391	0.050021	0.0600221	0.0413888	0.0045741	0.0102545	0.048249				0.0198041	0.00327969	0.0061231	0.0608366	0.0649057	0.0657177	0.00566601	0.0570202	0.0695725	0.00231442	0.00161124	0.00229056	0.00183733	0.00105792	0.00143911
TraesCS3D02G519700(AT5G46190)	0.110847	0.0866684	0.109181	0.00811139	0.00455749	0.00866597	0.00989907	0.0165634	0.00803913	0.00454833	0.00432721	0.00855311	0.00759061	0.00457776	0.00350812	0.00173166	0.00285887	0.0308912	0.0320068	0.0306084	0.0320633	0.03823	0.0260764	0.022645	0.022183	0.0125237	0.036895	0.0523214	0.0538967				0.0365271	0.00716225	0.00786271	0.017528	0.0259446	0.0179502	0.0251623	0.0243309	0.0176822	0.00354543	0.00346165	0.00430193	0.00573293	0.00296592	0.00927261
TraesCS3D02G524300(AT1G51980)	0.0119932	0.0132446	0.012736	0.00416149	0.00266518	0.00324111	0.00395883	0.0100637	0.00517027	0.00456079	0.00342427	0.00307728	0.00387679	0.00309789	0.00372231	0.00104118	0.00116913	0.0754448	0.0916435	0.0808766	0.095808	0.0947635	0.0868732	0.0494451	0.035236	0.0249794	0.00834052	0.00876254	0.0116653				0.0926318	0.00868307	0.0334071	0.0080942	0.0195019	0.0114217	0.0192958	0.0122422	0.00827706	0.00260098	0.00659668	0.0111023	0.00453824	0.0026437	0.00392085
TraesCS3D02G533000(AT5G13840)	0.0106976	0.00662481	0.0133366	0.00334192	0.00225922	0.00186959	0.00257649	0.00124675	0.00315159	0.00136376	0.00176426	0.00133957	0.00262552	0.00110035	0.00152365	0.000528855	0.000817053	0.108772	0.102831	0.100087	0.0880287	0.0974502	0.0803975	0.0458586	0.0357456	0.0410995	0.00194376	0.000800169	0.00752586				0.105982	0.00599458	0.0312811	0.00933739	0.0148527	0.00869558	0.0178332	0.00759495	0.0064182	0.00116113	0.00326481	0.00826222	0.00578412	0.00210874	0.00472215
TraesCS4A02G006000(AT1G72370)	0.00926764	0.00896901	0.0143488	0.00738475	0.00448708	0.00545584	0.0110985	0.0101113	0.0166675	0.00789837	0.00410493	0.00826663	0.00335148	0.00360909	0.00501681	0.000741749	0.000977259	0.0789645	0.080628	0.0798911	0.0733351	0.0898373	0.072817	0.0242732	0.0231317	0.0165498	0.00469158	0.00719902	0.00998385				0.0882579	0.0160451	0.054281	0.00839506	0.0212068	0.00559352	0.0383283	0.0177538	0.00447493	0.00388611	0.0104846	0.0187774	0.00983219	0.0125365	0.00708782
TraesCS4A02G010300(AT1G77550)	0.0395166	0.0287831	0.045069	0.00532795	0.00323477	0.0055574	0.00438553	0.00739517	0.00152392	0.00281471	0.00354243	0.00414927	0.00379368	0.00200589	0.00306287	0.000680698	0.000803756	0.0658265	0.0811169	0.0674989	0.072209	0.0846934	0.0832347	0.0376023	0.0352209	0.0318584	0.0144879	0.0176835	0.0226543				0.0789955	0.00665893	0.0195414	0.014579	0.022309	0.0168966	0.0139568	0.0146573	0.0168046	0.00179965	0.00333543	0.00516837	0.00396762	0.00238002	0.00321628
TraesCS4A02G013500(AT3G57610)	0.0322211	0.0265896	0.0391419	0.00273698	0.00165936	0.0024097	0.00187222	0.00426789	0.00144288	0.00234954	0.00214145	0.00332385	0.00251892	0.00223142	0.00270255	0.000681118	0.000908142	0.0875703	0.0883567	0.0967277	0.0757131	0.0801231	0.0933945	0.0546836	0.040921	0.0384571	0.00677439	0.00980349	0.00860083				0.0871722	0.0042773	0.0195169	0.00872803	0.0198412	0.00905123	0.00762424	0.00954033	0.00875694	0.00232836	0.00157564	0.00420779	0.00281836	0.00174904	0.00248797
TraesCS4A02G036800(AT1G12430)	0.0503059	0.0444287	0.0581771	0.00190411	0.00171837	0.00141584	0.00339536	0.0012365	0.000999787	0.00145979	0.00142034	0.0015625	0.00309558	0.00168295	0.00170819	0.000828623	0.00197162	0.0497904	0.0636018	0.0645601	0.0258736	0.0737214	0.0118817	0.0551188	0.0512035	0.0507558	0.00804164	0.0135919	0.048015				0.0233928	0.00316476	0.00821766	0.0527148	0.0464483	0.0566789	0.00485353	0.0491539	0.0498966	0.00149643	0.00121	0.00179026	0.00254451	0.00246037	0.00251025
TraesCS4A02G056700(AT5G07950)	0.0212407	0.0156257	0.0172817	0.0105188	0.00991761	0.0205293	0.0219399	0.0272433	0.0192426	0.0351772	0.0149132	0.0321915	0.00646427	0.00734842	0.013015	0.00183756	0.00379015	0.0288477	0.0310784	0.0399103	0.0158789	0.0202414	0.0108013	0.0218	0.0287457	0.027554	0.0310376	0.0244877	0.0540039				0.0274646	0.0146132	0.0123196	0.0798813	0.0373937	0.0455579	0.018806	0.0285071	0.0333068	0.0132703	0.0116073	0.0164214	0.0129572	0.0229356	0.0122941
TraesCS4A02G059300(AT5G66550)	0.0879984	0.0947971	0.0779013	0.00552346	0.00226447	0.00341434	0.00443892	0.00644831	0.00231054	0.00208372	0.00129561	0.00450803	0.00326968	0.00368009	0.00324296	0.00155101	0.00205645	0.0423021	0.0401857	0.0414714	0.0260603	0.0349838	0.0137256	0.0330828	0.0375601	0.0331463	0.0369917	0.0557532	0.0748341				0.0098043	0.00684047	0.00862548	0.0249794	0.034115	0.0287701	0.00869277	0.0344532	0.043257	0.0020195	0.00332768	0.0040581	0.00374235	0.00449439	0.00593883
TraesCS4A02G062200(AT2G05120)	0.0129221	0.0104965	0.0170352	0.00270287	0.00203172	0.00437194	0.00274599	0.00867673	0.00229272	0.00226522	0.00245292	0.00248747	0.00243377	0.00445325	0.00305071	0.00123336	0.00120057	0.0762293	0.0767376	0.081197	0.0938136	0.0804812	0.105052	0.04678	0.0374614	0.03073	0.0122292	0.0143496	0.0137833				0.0941945	0.00832159	0.0273517	0.0117406	0.0271808	0.0088839	0.0216067	0.01424	0.00638535	0.00189262	0.00594648	0.0101255	0.00449527	0.00197826	0.00395937
TraesCS4A02G063400(AT1G14850)	0.0165222	0.0179721	0.0214138	0.00243958	0.00124605	0.00332072	0.00302225	0.00353478	0.00125099	0.00112482	0.00254891	0.00344325	0.00182349	0.00224874	0.00125745	0.00177684	0.000637371	0.0884232	0.0982971	0.10723	0.0630058	0.0834835	0.0788705	0.0453971	0.0362809	0.0385132	0.00763658	0.00727289	0.0165693				0.0874825	0.0043077	0.015616	0.0213284	0.0318346	0.0185467	0.00628899	0.0164963	0.0182538	0.00343398	0.0051807	0.00713384	0.00397597	0.00146661	0.00209075
TraesCS4A02G084500(AT5G19390)	0.0278314	0.0243252	0.0388515	0.00146373	0.000831496	0.000855211	0.0015438	0.00133107	0.0013855	0.000602066	0.00102181	0.000882058	0.00123944	0.000850238	0.00127685	0.000849172	0.000868573	0.0697813	0.0675124	0.0741995	0.0390918	0.059197	0.0138134	0.0506176	0.0495422	0.0614063	0.00379919	0.0128163	0.0861949				0.0161367	0.0025088	0.00503242	0.0415746	0.0511436	0.059637	0.00561676	0.0651259	0.0510692	0.0014258	0.00133765	0.00140431	0.00132676	0.00167828	0.00100105
TraesCS4A02G100400(AT5G59870)	0.0155988	0.0119998	0.0115158	0.00538644	0.00315238	0.00110369	0.00275465	0.00388944	0.00444851	0.00315498	0.00239507	0.00253082	0.00498787	0.00100085	0.00454992	0.000965005	0.00205109	0.0882617	0.110585	0.0927843	0.0723279	0.083025	0.0874519	0.0484371	0.0477536	0.0358663	0.00364271	0.00424162	0.0121456				0.101151	0.00431997	0.0215907	0.0126933	0.0163654	0.0138434	0.00851726	0.0153608	0.0133396	0.00265842	0.00406783	0.00520364	0.00755056	0.00175032	0.00357989
TraesCS4A02G106300(AT1G07890)	0.126589	0.125647	0.12515	0.0052253	0.00282766	0.00506708	0.00391321	0.00692643	0.00422904	0.00333526	0.00486233	0.00398376	0.00893719	0.0042695	0.00380001	0.00295719	0.0034342	0.03043	0.0128573	0.0172843	0.0328796	0.0271072	0.0318132	0.012071	0.0101418	0.01362	0.0701036	0.0897884	0.0825689				0.0119063	0.0070382	0.0185888	0.0040192	0.00591771	0.00329023	0.0124396	0.00608752	0.00488382	0.00693035	0.0050555	0.00556388	0.00847014	0.00612274	0.021866
TraesCS4A02G106500(AT3G07630)	0.108668	0.081188	0.0860142	0.00468524	0.00299425	0.00425586	0.00336814	0.00501854	0.00279547	0.0028106	0.00259707	0.00650287	0.0043631	0.00406075	0.00285455	0.00164899	0.00185518	0.0425353	0.0388263	0.0455252	0.0265074	0.0436052	0.0187168	0.0286076	0.0315417	0.0402631	0.0222522	0.0420935	0.0793083				0.0179409	0.00417252	0.0084014	0.039613	0.0306894	0.0270485	0.00538665	0.0244376	0.0324673	0.00223728	0.00450515	0.00525141	0.00462102	0.00424987	0.0035148
TraesCS4A02G121600(AT5G26850)	0.0155593	0.0207398	0.0229786	0.00336688	0.00279963	0.00183133	0.00622505	0.00634715	0.00371169	0.00289361	0.00206516	0.00424372	0.00215367	0.00294188	0.00349086	0.00103935	0.00080803	0.033551	0.0422839	0.0493134	0.0389293	0.0661437	0.027533	0.0365125	0.0471657	0.0463516	0.00936537	0.00835696	0.0509739				0.0332598	0.0120748	0.0277668	0.0474492	0.0499401	0.0472694	0.0272113	0.0816358	0.0392487	0.0127357	0.0106769	0.0157105	0.0224419	0.00478637	0.0081166
TraesCS4A02G126200(AT1G09420)	0.01176	0.0118472	0.0140284	0.00757114	0.00312163	0.00648773	0.00578484	0.00992731	0.00636318	0.00648609	0.00417733	0.00740705	0.0111151	0.0126646	0.0114999	0.00151922	0.00259319	0.0791729	0.0582791	0.0685616	0.0763328	0.068948	0.0611302	0.0299978	0.0342823	0.0220873	0.00788176	0.00850734	0.0154632				0.0669203	0.0121226	0.0430522	0.0144469	0.0337568	0.0155737	0.0298885	0.0238447	0.0182101	0.00968593	0.0153191	0.0217002	0.0131466	0.0048901	0.0124442
TraesCS4A02G135800(AT2G40600)	0.0203395	0.0245109	0.0350906	0.00520321	0.00265839	0.00583632	0.00557338	0.0216496	0.00585476	0.00411352	0.00565346	0.00648254	0.00421417	0.00252068	0.00266913	0.000514031	0.000945598	0.0712886	0.0761004	0.0785724	0.0751171	0.0812444	0.0660462	0.0372412	0.0265613	0.033241	0.0316077	0.0325171	0.02316				0.0644914	0.00724992	0.032922	0.0109805	0.0138456	0.0127846	0.0205387	0.0111139	0.0118776	0.00332322	0.00546541	0.00899706	0.00442186	0.00206835	0.00339284
TraesCS4A02G146400(AT4G39680)	0.0449975	0.0468671	0.0563701	0.00631058	0.00298549	0.00506931	0.00472822	0.004679	0.00222432	0.00371862	0.00375268	0.005444	0.00298632	0.00223652	0.00259119	0.000682932	0.000804493	0.0561184	0.0627278	0.0734171	0.0617343	0.0598172	0.0389646	0.0552712	0.0433555	0.0305733	0.0143583	0.0164124	0.0402787				0.0388548	0.00568277	0.00903176	0.0196123	0.0349307	0.0422403	0.0112939	0.0329149	0.0372368	0.00196773	0.00214306	0.00276546	0.00476665	0.00237923	0.00470238
TraesCS4A02G149500(AT2G38770)	0.0230848	0.0217463	0.0347799	0.00346602	0.00132364	0.00457101	0.00290493	0.0038269	0.000883516	0.00208545	0.0019032	0.00337233	0.00307121	0.00411647	0.0024098	0.00161811	0.000933761	0.0779628	0.0846498	0.0755798	0.0562061	0.0754912	0.0604969	0.0395558	0.0277781	0.0378136	0.00841291	0.00943739	0.0234422				0.0967763	0.00403983	0.0141231	0.0284602	0.032973	0.0382703	0.012348	0.032021	0.029386	0.00261267	0.00281916	0.00443422	0.0034699	0.00187155	0.00347082
TraesCS4A02G154000(AT3G03920)	0.0208602	0.0259347	0.0293882	0.0019313	0.00119325	0.00357951	0.00297898	0.00218491	0.000547964	0.00181641	0.00210112	0.00343903	0.00417343	0.0014586	0.00171218	0.000687487	0.000728393	0.0715501	0.0811292	0.0915251	0.0579833	0.0682452	0.043592	0.0553965	0.0413628	0.0562549	0.00532676	0.00687194	0.038887				0.050571	0.00331074	0.0126828	0.0298417	0.0382669	0.0400751	0.0061392	0.0474976	0.0272573	0.00471333	0.00380798	0.00480246	0.00423378	0.00142736	0.00253215
TraesCS4A02G163400(AT5G19390)	0.0116698	0.0145358	0.0167135	0.00441304	0.00276272	0.00434675	0.00691925	0.0116752	0.00410956	0.00337975	0.00301835	0.0035639	0.00480934	0.00268894	0.00368203	0.00101175	0.00150241	0.0804795	0.0654241	0.0799664	0.0928086	0.0931461	0.0943297	0.0342483	0.0220546	0.0245556	0.00856625	0.00976237	0.0108975				0.0683356	0.0171146	0.0527104	0.00995088	0.0223078	0.00756368	0.0346163	0.014536	0.0104398	0.00411911	0.00903743	0.0146208	0.00699322	0.00184653	0.00876672
TraesCS4A02G177000(AT1G50200)	0.0249154	0.0184039	0.0303565	0.00461282	0.00459419	0.00611006	0.00837456	0.019278	0.00697899	0.00455306	0.00425013	0.00620973	0.00494227	0.00377757	0.00471033	0.001251	0.0012379	0.0804294	0.0510166	0.0535512	0.104887	0.0835506	0.0855654	0.0169893	0.0226888	0.0152391	0.0236511	0.0229405	0.0159492				0.0573719	0.0122606	0.0595087	0.00952556	0.0167015	0.0100015	0.0482726	0.0131667	0.00439648	0.00343888	0.00770472	0.0128551	0.00698914	0.0031678	0.00362411
TraesCS4A02G177800(AT1G10390)	0.0513339	0.0312284	0.0739098	0.00486242	0.00233427	0.00523315	0.00492368	0.00710032	0.00255562	0.00330882	0.00234897	0.00456329	0.00348525	0.00275409	0.00307457	0.000696601	0.00115581	0.0787746	0.0790994	0.0576309	0.0865631	0.0718532	0.0678092	0.022824	0.0192092	0.0214612	0.0151423	0.0169869	0.00879087				0.0723679	0.00896015	0.0605702	0.0094116	0.0122223	0.0103603	0.0267314	0.0120886	0.00520208	0.00233609	0.00512902	0.00810905	0.00601401	0.00359684	0.00588663
TraesCS4A02G184500(AT5G35210)	0.0147645	0.0183707	0.0267671	0.00137528	0.000535555	0.00209077	0.000879234	0.000708366	0.00180187	0.000502217	0.00218123	0.00131696	0.00148014	0.00185419	0.000720878	0.00107436	0.000907998	0.073581	0.0734942	0.0746435	0.0472026	0.0756643	0.0219411	0.0726217	0.0487939	0.0387706	0.00244372	0.00495573	0.0711814				0.0309678	0.00181572	0.0112151	0.0568818	0.0417147	0.0434663	0.00579165	0.0604919	0.0500439	0.00207111	0.00328394	0.00368688	0.00260477	0.00118224	0.00215708
TraesCS4A02G190200(AT2G09990)	0.0116494	0.00568989	0.00931597	0.00820816	0.00682005	0.00812095	0.0151605	0.0187355	0.0156972	0.0135613	0.00621122	0.0090512	0.0094771	0.00355821	0.0114468	0.00277796	0.0035782	0.0702442	0.085235	0.0816303	0.0476348	0.0648713	0.0695078	0.0146818	0.0186422	0.0121266	0.0104115	0.0107402	0.00975626				0.089506	0.0179595	0.0314946	0.00681009	0.0148501	0.00899779	0.0452126	0.0214942	0.0134326	0.0108674	0.00959993	0.0195647	0.0250472	0.0184404	0.0121811
TraesCS4A02G195300(AT3G51640)	0.0920877	0.105594	0.142271	0.0129899	0.0122193	0.0103973	0.0086016	0.014982	0.00621282	0.00615942	0.00464137	0.00769422	0.00639665	0.00497863	0.0055807	0.00132799	0.00200862	0.0284636	0.0401558	0.0243916	0.0541481	0.0406838	0.0407886	0.0098796	0.0103513	0.00865029	0.0484857	0.0603619	0.0141834				0.0488034	0.00993127	0.0321493	0.00242014	0.00831711	0.00548583	0.0169387	0.00645412	0.00214619	0.0030428	0.0049028	0.00817904	0.0108777	0.00730954	0.00835551
TraesCS4A02G204700(AT3G56690)	0.0453522	0.0398341	0.0463681	0.00148262	0.0014583	0.00183605	0.0015393	0.0018577	0.00101748	0.000769694	0.00139633	0.00147574	0.00185925	0.00117269	0.000476785	0.00105592	0.000569539	0.0609809	0.0688534	0.0691798	0.0291332	0.0491768	0.0182841	0.0657857	0.0487085	0.0482628	0.00817351	0.0133192	0.0551316				0.0136621	0.00250363	0.00639013	0.0552351	0.0515229	0.0547831	0.00433281	0.0546569	0.0567358	0.00156205	0.00324586	0.00250634	0.00352314	0.00284354	0.00198494
TraesCS4A02G204800(AT1G26910)	0.127633	0.127663	0.120775	0.00242338	0.00135147	0.0016711	0.00242894	0.00165376	0.00169099	0.00273842	0.00163754	0.00214845	0.0150642	0.00287532	0.00168269	0.00128272	0.00270457	0.0249899	0.0292297	0.0243423	0.0131907	0.0282053	0.0078656	0.0254853	0.023748	0.0237112	0.0561253	0.0721385	0.0950749				0.00757506	0.00461685	0.00524205	0.021231	0.0210301	0.0206008	0.00375922	0.0190933	0.0259389	0.00257394	0.00228594	0.00244698	0.00431417	0.00602967	0.0117301
TraesCS4A02G216200(AT1G21650)	0.0410769	0.0431722	0.0475623	0.00930939	0.00555572	0.00760674	0.00990446	0.017456	0.00966452	0.0140913	0.00311294	0.00889079	0.00489137	0.00557084	0.00582795	0.00285646	0.00476662	0.0331285	0.0668914	0.0445268	0.0357464	0.0507718	0.0117941	0.040978	0.0374828	0.03775	0.0264591	0.0286858	0.0668451				0.0103551	0.00242926	0.00814128	0.0427225	0.0409402	0.0608616	0.0116768	0.0420895	0.0389676	0.00234778	0.00344716	0.0036025	0.00383131	0.00223765	0.00397357
TraesCS4A02G227500(AT3G48425)	0.0101878	0.0103692	0.0134606	0.00388724	0.00143261	0.00193857	0.00367066	0.00740272	0.00325986	0.00526996	0.00426096	0.00411264	0.00518368	0.00237454	0.00419138	0.000516136	0.000703595	0.0925293	0.0852822	0.0917355	0.0722489	0.0894761	0.0846939	0.0527862	0.0387637	0.030285	0.00665197	0.0072041	0.0181563				0.0724425	0.00948143	0.0317418	0.0112238	0.0245437	0.0172137	0.0190849	0.0192083	0.00973399	0.00372675	0.00696093	0.00864969	0.00594185	0.00257909	0.00543208
TraesCS4A02G256300(AT3G49725)	0.0986587	0.113535	0.114321	0.00363037	0.00407345	0.00258787	0.00265876	0.00286751	0.00207316	0.00224859	0.00108407	0.00237732	0.00208022	0.00265935	0.00343965	0.00106111	0.00137958	0.0795764	0.0478602	0.0470562	0.0585596	0.0574727	0.0598955	0.0308601	0.025183	0.0203848	0.0186556	0.0286195	0.00650751				0.0574017	0.00712732	0.0201487	0.00478495	0.0112507	0.0058757	0.0120472	0.00682093	0.00323357	0.00195045	0.0038819	0.00597434	0.00772051	0.00507504	0.00533978
TraesCS4A02G258000(AT3G49660)	0.0424097	0.0353122	0.0412069	0.00167409	0.000267829	0.000507401	0.0023575	0.000516264	0.000892989	0.000310142	0.000643009	0.00158528	0.00156832	0.000815888	0.000457512	0.00117632	0.000906729	0.0507411	0.0609115	0.0581542	0.0377385	0.0469065	0.0197401	0.0573028	0.054466	0.0528038	0.00487756	0.0124475	0.0849667				0.0203636	0.00248449	0.0105935	0.0558699	0.0401508	0.0564411	0.00241503	0.0560477	0.0661948	0.00250486	0.0027619	0.00239435	0.00402177	0.00186985	0.00222175
TraesCS4A02G262300(AT1G64790)	0.0110794	0.0121419	0.0149928	0.00468828	0.00462496	0.00700055	0.0118876	0.0167228	0.0120608	0.00416436	0.00333497	0.00727156	0.00300664	0.00473188	0.00421092	0.00461723	0.0102343	0.0979769	0.0532793	0.0441294	0.0985944	0.0858921	0.0846598	0.0121134	0.0129557	0.00774978	0.0146095	0.0120206	0.00708345				0.071497	0.012034	0.0847666	0.00903116	0.0177654	0.00723934	0.0551007	0.0220065	0.00338046	0.00173012	0.0119824	0.0189562	0.00732592	0.00396286	0.00538612
TraesCS4A02G266700(AT3G10050)	0.00808353	0.00685156	0.00890755	0.00301372	0.00447323	0.00552477	0.00330489	0.00354218	0.00391996	0.00370872	0.002114	0.00211364	0.0069238	0.0085087	0.0102915	0.00553836	0.00261414	0.0916597	0.0672295	0.0782653	0.0949712	0.0961237	0.0920637	0.0519245	0.030751	0.0382676	0.00213622	0.00261643	0.00595073				0.0769944	0.00852987	0.0257122	0.0196118	0.022554	0.0127054	0.0239947	0.0130023	0.0067207	0.00729859	0.00817579	0.0157738	0.00743072	0.00522106	0.00488104
TraesCS4A02G269900(AT1G48570)	0.015279	0.0119211	0.0111836	0.00353114	0.00283911	0.00492464	0.007991	0.0254087	0.00753127	0.00416752	0.00312854	0.00707205	0.00550456	0.00222952	0.00363003	0.00087942	0.00260948	0.0296625	0.0432012	0.0343363	0.0393291	0.0613394	0.0266801	0.0368488	0.0329645	0.0383937	0.0133578	0.0125989	0.0362563				0.046863	0.0223824	0.0439271	0.0260164	0.0472122	0.0329138	0.0279895	0.0579469	0.0366215	0.0188526	0.0206906	0.0332577	0.0421132	0.00893758	0.00947609
TraesCS4A02G271400(AT5G22330)	0.0230456	0.0309205	0.0335856	0.00114696	0.00119515	0.00156336	0.00139254	0.00196771	0.000816933	0.000865652	0.00185779	0.000994977	0.00154383	0.00116008	0.00157469	0.00116107	0.000611304	0.072822	0.0639719	0.075058	0.0479242	0.060165	0.0256956	0.056502	0.0559421	0.0522269	0.00466875	0.00777717	0.0433084				0.0298912	0.00219831	0.0155345	0.0347922	0.0493354	0.0532578	0.00503442	0.0652546	0.0560193	0.00299367	0.00392529	0.00398534	0.0029991	0.00138245	0.00193081
TraesCS4A02G281700(AT4G38070)	0.0110563	0.0110904	0.00994408	0.00300633	0.0017447	0.00304739	0.00270711	0.0026796	0.00109405	0.00192929	0.00354439	0.00284783	0.00306145	0.0030062	0.00264307	0.000639555	0.000733584	0.0866921	0.0891776	0.087903	0.0780403	0.105287	0.105882	0.0687878	0.0359736	0.0333054	0.0036856	0.00345762	0.0103866				0.0928721	0.00512036	0.0151355	0.0156163	0.024641	0.0166831	0.00818296	0.0127822	0.0152899	0.00328413	0.00420746	0.00643577	0.00330411	0.00102662	0.00206463
TraesCS4A02G292600(AT1G16630)	0.0124992	0.0116198	0.0132766	0.0031821	0.000998303	0.00276097	0.00286469	0.0027502	0.00166791	0.00205883	0.00265014	0.0031987	0.00219133	0.001652	0.00224913	0.00142108	0.00187413	0.093478	0.0938887	0.0959999	0.0809777	0.092497	0.0723249	0.0587076	0.0474332	0.0376016	0.00298071	0.00374703	0.0130383				0.0987304	0.00503056	0.0284304	0.0101971	0.0226371	0.0124098	0.00625503	0.0152754	0.0150623	0.00447531	0.00449417	0.00658427	0.00503579	0.00159948	0.00219324
TraesCS4A02G293900(AT3G46940)	0.018886	0.0128881	0.0259568	0.00185241	0.000557315	0.000922607	0.00130002	0.000950934	0.00199418	0.00100394	0.00203982	0.000616082	0.00100644	0.00131422	0.000518345	0.00113406	0.00111322	0.0741804	0.077659	0.0794396	0.0379696	0.0654069	0.0188147	0.0544372	0.0615232	0.0686221	0.00328126	0.00556652	0.0606645				0.0277385	0.00125581	0.00910354	0.0351426	0.0619107	0.0520798	0.00473309	0.0568401	0.0528513	0.00336764	0.00360662	0.00500837	0.00203187	0.00117904	0.00153162
TraesCS4A02G312600(AT3G56070)	0.0324336	0.0157872	0.028521	0.00566426	0.00230204	0.00180441	0.00191587	0.00472945	0.00339496	0.00370291	0.00517417	0.00124345	0.00403352	0.00131181	0.0035617	0.00155021	0.00253515	0.0762796	0.0976979	0.0661776	0.0630477	0.0654995	0.0504033	0.0498659	0.0485284	0.0305625	0.00562524	0.00656131	0.0444187				0.0468755	0.00370044	0.017128	0.0349305	0.0393343	0.0383699	0.00528551	0.0337357	0.02694	0.0037931	0.00505557	0.00636987	0.00867192	0.00182995	0.00364641
TraesCS4A02G315500(AT2G28000)	0.0279258	0.0278804	0.0383053	0.00255763	0.00219262	0.00297527	0.00208171	0.00371573	0.00231473	0.00257872	0.00228684	0.0024455	0.00333642	0.00173569	0.00274474	0.000747696	0.00105482	0.0989193	0.0810016	0.0812253	0.0844172	0.0809477	0.0886562	0.0450374	0.0384599	0.0345392	0.00953669	0.0148745	0.00551964				0.0751047	0.00437125	0.0410351	0.0103016	0.0172203	0.0103382	0.0143114	0.00840114	0.00582269	0.00160887	0.00479744	0.00589344	0.00478676	0.00245081	0.00354205
TraesCS4A02G324000(AT2G44510)	0.0134405	0.0147853	0.0159574	0.00554942	0.00319535	0.00619505	0.00558779	0.0160403	0.00633612	0.00334388	0.00680561	0.00600398	0.00561184	0.00261132	0.00318091	0.000824944	0.00134695	0.0718667	0.0845077	0.0832659	0.079108	0.072697	0.0648527	0.0413978	0.0382099	0.0419442	0.0183386	0.0182388	0.0276619				0.0675716	0.00652627	0.0142244	0.0162936	0.0218729	0.0262215	0.0194022	0.0226792	0.0210113	0.00280314	0.00494763	0.00574353	0.00673193	0.00216475	0.00290013
TraesCS4A02G328700(AT5G50970)	0.0934818	0.0906333	0.0857085	0.0120442	0.0129744	0.0110011	0.00972246	0.0106748	0.0121237	0.0174079	0.00607821	0.00817829	0.00769808	0.0078801	0.0120599	0.0034394	0.00707006	0.0375502	0.0303969	0.0372417	0.0138503	0.0350838	0.0159652	0.0248931	0.0307386	0.0375196	0.0205021	0.0458698	0.0776984				0.0170198	0.00297842	0.00574207	0.0216781	0.0283962	0.0229216	0.00808018	0.0322068	0.0246031	0.00433273	0.00336722	0.0044216	0.00327359	0.00249904	0.00299368
TraesCS4A02G329300(AT1G09760)	0.0118136	0.0098594	0.00906532	0.00485485	0.00154541	0.00262061	0.00358359	0.00712262	0.00213571	0.00328853	0.00455965	0.0027445	0.00237229	0.00144896	0.00251367	0.000957582	0.00109052	0.0879094	0.0745065	0.0922423	0.0816914	0.0866487	0.0901972	0.0504325	0.046802	0.0418858	0.00752037	0.00988485	0.019125				0.0987363	0.00654408	0.0215846	0.00876083	0.0234859	0.0130133	0.014659	0.0142618	0.0170471	0.002472	0.0034722	0.0047631	0.00479583	0.0017114	0.00426955
TraesCS4A02G330400(AT4G02930)	0.0154232	0.0100433	0.0146572	0.00155112	0.00131129	0.00210295	0.00187589	0.00615936	0.00264809	0.00272702	0.000733466	0.00127774	0.00187419	0.00209194	0.00251403	0.000632384	0.000715151	0.0960914	0.0974261	0.0786869	0.0990654	0.0918891	0.100124	0.0421905	0.035588	0.016529	0.00538681	0.00595785	0.00421176				0.092174	0.00909575	0.0522999	0.00534243	0.0152601	0.00651103	0.0210005	0.0122075	0.00322103	0.000908185	0.0116056	0.0157077	0.00323996	0.0041365	0.00580509
TraesCS4A02G333900(AT5G46190)	0.0164933	0.0156566	0.0228158	0.00657677	0.00407664	0.00593854	0.00498872	0.015711	0.00727514	0.0062999	0.00626347	0.0050927	0.00393264	0.00350563	0.00555056	0.00106034	0.00150014	0.0690293	0.0735179	0.0685937	0.0810484	0.0795069	0.0774661	0.0526758	0.0352626	0.0350734	0.0204307	0.0143809	0.021133				0.0619434	0.00586893	0.0202144	0.0212011	0.0334486	0.0130637	0.0206249	0.0191638	0.016074	0.00359687	0.0060427	0.00800068	0.00455803	0.00144668	0.00389545
TraesCS4A02G337800(AT5G13280)	0.0100832	0.0047287	0.00526194	0.0806566	0.0443905	0.0708294	0.0355053	0.0125427	0.0275495	0.024567	0.00936659	0.0457006	0.0878946	0.032405	0.0186952	0.00423204	0.0108037	0.052859	0.0942741	0.0455836	0.0168217	0.0209862	0.0183336	0.0187587	0.0124766	0.013413	0.00997059	0.00997955	0.0337332				0.0176959	0.00518862	0.00967235	0.00848695	0.00664722	0.00939213	0.00664339	0.00787573	0.0122769	0.00893628	0.00695245	0.00686047	0.00747163	0.00694519	0.0065525
TraesCS4A02G358400(AT4G02510)	0.0808334	0.0813432	0.0770434	0.0147789	0.0201495	0.0147621	0.0107688	0.00464908	0.00721021	0.015338	0.0207866	0.0090217	0.0673925	0.0245742	0.0179974	0.00671322	0.012507	0.0149888	0.0247835	0.0183079	0.0135506	0.0169908	0.00779843	0.0159919	0.01873	0.0247968	0.0594977	0.0682699	0.0436531				0.0083012	0.0144938	0.0100976	0.0135765	0.0225062	0.0151752	0.00617909	0.014627	0.0119897	0.0104283	0.00674052	0.00667668	0.0218164	0.0176095	0.00655378
TraesCS4A02G364400(AT3G55010)	0.00738513	0.00877121	0.0112999	0.0034018	0.0018818	0.00296415	0.00434304	0.00537925	0.00112922	0.00288891	0.00390597	0.00364193	0.00454305	0.00218764	0.00253527	0.000315637	0.000663359	0.0857061	0.0882618	0.0919416	0.0829999	0.0908936	0.0762403	0.0529801	0.0460657	0.0539927	0.00861602	0.00932163	0.0154041				0.0951874	0.00562347	0.0160158	0.0130681	0.024004	0.0157645	0.0101031	0.0158256	0.0148432	0.00277068	0.00335691	0.0046013	0.00476048	0.00136937	0.00304553
TraesCS4A02G407200(AT5G64970)	0.0240106	0.026951	0.0216073	0.0657445	0.031637	0.0330385	0.0154424	0.00834652	0.00697019	0.0146247	0.0162253	0.0139691	0.0757242	0.0900597	0.0616105	0.0155822	0.0453342	0.0300305	0.0443524	0.0466331	0.0131333	0.0173545	0.00979928	0.0128548	0.0325866	0.0107237	0.00901391	0.0162749	0.0199257				0.0133921	0.00636919	0.00820013	0.0160884	0.0112921	0.0213528	0.0085305	0.0134547	0.0108537	0.00906281	0.0102731	0.0173983	0.00825876	0.00572414	0.0101886
TraesCS4A02G408000(AT2G31170)	0.0141294	0.00796034	0.0210268	0.00580195	0.00395721	0.00442902	0.00409426	0.0135821	0.00630023	0.00497593	0.00284927	0.0057223	0.00503793	0.00394877	0.00520972	0.000726339	0.00134356	0.0826871	0.0709206	0.0499442	0.109167	0.086119	0.0939092	0.0147151	0.0114831	0.0114659	0.0121165	0.0127121	0.0137894				0.0703573	0.0103243	0.0953874	0.00441075	0.0193926	0.00491241	0.042943	0.0196706	0.00442661	0.00299717	0.00921048	0.0171525	0.00677941	0.00420999	0.00770131
TraesCS4A02G409100(AT3G23990)	0.00948023	0.00800344	0.0122079	0.00236052	0.00287163	0.00318056	0.00302709	0.00687648	0.00429754	0.00277722	0.00165006	0.00261763	0.00227177	0.0022896	0.00326352	0.000416895	0.00111604	0.100081	0.0833056	0.0767385	0.0925584	0.0897812	0.0989991	0.0386417	0.0234869	0.0198066	0.00291786	0.00429935	0.00392141				0.0955449	0.0106943	0.0559734	0.00629714	0.0184322	0.00919363	0.0414682	0.0125393	0.0025778	0.00147406	0.0103936	0.0162989	0.0074006	0.00229657	0.00616945
TraesCS4A02G413900(AT1G09830)	0.0103113	0.00842274	0.00950801	0.00866939	0.00838404	0.00922559	0.0177975	0.0390035	0.0290447	0.00582572	0.00609135	0.0125394	0.00581169	0.00440636	0.00558128	0.00110891	0.00168856	0.0512204	0.0521626	0.0520894	0.0857771	0.068936	0.0826648	0.0305138	0.0185424	0.0257477	0.0228677	0.0213236	0.0311991				0.0552377	0.0118752	0.0252084	0.0105175	0.0315169	0.00874817	0.0395355	0.0250946	0.0115597	0.00489129	0.01014	0.0193567	0.00713457	0.00703232	0.00568687
TraesCS4A02G437100(AT2G33430)	0.0627131	0.0461814	0.078485	0.00835694	0.00763512	0.00902352	0.0123687	0.0319551	0.0140676	0.00576958	0.00847721	0.0123562	0.00616601	0.00629005	0.00486312	0.00161942	0.00210094	0.0576443	0.0590604	0.0517136	0.0628302	0.0662875	0.0541381	0.0293799	0.0223485	0.0133506	0.0377908	0.0443785	0.0220479				0.0545917	0.00492304	0.0217461	0.00686252	0.00936511	0.00964855	0.0162156	0.00546877	0.00258485	0.00274624	0.00374729	0.00931232	0.00461071	0.00588003	0.00289776
TraesCS4A02G481700(AT4G16570)	0.0227692	0.0199316	0.0319927	0.00448867	0.00309243	0.00488262	0.0040387	0.0142497	0.00343214	0.00291403	0.00366589	0.00364418	0.00482294	0.00168483	0.0034112	0.000805427	0.000815891	0.0687146	0.0754275	0.0639852	0.0683723	0.0755311	0.0872702	0.0472616	0.035449	0.0344764	0.0256357	0.0264641	0.0271566				0.0616168	0.00829746	0.014916	0.0254984	0.0220482	0.0206667	0.0140091	0.0258017	0.0144224	0.00454753	0.0054564	0.00521772	0.00470459	0.00195554	0.00445514
TraesCS4B02G019800(AT3G46940)	0.0250682	0.0177965	0.0232993	0.00489945	0.00258603	0.00086088	0.00039442	0.0039921	0.00152348	0.00334557	0.00331413	0.00136612	0.00684524	0.00176244	0.00285567	0.00154143	0.00200535	0.0751353	0.0755108	0.0621742	0.0404833	0.0519799	0.0236374	0.0576026	0.0589343	0.0605926	0.00296166	0.00355005	0.0499986				0.0282426	0.00413942	0.00744456	0.050521	0.0569693	0.0585053	0.00293491	0.0516565	0.0481625	0.00579153	0.00477941	0.00810194	0.00380675	0.000497581	0.00242963
TraesCS4B02G029700(AT1G27070)	0.0132508	0.0144497	0.0170265	0.0111195	0.00886964	0.00533665	0.0138006	0.0257443	0.0259816	0.00976155	0.0121316	0.00733359	0.0226524	0.00965349	0.00997345	0.0277547	0.00774809	0.0387879	0.0396717	0.0331992	0.0208834	0.0371041	0.0276347	0.0346646	0.0312056	0.0448134	0.00639282	0.00870186	0.0386861				0.017093	0.00734192	0.012681	0.0268817	0.0354758	0.0468173	0.0382694	0.0616831	0.0466858	0.0343608	0.0187362	0.0179543	0.0126973	0.0120687	0.00692037
TraesCS4B02G031300(AT4G38070)	0.00790071	0.0147553	0.0133521	0.00291898	0.00188736	0.00321667	0.00365368	0.00384757	0.00105439	0.00363683	0.00302249	0.00340026	0.00273018	0.00175126	0.00212952	0.000715215	0.00043309	0.0849806	0.0893227	0.0869001	0.0902023	0.0863186	0.08581	0.0552657	0.050696	0.0404643	0.00462177	0.0031529	0.0110309				0.0925646	0.00618145	0.021856	0.0150847	0.0321553	0.0140923	0.0109163	0.0145914	0.0170689	0.0022256	0.00282154	0.00454225	0.00265329	0.00078744	0.00328734
TraesCS4B02G042600(AT5G22330)	0.0129861	0.0128184	0.0243417	0.00382326	0.00194457	0.00259434	0.0044884	0.00786499	0.00242685	0.00245093	0.00384854	0.00387899	0.00421757	0.00272932	0.00333282	0.000545013	0.000729582	0.0749813	0.0758516	0.0871306	0.0805275	0.0676999	0.0643203	0.0413311	0.0407276	0.0434242	0.0111215	0.0147249	0.0318567				0.0507166	0.00770584	0.0167232	0.0349954	0.0327583	0.0323711	0.0119818	0.0354321	0.0254733	0.00267068	0.00357464	0.00695858	0.0036557	0.000908195	0.00535603
TraesCS4B02G044200(AT1G48570)	0.016583	0.0211929	0.0219798	0.00251436	0.00256398	0.00366531	0.00617042	0.00958048	0.00549413	0.0031368	0.00315148	0.00500561	0.00310492	0.00170421	0.00267149	0.000428894	0.000716093	0.0480243	0.0553756	0.0482824	0.0282433	0.0666907	0.0215682	0.0419273	0.044948	0.0423889	0.00994466	0.010404	0.0569397				0.0394579	0.0119974	0.0273742	0.0448482	0.0479791	0.0524661	0.0155015	0.0570306	0.0508253	0.0120058	0.0102723	0.0166486	0.0181728	0.00581848	0.00520066
TraesCS4B02G047600(AT3G10050)	0.0168659	0.010999	0.00904876	0.00864836	0.00667046	0.00635462	0.00398222	0.00430186	0.00477124	0.00986302	0.00948484	0.0048469	0.0138247	0.0148332	0.0144964	0.0179212	0.00453539	0.0688956	0.0595522	0.068501	0.0827631	0.0713599	0.0632155	0.0625517	0.0311777	0.0730228	0.00388729	0.00455494	0.0172929				0.0514299	0.00382338	0.0121301	0.0220206	0.0232029	0.0191094	0.00811585	0.0136219	0.00957913	0.0160063	0.00856462	0.0340741	0.00523991	0.00249284	0.00236625
TraesCS4B02G050300(AT2G37230)	0.0197281	0.0192004	0.0260713	0.00325559	0.00116723	0.00267605	0.00298734	0.00655769	0.00196484	0.00303789	0.00302085	0.00349463	0.00544013	0.00201218	0.0026984	0.000693244	0.000559897	0.0980453	0.0876229	0.0814818	0.0818235	0.0821171	0.070263	0.0509793	0.0326193	0.0324664	0.00755502	0.0116785	0.00893134				0.0840727	0.00497416	0.020345	0.0175043	0.0279095	0.025551	0.0110055	0.0189267	0.018242	0.00272702	0.00361802	0.00593713	0.00374236	0.00168602	0.00360952
TraesCS4B02G052500(AT1G64790)	0.0157883	0.0110487	0.0230893	0.005446	0.0056049	0.00659399	0.0104449	0.0161541	0.0133032	0.00495731	0.00370637	0.00790012	0.00374614	0.00626583	0.00418642	0.00433372	0.0116286	0.084574	0.0526799	0.0459083	0.0927435	0.0909787	0.085639	0.0190198	0.0126673	0.00348345	0.0160175	0.0172688	0.00793804				0.0699354	0.0102014	0.0713635	0.0116841	0.0264746	0.0059196	0.0512612	0.0233202	0.00423098	0.00165262	0.00817823	0.0165605	0.00516315	0.00423509	0.00670336
TraesCS4B02G056500(AT3G49660)	0.0270469	0.0346998	0.0356498	0.00190254	0.00081023	0.00148232	0.00206819	0.00105553	0.00194106	0.00147519	0.00121057	0.00187383	0.00212635	0.00205414	0.000647294	0.00058579	0.000565852	0.0630277	0.0639333	0.0615076	0.0384938	0.0630533	0.0234123	0.0660657	0.0581496	0.0654209	0.00447887	0.010558	0.048054				0.0288326	0.002468	0.0109469	0.0438869	0.0565065	0.0465374	0.00469315	0.0535249	0.0584023	0.00146315	0.00195921	0.00195978	0.00201973	0.00136763	0.0020813
TraesCS4B02G069200(AT1G50030)	0.0255007	0.0272105	0.0421714	0.00529607	0.00408217	0.00808332	0.00535118	0.0103332	0.00376709	0.00296718	0.00204564	0.00378997	0.0035333	0.00600757	0.00404402	0.00238408	0.00447949	0.0764843	0.0667522	0.0590452	0.0828287	0.0825327	0.0745442	0.0229747	0.0207813	0.0144121	0.0266612	0.0205006	0.0140672				0.0689247	0.00661494	0.0555711	0.0201011	0.0163902	0.00910316	0.0315774	0.0247466	0.00609331	0.00296005	0.00775957	0.0160518	0.00395806	0.0029325	0.00458428
TraesCS4B02G083100(AT2G31450)	0.0204053	0.0242231	0.0227061	0.00872094	0.00533277	0.00720103	0.0110147	0.0395735	0.0189814	0.00915619	0.00798333	0.00909627	0.00801951	0.00721252	0.0091913	0.0292486	0.0139812	0.096965	0.0690524	0.0702032	0.0202995	0.0241773	0.0116573	0.0311775	0.0266629	0.0405271	0.0134593	0.0174247	0.0317811				0.0109757	0.0103821	0.00866041	0.0350301	0.0312475	0.0289263	0.0262944	0.0486238	0.0363177	0.0120143	0.0112406	0.0109108	0.0069452	0.00963983	0.00735628
TraesCS4B02G084700(AT4G00730)	0.00961212	0.00892636	0.0134935	0.00532992	0.00260635	0.00490652	0.00950422	0.0148732	0.00595865	0.00598529	0.00488914	0.00741713	0.0050834	0.00405471	0.00458059	0.000776391	0.000867515	0.0725549	0.0555997	0.0364499	0.0861469	0.0976081	0.0835383	0.0148799	0.0105186	0.0116685	0.00859679	0.0123215	0.0106337				0.0731277	0.0239816	0.0851755	0.00591513	0.0203016	0.00719715	0.0629893	0.0273502	0.00743448	0.00647527	0.0169916	0.023131	0.0165477	0.00734913	0.0066507
TraesCS4B02G088400(AT3G48425)	0.00966156	0.0127381	0.0131105	0.00259168	0.00112918	0.00418411	0.00317787	0.00472013	0.00187167	0.00359302	0.00321005	0.00372595	0.00465232	0.00174764	0.00332215	0.000860159	0.000706818	0.0907775	0.0736588	0.0732483	0.0867626	0.0995214	0.0786266	0.0509672	0.0386847	0.0351608	0.00398356	0.00577485	0.0196533				0.10023	0.0100843	0.0250239	0.018591	0.0250934	0.0140827	0.018266	0.0177755	0.0114601	0.00275724	0.00451123	0.00470223	0.00709377	0.00171511	0.00679092
TraesCS4B02G100000(AT1G21650)	0.0998598	0.0796557	0.098398	0.00575784	0.00309824	0.00450166	0.0075371	0.00584582	0.0027743	0.00484655	0.00357161	0.00627353	0.00797627	0.00415828	0.00350622	0.00256667	0.00390855	0.0250082	0.026519	0.038229	0.019083	0.0390624	0.0110615	0.0384267	0.0313797	0.0444676	0.0340983	0.0567996	0.0629126				0.0146703	0.00630456	0.00934445	0.0221593	0.0340109	0.028297	0.0113308	0.0348812	0.0346059	0.00386277	0.00438787	0.00480578	0.00619327	0.00426793	0.00959421
TraesCS4B02G108300(AT3G56690)	0.0587598	0.0639149	0.0592897	0.00293109	0.000875597	0.00199462	0.00259995	0.00204378	0.000956142	0.00196896	0.0025131	0.0033075	0.00398343	0.00204197	0.00148664	0.000985634	0.000608284	0.0555295	0.0618644	0.0637329	0.0373647	0.0648598	0.0303088	0.0305964	0.0383299	0.0488904	0.0131822	0.0197997	0.0435274				0.0339386	0.00368606	0.010381	0.0352856	0.0436343	0.0337018	0.00540431	0.0438779	0.0546441	0.00252925	0.00242815	0.00292897	0.0037118	0.00235491	0.00324575
TraesCS4B02G120100(AT3G51640)	0.0936025	0.104031	0.103423	0.0125843	0.0122018	0.0104479	0.0131782	0.0135272	0.00939027	0.0090057	0.00933356	0.00935987	0.00608213	0.00514124	0.00551354	0.00244782	0.00249023	0.035892	0.0270786	0.0253399	0.0650106	0.0519417	0.0431648	0.0115549	0.0144951	0.00765832	0.035654	0.0509159	0.021455				0.0374593	0.0106946	0.034088	0.00633336	0.00936729	0.00714075	0.0246618	0.0123382	0.0050756	0.00408248	0.00673076	0.0107455	0.00553639	0.00587393	0.0079512
TraesCS4B02G140900(AT1G50200)	0.0141288	0.0181906	0.0236913	0.00468815	0.00398533	0.00425119	0.00853225	0.0231195	0.00734483	0.00556611	0.00436377	0.00616717	0.00447664	0.00323925	0.00505192	0.00118975	0.00136028	0.0736346	0.0514152	0.0477485	0.110258	0.0856375	0.0817301	0.0196664	0.0176927	0.0134012	0.0176024	0.0156454	0.0173096				0.0674742	0.00974054	0.0754964	0.00989929	0.0233227	0.0072822	0.0446572	0.020338	0.00533345	0.00309908	0.00752509	0.0160176	0.00761747	0.00612447	0.00498439
TraesCS4B02G153200(AT5G19390)	0.00851077	0.00795397	0.00867865	0.00279412	0.00222113	0.00373422	0.00507788	0.0051906	0.00576575	0.00353662	0.00217159	0.0033548	0.00388409	0.00401869	0.00367621	0.00119058	0.000837607	0.0908173	0.0817046	0.0913401	0.0815469	0.0801757	0.0976854	0.0380915	0.0327147	0.0272097	0.00506523	0.00311689	0.00497584				0.0999912	0.00963476	0.0412812	0.0091653	0.0160556	0.00786614	0.0320726	0.016637	0.00859058	0.00608861	0.00958298	0.0152368	0.0108808	0.00482669	0.00504846
TraesCS4B02G169200(AT2G40600)	0.0247914	0.0269175	0.0340789	0.00774907	0.00347681	0.00593997	0.00642277	0.0241683	0.00683577	0.00327628	0.00427045	0.00478861	0.00565183	0.00335275	0.00355206	0.000733192	0.00118286	0.0650992	0.068708	0.0662874	0.0796547	0.0989579	0.0772496	0.0409762	0.0306855	0.0271807	0.0269731	0.0317037	0.0205029				0.0580251	0.00419099	0.0283295	0.00770627	0.0154098	0.0113235	0.0248236	0.0112483	0.0108375	0.00337966	0.0057733	0.00696795	0.0031283	0.00227309	0.00541577
TraesCS4B02G178700(AT1G09420)	0.0172658	0.0159548	0.0168898	0.00731924	0.00472613	0.00619937	0.00814127	0.00860286	0.00461986	0.00843911	0.00118747	0.00345525	0.00554487	0.00749249	0.00943682	0.00490153	0.00900261	0.0367503	0.0381842	0.0450297	0.0303272	0.0519772	0.021958	0.0438768	0.0379001	0.0505863	0.00601379	0.0116055	0.0508396				0.0219872	0.0119005	0.0194527	0.0513377	0.0624607	0.0545871	0.0131517	0.0469974	0.0388901	0.0153525	0.0206191	0.0324937	0.0177864	0.0151245	0.0136309
TraesCS4B02G180200(AT2G47250)	0.0183299	0.0180216	0.0230992	0.00495725	0.00248447	0.00423773	0.00567299	0.011865	0.00489924	0.00410543	0.00520454	0.0038936	0.00367202	0.00293128	0.00210637	0.000886324	0.000964291	0.0665333	0.0738708	0.0729751	0.0759564	0.0853485	0.0625415	0.0470605	0.0431337	0.0384322	0.0125764	0.01988	0.0305013				0.0754111	0.00567546	0.0183462	0.0226497	0.0308649	0.0179444	0.0108746	0.0236182	0.0290133	0.00242298	0.00291779	0.00682817	0.00311936	0.00146646	0.00270639
TraesCS4B02G181700(AT5G26850)	0.0215167	0.0219914	0.0232786	0.00282016	0.00203195	0.00249352	0.00356059	0.00431326	0.004351	0.00280849	0.00272373	0.00317319	0.00196962	0.00298789	0.00256307	0.000747195	0.00155293	0.0538612	0.0635449	0.0518877	0.0539824	0.0619821	0.0253943	0.0486802	0.0442213	0.0428446	0.00390459	0.0103074	0.0588607				0.0342492	0.0121774	0.018902	0.0432253	0.0464437	0.0516313	0.0174241	0.051462	0.0572951	0.00362674	0.01203	0.0102415	0.00782749	0.00326004	0.00584945
TraesCS4B02G197900(AT1G07890)	0.0396304	0.0476691	0.0611652	0.00307389	0.0023291	0.00315559	0.00630586	0.00638608	0.00205073	0.00434591	0.00303952	0.00532246	0.00524588	0.00335028	0.00270868	0.00114469	0.00112114	0.0842592	0.0503811	0.0561005	0.0921621	0.0876749	0.0663035	0.032709	0.0351645	0.0423361	0.0139727	0.0243222	0.0132122				0.0498666	0.00724316	0.0410444	0.00953677	0.0196223	0.011755	0.015187	0.0105404	0.00724794	0.0032863	0.00604628	0.00740607	0.00448725	0.00359598	0.00649194
TraesCS4B02G204100(AT5G59870)	0.015087	0.0137812	0.0131784	0.00571178	0.00409725	0.00160274	0.00279981	0.00501311	0.00264096	0.00361966	0.00276751	0.00323398	0.00742456	0.00182835	0.00604824	0.0012251	0.00280738	0.100428	0.118324	0.0848998	0.0782016	0.0869533	0.0828123	0.0420042	0.0411107	0.0345959	0.00240621	0.00324723	0.0171572				0.0756799	0.0027929	0.0206635	0.0138653	0.0165052	0.0169882	0.00970962	0.0189304	0.0121854	0.00308457	0.00619645	0.00694373	0.00543533	0.00325897	0.00275277
TraesCS4B02G219700(AT5G19390)	0.0261065	0.028972	0.0243952	0.00326707	0.000933436	0.00143958	0.00181659	0.000539251	0.000991801	0.000911605	0.00150404	0.00178468	0.0023602	0.00267837	0.00143559	0.00272473	0.00109799	0.0593338	0.0710989	0.0761389	0.0318506	0.0540171	0.0139866	0.0490231	0.0578962	0.0497671	0.00398094	0.0126643	0.0812273				0.0140313	0.00171597	0.00295727	0.0593402	0.0540411	0.0585772	0.00449613	0.0634987	0.0649432	0.00170322	0.0015894	0.00234269	0.00278843	0.00230592	0.00172603
TraesCS4B02G238900(AT2G05120)	0.0200279	0.0232472	0.0218373	0.00280125	0.00134913	0.00334426	0.00391622	0.00342466	0.00101205	0.00141024	0.00226942	0.00395063	0.00313358	0.00144888	0.00283544	0.00142698	0.000936249	0.0817448	0.0815892	0.0888962	0.0716288	0.0826473	0.0609552	0.0510777	0.0339606	0.0378694	0.00943197	0.00881065	0.0298976				0.0781351	0.00503255	0.0173208	0.0213463	0.031361	0.0298346	0.0086717	0.0217654	0.023915	0.00457981	0.00500786	0.0058718	0.00516561	0.0012583	0.00385313
TraesCS4B02G240400(AT1G14850)	0.0133664	0.0245227	0.0241632	0.00117833	0.0011522	0.0039985	0.00171572	0.0021481	0.000851278	0.00166806	0.00249345	0.00202262	0.00286734	0.00261882	0.0013927	0.00102767	0.00112514	0.0714919	0.0904601	0.093635	0.0883628	0.0742263	0.0772748	0.0475123	0.0419104	0.0254536	0.00766695	0.00795742	0.0174912				0.103411	0.00511177	0.0170721	0.0253756	0.0299006	0.018149	0.00980701	0.0171204	0.0165093	0.0039931	0.00454125	0.00855122	0.00493319	0.00133475	0.00243523
TraesCS4B02G269800(AT1G01950)	0.0311358	0.0256245	0.0275484	0.00142022	0.000780685	0.00136087	0.0033551	0.000958825	0.00102277	0.000892829	0.00123857	0.00186516	0.00256157	0.00133163	0.00158397	0.00128012	0.000670622	0.0621164	0.0867355	0.0753127	0.042551	0.0602194	0.0260591	0.0626219	0.0547149	0.0489863	0.00491221	0.00758579	0.0556383				0.0280182	0.00303048	0.0116723	0.0476907	0.0430187	0.063689	0.00473458	0.0471677	0.0389683	0.00310893	0.00375011	0.00378794	0.0039921	0.00206619	0.00321983
TraesCS4B02G290200(AT3G57610)	0.0163816	0.0217081	0.0219306	0.00283376	0.00152174	0.00274145	0.00299941	0.00409861	0.00157858	0.00213115	0.00470673	0.00417205	0.00328958	0.00263081	0.0031089	0.000500429	0.000712741	0.0982631	0.093347	0.0836521	0.0914725	0.0999098	0.0751008	0.0542647	0.0459473	0.0431044	0.00873586	0.010143	0.01365				0.081034	0.00415841	0.0180273	0.0153971	0.0166883	0.00952266	0.00349801	0.0120278	0.00682673	0.00302157	0.00354151	0.00457977	0.00400695	0.000978773	0.00205411
TraesCS4B02G299100(AT1G72370)	0.00778371	0.00551591	0.00976058	0.00451249	0.00568097	0.00532691	0.010675	0.011658	0.0182614	0.00923322	0.00316582	0.00978933	0.00506953	0.00443677	0.00517065	0.000493579	0.000813571	0.0875701	0.0867279	0.0689828	0.0774702	0.0762534	0.0870901	0.0265948	0.0219777	0.0236777	0.00716441	0.00769863	0.00969839				0.0953512	0.0119517	0.0398925	0.00552632	0.012355	0.00650818	0.0409935	0.0211082	0.00934602	0.00478938	0.0125496	0.016003	0.00725618	0.0108864	0.00722926
TraesCS4B02G306400(AT5G64970)	0.0515762	0.0465705	0.0543607	0.00601281	0.00324186	0.00485959	0.00549938	0.00676794	0.00631346	0.00737072	0.00472698	0.00603284	0.00740495	0.00635808	0.00490282	0.0107008	0.00283068	0.0786749	0.0725589	0.0782943	0.0696187	0.0673243	0.0678348	0.0415617	0.0258144	0.0371835	0.0102866	0.0158372	0.0136979				0.0539702	0.00635452	0.0148383	0.0126857	0.0157888	0.0113231	0.0108714	0.0103399	0.00906056	0.0059015	0.00623037	0.0154839	0.00435672	0.00521335	0.00336416
TraesCS4B02G307500(AT2G31170)	0.0190273	0.0262055	0.0193043	0.00401741	0.0029732	0.00439453	0.00521255	0.0157369	0.00502464	0.00456025	0.00561287	0.00578741	0.0029845	0.0020559	0.00390549	0.000886176	0.00145958	0.074877	0.0700806	0.0824859	0.0868358	0.073626	0.0866017	0.0424907	0.029719	0.0312319	0.0236425	0.0221829	0.0203863				0.0823726	0.00849414	0.0312991	0.00765321	0.0126137	0.0143316	0.023539	0.00761083	0.00798701	0.00250721	0.0062331	0.0112796	0.00531308	0.00309441	0.00236274
TraesCS4B02G307700(AT3G23990)	0.0208037	0.014987	0.0231866	0.0027848	0.0031935	0.0036201	0.0026642	0.0104864	0.00533925	0.00314401	0.00208063	0.00432377	0.00470524	0.00330552	0.0042683	0.000372628	0.000607746	0.0902321	0.0795475	0.0675885	0.093055	0.0810886	0.103035	0.0377115	0.0226014	0.0234826	0.00914481	0.00925341	0.0107711				0.0619511	0.00874074	0.0708436	0.00873227	0.0117874	0.00874212	0.0433965	0.00902916	0.00561906	0.00157601	0.00676955	0.0119415	0.0045079	0.00265414	0.00632363
TraesCS4B02G313000(AT4G24770)	0.0237807	0.0277079	0.0288117	0.000652092	0.000933371	0.00139576	0.000457998	0.000695401	0.00123619	0.000912465	0.0016133	0.00211209	0.00253137	0.0016999	0.000925335	0.000691606	0.00159542	0.0754077	0.0635988	0.0668188	0.0405505	0.0570055	0.0193094	0.0726139	0.0501324	0.06326	0.00446658	0.00876108	0.0612612				0.0230073	0.00159697	0.00601433	0.0534777	0.0420779	0.0548535	0.0027375	0.0629278	0.0611154	0.00143911	0.0025491	0.00273101	0.001271	0.00167316	0.00158991
TraesCS4B02G341100(AT1G77030)	0.016789	0.030075	0.0332696	0.00502831	0.00114777	0.00226942	0.00418356	0.00673962	0.000659307	0.00241521	0.00355963	0.00269587	0.00351017	0.000962068	0.00341821	0.00067489	0.000604301	0.0785152	0.086365	0.0833598	0.0631708	0.0714843	0.0590683	0.0427261	0.0478013	0.0312513	0.00689405	0.0113824	0.0344923				0.0717619	0.00525786	0.0124002	0.0336763	0.0276597	0.0289014	0.00519992	0.0263198	0.0332854	0.00369232	0.0032052	0.00507387	0.00507546	0.00122742	0.00275068
TraesCS4B02G363000(AT3G49680)	0.0124377	0.00747854	0.0112429	0.0024678	0.00177885	0.00324914	0.00392469	0.00668025	0.00337092	0.0025025	0.00239148	0.00321462	0.00329645	0.00269006	0.00235337	0.000940986	0.000742085	0.0852592	0.0959503	0.0899311	0.0932284	0.0911383	0.100194	0.0547734	0.0400705	0.0397308	0.00442928	0.00593219	0.0106738				0.0802687	0.00656508	0.02576	0.00809782	0.0224705	0.0138622	0.0116731	0.0131485	0.00753413	0.00229226	0.00627646	0.00962034	0.00525279	0.00187784	0.0032263
TraesCS4B02G392600(AT5G05980)	0.0281064	0.0232926	0.00873885	0.0795898	0.06818	0.0549419	0.0214326	0.0119607	0.011863	0.0150021	0.00841253	0.0206968	0.0757579	0.0692867	0.0537446	0.012536	0.0390174	0.0431569	0.071099	0.0809728	0.00665078	0.00721717	0.00612526	0.00612041	0.0121888	0.00582624	0.0043009	0.00447117	0.00535101				0.0113902	0.0130619	0.0137338	0.0153748	0.00480722	0.0148955	0.00976599	0.006172	0.00409626	0.00437198	0.0105067	0.00555787	0.0138493	0.0111112	0.00526495
TraesCS4D02G001600(AT3G56070)	0.0246178	0.0183224	0.0188695	0.00399469	0.00393623	0.00283934	0.00196821	0.0067346	0.00462225	0.00526811	0.00279146	0.00196606	0.00826597	0.00284995	0.00662793	0.00569779	0.00410809	0.0845511	0.113749	0.0830459	0.0856508	0.072431	0.0821438	0.0312094	0.0325741	0.0271657	0.00782106	0.00667104	0.0124461				0.0787196	0.00810849	0.0229534	0.0115253	0.0100456	0.0207081	0.0101185	0.0114542	0.00857357	0.00540768	0.012537	0.0187748	0.00847182	0.00514059	0.0045216
TraesCS4D02G017900(AT3G46940)	0.0247957	0.0161494	0.0223057	0.00484752	0.00311701	0.00227464	0.00186142	0.00286635	0.00120989	0.00252989	0.00533707	0.00137783	0.00437111	0.00179178	0.00403352	0.00211054	0.00265015	0.078897	0.0756152	0.0778916	0.0389438	0.0684205	0.0277997	0.0573554	0.0409983	0.0599148	0.00257828	0.00983273	0.0515491				0.050822	0.00387945	0.010349	0.0489761	0.0343192	0.0454645	0.00630855	0.0397659	0.041083	0.00497262	0.00375017	0.00585685	0.00563894	0.00134293	0.00404479
TraesCS4D02G019000(AT1G16630)	0.0130897	0.00832673	0.0129756	0.00153123	0.000915955	0.00293826	0.00232429	0.00268074	0.000465502	0.00232656	0.00220741	0.00250195	0.00225426	0.000837657	0.00175164	0.000891526	0.000299494	0.0976244	0.114364	0.0864749	0.083502	0.0943406	0.0899124	0.0607549	0.0430949	0.0429869	0.00350306	0.0027751	0.010244				0.0954657	0.00480636	0.0217397	0.0099526	0.0170848	0.00698966	0.00824459	0.0135353	0.0123027	0.00387633	0.00393521	0.00556399	0.00446872	0.00181168	0.00232734
TraesCS4D02G028900(AT4G38070)	0.0111727	0.0107196	0.0141522	0.00316971	0.00189376	0.00312232	0.00348023	0.00245021	0.00108682	0.00216577	0.0041367	0.00215842	0.00280978	0.00234344	0.0015694	0.000430392	0.000707437	0.0815407	0.0858502	0.1004	0.0960281	0.0906342	0.0801395	0.050441	0.0341416	0.0446861	0.00372944	0.00376538	0.0128876				0.086608	0.00706833	0.0212694	0.0223223	0.0332229	0.01497	0.00768444	0.0150346	0.0185167	0.00359655	0.00543107	0.0038717	0.00413076	0.00199093	0.00246937
TraesCS4D02G040000(AT5G22330)	0.0111652	0.01409	0.0119843	0.00434674	0.00179081	0.00536736	0.00699752	0.00652336	0.00482791	0.00584612	0.00404379	0.00516641	0.00562493	0.00220845	0.00479022	0.000773448	0.00178897	0.078753	0.0758643	0.0815773	0.0822441	0.096434	0.0829514	0.0460389	0.0389117	0.0361442	0.0108012	0.00817166	0.0214273				0.0802264	0.00606168	0.0225422	0.0130155	0.0238784	0.0225466	0.00930237	0.0209962	0.0171188	0.00252206	0.00551418	0.00662909	0.00633865	0.00198995	0.0046635
TraesCS4D02G041700(AT1G48570)	0.0169774	0.0131122	0.0216729	0.00268736	0.00192632	0.00220321	0.00329975	0.0183768	0.00392889	0.00275221	0.00286529	0.0052436	0.00357976	0.00171037	0.00223397	0.0011636	0.000963892	0.0359911	0.0443764	0.0460769	0.0379143	0.067977	0.0445813	0.0358518	0.039236	0.0304904	0.0172481	0.0186356	0.0508357				0.0246753	0.0117656	0.0269406	0.0372647	0.0473756	0.0402991	0.0429466	0.067067	0.0399209	0.0125776	0.0169365	0.0241219	0.0207295	0.00535524	0.00811155
TraesCS4D02G047500(AT3G10050)	0.00742265	0.00793712	0.0103876	0.0031747	0.0031779	0.00293943	0.00289855	0.0056877	0.00560452	0.00458088	0.00141458	0.00152068	0.00435308	0.00677174	0.00495046	0.00233847	0.00173608	0.088758	0.0821317	0.0938099	0.0928137	0.0909758	0.079486	0.0539706	0.0393857	0.0262684	0.00154587	0.00126915	0.00349767				0.0872423	0.0101466	0.0372609	0.00837142	0.023162	0.00636599	0.0289412	0.0161073	0.00530524	0.00385072	0.0101127	0.0185053	0.00403362	0.00401642	0.00576961
TraesCS4D02G050500(AT2G37230)	0.0134346	0.013005	0.0110808	0.0013113	0.00169502	0.00144129	0.0020626	0.00276796	0.00322915	0.000816945	0.000419008	0.00101275	0.00145644	0.0014644	0.00158702	0.000744446	0.00101497	0.0920206	0.115845	0.0904664	0.0985841	0.100409	0.098616	0.0466633	0.0406184	0.0220669	0.00494306	0.0035714	0.00391339				0.0801974	0.00485119	0.0378094	0.00815911	0.0153149	0.00588319	0.0229003	0.0118459	0.00330361	0.00118832	0.00715223	0.0147969	0.00469303	0.00158435	0.00405895
TraesCS4D02G056800(AT3G49660)	0.0373032	0.0241256	0.0321842	0.00195634	0.00147169	0.00197839	0.00175321	0.00124127	0.00104625	0.00119684	0.00108737	0.00091222	0.00149729	0.000515722	0.000750661	0.0016618	0.00107279	0.0604304	0.0693474	0.0780105	0.0285707	0.0633112	0.0216742	0.0514215	0.0524379	0.0537059	0.00511347	0.0130314	0.0595384				0.0239417	0.00294807	0.00798	0.0588686	0.0534892	0.0497723	0.00660686	0.0519367	0.0570453	0.00309898	0.00407794	0.00466359	0.00414879	0.00164703	0.00142707
TraesCS4D02G079600(AT2G19940)	0.060632	0.0959457	0.0321674	0.0168243	0.0166367	0.0162971	0.0295735	0.017861	0.0267048	0.0396045	0.017062	0.0269998	0.0156645	0.0308078	0.0214781	0.0116533	0.0115389	0.0208252	0.0180003	0.0186638	0.015191	0.0261894	0.020133	0.0457286	0.0176537	0.0618166	0.0161427	0.0210236	0.0164102				0.0199907	0.0145797	0.0144708	0.0111335	0.0120969	0.0112045	0.0102611	0.0143274	0.0127227	0.0250714	0.0177128	0.0171464	0.011506	0.00869486	0.0138518
TraesCS4D02G081200(AT2G31450)	0.0171254	0.0112933	0.0150259	0.0077659	0.00693862	0.0076557	0.00977902	0.0169083	0.0131824	0.00603538	0.00574078	0.00532573	0.0128624	0.00969536	0.0095222	0.0274825	0.0151442	0.10606	0.0969471	0.0968544	0.0189436	0.0287391	0.009954	0.0317051	0.0325454	0.0500619	0.00746741	0.0143986	0.0285008				0.0135329	0.00516392	0.00863832	0.0355423	0.032197	0.0494159	0.00836012	0.0429277	0.0405514	0.00878397	0.0091113	0.00764986	0.00513106	0.00653241	0.00680155
TraesCS4D02G085900(AT3G48425)	0.017057	0.0145729	0.022013	0.00288839	0.00284905	0.00349757	0.00312061	0.0040321	0.00242287	0.00264294	0.00401358	0.00261101	0.00318388	0.00186129	0.00167613	0.000570504	0.0015136	0.0720264	0.0608226	0.0643125	0.0597853	0.0655158	0.0554579	0.0533801	0.0329341	0.0449119	0.00931506	0.0105951	0.0339546				0.0654754	0.00662057	0.0242725	0.0346764	0.0338432	0.0514064	0.0124404	0.0432668	0.0397735	0.00302322	0.0080665	0.0116987	0.00482768	0.00261615	0.0044548
TraesCS4D02G096200(AT1G21650)	0.0909057	0.0882944	0.125591	0.00507996	0.00401752	0.00759203	0.00747037	0.0115858	0.0066339	0.00434588	0.00353215	0.00480252	0.00609081	0.00454434	0.00474927	0.0042748	0.0040067	0.0279209	0.0348218	0.0253904	0.0333456	0.0419849	0.0223565	0.0205146	0.0162737	0.0167398	0.049088	0.0593353	0.031901				0.0326565	0.0073646	0.0208291	0.020123	0.0204073	0.0243175	0.025796	0.0313892	0.0123318	0.00459294	0.00582751	0.00702591	0.00829168	0.0059063	0.00995069
TraesCS4D02G105500(AT3G56690)	0.0342271	0.0250387	0.0457159	0.0018203	0.00135457	0.00289868	0.000461799	0.00150134	0.000322482	0.00122444	0.000918089	0.00111676	0.00197573	0.00176114	0.00232882	0.00135897	0.00131788	0.0582895	0.063242	0.0741631	0.0342481	0.0496113	0.0214235	0.0573069	0.0461984	0.057012	0.00755591	0.0131956	0.0595068				0.0295909	0.00326385	0.0113098	0.0445555	0.0403391	0.0605108	0.0056998	0.059245	0.0609121	0.00160939	0.00342703	0.00465129	0.00322961	0.00144318	0.00311695
TraesCS4D02G105600(AT1G26910)	0.0949984	0.0987443	0.130563	0.000538115	0.00161724	0.00200629	0.00280012	0.00266744	0.00131736	0.00194155	0.00190976	0.00230758	0.00631508	0.00294335	0.00217861	0.00209641	0.00219767	0.0214841	0.0286297	0.039447	0.0243516	0.0249731	0.00735788	0.0433736	0.0399331	0.0360221	0.0247076	0.0705968	0.0997279				0.00744919	0.00279477	0.00404466	0.0284551	0.0313247	0.0284917	0.0029577	0.0280194	0.0277724	0.00280471	0.0030805	0.00214629	0.00463383	0.00358156	0.00469623
TraesCS4D02G118100(AT3G51640)	0.0333897	0.0244272	0.0242152	0.0120477	0.0115323	0.00981742	0.0257349	0.00940851	0.0102304	0.0367742	0.00761683	0.00513226	0.0113919	0.066455	0.0305126	0.00545168	0.0178677	0.0320266	0.0312023	0.0308708	0.0341697	0.0430633	0.0212871	0.0279125	0.0293019	0.0481883	0.00763846	0.0209708	0.0524186				0.00953439	0.00273655	0.00299573	0.0390506	0.0265612	0.0391879	0.00920146	0.0416243	0.0546124	0.0124156	0.0247292	0.00790033	0.00243745	0.00298497	0.00297212
TraesCS4D02G122900(AT2G09990)	0.0133525	0.00686891	0.0140136	0.00425054	0.00486661	0.00463432	0.0120982	0.0164611	0.0177477	0.00753647	0.00379104	0.00748898	0.00351558	0.00246409	0.00375468	0.00325607	0.00336251	0.0808576	0.112493	0.094814	0.0711976	0.0708704	0.0779935	0.0214969	0.0102336	0.00628297	0.00876383	0.00865351	0.0110218				0.0826222	0.0113338	0.0484616	0.00457081	0.0113792	0.00659626	0.0367529	0.0164257	0.00945642	0.00596923	0.0112339	0.0159647	0.0139327	0.0120101	0.0091486
TraesCS4D02G129100(AT5G35210)	0.0243755	0.0184242	0.0243506	0.0015728	0.00122454	0.0024612	0.00119139	0.000957167	0.000922053	0.000898561	0.00127919	0.00110146	0.00140222	0.00101698	0.00113429	0.000738746	0.000838139	0.0532953	0.0669192	0.0758867	0.049679	0.0596371	0.0163622	0.0567879	0.0501566	0.0635735	0.00439801	0.00939164	0.0563328				0.0254939	0.00322985	0.011634	0.0562751	0.0659135	0.0603118	0.00728852	0.0505152	0.0626821	0.0013491	0.00136812	0.00204482	0.00318826	0.000244176	0.00215243
TraesCS4D02G135700(AT1G50200)	0.0198076	0.0316444	0.0339899	0.00418471	0.00358457	0.00415612	0.00697754	0.0171132	0.00575774	0.00447589	0.00382803	0.00605936	0.00563082	0.00340527	0.00488218	0.00117207	0.00146591	0.0706939	0.0749143	0.0606242	0.0896442	0.0810228	0.0892475	0.0228634	0.0243912	0.0171845	0.0212396	0.0251444	0.0169768				0.0610591	0.0100293	0.0546298	0.00744646	0.0147947	0.00850295	0.0355436	0.0135717	0.00542455	0.00302221	0.00683463	0.0108249	0.00491495	0.00474626	0.00657257
TraesCS4D02G145100(AT4G02480)	0.0964964	0.113528	0.131494	0.0125586	0.00996919	0.0129278	0.00975354	0.0245361	0.00877135	0.00794947	0.00434982	0.00896385	0.0135744	0.00871035	0.00983727	0.00375067	0.00408313	0.0233189	0.0176986	0.0206251	0.0579774	0.0338844	0.0333286	0.00526341	0.00809395	0.00565305	0.0565156	0.0753779	0.0407586				0.0183396	0.00779682	0.0221515	0.00797232	0.00770416	0.00512444	0.0205962	0.00836453	0.00629593	0.00484276	0.00481646	0.0056272	0.00703418	0.00537025	0.00821372
TraesCS4D02G152400(AT3G03920)	0.0164622	0.0130773	0.0224868	0.00376729	0.00142164	0.00236259	0.00270514	0.00243603	0.000755128	0.00167576	0.00228982	0.00210628	0.00382528	0.00178204	0.00200692	0.000955479	0.00105019	0.0840306	0.0764376	0.0798894	0.0538352	0.0674813	0.0473486	0.0508587	0.0510284	0.0545238	0.00526229	0.0114884	0.0424195				0.0603592	0.00321057	0.0150588	0.0379053	0.0392052	0.0456343	0.00569084	0.0267654	0.0419969	0.00395068	0.00319517	0.0027766	0.00427111	0.00146096	0.00274908
TraesCS4D02G155600(AT2G38770)	0.0281736	0.0290469	0.039987	0.00246709	0.00246091	0.0038929	0.00242672	0.00521029	0.00179986	0.00249517	0.00204026	0.00129315	0.0019076	0.00435728	0.00227394	0.000927964	0.00106914	0.0912301	0.0875971	0.0698768	0.0753163	0.0807498	0.0709101	0.0493705	0.0290816	0.0312395	0.0134798	0.0109923	0.0129253				0.0879625	0.00624713	0.0276729	0.0172318	0.0225474	0.0155946	0.0153296	0.019413	0.0102788	0.0026876	0.00453685	0.00496373	0.00425495	0.00296504	0.00371505
TraesCS4D02G163800(AT5G19390)	0.012408	0.0119631	0.0140955	0.00402236	0.00461693	0.00301179	0.00816614	0.00872127	0.00713275	0.0040376	0.00169787	0.00369899	0.00241174	0.00306749	0.004983	0.00112925	0.00244203	0.0715806	0.0647443	0.0549001	0.0820956	0.0987448	0.104792	0.0308782	0.0234359	0.0211546	0.0102903	0.00684849	0.00705221				0.0857403	0.00959406	0.0726301	0.011774	0.0250074	0.00768274	0.0506194	0.0199949	0.00411447	0.00325246	0.00438542	0.0105015	0.00876132	0.00300673	0.00881232
TraesCS4D02G165300(AT4G39680)	0.0906833	0.0934021	0.100781	0.0043052	0.00141502	0.00468459	0.00611437	0.00484762	0.00195432	0.00210498	0.00346252	0.00393591	0.00505257	0.0017866	0.00313125	0.00120029	0.00122148	0.0545854	0.0469558	0.0429016	0.0393196	0.0559447	0.0377244	0.043108	0.0357536	0.0301147	0.020759	0.0322563	0.0296428				0.0399618	0.00625	0.00842942	0.0246213	0.0286119	0.020036	0.00563902	0.0231596	0.0209624	0.00166284	0.00307475	0.00221602	0.00568646	0.00485558	0.00568395
TraesCS4D02G171400(AT2G40600)	0.0071303	0.0109282	0.0138878	0.0046943	0.00344748	0.0035643	0.00494681	0.02117	0.00493862	0.00401655	0.00362795	0.00437517	0.00361306	0.00377504	0.00417126	0.00052026	0.000700414	0.0858964	0.0516797	0.0448347	0.103902	0.0893066	0.0881476	0.0174704	0.00988696	0.00966524	0.0203748	0.0279322	0.0159556				0.0711245	0.0204886	0.0752329	0.00430952	0.0124359	0.00781496	0.0482933	0.0258784	0.00183312	0.00276417	0.0142638	0.0283773	0.0109219	0.00617808	0.00552402
TraesCS4D02G181700(AT2G47250)	0.0253784	0.0248438	0.0336957	0.00552065	0.00460127	0.00532162	0.00581517	0.00797363	0.00436121	0.00429485	0.00371362	0.00560482	0.00497495	0.00337916	0.00354256	0.00103751	0.00125027	0.0785099	0.0709168	0.0620827	0.0691915	0.0735181	0.0620431	0.0459818	0.038633	0.0328011	0.0119418	0.0174748	0.0346278				0.0792253	0.00375996	0.0138785	0.0200394	0.0357726	0.0239328	0.00810538	0.0286074	0.025125	0.00288549	0.00253158	0.00335788	0.00597725	0.00122256	0.0025472
TraesCS4D02G181900(AT4G18440)	0.0109643	0.011633	0.0113014	0.00238026	0.00241986	0.00435387	0.00789213	0.0169241	0.00997523	0.0033841	0.00665888	0.00399479	0.00396842	0.00174022	0.00339382	0.000786452	0.00110966	0.083864	0.0741427	0.0750708	0.086455	0.086201	0.0865899	0.0428481	0.0379805	0.0304382	0.0115779	0.0101742	0.0201488				0.0806748	0.0107868	0.0177589	0.0174986	0.0248439	0.0100536	0.0144971	0.0169282	0.015647	0.0068388	0.0101618	0.0123164	0.00725023	0.00328353	0.0030888
TraesCS4D02G184300(AT5G26850)	0.0146769	0.0188449	0.0255079	0.00364059	0.00278821	0.00308235	0.00445062	0.00540398	0.00266916	0.00223031	0.0018952	0.00382639	0.00370277	0.0028898	0.00276868	0.000463751	0.00100014	0.0465389	0.0469527	0.0503405	0.0368469	0.0771129	0.0235153	0.0457256	0.0461219	0.0472675	0.00516931	0.00790435	0.0614381				0.0299259	0.0124861	0.0239501	0.0535409	0.0535736	0.0490182	0.0197465	0.0531482	0.046136	0.00781289	0.0128222	0.018963	0.0148517	0.00378149	0.0054679
TraesCS4D02G186300(AT5G10920)	0.0159752	0.00864561	0.0136548	0.00588454	0.0052884	0.00610577	0.00840065	0.0227271	0.0134521	0.00600309	0.00393402	0.00787528	0.00414521	0.00312232	0.0056815	0.000910433	0.00193291	0.0744391	0.0686226	0.065307	0.0821087	0.0860935	0.0768039	0.0283617	0.0178107	0.0246404	0.0189151	0.0150547	0.0143537				0.0598284	0.0135881	0.0675221	0.00426096	0.0213616	0.0053432	0.0527097	0.0154178	0.00709667	0.0038474	0.0108956	0.0154523	0.00796827	0.00362902	0.00482864
TraesCS4D02G198500(AT1G07890)	0.11432	0.100022	0.115265	0.00686826	0.00484674	0.00489645	0.00464287	0.00808576	0.00235522	0.00450825	0.00381784	0.00952819	0.00683639	0.00714118	0.00328737	0.00153017	0.00112878	0.0381402	0.0246123	0.0317569	0.0382941	0.057313	0.0406258	0.0277624	0.0265951	0.0244803	0.0443345	0.064467	0.0389346				0.0284067	0.00782054	0.0250833	0.00622089	0.0100162	0.00837916	0.00896154	0.00756637	0.00700528	0.00217693	0.0083597	0.0067915	0.00589918	0.00459513	0.00632064
TraesCS4D02G205000(AT5G59870)	0.0161033	0.0121461	0.0131528	0.00184068	0.00231494	0.00168855	0.00219945	0.00215155	0.00336956	0.00194312	0.00154422	0.0017732	0.00342832	0.00180646	0.00345472	0.00408058	0.0044819	0.0939653	0.106547	0.0919482	0.0783557	0.0821901	0.0884645	0.0594474	0.0417683	0.0445945	0.00232387	0.00395892	0.00861257				0.0924711	0.00364428	0.0231408	0.00681164	0.0139377	0.010526	0.00961249	0.0138222	0.0124387	0.00232026	0.00865214	0.0117032	0.00422253	0.00440834	0.00263266
TraesCS4D02G220100(AT5G19390)	0.0242279	0.0212018	0.0318993	0.00186579	0.000661043	0.00137835	0.000663123	0.00149684	0.000710627	0.00181451	0.00168559	0.00101936	0.00217631	0.00205617	0.0027393	0.00131196	0.000733348	0.0606724	0.0793297	0.0703168	0.0335703	0.0639248	0.016777	0.0545786	0.0482094	0.0506816	0.00350366	0.00849121	0.065251				0.0137973	0.00226296	0.00467566	0.0644941	0.0575883	0.0595462	0.00741721	0.0648716	0.0648224	0.0011372	0.00118233	0.00107963	0.00134594	0.000388061	0.00244302
TraesCS4D02G236100(AT5G66550)	0.0183461	0.0170369	0.0233385	0.011786	0.00470471	0.013725	0.0220805	0.086786	0.0255127	0.00566518	0.00723024	0.0167068	0.00610893	0.00362559	0.00433938	0.00133032	0.00344967	0.0241375	0.0250791	0.0241131	0.0417316	0.0362237	0.0325997	0.0199331	0.0141127	0.0198915	0.100765	0.0884851	0.0894502				0.0135605	0.0102382	0.00883902	0.0135565	0.0226329	0.0241749	0.0268508	0.0305938	0.0211346	0.00186293	0.0117125	0.0112318	0.0058088	0.00567154	0.00383647
TraesCS4D02G239000(AT2G05120)	0.0155257	0.01611	0.0252907	0.00486907	0.000949232	0.00431105	0.00310277	0.00299272	0.00145275	0.00291104	0.00292245	0.00279291	0.00341544	0.00162998	0.00281975	0.000786175	0.000984317	0.0739381	0.0935263	0.0713082	0.0701924	0.0936707	0.0898014	0.0502144	0.0435309	0.0316571	0.00786542	0.00786304	0.0192274				0.103517	0.00541541	0.0184921	0.0210116	0.028101	0.00958941	0.0125718	0.0196523	0.0138652	0.00234863	0.00484019	0.00514074	0.00437971	0.00163447	0.00377926
TraesCS4D02G240200(AT1G14850)	0.0227745	0.0177725	0.0172733	0.0020915	0.000865032	0.00337918	0.00438069	0.00386668	0.000847668	0.00179291	0.00334412	0.0037135	0.00251038	0.00183278	0.00226599	0.00109903	0.000941865	0.0894927	0.0857278	0.0916377	0.0756899	0.0884165	0.0594891	0.045836	0.0409854	0.0253217	0.00524046	0.00633136	0.0240273				0.0881299	0.00423729	0.0157333	0.0261107	0.0365595	0.0187221	0.00927636	0.0297733	0.0250477	0.0032537	0.00330661	0.00379502	0.00341956	0.00121874	0.00246848
TraesCS4D02G269100(AT1G01950)	0.0283103	0.01869	0.0176484	0.00274051	0.00113701	0.00326512	0.00165155	0.00136189	0.000678022	0.00106008	0.0012082	0.00197135	0.00294895	0.00250847	0.00209616	0.00147306	0.00118305	0.0704274	0.0592146	0.0671477	0.0461737	0.0744083	0.0325994	0.0777645	0.0469178	0.0626348	0.00461439	0.00743629	0.0423228				0.0484948	0.00278425	0.0121857	0.0546019	0.0599206	0.0389328	0.00511922	0.036882	0.0434843	0.00365211	0.00253388	0.00406709	0.00258685	0.00130436	0.00185646
TraesCS4D02G289300(AT3G57610)	0.0234844	0.0177681	0.0337564	0.00265455	0.00176569	0.00318417	0.00367908	0.00256417	0.00125981	0.00198951	0.00242721	0.00225357	0.00222357	0.00149805	0.00301605	0.000895129	0.00075462	0.0954772	0.0868115	0.0916891	0.0979993	0.0927995	0.0750847	0.0493291	0.0445479	0.0368186	0.0101293	0.0114077	0.00644093				0.0805931	0.00451547	0.0214379	0.00931732	0.0235556	0.0108237	0.00875142	0.00917919	0.00957055	0.00243307	0.00325937	0.00560309	0.00293345	0.00206438	0.00225335
TraesCS4D02G292900(AT1G77550)	0.0268141	0.0267285	0.0316321	0.00397703	0.0013732	0.00321346	0.00559401	0.00615094	0.00201191	0.00252775	0.00397028	0.00264104	0.00361591	0.00306191	0.00312477	0.000888073	0.000891929	0.0921941	0.0910553	0.0885389	0.0740716	0.0767525	0.0862886	0.0473034	0.0356875	0.0422242	0.012534	0.0126982	0.0133656				0.0806163	0.00473283	0.0150346	0.012653	0.0206945	0.0124834	0.00683539	0.0123764	0.0113931	0.00371009	0.00415597	0.00550265	0.00374363	0.00204459	0.00309278
TraesCS4D02G298000(AT1G72370)	0.00818446	0.00790188	0.0108852	0.00433949	0.00390456	0.0062289	0.00861734	0.0126054	0.0127602	0.0064882	0.00344231	0.00969681	0.00515092	0.00446641	0.00366847	0.000520663	0.00142389	0.0793681	0.0928538	0.073872	0.0812622	0.0730088	0.0805917	0.028777	0.0186318	0.0191469	0.00622609	0.00499851	0.00786111				0.0908968	0.015974	0.054004	0.00436519	0.0249775	0.0111578	0.036503	0.0193716	0.00745914	0.00467465	0.0109726	0.0157488	0.0111337	0.00876552	0.00711242
TraesCS4D02G304600(AT5G64970)	0.0233146	0.0172562	0.0340588	0.00635667	0.00538435	0.00507208	0.00397252	0.0092236	0.00229529	0.0035804	0.0017113	0.00396979	0.0043252	0.00384227	0.00577123	0.00271512	0.0017469	0.0792365	0.0826497	0.0494436	0.0859956	0.0756858	0.0951438	0.0232127	0.0204024	0.0203229	0.0126619	0.0120172	0.00761996				0.0740051	0.0126234	0.0828701	0.00767186	0.0150779	0.00625123	0.0391762	0.0139798	0.00628529	0.00423608	0.0102617	0.0124726	0.00681663	0.00313859	0.006145
TraesCS4D02G305900(AT3G23990)	0.0176194	0.0130326	0.0237664	0.00371893	0.00401321	0.0033215	0.00435189	0.00919014	0.00506386	0.00385591	0.00222806	0.00384022	0.00298931	0.00382817	0.00497625	0.000557813	0.00128482	0.107974	0.0676426	0.0508139	0.0898298	0.0996945	0.106246	0.0196326	0.0179179	0.0106919	0.00563975	0.00875642	0.00842629				0.0583766	0.0117087	0.090411	0.00302027	0.00965345	0.00600481	0.0502925	0.0195373	0.00329937	0.00111573	0.0132019	0.017316	0.00663653	0.00221738	0.00630509
TraesCS4D02G310300(AT4G24770)	0.0217059	0.019167	0.0385331	0.000816443	0.000946568	0.00128591	0.000548431	0.0012776	0.000794421	0.00117823	0.00102658	0.000668996	0.000833367	0.00092787	0.000699999	0.000380581	0.000446026	0.0496821	0.0650735	0.0657729	0.0396577	0.075489	0.0192949	0.0492626	0.0650428	0.0743508	0.003822	0.00800499	0.0701118				0.0156553	0.0014277	0.00374885	0.0594419	0.04736	0.0750459	0.00460303	0.0499654	0.0575955	0.000997738	0.00129302	0.00238076	0.00215694	0.000797431	0.00072817
TraesCS4D02G311700(AT1G09830)	0.00926551	0.00947276	0.00838644	0.00654063	0.00476252	0.00728898	0.0126401	0.0419558	0.0200178	0.00906243	0.0112347	0.0135444	0.0046857	0.00291866	0.00415668	0.000926808	0.00127157	0.0560434	0.0609566	0.0691984	0.0670581	0.0732976	0.0745453	0.034355	0.0354132	0.0288096	0.0239882	0.0283124	0.0331707				0.0772959	0.0131693	0.0140977	0.011837	0.0171365	0.0111896	0.0389121	0.0144385	0.00825953	0.00546912	0.00532662	0.0111704	0.00591395	0.0098647	0.0026389
TraesCS4D02G337100(AT1G77030)	0.0247739	0.0206542	0.0297783	0.00416492	0.00109393	0.00512651	0.00386412	0.00389471	0.000930262	0.00305072	0.00405496	0.00358637	0.00499826	0.00125174	0.00366367	0.000642579	0.000926842	0.0812783	0.0716217	0.0751946	0.0693859	0.0802768	0.0795604	0.0493237	0.0397488	0.029591	0.00786248	0.01272	0.0287229				0.0754542	0.00527915	0.0166437	0.0274284	0.0312223	0.0270293	0.00694321	0.0244123	0.0214249	0.00435424	0.00380487	0.00449853	0.00378143	0.00237135	0.00360954
TraesCS4D02G356200(AT3G49680)	0.0110376	0.00761472	0.0118641	0.00443803	0.00268562	0.0039291	0.00877575	0.00359157	0.00340814	0.00465037	0.00301368	0.00361887	0.0051074	0.00475486	0.00445836	0.0006197	0.000919187	0.098817	0.104719	0.0740564	0.0802587	0.0834645	0.0769933	0.0462763	0.0344744	0.0344805	0.00401351	0.0051016	0.0117936				0.0739253	0.0098469	0.0295541	0.0139823	0.0239199	0.0157118	0.0171776	0.0160313	0.0128675	0.00844497	0.0116548	0.0130509	0.00708146	0.00462591	0.00318952
TraesCS4D02G364800(AT1G54570)	0.0130317	0.0116357	0.00926256	0.00204669	0.00210386	0.0020833	0.00289816	0.00158155	0.00175687	0.00226417	0.00218684	0.00263732	0.00326643	0.00379236	0.00298054	0.00191943	0.00116669	0.0956146	0.0985124	0.102543	0.0851499	0.11017	0.0766374	0.0457629	0.0418279	0.0350188	0.00304031	0.00220038	0.00944221				0.0970901	0.00340371	0.0327746	0.00864478	0.017735	0.0135001	0.0122011	0.0101202	0.00797865	0.0049913	0.00541396	0.00571239	0.00362103	0.000986268	0.00329339
TraesCS5A02G004000(AT1G74750)	0.0738234	0.0715661	0.0684451	0.0227017	0.0172042	0.0206778	0.0272905	0.0511143	0.0531142	0.0235728	0.00826638	0.0436376	0.0189402	0.00950455	0.0171524	0.00626792	0.0112656	0.0089555	0.0101178	0.0117896	0.0146428	0.0151795	0.0125064	0.0107927	0.0078015	0.0094606	0.0675245	0.0830441	0.0754113				0.00739283	0.00378357	0.00325625	0.0137866	0.020884	0.00659804	0.0159324	0.0118206	0.0163724	0.00442239	0.00632412	0.00438403	0.00432225	0.00374207	0.00520718
TraesCS5A02G005500(AT3G21430)	0.021352	0.011122	0.0159966	0.0148776	0.012868	0.0152975	0.0255188	0.0412844	0.0285226	0.0357123	0.00349347	0.0350214	0.003334	0.00683689	0.0225135	0.00323732	0.0155266	0.0429163	0.0392355	0.0343405	0.029855	0.039259	0.0224098	0.0281339	0.0294849	0.0259634	0.0401004	0.0368463	0.0394931				0.0382162	0.00380442	0.00614083	0.0309469	0.040385	0.0258602	0.0225469	0.0374993	0.040324	0.00510715	0.00774736	0.00653115	0.00831527	0.00233455	0.00368747
TraesCS5A02G015300(AT2G41670)	0.0502756	0.0526672	0.0613208	0.00424456	0.00338945	0.00595929	0.00605875	0.00706471	0.00261752	0.00296648	0.00336891	0.006675	0.00400466	0.00228602	0.00305668	0.000898812	0.000830599	0.0638877	0.0663309	0.0663915	0.0586971	0.0565304	0.0503586	0.0499036	0.0514925	0.0570353	0.013347	0.0246512	0.0221513				0.0322799	0.00464042	0.00664632	0.0227906	0.0271952	0.0276317	0.00775253	0.023092	0.0301895	0.00231628	0.00376273	0.00349029	0.00448371	0.00219913	0.00306765
TraesCS5A02G032500(AT1G72250)	0.00870543	0.0125801	0.0141112	0.00300993	0.000929067	0.00252823	0.0034605	0.00336453	0.00145308	0.00296167	0.00201136	0.00250764	0.00272502	0.000792851	0.00176104	0.000982031	0.000656714	0.0827025	0.0967221	0.0889356	0.112081	0.104967	0.0959128	0.0468499	0.040682	0.0292501	0.00439089	0.0038758	0.0108844				0.0897811	0.00363625	0.0201514	0.0149499	0.0227586	0.0133513	0.00807305	0.0151947	0.00921991	0.00352475	0.00313352	0.00557018	0.00404035	0.00129201	0.00352867
TraesCS5A02G047300(AT3G22330)	0.0445791	0.0607749	0.0519642	0.00406392	0.000904135	0.00476589	0.00448861	0.00333758	0.0017115	0.00239813	0.00299009	0.00576839	0.00417322	0.00214659	0.00343676	0.00102555	0.00108772	0.0716552	0.0659759	0.0675495	0.0522801	0.0691631	0.0432155	0.0554121	0.0345587	0.0406937	0.0107143	0.0129272	0.0306847				0.0843704	0.00437599	0.0162896	0.017223	0.0358666	0.0201064	0.00511934	0.0231779	0.0193606	0.00266971	0.00233781	0.00273734	0.00470214	0.00357181	0.00364504
TraesCS5A02G058400(AT3G54650)	0.00758719	0.00714702	0.0110622	0.00222197	0.0011506	0.00261584	0.00203886	0.00567133	0.00341923	0.00303423	0.00204239	0.00348913	0.00299527	0.00115345	0.0030894	0.000635517	0.000920846	0.0839045	0.0719243	0.1015	0.0947025	0.099519	0.0935792	0.0447344	0.047522	0.0282919	0.00291555	0.00275273	0.00505315				0.0989268	0.00898249	0.0359402	0.00765722	0.0146732	0.00571085	0.0258316	0.0181376	0.00643227	0.00205258	0.0111033	0.0127319	0.00535483	0.00340978	0.00638136
TraesCS5A02G064300(AT4G28430)	0.0100196	0.00740358	0.00808272	0.00280142	0.00137098	0.00250285	0.00226184	0.0030438	0.000342082	0.00283449	0.00173199	0.00183966	0.00332153	0.00264765	0.00231161	0.000388941	0.00111153	0.104851	0.106911	0.0875249	0.105264	0.0856507	0.10093	0.061428	0.0369354	0.0422854	0.0027479	0.00379777	0.007714				0.0903007	0.00323694	0.0182042	0.00718112	0.0241853	0.0106862	0.00765714	0.0123172	0.0069823	0.00343227	0.00308317	0.00452271	0.00468545	0.00145898	0.00201016
TraesCS5A02G101500(AT2G16360)	0.00731305	0.00723641	0.00684717	0.00538269	0.00447965	0.00634145	0.00870619	0.0117426	0.011906	0.00568562	0.00437739	0.00776939	0.00594311	0.00443113	0.00588825	0.000650335	0.001456	0.0871867	0.0510212	0.0605168	0.105561	0.0870309	0.092759	0.0182882	0.0159221	0.0183502	0.00612546	0.00756917	0.0100789				0.0707211	0.0204274	0.0722674	0.0031796	0.0162479	0.00499524	0.0433093	0.0277136	0.00773999	0.0041948	0.0123638	0.0265795	0.0139291	0.00445236	0.00531274
TraesCS5A02G101900(AT3G07770)	0.0266412	0.0304203	0.0328714	0.00322804	0.00192274	0.00479648	0.0035466	0.0107699	0.00254761	0.00241195	0.00413255	0.00521396	0.00321333	0.00248837	0.00299022	0.000716544	0.000960679	0.0704449	0.0867217	0.0667578	0.0591315	0.0715964	0.0621114	0.0346858	0.0386722	0.0416761	0.0152767	0.0221916	0.0398904				0.0600148	0.00621263	0.0144634	0.0237305	0.0298566	0.0311279	0.00899125	0.0281145	0.0274778	0.002111	0.00408746	0.00658499	0.00336146	0.00137644	0.00446092
TraesCS5A02G107500(AT1G69390)	0.0358768	0.0534979	0.0724755	0.0102435	0.00727588	0.00916278	0.0166315	0.0591852	0.0223672	0.0167617	0.0107839	0.0174879	0.0115618	0.011915	0.00890563	0.00235951	0.00310644	0.0206252	0.0229127	0.0281688	0.0354451	0.0238	0.0237032	0.010253	0.0166744	0.0191363	0.102053	0.111465	0.0617991				0.01232	0.00609793	0.00825481	0.00668474	0.0151736	0.013215	0.026953	0.0114436	0.00940079	0.00771089	0.00955429	0.0139556	0.00703949	0.00329448	0.00326774
TraesCS5A02G115200(AT2G43970)	0.0230291	0.0200618	0.0349172	0.00265974	0.00193314	0.00345374	0.00383814	0.00971457	0.00190784	0.00221381	0.00339934	0.0026629	0.00436077	0.00152	0.00246186	0.00070944	0.000909124	0.0699768	0.0628953	0.0833896	0.077689	0.0726228	0.0586861	0.041157	0.0420419	0.0359567	0.0154278	0.0235651	0.0312563				0.0486988	0.00928874	0.0210176	0.029151	0.0276111	0.0317684	0.0158693	0.0302037	0.0255013	0.00284879	0.00419152	0.00655112	0.00604109	0.00263265	0.00420822
TraesCS5A02G121900(AT1G22660)	0.00659712	0.00917145	0.00592914	0.0116648	0.00893002	0.0110891	0.0264665	0.0339662	0.0347376	0.0267925	0.00559105	0.0177009	0.0045548	0.00616469	0.0102823	0.00194587	0.00572397	0.0524914	0.0572252	0.0632553	0.0581945	0.0594388	0.0614925	0.0399162	0.0291984	0.0233191	0.0425227	0.0393766	0.0255946				0.0621381	0.00569325	0.0127912	0.0209778	0.0328473	0.0125036	0.0153954	0.0137935	0.0121719	0.00490103	0.00561077	0.00455371	0.00755726	0.00525045	0.00448175
TraesCS5A02G133900(AT3G06130)	0.0122288	0.00546755	0.0130106	0.00552977	0.00485167	0.00407287	0.0062891	0.00766985	0.00680165	0.00681315	0.00356239	0.00452965	0.00802464	0.00441529	0.00675227	0.00100446	0.000921192	0.087052	0.0766384	0.063358	0.0935499	0.0784814	0.0933136	0.0384826	0.0251192	0.0209528	0.00266518	0.00260981	0.0055667				0.0900081	0.0144145	0.0533833	0.00451994	0.0182185	0.0121292	0.0349945	0.01674	0.0047495	0.00477128	0.0137355	0.0190426	0.0111026	0.00648799	0.00596793
TraesCS5A02G146300(AT3G08570)	0.0259215	0.019176	0.0261116	0.00392579	0.00220177	0.00349309	0.00278159	0.00164412	0.00128391	0.00190971	0.00317462	0.00143512	0.00423893	0.00528675	0.00449675	0.00183734	0.00575504	0.0582014	0.074828	0.0701599	0.0185782	0.0476391	0.00777198	0.0632926	0.0719561	0.0626699	0.00421296	0.0078184	0.0632163				0.00857314	0.00318224	0.00268988	0.0652238	0.0514802	0.0651338	0.00623998	0.0526906	0.0598332	0.00391361	0.00312282	0.00364086	0.0028256	0.00260012	0.00383188
TraesCS5A02G149200(AT3G08850)	0.061471	0.0557177	0.0894196	0.00767827	0.00556942	0.0142682	0.00939038	0.0146835	0.0123674	0.00832588	0.00345377	0.0103838	0.00621886	0.00847792	0.00701906	0.00208331	0.00354404	0.0468937	0.0458208	0.0451754	0.0505628	0.0596462	0.0296736	0.0338872	0.0238077	0.018623	0.0247767	0.0327492	0.023009				0.0489724	0.00454973	0.0261302	0.0262634	0.0276476	0.0197854	0.0202784	0.0216017	0.0308974	0.00224501	0.00330569	0.00502069	0.00212783	0.00203677	0.00444033
TraesCS5A02G152400(AT2G40300)	0.0235623	0.0269255	0.0578971	0.00437389	0.00352745	0.00451993	0.00409294	0.00421959	0.0022293	0.0040221	0.00614365	0.00455141	0.0508556	0.00464321	0.00532956	0.0052062	0.0137931	0.0222419	0.0328266	0.0380775	0.0123205	0.0207587	0.00669531	0.057525	0.0431744	0.0528675	0.0173192	0.0334023	0.0386374				0.0213787	0.0234366	0.0413791	0.0388411	0.0619372	0.0377348	0.0076682	0.0402655	0.0624818	0.00956306	0.00307958	0.00482253	0.0216193	0.0136333	0.0104201
TraesCS5A02G157200(AT3G45850)	0.0149077	0.0148435	0.0159046	0.00196705	0.00075299	0.00276239	0.00321806	0.00338197	0.00186042	0.00255877	0.00271786	0.00357057	0.00386319	0.00220023	0.00233572	0.00125393	0.00053804	0.0936881	0.0973024	0.076643	0.0719762	0.106296	0.0755218	0.0526818	0.0411592	0.0242932	0.00417395	0.00611012	0.0211739				0.0784383	0.00420192	0.0194753	0.0245628	0.0308634	0.017127	0.00759906	0.0300818	0.0185935	0.0028311	0.00396388	0.00502561	0.00480575	0.000642209	0.00213156
TraesCS5A02G162300(AT1G80040)	0.136449	0.133905	0.102005	0.00656516	0.00449922	0.00699716	0.00862736	0.00409651	0.0106612	0.00508997	0.00283102	0.00710515	0.00527489	0.00684865	0.00481455	0.00584979	0.00495691	0.0396697	0.0339747	0.0421404	0.0435156	0.0364078	0.0375327	0.0226142	0.0220746	0.0161157	0.0447358	0.0548806	0.0281798				0.0264496	0.00600392	0.00856675	0.00393586	0.00825969	0.0080787	0.00777455	0.00401192	0.00618083	0.00359045	0.0062506	0.00388789	0.00939124	0.0126157	0.00658457
TraesCS5A02G188100(AT1G74030)	0.0110969	0.00802478	0.0128066	0.00289588	0.00287506	0.00443035	0.00400718	0.00963479	0.00377512	0.00391224	0.00311526	0.00480932	0.00398983	0.00266917	0.00495249	0.000744615	0.00031733	0.0924698	0.0819001	0.0717139	0.0904854	0.0885956	0.0880392	0.0382032	0.0312532	0.0309956	0.00338018	0.00533669	0.00944381				0.0831135	0.0129495	0.0606163	0.00885915	0.0151658	0.0111878	0.025399	0.0136865	0.00843433	0.00255599	0.00967497	0.0180012	0.00562107	0.00453019	0.00433103
TraesCS5A02G189600(AT1G80070)	0.0394818	0.0438201	0.0522781	0.00461492	0.00153459	0.00249058	0.00325248	0.00171299	0.000772425	0.00164685	0.0017843	0.00201942	0.00206222	0.0022847	0.0010179	0.00117725	0.000859169	0.0545349	0.0539925	0.0821149	0.0485434	0.050724	0.0258886	0.049576	0.043879	0.0475522	0.0113409	0.0116334	0.0539973				0.033904	0.00295526	0.0109227	0.0412192	0.0488102	0.0490053	0.00292743	0.0480709	0.0482711	0.00224405	0.00290668	0.00366813	0.00367379	0.0015668	0.00326764
TraesCS5A02G195900(AT4G14000)	0.015348	0.0130708	0.0261242	0.00782823	0.00533254	0.0091645	0.0196339	0.0354107	0.0326943	0.00994369	0.00245484	0.0162551	0.00417128	0.00315069	0.00565031	0.00208256	0.00598894	0.044556	0.0473836	0.0486235	0.0335167	0.049801	0.0147169	0.044191	0.0424088	0.0434889	0.0276396	0.0373373	0.0649107				0.0192261	0.00344185	0.00663849	0.0442622	0.0408785	0.0422849	0.0153034	0.041872	0.0405953	0.00563703	0.00332357	0.0065707	0.00481227	0.00549111	0.00678414
TraesCS5A02G206300(AT4G02070)	0.0275399	0.022489	0.0237684	0.000721843	0.00086949	0.00268892	0.00123443	0.000950719	0.000746635	0.000297592	0.00106957	0.0012508	0.00185746	0.00143105	0.000842713	0.00151206	0.00219838	0.0728361	0.0761186	0.0745506	0.0336831	0.0743681	0.0170059	0.0577577	0.0566654	0.057936	0.00454107	0.00885673	0.0726118				0.0149837	0.0011563	0.00457959	0.0393763	0.0430065	0.0598371	0.00351319	0.0727029	0.0508799	0.0016847	0.00183478	0.0021175	0.00167592	0.00107349	0.00317827
TraesCS5A02G224200(AT5G57950)	0.145097	0.140412	0.144124	0.00461993	0.00495213	0.00404328	0.00407552	0.00472458	0.0044189	0.00446742	0.00298541	0.00455752	0.0114611	0.00349182	0.00328647	0.00166161	0.00174182	0.0225578	0.0227814	0.0163955	0.0140671	0.0163173	0.01767	0.0191389	0.0224416	0.0157544	0.0776471	0.090757	0.0678837				0.023378	0.00776014	0.0073516	0.00335655	0.00749038	0.00447892	0.0037195	0.00359244	0.00435135	0.00292082	0.00379061	0.00316629	0.0099712	0.00801062	0.0131287
TraesCS5A02G227800(AT1G26880)	0.00754719	0.00736984	0.00735693	0.00474616	0.00634156	0.00569114	0.0129536	0.00938965	0.011866	0.0081785	0.00446502	0.00755685	0.00482492	0.00472839	0.00473047	0.000723687	0.00117191	0.0680673	0.0669878	0.0826377	0.0762564	0.0728398	0.0736255	0.0397793	0.0222307	0.0273186	0.00530988	0.00554673	0.00859777				0.0932694	0.0258934	0.0490343	0.0109079	0.0193602	0.00959395	0.0270848	0.0195504	0.00648359	0.00862827	0.0153503	0.0296796	0.010639	0.0106462	0.00503941
TraesCS5A02G247100(AT4G38100)	0.00940712	0.00616192	0.00986139	0.00253038	0.00271743	0.00301119	0.00411162	0.0107594	0.00549578	0.00611116	0.00229283	0.00389774	0.00353101	0.00340202	0.00292897	0.00231176	0.0010231	0.0918587	0.0872663	0.0881906	0.0846693	0.0931495	0.0757479	0.0430822	0.0294289	0.0268991	0.00474968	0.00344595	0.00662645				0.0971333	0.0141136	0.0415481	0.00605979	0.0154997	0.00637892	0.0361661	0.0124218	0.00400429	0.00269209	0.0128362	0.0165469	0.010152	0.00445325	0.00532469
TraesCS5A02G247400(AT3G21110)	0.0134424	0.0136728	0.0165164	0.00402597	0.0029505	0.00447794	0.0105022	0.0221612	0.0109899	0.00366491	0.00970708	0.00718208	0.00429239	0.00211769	0.00253532	0.000607425	0.00149885	0.0789256	0.082364	0.0836916	0.0663109	0.0805034	0.0782824	0.0502218	0.038419	0.0321779	0.0218439	0.0241643	0.0274043				0.0659561	0.00715442	0.0131938	0.0136507	0.0211243	0.0123439	0.0214572	0.0155119	0.0110718	0.00329	0.00396224	0.00425774	0.00673411	0.00289008	0.00274747
TraesCS5A02G268100(AT5G09590)	0.0865518	0.0767965	0.123514	0.00794273	0.0102071	0.00874343	0.0115177	0.0160349	0.00527411	0.00484033	0.00345584	0.00912302	0.00911764	0.00638786	0.005169	0.00182034	0.00200744	0.0430993	0.0522631	0.0407016	0.0710254	0.0542327	0.0697333	0.0179298	0.0129642	0.00876261	0.026158	0.0413393	0.013734				0.0455312	0.00916928	0.0276144	0.00238632	0.00603902	0.00433006	0.0189639	0.006697	0.00181023	0.00345806	0.00798231	0.00715521	0.00598671	0.00638	0.00604968
TraesCS5A02G291000(AT3G15000)	0.0534474	0.0479226	0.0541059	0.00480154	0.00133232	0.00268073	0.00488189	0.00452802	0.000751686	0.00271287	0.00446194	0.00441036	0.00415381	0.000936063	0.00295442	0.000535951	0.00074671	0.076099	0.0691932	0.0892765	0.062472	0.0520099	0.0675914	0.0384971	0.0298826	0.0448424	0.0131261	0.0143083	0.0255118				0.0744412	0.00657206	0.00930483	0.0192143	0.0213167	0.0196859	0.0082389	0.0202629	0.0194467	0.00321596	0.00187457	0.00350798	0.00655841	0.00341781	0.00476734
TraesCS5A02G304700(AT3G25500)	0.021713	0.0213673	0.0271021	0.00178764	0.000555982	0.000758731	0.00107878	0.00219216	0.000634882	0.00237138	0.000891685	0.000730138	0.00259623	0.000400234	0.00242886	0.000998841	0.00099878	0.0760299	0.0678996	0.0799753	0.0328881	0.053415	0.0134609	0.0704782	0.0505757	0.0763512	0.00293777	0.00805557	0.0611706				0.0190968	0.00347849	0.00527608	0.0495872	0.0490091	0.055921	0.00591344	0.0618955	0.0579526	0.00150347	0.00166317	0.00289018	0.00159665	0.00101844	0.00135318
TraesCS5A02G307100(AT1G09770)	0.0182473	0.0134486	0.0213603	0.0036351	0.00199332	0.00415042	0.00546895	0.00742916	0.00358241	0.00360748	0.00442645	0.00422562	0.00421419	0.00218574	0.00227479	0.00086728	0.000915949	0.0697913	0.0783343	0.0665217	0.0857797	0.0854559	0.0774311	0.0440004	0.0345618	0.0404313	0.00959172	0.00983431	0.0228888				0.0773927	0.00606641	0.0213456	0.0230518	0.0353198	0.02816	0.0135657	0.0247341	0.0220061	0.00296563	0.00368305	0.00552074	0.00455258	0.001046	0.00393467
TraesCS5A02G324100(AT3G63390)	0.0377423	0.0317564	0.0542083	0.00351776	0.00361514	0.00351338	0.00211118	0.0108262	0.00414835	0.0030838	0.00220129	0.00222243	0.00374527	0.0027195	0.00397807	0.000771634	0.000873314	0.0873765	0.0761563	0.084435	0.0733241	0.0752551	0.0748389	0.0394594	0.0321274	0.0291268	0.0179051	0.0184967	0.0110588				0.0925415	0.0057635	0.0302953	0.0099318	0.012424	0.00701228	0.0185644	0.00605717	0.00609672	0.00261463	0.00320212	0.00536898	0.00435167	0.00234251	0.00283915
TraesCS5A02G331900(AT5G58230)	0.0306854	0.0219237	0.0418305	0.00370201	0.00207781	0.00100161	0.000904507	0.00212024	0.000690699	0.00187264	0.000975144	0.000575507	0.00222543	0.000788163	0.00161644	0.00109437	0.000999383	0.0542278	0.0611691	0.0776249	0.0302931	0.0576332	0.0162064	0.0493031	0.0548155	0.057605	0.00308823	0.00991944	0.0674444				0.0264042	0.0023591	0.00739396	0.0554181	0.0626135	0.0619094	0.00687724	0.059822	0.0507867	0.0029535	0.00243486	0.00191616	0.00224434	0.00115321	0.00130008
TraesCS5A02G358100(AT5G45540)	0.0116502	0.00548651	0.0137131	0.00646555	0.00451736	0.00688166	0.0134913	0.00850351	0.0138744	0.00921395	0.00393002	0.0102855	0.00521712	0.00487681	0.00468013	0.00168159	0.0029189	0.0810815	0.0705941	0.0785723	0.0650229	0.0796721	0.0891876	0.0255982	0.0129868	0.0176052	0.00637893	0.00657761	0.00711315				0.0803338	0.0153198	0.0530925	0.00891763	0.0275384	0.00464033	0.0421446	0.0231415	0.0141866	0.00458192	0.0114163	0.0174979	0.0166521	0.00803054	0.00472803
TraesCS5A02G378400(AT3G54650)	0.105924	0.0992751	0.108499	0.00864026	0.00452076	0.00775141	0.00710509	0.00307797	0.00397178	0.00654376	0.00290277	0.00541047	0.0103355	0.00621067	0.00541439	0.00423284	0.0042928	0.0399734	0.050852	0.045866	0.0363052	0.0358844	0.0352539	0.0310863	0.0276886	0.0285761	0.0410307	0.0515202	0.0422674				0.0233353	0.00526805	0.00715622	0.0103209	0.0133046	0.017927	0.00522913	0.0117894	0.0116534	0.00843102	0.00504788	0.00333096	0.00640788	0.00537271	0.00501272
TraesCS5A02G398800(AT2G14880)	0.0103805	0.0114592	0.0155465	0.00337116	0.00215037	0.00281019	0.00488647	0.0130324	0.00468262	0.00418247	0.00214311	0.00556833	0.00504928	0.00290797	0.00255982	0.00156553	0.000660646	0.0424256	0.0403575	0.0368457	0.0492514	0.0572269	0.0481464	0.0328317	0.0366682	0.0343511	0.00846932	0.0133965	0.0490147				0.0481074	0.0290453	0.0383914	0.0284363	0.0419739	0.0404916	0.0415429	0.0539054	0.0423496	0.00963617	0.0227377	0.025882	0.0191572	0.0069707	0.00943092
TraesCS5A02G416600(AT5G44450)	0.063353	0.0569261	0.0643921	0.00505309	0.00155626	0.00424147	0.00446578	0.00394209	0.00116228	0.00285172	0.00458551	0.00308014	0.00348776	0.00173802	0.00220273	0.00120133	0.000792689	0.0662162	0.0741088	0.0793446	0.0759451	0.0804605	0.0642414	0.0463094	0.0306188	0.0294492	0.0108481	0.0154395	0.0164386				0.0671387	0.00533616	0.00818377	0.018131	0.0193347	0.0122214	0.00714762	0.0140499	0.0114102	0.00221254	0.00198714	0.00207929	0.0067809	0.0045412	0.0049931
TraesCS5A02G439100(AT3G09630)	0.00892793	0.0106303	0.0102147	0.00498912	0.00337963	0.0047255	0.0131654	0.00882284	0.0124088	0.00595983	0.0037796	0.00872029	0.00334561	0.00386155	0.00425999	0.000679393	0.000698228	0.0870659	0.0824864	0.075217	0.0940708	0.0915491	0.0771661	0.034551	0.026137	0.0274188	0.00468572	0.00608337	0.00685515				0.084872	0.0117261	0.0330152	0.0076653	0.0228333	0.00838993	0.0380106	0.0124712	0.00668477	0.00504951	0.00881401	0.0176505	0.00645483	0.00872986	0.00577804
TraesCS5A02G450800(AT1G09770)	0.0149047	0.0129477	0.0108264	0.00421011	0.00259626	0.00341738	0.00608583	0.0143067	0.00683029	0.0054926	0.00411938	0.005161	0.00288665	0.00161196	0.00390603	0.000959176	0.00165882	0.0803925	0.0877098	0.0786052	0.0888957	0.0874303	0.0795708	0.0539875	0.0335454	0.0362997	0.017769	0.0179126	0.0135917				0.0817469	0.00811058	0.0255325	0.0124876	0.0206496	0.00788752	0.0206446	0.0146338	0.00987894	0.00230636	0.00505662	0.0051433	0.00315021	0.00225678	0.00288344
TraesCS5A02G452200(AT5G62620)	0.0339393	0.0310686	0.0461528	0.00222222	0.0020609	0.0031149	0.00408224	0.0027216	0.00346186	0.00209632	0.00180818	0.00319855	0.00230803	0.00180443	0.00298693	0.00289034	0.0019525	0.0700297	0.0584244	0.0516415	0.0167668	0.0481395	0.00793872	0.0585171	0.0540821	0.0636115	0.00960751	0.018364	0.0674743				0.0094029	0.00470696	0.0032079	0.0616919	0.0586426	0.0574889	0.00336085	0.0594383	0.052488	0.00208364	0.00146242	0.0012753	0.00356822	0.00455179	0.00416338
TraesCS5A02G452400(AT2G01250)	0.00743822	0.00581254	0.00745335	0.00591564	0.00546888	0.00729181	0.011794	0.00852154	0.0142075	0.00660942	0.0057837	0.00934832	0.00576014	0.00485581	0.00573863	0.000484995	0.000764169	0.0779221	0.0763204	0.0665172	0.101591	0.0748182	0.0756364	0.0222687	0.0341869	0.020678	0.00693597	0.00564098	0.00731657				0.0667128	0.0181131	0.0627989	0.00827178	0.0261631	0.00720465	0.0382776	0.014512	0.00574373	0.00583594	0.0116813	0.0204083	0.00800393	0.0151175	0.00807416
TraesCS5A02G455900(AT5G59870)	0.016774	0.0120191	0.0135978	0.00763656	0.00487375	0.00263878	0.0027363	0.00438066	0.00366243	0.00500885	0.00230858	0.00256687	0.00772123	0.00186174	0.00560303	0.00148668	0.00335173	0.0819622	0.0985514	0.0894922	0.0586956	0.069908	0.0590194	0.0409511	0.0524218	0.0526721	0.00309631	0.00417171	0.0246176				0.059249	0.00182599	0.0129487	0.0275612	0.029045	0.0367994	0.00494953	0.0328683	0.0326434	0.00335813	0.00488915	0.00713287	0.00794896	0.00269844	0.00229445
TraesCS5A02G465500(AT5G59870)	0.0252677	0.0138433	0.0204076	0.00608404	0.00453474	0.00223122	0.00244666	0.00382841	0.00285304	0.00753677	0.00320677	0.00125334	0.00688698	0.00205942	0.00567373	0.0013623	0.00202292	0.0924431	0.110327	0.074669	0.0565218	0.0682645	0.0542267	0.0396143	0.0444028	0.0480293	0.00345948	0.00595428	0.0271133				0.0653598	0.00332826	0.0165092	0.0249959	0.0265335	0.0283095	0.00499319	0.035677	0.0252261	0.00346364	0.00614963	0.00797173	0.00922865	0.00265515	0.0030741
TraesCS5A02G467500(AT3G10690)	0.0193085	0.0151353	0.0219956	0.00293682	0.00181538	0.00153186	0.00268554	0.00506737	0.00286818	0.00247218	0.00152596	0.00190382	0.0010689	0.00177646	0.00181716	0.00117894	0.00129411	0.0545751	0.0654467	0.0587531	0.0289747	0.0693663	0.0163332	0.059902	0.0518081	0.04869	0.00513943	0.00656586	0.0512748				0.0254767	0.011325	0.0155582	0.0347418	0.0627093	0.0588543	0.0116401	0.0605254	0.0518241	0.0112984	0.0159179	0.0172111	0.00857548	0.0065235	0.00460725
TraesCS5A02G480600(AT1G07570)	0.0103345	0.0143109	0.0137904	0.0197512	0.0153148	0.0110067	0.0255119	0.0118708	0.0511002	0.0692115	0.00807336	0.0123998	0.00831679	0.0336551	0.0146298	0.0159392	0.0252852	0.0369684	0.0421461	0.0511092	0.0212017	0.0366249	0.0216519	0.0373858	0.0266767	0.0348994	0.00460753	0.0206473	0.0385346				0.00583899	0.00455408	0.0031511	0.035067	0.0269442	0.0405653	0.00651767	0.0328389	0.0376883	0.0183818	0.0235922	0.0190096	0.00411887	0.00314283	0.00563354
TraesCS5A02G510500(AT1G77030)	0.0365774	0.0259717	0.0382509	0.0048155	0.00244017	0.00332515	0.00428174	0.00384555	0.000850996	0.00125846	0.00474115	0.00357305	0.00483815	0.00183633	0.00235598	0.000698643	0.000746463	0.0938946	0.078011	0.0811696	0.055152	0.0741509	0.0550849	0.0455277	0.0373813	0.0338921	0.00755421	0.0115143	0.0345941				0.072976	0.00427073	0.0146434	0.0244222	0.0290686	0.0317002	0.00605783	0.0267393	0.0232665	0.00230541	0.00215217	0.0034533	0.00632215	0.00124748	0.00304066
TraesCS5A02G531200(AT3G49680)	0.00912824	0.0106768	0.0109691	0.00250328	0.00207986	0.00396895	0.00469109	0.00422939	0.00281476	0.00266006	0.00372471	0.00311586	0.0045818	0.00241164	0.00273832	0.000699397	0.000783128	0.095762	0.0839077	0.0889038	0.0778826	0.0891921	0.0823114	0.050614	0.0410245	0.0483673	0.00469057	0.00514006	0.0110379				0.0852401	0.00683874	0.0263395	0.0135718	0.0294699	0.0126189	0.0150621	0.0160028	0.0151369	0.00491412	0.00680881	0.00692178	0.0046554	0.00248021	0.00332856
TraesCS5B02G004400(AT3G21430)	0.0189284	0.0183106	0.0216409	0.0117838	0.0115476	0.0170016	0.0233061	0.0207498	0.0186957	0.020534	0.00492479	0.0183176	0.00305021	0.00681353	0.0158376	0.00359326	0.0144304	0.0451466	0.0424568	0.0508359	0.0310911	0.0482622	0.0194496	0.0511849	0.0424457	0.0394953	0.0207508	0.0254036	0.0498527				0.0201834	0.00127125	0.00448308	0.0463229	0.0436426	0.0404974	0.011015	0.0461778	0.0537861	0.002007	0.00473722	0.00302333	0.00250924	0.00163214	0.00287058
TraesCS5B02G013600(AT2G41670)	0.0229156	0.0180457	0.0194015	0.00296186	0.00239286	0.00307684	0.00361135	0.0144419	0.00332389	0.00358436	0.00593781	0.00416905	0.00435936	0.00263711	0.00349787	0.000680458	0.00109017	0.0894217	0.0754948	0.0820359	0.0797619	0.0730825	0.0814672	0.050702	0.0373787	0.0409924	0.0156551	0.0183919	0.0229419				0.0752547	0.0076159	0.0194041	0.0105743	0.0195944	0.0131628	0.0150353	0.0137446	0.0183198	0.00346005	0.00439885	0.0059872	0.00430475	0.00143904	0.00425043
TraesCS5B02G013800(AT3G46940)	0.0239881	0.0192339	0.024283	0.00489609	0.00275965	0.00165068	0.00415534	0.00356032	0.00326454	0.00337376	0.00130169	0.0019584	0.00603209	0.00164299	0.00419985	0.00302837	0.0032542	0.0837505	0.0994698	0.0620217	0.0558026	0.0608753	0.0413706	0.0394035	0.0468887	0.0425001	0.0070407	0.00510104	0.0390357				0.0460148	0.00369301	0.00906468	0.0358221	0.0443346	0.0480666	0.00523558	0.0322887	0.0431246	0.00835606	0.009147	0.00766587	0.00706639	0.00217051	0.0021064
TraesCS5B02G032700(AT1G72250)	0.0135415	0.0105484	0.006969	0.0030652	0.000759227	0.00371163	0.00304291	0.00329255	0.00175057	0.00321539	0.002917	0.00295089	0.00392924	0.00278331	0.00241194	0.000446362	0.000942108	0.0837119	0.0982252	0.0928078	0.0819518	0.10133	0.0935082	0.0465099	0.0377197	0.0338071	0.00395856	0.00719619	0.0127703				0.0920322	0.00464099	0.0228459	0.0171045	0.0319161	0.0122105	0.0108376	0.0100278	0.0151901	0.00323556	0.00409759	0.00654132	0.00648149	0.00115737	0.00190677
TraesCS5B02G052100(AT3G22330)	0.030828	0.030527	0.0386582	0.00309063	0.00200813	0.00243562	0.00357736	0.00300942	0.00131403	0.00124543	0.00309221	0.00409659	0.0034771	0.0023531	0.00253542	0.000972924	0.00100129	0.071768	0.0697363	0.0681647	0.081695	0.0837192	0.0761412	0.0576259	0.0482329	0.0376253	0.0115944	0.0110018	0.015492				0.0881432	0.00543312	0.0133063	0.0220381	0.0310057	0.0132024	0.00733145	0.0193743	0.0106091	0.00248005	0.00442275	0.00497362	0.00484013	0.00256868	0.00325193
TraesCS5B02G058300(AT3G54650)	0.00992101	0.0115869	0.0135986	0.00248074	0.000876573	0.00255397	0.00255582	0.00335823	0.00102052	0.00131962	0.00522875	0.0029323	0.00184119	0.00133512	0.00127038	0.000544817	0.000651922	0.105104	0.0879917	0.0868661	0.0777308	0.0937826	0.0858218	0.0510697	0.0484117	0.0389868	0.00304497	0.00793593	0.015498				0.0890438	0.00700373	0.0144419	0.0162517	0.0289735	0.0141965	0.0127057	0.0162894	0.0116954	0.00281814	0.00506656	0.00603647	0.0045465	0.00215499	0.00345557
TraesCS5B02G068400(AT4G28430)	0.0150202	0.0106342	0.0135631	0.00513936	0.00113302	0.00228526	0.00259793	0.00372389	0.000844309	0.00221734	0.00398067	0.00283484	0.00333214	0.00205661	0.00229544	0.000847585	0.000827073	0.0911806	0.0713338	0.0848034	0.0811129	0.0802866	0.109162	0.0572431	0.0476792	0.0377972	0.00504952	0.00450383	0.013176				0.0881165	0.00507663	0.0271753	0.0127998	0.0239653	0.0221619	0.0116784	0.0157655	0.0125942	0.00156848	0.00593582	0.00808887	0.00345161	0.000975043	0.0039855
TraesCS5B02G078600(AT3G19540)	0.00842157	0.00997999	0.0109204	0.00540104	0.00301482	0.00434554	0.00637316	0.0114143	0.00712348	0.00728352	0.00487553	0.00550743	0.00578958	0.00441421	0.00591832	0.000541144	0.000808725	0.0832979	0.0548019	0.048136	0.0824609	0.0977203	0.103239	0.0156978	0.0204628	0.0111297	0.00680098	0.00445899	0.00947302				0.0697668	0.0244095	0.0736407	0.00582565	0.0191777	0.00595957	0.0479019	0.0305787	0.004524	0.00708539	0.0183041	0.026318	0.0122451	0.00775202	0.00669859
TraesCS5B02G106300(AT3G07770)	0.035555	0.0415853	0.0603938	0.00667914	0.00293453	0.0053922	0.0066572	0.0148058	0.00356562	0.0037324	0.00538782	0.00524807	0.00563113	0.00313339	0.00464958	0.00348627	0.00143616	0.0697107	0.0488666	0.0644939	0.0752156	0.0676489	0.0718776	0.036297	0.0297109	0.0266985	0.0262332	0.0377496	0.0157963				0.0591836	0.00929944	0.0285435	0.00977297	0.020105	0.0121341	0.017326	0.0142626	0.013629	0.00401349	0.00708504	0.00752805	0.00476938	0.00642486	0.00535062
TraesCS5B02G116900(AT1G48410)	0.0783923	0.0927472	0.0739975	0.00747944	0.00533177	0.00635257	0.0107009	0.016798	0.00946795	0.00884407	0.00631362	0.0099349	0.00905789	0.00821341	0.00608887	0.0026164	0.00338392	0.0369483	0.0258482	0.0330226	0.033807	0.0331605	0.0155026	0.0340119	0.0332746	0.0336674	0.0400272	0.0545899	0.0674073				0.0083677	0.00391212	0.00550905	0.0260606	0.0240316	0.0263393	0.0101967	0.0381876	0.0329562	0.00478513	0.00512084	0.00615333	0.00428956	0.00210029	0.00500185
TraesCS5B02G118100(AT1G73820)	0.0125318	0.0100365	0.0212655	0.00854873	0.00466016	0.00818978	0.0244429	0.0377055	0.026095	0.00660152	0.00366354	0.0155905	0.00382948	0.00458204	0.00581665	0.00250044	0.00488543	0.0442246	0.0427839	0.0497542	0.0331578	0.0386189	0.0236162	0.0333873	0.0342886	0.0413976	0.0327012	0.0303935	0.0649263				0.0254623	0.0116086	0.0110879	0.0333561	0.0426182	0.040507	0.0237429	0.050684	0.0520779	0.00529791	0.00537181	0.00656463	0.00628383	0.00663474	0.00850683
TraesCS5B02G121000(AT2G43970)	0.014719	0.0153779	0.0194722	0.00355621	0.00179474	0.00296587	0.0037095	0.00681779	0.0013371	0.0023777	0.00330415	0.00232742	0.00432373	0.00210031	0.00394627	0.000775913	0.000483497	0.079686	0.0813822	0.0813953	0.0991173	0.0765309	0.089797	0.0492083	0.0379052	0.0324522	0.00908672	0.00939125	0.0205262				0.0748732	0.00645286	0.0193056	0.0213872	0.0311033	0.019292	0.0113535	0.0142454	0.0196311	0.00291686	0.00440138	0.00673951	0.00665432	0.00157507	0.00420084
TraesCS5B02G122100(AT1G22660)	0.0339866	0.0270693	0.03721	0.0034617	0.00344359	0.00566865	0.00875573	0.00543865	0.00473601	0.00632631	0.00251069	0.0045444	0.00664514	0.00660579	0.00988641	0.00280427	0.00474597	0.0440408	0.0706466	0.0549568	0.0269629	0.05262	0.01402	0.0436522	0.0535573	0.0568069	0.00572665	0.0174304	0.065591				0.00916337	0.00259841	0.0031019	0.0483253	0.0562117	0.0538932	0.00858928	0.0568616	0.0535839	0.00511688	0.00560552	0.00470851	0.00391309	0.00502591	0.00345076
TraesCS5B02G129700(AT3G12580)	0.0752762	0.0549241	0.0888854	0.0104737	0.00742345	0.0116371	0.0113067	0.0229012	0.00936357	0.0060813	0.00683944	0.0133674	0.00670963	0.00629813	0.00473427	0.00112345	0.00138991	0.0414785	0.0467262	0.0349044	0.0552681	0.0467558	0.0480212	0.0232407	0.0204304	0.0170941	0.0518419	0.0502706	0.0365241				0.0431674	0.00529287	0.016226	0.0131478	0.0209633	0.0108107	0.0209781	0.0162303	0.0123653	0.0040742	0.00537412	0.00569195	0.00622193	0.00442813	0.0037369
TraesCS5B02G131600(AT3G06130)	0.00790295	0.00654225	0.00986829	0.00471882	0.00487335	0.00519253	0.00955852	0.00447786	0.00799274	0.00851323	0.00446406	0.00874886	0.00407225	0.0044298	0.0050587	0.000589932	0.000933011	0.0811357	0.0810656	0.0706827	0.0838945	0.0944852	0.0852043	0.0430817	0.030407	0.0243081	0.0024468	0.00292427	0.00482536				0.0773494	0.0185309	0.0368889	0.00930666	0.020354	0.0111099	0.0253794	0.0218159	0.00703631	0.00664864	0.0144633	0.0224134	0.0109315	0.00981707	0.00555633
TraesCS5B02G145100(AT3G08570)	0.0177955	0.0204169	0.0296595	0.00127866	0.00157006	0.00115174	0.00089389	0.000793584	0.00152727	0.0012646	0.00174926	0.00104332	0.00221895	0.00205142	0.00124588	0.00107808	0.00115489	0.0540467	0.0803138	0.0534917	0.0385775	0.0731949	0.0102634	0.0587805	0.0420416	0.0665167	0.00264935	0.00900795	0.0726939				0.0149419	0.00193274	0.0023961	0.0551558	0.0659678	0.0717625	0.00351891	0.0684944	0.0565505	0.00140719	0.00129635	0.00361448	0.00228488	0.00095885	0.00124612
TraesCS5B02G147900(AT3G08850)	0.0583098	0.058825	0.0887702	0.0106421	0.00794661	0.0109798	0.00962175	0.011824	0.00560206	0.00708317	0.00373444	0.00531553	0.00544613	0.0090139	0.00584489	0.00207222	0.00390116	0.051377	0.0546414	0.0492968	0.0685715	0.0592209	0.0475263	0.0252458	0.0146571	0.01802	0.031436	0.0294075	0.0226401				0.055809	0.00775215	0.0265059	0.0229409	0.024575	0.0121574	0.0175916	0.0201417	0.00985532	0.00232047	0.00360249	0.00802484	0.0036444	0.0034923	0.00461338
TraesCS5B02G151000(AT2G40300)	0.0253514	0.0195005	0.037841	0.00184532	0.00251101	0.00349278	0.00369849	0.00325286	0.00379981	0.00359098	0.00417577	0.00480189	0.0215074	0.0024674	0.0027251	0.00417851	0.00778915	0.0441142	0.0511261	0.0574096	0.017441	0.0337689	0.0102338	0.0484082	0.0523825	0.0571339	0.0127659	0.0189131	0.0610231				0.0187632	0.012677	0.0295842	0.0570225	0.0467638	0.0471119	0.00551237	0.0518338	0.0655658	0.00893719	0.00365014	0.00360753	0.0144446	0.00849942	0.0087768
TraesCS5B02G154400(AT3G27740)	0.122899	0.129483	0.132714	0.00730728	0.00612001	0.00715387	0.0105092	0.0385527	0.0180512	0.00843673	0.00477399	0.0114891	0.0103602	0.00752925	0.00697412	0.00352673	0.00324465	0.0112564	0.0148219	0.0166688	0.0287588	0.0170327	0.0275914	0.0103585	0.011906	0.00943747	0.0771368	0.0774272	0.0561581				0.0192801	0.00879565	0.00732668	0.00378722	0.00638331	0.00426574	0.0125218	0.00490894	0.00317963	0.00440588	0.00857518	0.0083258	0.0062174	0.00812978	0.00621785
TraesCS5B02G156500(AT3G45850)	0.0138743	0.0106054	0.012426	0.00238009	0.000648305	0.00274124	0.00305299	0.00337706	0.00132513	0.00269652	0.00336978	0.00429076	0.00351016	0.00168823	0.0026269	0.000433267	0.000871767	0.0885104	0.101809	0.0949484	0.0898476	0.0747073	0.0948331	0.0542663	0.0448426	0.0377018	0.00311909	0.003044	0.00908628				0.0805727	0.00461918	0.0249336	0.0193187	0.0240088	0.012681	0.0151771	0.0164511	0.0126815	0.00396749	0.00509637	0.0048095	0.00533628	0.00189647	0.00181622
TraesCS5B02G159800(AT5G32440)	0.11881	0.123822	0.124052	0.00520259	0.00466176	0.00597616	0.00774258	0.00560461	0.00236543	0.00411444	0.00589501	0.0070943	0.00444309	0.00310547	0.00194542	0.0017921	0.00218558	0.0428624	0.0378767	0.0414826	0.0385816	0.0436298	0.0409903	0.020731	0.0236891	0.0213483	0.0506517	0.055871	0.0158585				0.0304082	0.00601301	0.0088723	0.0082171	0.0101459	0.00749389	0.00611592	0.00784812	0.0110176	0.00297808	0.00830949	0.00580885	0.00682123	0.0093891	0.00817558
TraesCS5B02G187500(AT4G14000)	0.0130099	0.0111845	0.0185139	0.00458548	0.00434078	0.00643502	0.0145566	0.0202743	0.0171221	0.00577623	0.00393421	0.00994636	0.00328345	0.00329235	0.00340613	0.00173442	0.00206225	0.0658622	0.0714388	0.0653614	0.0549007	0.0673036	0.0326361	0.0525145	0.0399568	0.0447159	0.0190842	0.0237863	0.0484572				0.0349344	0.00413518	0.0107256	0.0407882	0.0406577	0.0477014	0.00914665	0.0280863	0.0367169	0.0038673	0.00219028	0.00318881	0.00380316	0.00259363	0.00198838
TraesCS5B02G193600(AT1G80070)	0.0467107	0.0369474	0.0573006	0.00510446	0.00335509	0.0060273	0.00476706	0.00678962	0.00212401	0.00311851	0.00231612	0.00530168	0.0044042	0.00475949	0.00215426	0.00233352	0.00139894	0.0603859	0.0495078	0.0618887	0.0426722	0.0518546	0.0388877	0.0402585	0.0338504	0.0422423	0.0133949	0.0171002	0.0271132				0.0675803	0.00397261	0.00984659	0.0413435	0.0426203	0.0405211	0.00827345	0.045131	0.0466499	0.00236599	0.0035437	0.00304009	0.00442374	0.00308412	0.00353427
TraesCS5B02G195500(AT1G74030)	0.0117026	0.00553916	0.0177103	0.0662171	0.052079	0.0385407	0.0134414	0.00812862	0.00585516	0.0146611	0.00579872	0.012976	0.0930002	0.0584973	0.0277044	0.0158219	0.0270056	0.100736	0.140907	0.124131	0.0097038	0.00944547	0.00918975	0.00435138	0.00317116	0.0027914	0.00485478	0.00734714	0.00468953				0.0088041	0.00599389	0.0128762	0.00570633	0.0029219	0.00491258	0.00802922	0.00639912	0.00967766	0.00788234	0.00937089	0.00664102	0.0050118	0.00500202	0.00477305
TraesCS5B02G226600(AT1G26880)	0.00759299	0.00759592	0.00967501	0.00534653	0.00370261	0.00470814	0.0132056	0.00706105	0.0110863	0.00895426	0.00436298	0.00757412	0.00551068	0.00416638	0.00517587	0.000288434	0.000977191	0.0629926	0.073924	0.0683235	0.0709813	0.0909213	0.0886572	0.0455414	0.0304004	0.0300661	0.00614915	0.00726017	0.00797386				0.084714	0.02457	0.0436063	0.00836991	0.0202841	0.00653724	0.0287245	0.0190163	0.00492635	0.00901973	0.0181696	0.0196165	0.00737348	0.00996657	0.00493019
TraesCS5B02G243500(AT5G59870)	0.0142297	0.0109213	0.00965893	0.00360644	0.00204654	0.00142531	0.00252291	0.00221712	0.00475385	0.00255865	0.00246631	0.00198112	0.0028601	0.00254693	0.00143657	0.00271815	0.00331713	0.0956958	0.12778	0.0759061	0.0812777	0.0791054	0.0949478	0.045649	0.0438439	0.0306563	0.00150991	0.00213853	0.0111975				0.117596	0.00559901	0.0180494	0.00721461	0.00982581	0.00875364	0.00880278	0.0114752	0.01135	0.00350385	0.0110647	0.0127669	0.0056764	0.00414049	0.003206
TraesCS5B02G244200(AT4G38100)	0.0171158	0.0139966	0.0125953	0.00253167	0.000799842	0.00253184	0.00308054	0.00451232	0.000953377	0.00271544	0.0020681	0.00370641	0.00236126	0.00150065	0.00259652	0.000940454	0.00118571	0.103395	0.0918861	0.0865418	0.0855304	0.0835436	0.0851397	0.0498533	0.0470389	0.0468377	0.00824096	0.0101966	0.0144964				0.0744689	0.00806046	0.0200439	0.0133646	0.0216399	0.021267	0.00838488	0.0105977	0.00813919	0.0033649	0.00649053	0.0073174	0.00351301	0.00183059	0.00362502
TraesCS5B02G244500(AT3G21110)	0.00902438	0.0088508	0.0123837	0.00521772	0.00422932	0.00721755	0.0118389	0.0154591	0.0183832	0.00577036	0.00611702	0.0101198	0.00480696	0.0031523	0.00557056	0.00136075	0.00153453	0.0700809	0.0749865	0.0672198	0.073502	0.0718513	0.0830289	0.0332216	0.0243938	0.0275013	0.0111788	0.0123972	0.0122699				0.0786364	0.0145288	0.028418	0.0107788	0.0187391	0.0146926	0.0410183	0.0268412	0.0100159	0.00377995	0.0136348	0.0208278	0.0125792	0.00843844	0.00440157
TraesCS5B02G255100(AT5G48390)	0.108087	0.127188	0.144501	0.00873809	0.0057246	0.0101097	0.0138822	0.0327513	0.00696608	0.00673676	0.00405274	0.0130592	0.0109592	0.00478769	0.00662082	0.00164047	0.00168472	0.0130263	0.020616	0.0188505	0.0247124	0.0254564	0.03003	0.00853538	0.0079015	0.00839251	0.0731208	0.0771157	0.0443308				0.0267845	0.00824667	0.0128248	0.00608003	0.00906008	0.00660741	0.0156784	0.00921819	0.00406735	0.00652308	0.00291914	0.00537645	0.0108704	0.00799919	0.0081665
TraesCS5B02G289900(AT3G15000)	0.0581092	0.0488711	0.0538863	0.0062755	0.00260827	0.00355538	0.00458811	0.00338084	0.00123823	0.00135935	0.00348902	0.00450839	0.00286593	0.00104679	0.00191441	0.00100769	0.000641433	0.0661533	0.069638	0.0737274	0.0638378	0.0619152	0.0746341	0.0375498	0.0433968	0.0300374	0.0113232	0.0175311	0.0246654				0.0658716	0.0075075	0.00984382	0.022474	0.0221938	0.0234798	0.00955389	0.0242837	0.0212979	0.00180556	0.00243588	0.00317586	0.00497567	0.00325365	0.00409193
TraesCS5B02G305100(AT3G25500)	0.0211629	0.0185666	0.0165735	0.00143884	0.000687335	0.00106044	0.000819916	0.00206528	0.00140055	0.00251098	0.0017503	0.000791716	0.00262707	0.00168243	0.00286115	0.00140041	0.00153566	0.0613305	0.066184	0.067834	0.0309622	0.0597459	0.0220382	0.0437663	0.0538986	0.06608	0.000947844	0.00924482	0.0604237				0.025248	0.00284765	0.0062199	0.0631195	0.0702438	0.0635977	0.00759879	0.0644046	0.0612221	0.00118135	0.00336441	0.00329601	0.00248303	0.00177273	0.00200941
TraesCS5B02G307500(AT1G09770)	0.0279082	0.0283322	0.0248701	0.003949	0.00188372	0.00451132	0.00445325	0.00812667	0.00220532	0.00223916	0.00544212	0.00443227	0.00605179	0.00233301	0.00379046	0.000818809	0.00085819	0.085721	0.0706301	0.0687277	0.0952597	0.0747558	0.0682501	0.044655	0.0376101	0.0331096	0.0148868	0.0157497	0.0232896				0.0696263	0.00724327	0.020318	0.0210669	0.0202451	0.0177794	0.0141086	0.0185188	0.0238309	0.00298851	0.00393111	0.00518026	0.00465024	0.0015604	0.00410134
TraesCS5B02G324700(AT3G63390)	0.132005	0.125861	0.135507	0.00793456	0.00963101	0.00609418	0.00918474	0.0208584	0.00588335	0.00749347	0.00260748	0.0084505	0.00858848	0.00692759	0.007103	0.0010667	0.00147688	0.0373284	0.0302045	0.029225	0.0369896	0.0299284	0.0342154	0.0155246	0.014576	0.0125073	0.0529689	0.0719943	0.024418				0.0234691	0.00651615	0.0130891	0.00290368	0.00559808	0.00325128	0.011665	0.00541747	0.00208217	0.00213761	0.00747804	0.0102025	0.00726835	0.00564272	0.00672572
TraesCS5B02G332200(AT5G58230)	0.0217549	0.0214232	0.0253334	0.0026998	0.00138385	0.00102589	0.0029155	0.00204268	0.00261136	0.00179009	0.00215856	0.00172518	0.00171227	0.00194179	0.00204004	0.000961832	0.000716986	0.0678048	0.086556	0.061256	0.0438235	0.0713253	0.0294003	0.0552287	0.0530396	0.0497749	0.00706104	0.00581428	0.0524239				0.0312522	0.0029769	0.01269	0.0462129	0.0497591	0.0462179	0.00534805	0.0460885	0.0628624	0.00442598	0.00424309	0.00394693	0.00351653	0.00131892	0.00139505
TraesCS5B02G358600(AT2G02080)	0.068021	0.0912116	0.109962	0.0122713	0.0148111	0.0182162	0.0117667	0.00871332	0.00968141	0.0113699	0.0133217	0.0128956	0.0331112	0.0261976	0.0276922	0.00892575	0.00597699	0.0153406	0.0144055	0.0126047	0.00763496	0.0127834	0.00413148	0.0218801	0.02183	0.021041	0.0836748	0.107819	0.0339349				0.00697345	0.00923123	0.0112754	0.0130229	0.0224424	0.0211819	0.00463922	0.0120858	0.0145075	0.00403078	0.00369797	0.00407675	0.0105983	0.0134237	0.00758681
TraesCS5B02G361000(AT5G45540)	0.0127079	0.0137254	0.0166581	0.00194882	0.00255814	0.0037595	0.00321546	0.00504025	0.00407609	0.0021291	0.00093493	0.00139413	0.00341905	0.00317699	0.0030385	0.00105793	0.000728132	0.101275	0.0848963	0.0905717	0.0977854	0.0884697	0.0948142	0.0525703	0.0340895	0.0203313	0.00659786	0.00685375	0.00406255				0.100129	0.00934528	0.0328983	0.00586064	0.0145195	0.0079595	0.0185406	0.00886411	0.00447923	0.00246842	0.010735	0.0122299	0.00442512	0.00187389	0.00378597
TraesCS5B02G378500(AT5G07900)	0.04361	0.0173833	0.0158111	0.0169931	0.0213243	0.0179469	0.0348773	0.0202705	0.0194015	0.0499162	0.0218296	0.0245396	0.0153824	0.0439435	0.0634456	0.00834843	0.0202967	0.0163095	0.0260838	0.0191068	0.0214635	0.0299017	0.0197735	0.0337354	0.0254154	0.0495846	0.0236784	0.0226357	0.0353545				0.00891453	0.00761293	0.00815069	0.0231907	0.0185155	0.0256413	0.0136324	0.0273829	0.027552	0.0176497	0.0161821	0.010678	0.00492435	0.00495802	0.00665199
TraesCS5B02G378700(AT5G58230)	0.0314436	0.0286839	0.0291825	0.00543875	0.00143099	0.00298586	0.00393151	0.00416893	0.000858438	0.00319148	0.00375196	0.00374058	0.003389	0.00274434	0.00275803	0.000976103	0.000558987	0.0849622	0.0832606	0.0764161	0.0632319	0.0824917	0.078894	0.0597606	0.03771	0.0317407	0.00611266	0.0084791	0.0225467				0.0812226	0.00510167	0.0138569	0.0154056	0.0235271	0.0227137	0.00545636	0.0209175	0.0262263	0.00332425	0.00329879	0.00447637	0.00405638	0.00235454	0.00322075
TraesCS5B02G379700(AT1G79050)	0.0160574	0.0157159	0.0281668	0.00778098	0.003435	0.0065985	0.0141997	0.0512531	0.0127365	0.00258744	0.0032683	0.0092569	0.00201281	0.00220644	0.00328301	0.00127931	0.001829	0.0231754	0.0334083	0.0341497	0.0602972	0.0635619	0.055211	0.028834	0.0263815	0.0289227	0.0458642	0.0387769	0.0651025				0.023068	0.017476	0.0153249	0.0264347	0.035323	0.0237651	0.0500833	0.0324943	0.0312216	0.00764303	0.0136077	0.0167401	0.0123355	0.00551652	0.00361406
TraesCS5B02G382000(AT3G54650)	0.097627	0.086934	0.096701	0.00653753	0.00464273	0.00606915	0.00935528	0.0039102	0.00337744	0.00416812	0.00364804	0.00621466	0.00821783	0.00356638	0.00501982	0.00335269	0.00265894	0.0388914	0.0493857	0.0469008	0.0319089	0.0503096	0.0336141	0.0338322	0.0247189	0.0259094	0.0187903	0.0239537	0.0610353				0.0683754	0.00411678	0.00780648	0.0223579	0.0338644	0.0147991	0.00490807	0.0123776	0.0144712	0.00458814	0.00508664	0.00335319	0.00459888	0.00290462	0.00514066
TraesCS5B02G387000(AT5G03240)	0.0170808	0.0162821	0.0238314	0.00106367	0.00037318	0.00108807	0.000763501	0.000465444	0.00164438	0.0017031	0.00139648	0.00109272	0.00311709	0.00184698	0.00265023	0.000921595	0.00113696	0.0522984	0.0791798	0.0645469	0.0269111	0.0623772	0.0174045	0.0443059	0.0746033	0.0593295	0.00311035	0.00826298	0.0675554				0.0119493	0.00203838	0.00761837	0.0598189	0.0509008	0.076272	0.00829935	0.0595639	0.0753903	0.00111201	0.00259822	0.00277556	0.00202873	0.00165543	0.00163565
TraesCS5B02G403900(AT2G14880)	0.0123308	0.0138448	0.0192276	0.00350508	0.00219602	0.00583706	0.00555099	0.0202488	0.00701475	0.00455204	0.00441492	0.00772997	0.00473026	0.00353777	0.00360278	0.000767505	0.00111677	0.0232275	0.0264244	0.0284163	0.0535579	0.0818091	0.0583436	0.0225963	0.0221551	0.0279778	0.0180733	0.021531	0.0366939				0.0483842	0.0280977	0.0466473	0.0272278	0.0354326	0.0196667	0.0593265	0.0499262	0.0227056	0.0145207	0.023207	0.0351207	0.0252677	0.0137024	0.009753
TraesCS5B02G417300(AT5G26920)	0.10206	0.103616	0.107	0.00347104	0.0012984	0.00381185	0.00299271	0.00369583	0.00107799	0.00188562	0.00200232	0.00191153	0.00650431	0.00264357	0.00216439	0.00221885	0.00177423	0.0268826	0.0265035	0.0379321	0.0295619	0.044377	0.0279395	0.0435366	0.0290109	0.0272643	0.0302192	0.0480907	0.0917902				0.0289892	0.00340927	0.00579993	0.0233455	0.0474026	0.0123769	0.00381472	0.0189608	0.0141016	0.00324136	0.00206441	0.00435054	0.00612434	0.00399463	0.00878677
TraesCS5B02G418900(AT5G44450)	0.047278	0.0512169	0.0461984	0.00397517	0.00114526	0.0027017	0.00256471	0.00384337	0.000983208	0.00259853	0.00371256	0.00294172	0.0047018	0.0019692	0.00197026	0.000695204	0.000633395	0.0777683	0.0826158	0.0711683	0.0722283	0.0662998	0.0494468	0.050187	0.0471076	0.0366463	0.00995049	0.0149499	0.0153019				0.0837001	0.00638783	0.00991889	0.0189807	0.0206554	0.0195139	0.00671879	0.0165474	0.0191436	0.00309149	0.00261405	0.00417157	0.00627443	0.0038612	0.00562086
TraesCS5B02G439500(AT5G59870)	0.020248	0.0103627	0.0121167	0.00623973	0.00480828	0.00175724	0.00192843	0.00613314	0.0049893	0.00561318	0.00297026	0.00270779	0.00683004	0.00207386	0.00612407	0.000999604	0.00261361	0.0871974	0.124932	0.0852815	0.0887983	0.0713855	0.063494	0.0539058	0.0455882	0.0458423	0.00479272	0.00601483	0.0203887				0.04178	0.00261804	0.013608	0.0244514	0.0177204	0.0246652	0.00559121	0.0200512	0.0232344	0.00487957	0.0047733	0.00710254	0.00861758	0.00250445	0.00226525
TraesCS5B02G442100(AT3G09630)	0.0119048	0.00903719	0.00976984	0.00355848	0.00176762	0.00321662	0.00542603	0.0115358	0.00704862	0.0034623	0.0027732	0.00421643	0.00306952	0.00312835	0.0031548	0.000525494	0.000809083	0.0925002	0.0865563	0.0685352	0.0878928	0.085943	0.0977903	0.0474551	0.0329468	0.029983	0.00505462	0.00509951	0.00737915				0.0717317	0.0132305	0.0595117	0.004906	0.0147657	0.0083278	0.0324017	0.0151127	0.00712866	0.00213013	0.00910697	0.016583	0.00443574	0.00313958	0.0059479
TraesCS5B02G451400(AT1G48410)	0.016803	0.0145403	0.0235243	0.00388183	0.00224235	0.0031685	0.00483043	0.0156356	0.00742753	0.00331004	0.00452243	0.00609376	0.00273547	0.0028379	0.00210157	0.00115651	0.00141322	0.0547484	0.0587114	0.0598676	0.0387066	0.0647984	0.0299739	0.0500119	0.0483394	0.0428807	0.00746086	0.0116975	0.0530913				0.0407083	0.00568152	0.0124102	0.0428246	0.0540199	0.0497419	0.0148587	0.0493516	0.0491841	0.00704734	0.00823201	0.00987651	0.0124493	0.00258073	0.00452052
TraesCS5B02G459200(AT1G09770)	0.0113747	0.0133129	0.016204	0.00380388	0.00203065	0.0032588	0.0043756	0.00936211	0.00299083	0.00426446	0.005165	0.00492029	0.00432932	0.00170391	0.00303746	0.000659506	0.000889688	0.0953412	0.101821	0.0710512	0.0820013	0.0938592	0.0763447	0.0391078	0.0310938	0.0337905	0.0087085	0.0109834	0.023535				0.086598	0.00451569	0.0243052	0.0188576	0.0306405	0.0144084	0.00916002	0.0154998	0.0192754	0.00244911	0.00349819	0.00427281	0.00335508	0.00112838	0.00271456
TraesCS5B02G477300(AT5G59870)	0.0174187	0.0113028	0.0171494	0.00347749	0.00208638	0.000735362	0.00237293	0.00500383	0.0019641	0.00265106	0.00216504	0.00300494	0.00457649	0.00085181	0.00395983	0.00268495	0.00213327	0.0661926	0.100883	0.0725894	0.058237	0.0646164	0.0349588	0.0426332	0.0536151	0.056805	0.00406894	0.0044277	0.0470754				0.0394191	0.00293854	0.0127568	0.036383	0.044528	0.0405225	0.00522096	0.0403648	0.0481014	0.0108029	0.0075177	0.0131302	0.00443485	0.00191748	0.00232121
TraesCS5B02G479200(AT3G10690)	0.024002	0.0171433	0.0185244	0.00157285	0.00316536	0.00264259	0.00402079	0.00615749	0.00289284	0.00217633	0.0017945	0.00220752	0.0018711	0.00147041	0.0025089	0.000904637	0.00123096	0.0649666	0.059673	0.0462842	0.0230596	0.0632405	0.0196536	0.0588908	0.0487323	0.0547339	0.00479289	0.0117334	0.0717796				0.0280002	0.00877572	0.0157533	0.046349	0.0526095	0.048758	0.0199852	0.061001	0.0437853	0.00955541	0.0109365	0.0114575	0.0118259	0.00415825	0.00522291
TraesCS5B02G493500(AT1G07570)	0.08865	0.0859467	0.0906867	0.0135039	0.0100187	0.0113867	0.0173423	0.00717741	0.0196198	0.0274094	0.0071975	0.0159673	0.00871324	0.0159292	0.010817	0.0137828	0.00894221	0.0183411	0.0232785	0.023368	0.0135706	0.0277691	0.0152642	0.0285767	0.0187832	0.0363588	0.0392973	0.0627499	0.0766952				0.00725257	0.0031703	0.00306094	0.0220267	0.0210059	0.021463	0.00387698	0.0210916	0.0212471	0.0134209	0.00688163	0.00693222	0.0032475	0.00465784	0.00352113
TraesCS5B02G495900(AT4G31690)	0.0252614	0.0163956	0.0337712	0.0042037	0.00302565	0.00342685	0.00474239	0.0175246	0.0082533	0.00291463	0.00340343	0.00559156	0.00299565	0.00296507	0.00324478	0.000652051	0.00110591	0.0637999	0.0601792	0.068925	0.0429243	0.0629173	0.0241158	0.036911	0.0447099	0.0392131	0.019334	0.0299621	0.0630065				0.0223013	0.00438381	0.0091029	0.0471747	0.039921	0.0512296	0.0140477	0.0504387	0.0490508	0.00231318	0.00269929	0.00455824	0.00218341	0.00103386	0.0040857
TraesCS5B02G509100(AT3G55010)	0.0138384	0.0191955	0.0230727	0.000829253	0.00123792	0.0029256	0.00237275	0.00362017	0.00103317	0.00137233	0.00248665	0.00225831	0.0025352	0.00158016	0.00113183	0.00146997	0.00064456	0.0685498	0.0729844	0.0783796	0.0500922	0.0688819	0.0531827	0.0514979	0.0491845	0.0591145	0.00624529	0.00737216	0.0590515				0.0429628	0.00508344	0.0104941	0.0339632	0.0324339	0.0461387	0.00528677	0.0447326	0.0519441	0.00410018	0.00578673	0.0044106	0.00393987	0.000823902	0.00175796
TraesCS5B02G542700(AT5G50970)	0.0348698	0.0325874	0.0439239	0.0136957	0.00993513	0.0133466	0.013619	0.0448197	0.0254806	0.00909285	0.00718719	0.0206317	0.00545129	0.00620066	0.00850267	0.00278292	0.00419266	0.0345474	0.0289075	0.0427872	0.0463452	0.0642939	0.0461124	0.0445995	0.0285705	0.0298805	0.032288	0.0436649	0.0443855				0.0331096	0.00590378	0.00710983	0.0223844	0.04444	0.0161671	0.01796	0.0223008	0.0200637	0.00477428	0.0041407	0.00835571	0.00349022	0.00464527	0.00245238
TraesCS5B02G543700(AT1G09760)	0.0263592	0.016483	0.036109	0.00513814	0.00218964	0.00464293	0.00364735	0.00818701	0.00256011	0.00282339	0.00404443	0.00357141	0.00504414	0.00294483	0.00365146	0.000589239	0.000600933	0.0790677	0.0686982	0.078598	0.080683	0.0801036	0.0794785	0.0529787	0.0419179	0.0385516	0.0126038	0.0162461	0.0181882				0.0835482	0.00521649	0.0218775	0.0171287	0.019103	0.0138117	0.0143116	0.0091667	0.0186128	0.00405937	0.00281247	0.00503936	0.00413069	0.00228554	0.00319421
TraesCS5B02G544100(AT1G09760)	0.0112724	0.00934278	0.0163629	0.00608416	0.00590005	0.00798664	0.0110475	0.00489385	0.00540615	0.00964355	0.00422602	0.0073825	0.00494582	0.00438737	0.00479658	0.00100889	0.00115752	0.0894528	0.0840216	0.076644	0.0913636	0.0785817	0.0818886	0.0166591	0.0285969	0.0228953	0.0047246	0.00590675	0.0182573				0.0651129	0.014001	0.045779	0.0119388	0.0218762	0.0212293	0.0219467	0.0206358	0.011687	0.00453212	0.00618836	0.0130949	0.00881683	0.00853879	0.00978528
TraesCS5B02G545200(AT4G02930)	0.0143975	0.0133253	0.0165822	0.00189232	0.0019086	0.00216414	0.00169043	0.00660834	0.00271887	0.00121619	0.00071937	0.00117718	0.00169102	0.00202765	0.00178101	0.000639091	0.000982378	0.0947765	0.0850738	0.0756835	0.098321	0.0863985	0.0976298	0.0432103	0.0280998	0.032808	0.00677514	0.00634441	0.0081545				0.0980822	0.0112623	0.045331	0.00573465	0.0124175	0.00889287	0.0251726	0.0110265	0.00400108	0.00168076	0.0107015	0.0170403	0.0059029	0.00299674	0.00496037
TraesCS5B02G547400(AT5G13280)	0.0166574	0.00834548	0.0107385	0.0107854	0.00947708	0.0155404	0.00954709	0.011556	0.0121805	0.0167733	0.0110494	0.0129157	0.0080377	0.00769025	0.0235206	0.00697314	0.00796461	0.0556416	0.0543528	0.0704404	0.0503188	0.0558037	0.0436015	0.0418863	0.0246403	0.0270207	0.0127401	0.0155696	0.0253772				0.0795549	0.00322927	0.00956053	0.0298841	0.0473349	0.0222191	0.0334442	0.0284395	0.0326006	0.00914837	0.00879261	0.00850558	0.00406881	0.00323182	0.00284029
TraesCS5B02G551800(AT5G46190)	0.0166313	0.00949919	0.0189422	0.00825824	0.00585542	0.00750365	0.0144286	0.0156892	0.0145618	0.00957888	0.00671282	0.0141354	0.00356928	0.00534441	0.00388414	0.00121844	0.00256222	0.0588797	0.0607297	0.0751984	0.0625777	0.0684338	0.0634155	0.0555986	0.0310027	0.0297696	0.018734	0.0198259	0.0273189				0.0706176	0.00658249	0.0149951	0.0312962	0.0368926	0.0180761	0.0190632	0.0254939	0.021483	0.00344963	0.00645628	0.00610374	0.00343215	0.00326961	0.00292857
TraesCS5B02G554400(AT2G44510)	0.011074	0.012567	0.0118678	0.00248906	0.00155343	0.00316872	0.00564231	0.0102222	0.0046424	0.00396447	0.00530259	0.00565765	0.00446607	0.00124591	0.00238541	0.00135119	0.00135942	0.0901466	0.0855872	0.0847484	0.091554	0.071828	0.0830859	0.0583212	0.035779	0.0421698	0.00602014	0.00962098	0.0245105				0.0957665	0.00671994	0.0115338	0.0137671	0.0199055	0.0157923	0.0105504	0.0149105	0.0173952	0.0035207	0.00288604	0.00368767	0.00623281	0.00228645	0.00271369
TraesCS5B02G563400(AT5G66100)	0.0101268	0.00994868	0.0114782	0.00457655	0.00334935	0.00543038	0.00756778	0.0213985	0.0119	0.00531763	0.00479877	0.00769456	0.00425967	0.00319398	0.00479018	0.000799636	0.00107876	0.0593027	0.0763663	0.0534723	0.0769609	0.0874859	0.0928015	0.0279782	0.0207577	0.0182574	0.0131835	0.0105707	0.0147798				0.0840002	0.0113717	0.0614418	0.00829199	0.0225689	0.00760448	0.0479471	0.0244734	0.00686792	0.00438013	0.0141323	0.0208499	0.00802365	0.00539986	0.00302035
TraesCS5B02G563900(AT2G28000)	0.0176996	0.0155495	0.0242968	0.00290247	0.00220512	0.00263494	0.00248263	0.00337479	0.00125675	0.00169921	0.00128007	0.00281907	0.00171468	0.00158298	0.00228882	0.000613226	0.000525904	0.0833197	0.0890973	0.0755219	0.0814162	0.0990437	0.107988	0.0502738	0.0494244	0.0345114	0.00616372	0.007938	0.00813787				0.0859226	0.0058003	0.0364789	0.00577944	0.016326	0.0113454	0.0184868	0.0124131	0.0059103	0.00129628	0.00642898	0.00595871	0.00352448	0.00191657	0.00464963
TraesCS5D02G007000(AT3G21430)	0.0211441	0.0188991	0.0212042	0.0131959	0.0134744	0.0119689	0.0157882	0.01694	0.0189378	0.0258325	0.00550698	0.0160969	0.00254087	0.00622243	0.00994465	0.00318564	0.0129078	0.0392244	0.0514135	0.0509235	0.0313498	0.0449082	0.018425	0.0415942	0.0323064	0.0386343	0.0225418	0.0258256	0.0650118				0.0262909	0.00319159	0.00869568	0.0533199	0.0406636	0.0397024	0.0145241	0.0424693	0.0554383	0.00280635	0.00629303	0.00415244	0.00274626	0.00208635	0.0016709
TraesCS5D02G012800(AT1G74750)	0.0888332	0.0847336	0.106857	0.0118257	0.0116461	0.0118824	0.00950322	0.0386922	0.0104532	0.00704862	0.00564374	0.0137394	0.0113069	0.00732987	0.00837107	0.00177428	0.0023253	0.0332301	0.0224519	0.0327187	0.0557632	0.0303868	0.0504883	0.0136012	0.0103064	0.00851222	0.0578673	0.0856979	0.0364902				0.0282727	0.00677425	0.0182858	0.00374288	0.0081337	0.00480448	0.0195878	0.00543944	0.00322688	0.00520221	0.00651921	0.00638103	0.00578658	0.00410571	0.00425765
TraesCS5D02G021200(AT2G41670)	0.0755491	0.0816255	0.0703506	0.00605573	0.0031247	0.00659178	0.0055155	0.0120273	0.00271437	0.00225466	0.00472368	0.00661668	0.00600554	0.00355744	0.00447501	0.000868445	0.00117717	0.0629049	0.054251	0.0506502	0.0536635	0.0604738	0.061655	0.0375484	0.0331777	0.0187643	0.0204048	0.0205321	0.0264042				0.0754704	0.00832469	0.0120429	0.0123027	0.0228291	0.0118217	0.00983543	0.0138662	0.0100596	0.00290589	0.00588575	0.00864602	0.00367461	0.00460571	0.00406587
TraesCS5D02G021400(AT3G46940)	0.0280121	0.022603	0.0371414	0.00269213	0.00112207	0.0020867	0.00218401	0.00229204	0.0013137	0.0023801	0.00253837	0.00167184	0.00345695	0.00197026	0.00404327	0.00202145	0.00178454	0.0856262	0.0673836	0.0802131	0.0440421	0.0809117	0.0272736	0.0477155	0.0530076	0.0470287	0.0041846	0.0072388	0.045961				0.0394103	0.00301598	0.0127795	0.0353772	0.0439475	0.0412019	0.00564948	0.041609	0.0415161	0.00610777	0.00514615	0.00553754	0.00501088	0.00178354	0.00200663
TraesCS5D02G040800(AT1G72250)	0.0115338	0.012298	0.0103066	0.00250055	0.00119388	0.00272939	0.00235621	0.00222817	0.000691251	0.00137994	0.00225231	0.00319843	0.00321113	0.00216392	0.00186459	0.000762429	0.00106325	0.10815	0.112497	0.0934639	0.0848954	0.0849102	0.0748285	0.0559722	0.043604	0.034464	0.0060746	0.0040581	0.0111524				0.0910872	0.00577236	0.0213365	0.012847	0.0221669	0.0109938	0.0112065	0.0102826	0.0130648	0.00261749	0.00435411	0.00898863	0.00345265	0.00212676	0.00389859
TraesCS5D02G057800(AT3G22330)	0.0438063	0.040422	0.0429906	0.00459248	0.00234671	0.00337986	0.00372543	0.00373167	0.00085607	0.00257257	0.00420132	0.00406309	0.00320732	0.00194111	0.00182754	0.00126865	0.000709682	0.0706213	0.0709106	0.0776481	0.0640321	0.0726984	0.0636077	0.0469099	0.0329295	0.0390337	0.0101916	0.0115929	0.0294282				0.0760494	0.00513872	0.0123492	0.021798	0.026682	0.023329	0.00768742	0.0292011	0.0236012	0.00221903	0.00285828	0.00375279	0.00509545	0.00206042	0.00293167
TraesCS5D02G069500(AT3G54650)	0.0109545	0.00806839	0.00959009	0.00393036	0.00182445	0.00468624	0.00253104	0.00314446	0.00142197	0.00250154	0.00271852	0.00237538	0.00310712	0.00198109	0.00395263	0.000661307	0.000826528	0.0858851	0.097102	0.0957232	0.0934046	0.0811259	0.0935078	0.0555981	0.0461911	0.0354858	0.00302168	0.00475608	0.00561872				0.0987895	0.00746301	0.0253389	0.0126137	0.0230596	0.0103108	0.0138586	0.0115945	0.0104754	0.00198958	0.0045716	0.00556076	0.00671614	0.00201007	0.00395204
TraesCS5D02G082000(AT4G33650)	0.116913	0.106329	0.120253	0.00379801	0.00225475	0.00540011	0.00410868	0.00390415	0.00228864	0.00188797	0.00222637	0.0027211	0.00336875	0.00372184	0.00268201	0.00327524	0.0045327	0.0353923	0.0359748	0.0375182	0.0317667	0.0474084	0.0344844	0.0363213	0.0217748	0.0197692	0.0338829	0.0463847	0.0155889				0.059896	0.00595644	0.0127776	0.0225409	0.0230465	0.0164795	0.0101528	0.0130414	0.0147151	0.00429543	0.0045597	0.00536727	0.00706955	0.00715631	0.00701272
TraesCS5D02G113700(AT3G07770)	0.029369	0.0258796	0.0373578	0.00464073	0.0017554	0.00346793	0.00396341	0.00772528	0.0020602	0.00277265	0.00446722	0.00433914	0.00532007	0.00266041	0.00238505	0.00097269	0.00107325	0.0743065	0.0777155	0.0771727	0.0749569	0.0775736	0.0746383	0.0475498	0.0365325	0.0375139	0.0144461	0.0184325	0.0196687				0.0842306	0.00568171	0.0197376	0.0187886	0.0275693	0.0157445	0.010682	0.0116587	0.0131267	0.0029933	0.00355009	0.00564313	0.00405238	0.00237603	0.00344858
TraesCS5D02G126900(AT2G43970)	0.0175093	0.0190027	0.0248991	0.00457444	0.00199203	0.00444674	0.00322906	0.0104207	0.00276619	0.0027615	0.00380204	0.00280142	0.00215833	0.00149651	0.00339864	0.000853748	0.00136042	0.0839861	0.0931535	0.088231	0.0806882	0.0840848	0.0711203	0.0414823	0.0378535	0.0324827	0.0182192	0.0178306	0.014929				0.0792407	0.00682473	0.0268695	0.0112168	0.021986	0.0152897	0.0136737	0.0131356	0.0117006	0.00208002	0.00503625	0.0106456	0.00518088	0.00212239	0.00346355
TraesCS5D02G130400(AT1G22660)	0.0163758	0.0142131	0.0242237	0.00916725	0.00745941	0.00820847	0.0137805	0.0217669	0.0147896	0.00584615	0.00421464	0.0116616	0.00504482	0.00268251	0.00303526	0.00137033	0.00217708	0.0553023	0.0625597	0.0645628	0.0406589	0.054641	0.0279779	0.0483766	0.0396986	0.054391	0.0206762	0.0236589	0.0530661				0.0275187	0.00368459	0.00563993	0.0348033	0.039947	0.0473648	0.0116951	0.0592958	0.0384174	0.00319074	0.00387363	0.0039483	0.00336551	0.00347285	0.00219541
TraesCS5D02G141600(AT3G06130)	0.0060794	0.00708381	0.00628309	0.00576241	0.00690076	0.00795351	0.0171163	0.00604989	0.0115885	0.0175319	0.00447782	0.0136835	0.00637324	0.0063817	0.00879763	0.000718802	0.000583924	0.0735347	0.0763361	0.0726543	0.0641833	0.0768508	0.0842775	0.0428181	0.0257856	0.0273428	0.00175304	0.00154386	0.00293353				0.0872601	0.0205758	0.0536405	0.00373353	0.0206589	0.00629977	0.0252812	0.0156654	0.00422019	0.00805752	0.0196951	0.019741	0.0111669	0.014252	0.00637229
TraesCS5D02G143600(AT3G08850)	0.0478735	0.0473418	0.0737489	0.0115094	0.00934299	0.0119269	0.0113711	0.0115161	0.00617528	0.00840204	0.00486223	0.00916962	0.00639415	0.00763708	0.00976565	0.00304203	0.00443811	0.0495477	0.0546487	0.0553831	0.0618631	0.0571561	0.047676	0.0343386	0.0170535	0.0233839	0.0262792	0.0303034	0.0249484				0.0584963	0.00505231	0.0181613	0.0178131	0.0361785	0.0214012	0.0187531	0.0147846	0.019141	0.00262449	0.00334646	0.0064446	0.00409487	0.00225557	0.00435424
TraesCS5D02G146000(AT3G08570)	0.0297981	0.0215404	0.031615	0.00189456	0.000304974	0.00135658	0.00311172	0.00156516	0.00179388	0.00264633	0.0016622	0.00284463	0.00137879	0.001944	0.00130545	0.000421647	0.000576979	0.0503711	0.058517	0.0656484	0.0266761	0.0582187	0.019124	0.0513089	0.0752841	0.0615804	0.00189484	0.0118993	0.0757573				0.0205785	0.00109443	0.00449217	0.0483817	0.0538709	0.0710369	0.00666243	0.0635241	0.0585338	0.00182541	0.00170832	0.00134936	0.00174074	0.00141228	0.00174833
TraesCS5D02G157600(AT2G40300)	0.0243683	0.0174833	0.0818239	0.00363604	0.00369578	0.00264454	0.00456722	0.0046492	0.0023469	0.00484568	0.00594239	0.00235438	0.0404034	0.00382338	0.00542352	0.00470378	0.00660742	0.0310798	0.0337511	0.0305386	0.0108944	0.016161	0.0081971	0.0635625	0.0578785	0.0469786	0.0118667	0.0311531	0.0653649				0.0197667	0.017575	0.0326497	0.0454049	0.0553487	0.0410983	0.00667603	0.0388644	0.0670509	0.00773318	0.00280278	0.00288633	0.016908	0.0109084	0.00758102
TraesCS5D02G162500(AT3G45850)	0.0157985	0.0141602	0.0113087	0.00257176	0.0010583	0.00284841	0.00272304	0.00199077	0.00125987	0.00193132	0.00237477	0.00270972	0.00423914	0.00153967	0.00222879	0.000324981	0.000740929	0.0940509	0.103741	0.102473	0.0820705	0.104473	0.0847686	0.0609666	0.0501349	0.0233107	0.00371613	0.00541499	0.0124252				0.0780095	0.00404599	0.0258736	0.0153136	0.0202004	0.0117529	0.00697036	0.0121607	0.00842179	0.00260086	0.00368216	0.00468022	0.00460697	0.000960874	0.00336566
TraesCS5D02G174700(AT1G27400)	0.00634939	0.00519858	0.00790442	0.00504328	0.00554789	0.00742836	0.0131308	0.00995926	0.01826	0.00952014	0.0051541	0.0141908	0.00689357	0.00607346	0.00704723	0.000612701	0.00108349	0.0769571	0.0622072	0.0591993	0.0762121	0.0835188	0.0674793	0.0301462	0.0246035	0.0258404	0.00404986	0.00499224	0.00815939				0.084422	0.0205657	0.0606523	0.00782565	0.0252432	0.00981787	0.034341	0.0193203	0.00609562	0.00609041	0.0160689	0.0235793	0.0139096	0.0139243	0.00538106
TraesCS5D02G195100(AT4G14000)	0.03149	0.0245124	0.0341613	0.00847428	0.00758467	0.00936356	0.0101993	0.0281525	0.0191046	0.0107489	0.00373258	0.0142239	0.00655255	0.00602477	0.00712442	0.00176897	0.00393693	0.0414316	0.037521	0.0518331	0.0310076	0.0467681	0.0122502	0.0411807	0.0458504	0.0560732	0.0295927	0.0294461	0.0688909				0.0130395	0.00208468	0.00298821	0.0441455	0.0423464	0.0464807	0.00894068	0.0501429	0.0547688	0.00151983	0.00373719	0.0046062	0.00214743	0.00250265	0.00154817
TraesCS5D02G201300(AT1G80070)	0.0439528	0.0458883	0.061212	0.00355849	0.00276618	0.00267631	0.00265765	0.00189463	0.00131895	0.00109314	0.00141368	0.00209742	0.00254261	0.0032812	0.00171492	0.00162942	0.00131912	0.0393995	0.0544641	0.0636671	0.0290917	0.0583067	0.0231753	0.0520494	0.051628	0.0579825	0.0106288	0.0172331	0.0622604				0.0262117	0.00296745	0.00910522	0.0395298	0.0443877	0.0598225	0.00597505	0.0450843	0.0512113	0.00153064	0.00273372	0.00280316	0.00331061	0.00145845	0.00296506
TraesCS5D02G212500(AT4G02070)	0.0175637	0.0267766	0.0339768	0.000411996	0.000699078	0.00102886	0.00131637	0.000943002	0.00130116	0.000731091	0.000981929	0.000702089	0.00323982	0.00174725	0.00179425	0.000130597	0.000231766	0.0723844	0.0685936	0.0718487	0.0313933	0.0712719	0.0155314	0.0581322	0.0558547	0.0543288	0.00545478	0.00872753	0.0632434				0.0178538	0.00187914	0.00740007	0.0583543	0.0555169	0.0491561	0.00481279	0.0676663	0.0577976	0.00198198	0.00112894	0.00148092	0.0018478	0.001111	0.00167141
TraesCS5D02G227900(AT4G28020)	0.127526	0.107399	0.11726	0.00467588	0.00248209	0.00447849	0.00652204	0.00664688	0.00378051	0.0023373	0.00344243	0.00489195	0.00682887	0.00399702	0.00192768	0.00158944	0.00181132	0.036392	0.0558401	0.0347744	0.0263355	0.0372496	0.0254648	0.0203506	0.0249269	0.021848	0.0461969	0.0553456	0.0545373				0.0300446	0.00534717	0.00890907	0.0166133	0.0158849	0.0101577	0.00852041	0.0144744	0.0180176	0.00235126	0.00369868	0.00367248	0.00579337	0.00411903	0.00553797
TraesCS5D02G239800(AT1G26880)	0.00834521	0.0068354	0.0107476	0.00474356	0.00297402	0.00511543	0.0101694	0.0110323	0.01413	0.00637824	0.00446112	0.0086177	0.00400366	0.00280424	0.00500032	0.000371312	0.000827672	0.0747114	0.0736724	0.0712539	0.0791914	0.0899966	0.0951858	0.0392365	0.0401244	0.0225006	0.00908629	0.00894278	0.0104117				0.0784064	0.0189721	0.0394881	0.0034135	0.0175849	0.0112851	0.0285904	0.0140096	0.00811723	0.00726837	0.0144956	0.0176638	0.005875	0.0077466	0.00621228
TraesCS5D02G252700(AT5G59870)	0.0133198	0.0112281	0.0107351	0.00431017	0.00386511	0.0010143	0.00206363	0.0038533	0.00188898	0.00431877	0.0019309	0.00199223	0.00381461	0.00146454	0.00401006	0.00338119	0.00293008	0.102422	0.114784	0.105214	0.0940534	0.0828776	0.0815278	0.039702	0.0394843	0.035348	0.00253408	0.00335751	0.00784832				0.0852447	0.00306447	0.0253613	0.010621	0.0191116	0.0119041	0.00614614	0.00805295	0.0184004	0.00252412	0.00580551	0.00765268	0.00635257	0.00271879	0.00176577
TraesCS5D02G253600(AT4G38100)	0.00853669	0.0118464	0.0102287	0.0029891	0.00169936	0.00270974	0.00251508	0.0036404	0.00221383	0.0019127	0.00355883	0.00268873	0.00312574	0.0012105	0.00213168	0.000536261	0.00139579	0.101016	0.101534	0.0928838	0.0833381	0.0993921	0.0874501	0.0528679	0.0412942	0.0394968	0.00552108	0.00376746	0.0142224				0.0806526	0.0046812	0.0217666	0.0108263	0.0224088	0.0159346	0.013205	0.0113864	0.00909522	0.0021206	0.00641975	0.00629527	0.0047939	0.00154065	0.00314963
TraesCS5D02G253900(AT3G21110)	0.0122839	0.00923006	0.00927986	0.0174659	0.00620788	0.0144124	0.0174269	0.0256415	0.0310253	0.0127251	0.0156836	0.0177831	0.00986725	0.0169966	0.00833948	0.00223138	0.00284549	0.0171905	0.019186	0.0174425	0.046779	0.0234164	0.0202129	0.0158986	0.0216984	0.0209673	0.0282619	0.0337983	0.0337501				0.0245931	0.0183243	0.0107016	0.0472426	0.0635777	0.0194844	0.0378083	0.0472227	0.0312822	0.0099992	0.0223552	0.0350525	0.048218	0.0421214	0.0139691
TraesCS5D02G298300(AT3G15000)	0.0645215	0.0646053	0.0722446	0.00415239	0.000876093	0.00372751	0.00542369	0.00332733	0.000870782	0.00155081	0.00351312	0.00423797	0.0025647	0.00192235	0.0015776	0.000732172	0.000691069	0.0728675	0.0679846	0.0592827	0.0607519	0.0489532	0.0518476	0.0570192	0.0313427	0.0378086	0.010515	0.0159452	0.0278757				0.0521754	0.00532792	0.0136855	0.0274243	0.0203804	0.0295664	0.00695408	0.0180144	0.0283989	0.00205675	0.00172902	0.00227757	0.00574386	0.00305215	0.00448045
TraesCS5D02G311600(AT3G25500)	0.0249597	0.0156428	0.0265125	0.00103895	0.000626698	0.00122229	0.00172153	0.000264085	0.000698655	0.000580393	0.00072508	0.00129583	0.00134542	0.00125462	0.000915262	0.00118262	0.00122678	0.0666601	0.0766838	0.0745819	0.0359319	0.0669815	0.0127703	0.0578819	0.0558319	0.062132	0.0035286	0.0110426	0.054578				0.015027	0.00120255	0.00543786	0.0583218	0.0582245	0.0628315	0.00376952	0.0662817	0.0600026	0.00181846	0.00173501	0.00152872	0.0020553	0.000610228	0.00133561
TraesCS5D02G314000(AT1G09770)	0.0169326	0.0168707	0.0258761	0.00345169	0.002052	0.00526236	0.00327989	0.00616218	0.0027706	0.00379361	0.00434172	0.00445296	0.00424905	0.00207205	0.00278747	0.00100077	0.0013915	0.0663741	0.0761084	0.0778502	0.0515088	0.0885903	0.067815	0.0559451	0.0418619	0.0306478	0.0110556	0.0162946	0.0319623				0.0687298	0.00884775	0.0188685	0.0253281	0.0453581	0.0267268	0.0100224	0.0266432	0.0218164	0.00339871	0.004461	0.00562311	0.00583204	0.00219763	0.00338529
TraesCS5D02G337800(AT5G58230)	0.025402	0.0202319	0.0277591	0.00411228	0.00137849	0.0011656	0.00184118	0.00320778	0.00100296	0.00275905	0.00220532	0.00184321	0.00223858	0.000598143	0.00220996	0.000744021	0.000921425	0.0667586	0.0757223	0.0618052	0.0465331	0.0721635	0.0343996	0.0429967	0.0548425	0.0465173	0.0048086	0.00700546	0.0560969				0.0412452	0.00472366	0.0165041	0.0469021	0.0471864	0.048329	0.00541247	0.0570825	0.0435866	0.00399694	0.00434032	0.0050149	0.00418996	0.000925286	0.00128962
TraesCS5D02G385600(AT5G58230)	0.0324114	0.0342037	0.0341318	0.00247952	0.00139869	0.00305436	0.00355953	0.00268955	0.000587439	0.00181459	0.0039854	0.0033105	0.00368416	0.00160078	0.00354687	0.000792462	0.000661471	0.0697258	0.0712619	0.0843125	0.072758	0.075888	0.0696988	0.0565854	0.0357913	0.0355847	0.0085832	0.0112682	0.0373231				0.0579995	0.00661999	0.0147623	0.0211659	0.0307246	0.0333701	0.00646098	0.0184105	0.0267782	0.00310215	0.0041725	0.00390508	0.00557767	0.00155139	0.00270627
TraesCS5D02G386100(AT1G79050)	0.0154639	0.0212411	0.0340872	0.00600708	0.00385977	0.00485048	0.00461034	0.0385429	0.00439777	0.00339852	0.00243542	0.00662105	0.00226111	0.00222467	0.00332678	0.000770022	0.000583344	0.0438442	0.0377335	0.046126	0.0414354	0.0608203	0.0311776	0.040818	0.0483859	0.046103	0.0342611	0.042807	0.0621004				0.0223669	0.00567452	0.00948985	0.0269926	0.039491	0.0411276	0.0288904	0.0570423	0.0399352	0.00508617	0.00999438	0.0085961	0.00789717	0.00267288	0.00444926
TraesCS5D02G388400(AT3G54650)	0.0953977	0.0978917	0.0781563	0.0116788	0.00812696	0.0144725	0.0233019	0.0132297	0.0108158	0.0109341	0.00519241	0.0132168	0.0154471	0.00885514	0.0118269	0.00470123	0.00789992	0.0357178	0.0357003	0.037495	0.0354798	0.0424837	0.032377	0.0184925	0.014666	0.0164909	0.0283598	0.0407146	0.0702573				0.0406879	0.00350692	0.00546697	0.0172582	0.0168763	0.0148179	0.00807341	0.0163965	0.0142064	0.00611978	0.0043303	0.00495003	0.00245579	0.00288187	0.00259188
TraesCS5D02G408400(AT2G14880)	0.0228799	0.0151465	0.028633	0.00278709	0.00155785	0.00165742	0.00277472	0.0085211	0.00348047	0.00211928	0.0015527	0.0043057	0.00218628	0.00118777	0.00170663	0.00151588	0.000681823	0.0499488	0.0559123	0.0500772	0.0461342	0.0589792	0.0298166	0.0480946	0.038251	0.0372865	0.00759524	0.0126651	0.0766494				0.0314898	0.0213325	0.0271482	0.0408238	0.0472275	0.0371374	0.0301329	0.0483661	0.0428006	0.00372643	0.0206591	0.0120344	0.0109835	0.00469246	0.00734102
TraesCS5D02G410900(AT1G49890)	0.0171893	0.0148155	0.0269738	0.00385233	0.0044719	0.00477715	0.00528762	0.00283551	0.00550585	0.00307672	0.00511507	0.00521578	0.00575839	0.00387006	0.00428836	0.000949088	0.000895576	0.0591353	0.0726608	0.0580324	0.0399363	0.0605958	0.0271651	0.0381506	0.0363011	0.0391279	0.00431485	0.0106805	0.0504047				0.0447143	0.0164055	0.0273577	0.0337074	0.0400866	0.0469851	0.0273897	0.0487891	0.0466432	0.00473056	0.0101464	0.00944573	0.00619228	0.0112679	0.0147552
TraesCS5D02G422700(AT5G26920)	0.0839059	0.0758075	0.0633524	0.00460172	0.00586537	0.00558136	0.00251162	0.00292161	0.00197929	0.00256347	0.00178859	0.0055905	0.00576248	0.00349402	0.00164782	0.00275185	0.00112963	0.0543464	0.050905	0.0654692	0.066925	0.0650577	0.0606498	0.037728	0.0431865	0.0398947	0.0171996	0.0333747	0.0354533				0.0498117	0.00641818	0.0122668	0.00930482	0.0189131	0.00880588	0.00545166	0.00608681	0.0055728	0.00528251	0.00536061	0.00501485	0.00606647	0.00347792	0.0107209
TraesCS5D02G424300(AT5G44450)	0.0285499	0.0281131	0.0330057	0.00236211	0.00116184	0.00138937	0.00126837	0.00290424	0.000309485	0.0017843	0.00419037	0.00259716	0.0036004	0.00106671	0.00226292	0.000656755	0.000394515	0.0729891	0.0808799	0.0610824	0.0641238	0.0594773	0.0436715	0.0661609	0.0524553	0.0523923	0.00464417	0.0128316	0.0417286				0.0425919	0.00568915	0.0140701	0.0288946	0.0438508	0.0421295	0.00426261	0.0383169	0.0342603	0.00257048	0.00377634	0.00323401	0.00366087	0.00140884	0.00322955
TraesCS5D02G429100(AT5G14080)	0.0256231	0.0227723	0.0225372	0.0028162	0.00150331	0.00149745	0.00403037	0.00645297	0.00258268	0.0018298	0.00321625	0.0019872	0.00314266	0.00171499	0.00186676	0.00120107	0.00148477	0.0595207	0.0639393	0.0713661	0.0407951	0.0820312	0.0325309	0.0580339	0.0479434	0.0437496	0.00958902	0.0165968	0.0390106				0.0686575	0.00503187	0.0141842	0.045367	0.0410867	0.0362743	0.00877059	0.0406053	0.0439849	0.00334054	0.0044057	0.00492659	0.00737995	0.00161928	0.00299963
TraesCS5D02G444000(AT5G59870)	0.0161365	0.0173758	0.0306078	0.0039257	0.00214074	0.000500697	0.00139629	0.00481619	0.00161393	0.00168508	0.00143441	0.000293704	0.0029168	0.00125573	0.00203743	0.0021669	0.00296455	0.0660913	0.0769221	0.0768131	0.0518041	0.0650846	0.031146	0.0509443	0.0528913	0.0601579	0.00240797	0.00749671	0.0720313				0.03188	0.00228408	0.0127865	0.0432124	0.0397144	0.0447137	0.00467205	0.0468055	0.0469577	0.00397886	0.0042685	0.00527462	0.00295749	0.00186716	0.0015682
TraesCS5D02G446300(AT3G09630)	0.00952393	0.0114372	0.00774207	0.00309578	0.00177808	0.00409147	0.00488742	0.0107625	0.00434501	0.003461	0.00355476	0.00400475	0.00391026	0.00317357	0.00220845	0.000966562	0.000966076	0.0958038	0.0874089	0.0763102	0.0887131	0.0822785	0.0941461	0.0507904	0.0383864	0.0353386	0.00636475	0.00770773	0.0113091				0.0910039	0.0072608	0.0393529	0.00898633	0.0171146	0.0107025	0.0217248	0.0138725	0.00703965	0.00184122	0.00617223	0.00908526	0.00410069	0.00282887	0.00444735
TraesCS5D02G460800(AT1G09770)	0.0103402	0.015006	0.0122636	0.00499598	0.00262929	0.00366974	0.00479421	0.0093863	0.00531927	0.00348814	0.00420563	0.0040574	0.00401749	0.00140408	0.00311212	0.00102679	0.00134266	0.0856043	0.0915242	0.087543	0.10097	0.0857706	0.073054	0.0378208	0.0329942	0.0400171	0.00863274	0.0102211	0.0221399				0.0935505	0.00562319	0.0204225	0.0163392	0.0258522	0.0129229	0.0136415	0.014884	0.00982737	0.00242966	0.00461288	0.00414382	0.00330805	0.00105309	0.00403803
TraesCS5D02G462400(AT5G62620)	0.0258663	0.0314527	0.0608253	0.00365515	0.00136428	0.00167212	0.00156975	0.00197897	0.00158991	0.0014887	0.00201955	0.0018934	0.00276925	0.001619	0.00170382	0.00148329	0.000849798	0.0537251	0.0594261	0.0693243	0.0272361	0.0519279	0.00715922	0.0547012	0.0645882	0.0617557	0.00497071	0.0186147	0.0668998				0.0122752	0.00176295	0.00280648	0.0582523	0.0589135	0.0656053	0.00618887	0.0429432	0.0588234	0.00234054	0.00117694	0.00109276	0.00135129	0.00144	0.00089705
TraesCS5D02G462800(AT3G13580)	0.00873086	0.006009	0.00948121	0.00497887	0.00426389	0.00639974	0.0114119	0.00744281	0.0133558	0.00867734	0.00528452	0.0103951	0.00595585	0.00497884	0.00569725	0.000467167	0.00065235	0.0874678	0.0734128	0.0639538	0.0825497	0.0899209	0.0816228	0.0319196	0.0285839	0.019963	0.00714726	0.00719507	0.00964851				0.0630255	0.0146256	0.0499362	0.0124826	0.0255884	0.00915947	0.029605	0.0184445	0.00823395	0.00449809	0.0185907	0.016894	0.0111246	0.0117526	0.00847114
TraesCS5D02G478400(AT5G59870)	0.0268975	0.01402	0.0185606	0.00629108	0.00548044	0.00192856	0.00347075	0.00629353	0.00366429	0.00465513	0.00305815	0.00165913	0.00786336	0.00146548	0.00530324	0.00286064	0.00502089	0.0823742	0.114115	0.07234	0.0660436	0.0631932	0.0572636	0.045396	0.0323818	0.0498171	0.00676784	0.00607328	0.031204				0.0680825	0.00738793	0.0199832	0.0217844	0.0244591	0.0190026	0.00584412	0.0262876	0.021945	0.00481676	0.00630726	0.0108591	0.0111968	0.00441606	0.0021651
TraesCS5D02G480300(AT3G10690)	0.0178985	0.0208932	0.0300489	0.00278528	0.00204494	0.00213376	0.00387703	0.00407351	0.00271985	0.00131253	0.00151652	0.00273552	0.00241678	0.00286472	0.00141853	0.000757002	0.0012993	0.0624426	0.0587039	0.061292	0.02823	0.0533998	0.0161848	0.0470607	0.0527019	0.0557678	0.00428863	0.00765904	0.0475912				0.0254354	0.00764377	0.0145814	0.0492702	0.0555853	0.0571102	0.0167012	0.0648128	0.0548039	0.00902956	0.00925891	0.0169255	0.0129581	0.00457094	0.00519465
TraesCS5D02G487000(AT5G13280)	0.0112048	0.0123421	0.0119761	0.0035108	0.00286047	0.00643946	0.00599161	0.00247842	0.0018066	0.00531989	0.00473172	0.00549292	0.00447676	0.00543648	0.00677977	0.00126773	0.00138377	0.0976325	0.0874708	0.0851869	0.0741696	0.0771483	0.0682137	0.0517862	0.0409303	0.0372633	0.00467016	0.00519771	0.0161846				0.0928296	0.00549637	0.0241723	0.0258175	0.0316741	0.0155754	0.00887196	0.0107453	0.0175786	0.00380532	0.00473575	0.0067235	0.00633357	0.00253155	0.0037557
TraesCS5D02G493800(AT1G07570)	0.0530902	0.0541075	0.0559243	0.0169384	0.0184789	0.0173844	0.046029	0.0255927	0.0431829	0.0530378	0.00634649	0.0251436	0.00863141	0.017223	0.0258434	0.0101612	0.0199872	0.0206603	0.0158249	0.0242338	0.016162	0.0252798	0.00913613	0.0259424	0.0227998	0.0208115	0.0328285	0.0492964	0.0642735				0.00525132	0.00247086	0.00345286	0.0254834	0.0167769	0.0248726	0.00677528	0.0195377	0.0288394	0.00941919	0.0131543	0.0112183	0.00247123	0.00314956	0.00277566
TraesCS5D02G496300(AT4G31690)	0.0146511	0.0127707	0.0231111	0.00322486	0.00266693	0.002508	0.00481716	0.0179606	0.00390615	0.00259779	0.00310466	0.00474393	0.00244679	0.00178969	0.00231908	0.000628607	0.00129262	0.0646671	0.0538063	0.0558645	0.051047	0.0599964	0.0442105	0.0400139	0.0387211	0.0397773	0.0195617	0.0258904	0.0482039				0.0282845	0.0142041	0.0255236	0.041699	0.04563	0.0395918	0.0249043	0.045417	0.0519981	0.00376756	0.00840898	0.00893453	0.00676731	0.00115743	0.00741187
TraesCS5D02G509100(AT3G55010)	0.0160518	0.0139712	0.0202963	0.00335968	0.00100836	0.00326715	0.00439976	0.00708873	0.00109249	0.00308954	0.00354186	0.00253554	0.0030755	0.00176565	0.00331163	0.0005592	0.00089769	0.0957985	0.0797997	0.0883444	0.0919182	0.0853833	0.0728521	0.0523672	0.0365772	0.0362209	0.00606753	0.010451	0.0146099				0.094959	0.00639893	0.0166316	0.015813	0.0284664	0.0163021	0.0141283	0.0153533	0.0148683	0.00241728	0.00301365	0.00338304	0.00526618	0.000943982	0.00235295
TraesCS5D02G526300(AT5G53890)	0.0238335	0.0155664	0.0270812	0.000906918	0.000586646	0.000788932	0.00151614	0.000784482	0.00117146	0.000911287	0.000563737	0.00112666	0.00267718	0.00097959	0.00247066	0.00138353	0.00071318	0.0667923	0.0637975	0.0778609	0.0312924	0.073771	0.00939856	0.058746	0.0638693	0.0629073	0.00252252	0.0057034	0.073961				0.0142721	0.00194037	0.00441826	0.0479949	0.0540467	0.0556667	0.00530063	0.0709054	0.0599512	0.00192713	0.00245559	0.00245314	0.00241545	0.00181804	0.000750779
TraesCS5D02G527100(AT1G03860)	0.09096	0.0819268	0.106325	0.0124017	0.0108585	0.0124544	0.0112073	0.0382416	0.0107092	0.00796177	0.00475293	0.0139088	0.0127712	0.00826331	0.00707247	0.00228938	0.00267324	0.0319406	0.0250074	0.0182064	0.0657081	0.034262	0.0578171	0.00924086	0.00793072	0.00635921	0.0522622	0.0596312	0.0356771				0.0291736	0.00946529	0.0252374	0.00231311	0.00736517	0.00347507	0.0289096	0.00807706	0.00454866	0.00500892	0.0106482	0.0108738	0.00601318	0.00312719	0.00694301
TraesCS5D02G538200(AT5G46190)	0.0159146	0.010615	0.0165066	0.0109471	0.0068267	0.0110823	0.0155372	0.0213221	0.0218066	0.0151177	0.00412188	0.0145908	0.00436275	0.00540934	0.00707278	0.0015849	0.00367292	0.0644683	0.0610237	0.0629041	0.0606321	0.0587152	0.0599747	0.0382764	0.0248104	0.0266588	0.0214396	0.0232004	0.0221006				0.0767287	0.00771193	0.0288772	0.024045	0.0265441	0.0235682	0.0264494	0.0244442	0.0239073	0.00255147	0.00670231	0.00743176	0.00483905	0.00186021	0.00364363
TraesCS5D02G542300(AT4G02930)	0.0102037	0.0120102	0.01417	0.00268566	0.00302431	0.00162439	0.00157763	0.00568071	0.00132653	0.000715016	0.00134856	0.00112558	0.00185638	0.00213448	0.00222965	0.000324998	0.000551923	0.104988	0.0800974	0.0784342	0.0890059	0.0866759	0.0954268	0.0582622	0.037259	0.0354281	0.00446643	0.00746662	0.00602408				0.0975556	0.00795947	0.0418627	0.00705605	0.00976502	0.0126685	0.0309907	0.00880033	0.00352712	0.00202306	0.00773605	0.0135685	0.00330546	0.00322657	0.0038303
TraesCS5D02G544000(AT1G09760)	0.0108481	0.00963846	0.0138246	0.00363706	0.00166421	0.0040711	0.00306323	0.00918881	0.00226306	0.00289255	0.00376922	0.00339499	0.00438555	0.00150793	0.00314446	0.000849533	0.000947898	0.087522	0.0849271	0.0836068	0.0763466	0.0838265	0.103098	0.0528672	0.0405041	0.0332179	0.0080356	0.0114324	0.020086				0.0806663	0.0094005	0.0227345	0.0132473	0.0215904	0.0162808	0.0172408	0.0164162	0.0138611	0.00350412	0.00467427	0.00655651	0.00398374	0.00135926	0.00392285
TraesCS5D02G545100(AT5G50970)	0.0278163	0.0374715	0.0390915	0.00857882	0.00574211	0.00890241	0.0107259	0.0104096	0.00812181	0.00605428	0.0070206	0.0128728	0.00376446	0.0030768	0.00435637	0.00208357	0.00223662	0.0619676	0.0647231	0.0631446	0.0507733	0.0509242	0.0511907	0.0367747	0.0491747	0.0419602	0.0149116	0.0221123	0.0379737				0.0455829	0.00585559	0.0120648	0.0299808	0.0266066	0.0376252	0.00833404	0.0300558	0.0343246	0.00430255	0.00419789	0.00451602	0.00390715	0.00325536	0.00543447
TraesCS5D02G550700(AT2G28000)	0.0320591	0.0243441	0.036191	0.00214618	0.000950321	0.00380577	0.0032419	0.00230982	0.00140281	0.0030868	0.0032477	0.00228363	0.00285144	0.00269765	0.00189338	0.00064369	0.00084912	0.0894124	0.0881074	0.0815988	0.0893023	0.082439	0.0826237	0.0479499	0.0403842	0.0366389	0.0057888	0.00737009	0.0135584				0.0778052	0.005478	0.0205646	0.0164575	0.0261858	0.0133409	0.0100371	0.01202	0.00758683	0.00303001	0.00364947	0.00517631	0.00422662	0.00218844	0.0030749
TraesCS5D02G554400(AT2G44510)	0.0586791	0.0490343	0.0624456	0.00403647	0.00421194	0.00583604	0.00656851	0.00945598	0.00399603	0.00381372	0.00439385	0.00512022	0.00563449	0.00290307	0.00332717	0.00138413	0.00117692	0.0685057	0.0729948	0.0726142	0.0717641	0.0649542	0.0684421	0.0451706	0.0410095	0.0342894	0.0110342	0.0166594	0.0187919				0.0778019	0.00480148	0.0104867	0.00978467	0.0190956	0.00944632	0.00526488	0.0125909	0.009657	0.00403641	0.00329015	0.00342048	0.00529723	0.00301032	0.00376862
TraesCS5D02G566600(AT5G66100)	0.0296786	0.0215247	0.0322908	0.00899191	0.00580503	0.00878517	0.00842486	0.0253635	0.00785246	0.00531827	0.00549369	0.00754991	0.00498656	0.0035033	0.00500919	0.00128692	0.00123809	0.0704131	0.078797	0.0645699	0.0878524	0.0807503	0.0782109	0.0335699	0.0211057	0.019683	0.0176704	0.0211185	0.0201554				0.0658631	0.00803236	0.024531	0.0100955	0.0142302	0.0100142	0.0367044	0.0149576	0.0110276	0.0031789	0.00549677	0.00782693	0.0061883	0.00240086	0.0024527
TraesCS6A02G000800(AT5G04670)	0.0671134	0.0870592	0.118978	0.0066583	0.00460239	0.00567782	0.00678751	0.0203183	0.00434102	0.00331562	0.00473385	0.005934	0.00414797	0.00212429	0.00335589	0.000721348	0.00112153	0.0372007	0.0531566	0.0513874	0.0575806	0.0584116	0.0648342	0.0262606	0.0222652	0.0147802	0.0426877	0.0422363	0.0152145				0.0503802	0.00774106	0.0183379	0.00741797	0.0136984	0.00954893	0.0171354	0.0110416	0.00624661	0.0020501	0.00407447	0.00564083	0.00584432	0.0035083	0.00432841
TraesCS6A02G005300(AT2G33430)	0.0243505	0.0294995	0.0382219	0.00388641	0.0012317	0.00435142	0.00390106	0.00619973	0.00171434	0.00245688	0.00400074	0.00459508	0.0038525	0.00162344	0.00195825	0.0018289	0.00167823	0.0940617	0.075074	0.0832453	0.0731601	0.0938593	0.0556102	0.0477801	0.0472844	0.03914	0.0109364	0.0157262	0.0257676				0.0747982	0.00460683	0.011643	0.0122944	0.015035	0.0226426	0.00818982	0.0175217	0.0114266	0.00362382	0.00393093	0.00442601	0.00638899	0.00253942	0.00393704
TraesCS6A02G027984(AT2G37230)	0.0148529	0.0131838	0.0169305	0.00225759	0.00154206	0.00306198	0.00212565	0.00309406	0.00132711	0.0013625	0.00262804	0.00355911	0.00309058	0.00273774	0.002905	0.000480356	0.000843242	0.0761977	0.098239	0.0836803	0.096364	0.0858215	0.0849046	0.0548682	0.0454841	0.0379005	0.00469711	0.00723783	0.0112456				0.106045	0.00571158	0.0256607	0.0205924	0.0205565	0.0110919	0.0059738	0.0112776	0.00931317	0.00375162	0.00450804	0.00513859	0.00389972	0.00150326	0.00235398
TraesCS6A02G040500(AT1G07790)	0.0118287	0.0100009	0.00997729	0.00335028	0.00341287	0.00109515	0.000994553	0.00266712	0.00161683	0.00315346	0.00212316	0.000909698	0.00507939	0.00206878	0.00276178	0.00189709	0.00281455	0.086844	0.0848271	0.0897704	0.0930554	0.0885712	0.0980018	0.0554259	0.0429057	0.0402006	0.00273099	0.00297733	0.00864794				0.125988	0.00315955	0.0213139	0.00953955	0.0127216	0.01489	0.00614581	0.0119735	0.0123301	0.00379189	0.00480139	0.00641524	0.00261289	0.00270344	0.00190352
TraesCS6A02G070600(AT4G00620)	0.0851468	0.073682	0.0723562	0.00842672	0.00527403	0.0083998	0.0149989	0.0442964	0.0125974	0.00548848	0.00807907	0.0106123	0.00682083	0.00653194	0.00603363	0.00282998	0.00326901	0.0299418	0.0445527	0.0337882	0.0485149	0.0443729	0.0383851	0.0223379	0.0172721	0.0172979	0.0519545	0.0710309	0.0533918				0.0422518	0.00801963	0.00971139	0.00758783	0.0119135	0.00738156	0.0177911	0.00794429	0.0054037	0.00352943	0.0076433	0.00917273	0.00504935	0.00542932	0.00348686
TraesCS6A02G084700(AT3G03590)	0.0499782	0.0503202	0.0593065	0.0031939	0.00221602	0.0046692	0.00377037	0.00323061	0.000705953	0.00264066	0.00242239	0.00452485	0.00401101	0.00128705	0.00195814	0.000983708	0.00118098	0.0723789	0.075296	0.0668046	0.0641556	0.0668975	0.0566639	0.0482078	0.0353718	0.0241527	0.0107233	0.0132315	0.0259284				0.0789574	0.0065763	0.00949798	0.0173966	0.0262356	0.0285391	0.00718444	0.0245521	0.0214624	0.00188827	0.00292448	0.00457295	0.00659499	0.00344612	0.00395944
TraesCS6A02G088200(AT2G44530)	0.0703548	0.0623443	0.108978	0.0098321	0.00738439	0.0117628	0.00803765	0.0214069	0.00594234	0.00492311	0.00699359	0.0104838	0.00608062	0.00531114	0.00504081	0.00112369	0.00132057	0.0442794	0.0398259	0.045923	0.0717526	0.0443603	0.0575887	0.0225701	0.0200714	0.0163002	0.0384418	0.0551315	0.0266409				0.0500272	0.0083554	0.0272379	0.00706561	0.00903829	0.00899803	0.0167464	0.00819261	0.00738876	0.00373468	0.00483043	0.00609831	0.00384168	0.00555624	0.00268191
TraesCS6A02G098700(AT1G61000)	0.0371509	0.0402157	0.0491625	0.00177557	0.000914774	0.000924039	0.00097666	0.00175374	0.00106112	0.000835415	0.0013751	0.00159062	0.0011018	0.00124061	0.00253633	0.000668368	0.000554243	0.066202	0.0735442	0.0623442	0.0337874	0.054678	0.0249522	0.0573526	0.0498002	0.0543106	0.00564819	0.0101833	0.0599409				0.0172708	0.00245489	0.00792848	0.0554648	0.0440835	0.0431102	0.00473204	0.0613961	0.0541976	0.00173439	0.00245264	0.00148494	0.00200933	0.00238308	0.00271585
TraesCS6A02G107200(AT3G55200)	0.0195604	0.0123849	0.019888	0.00393241	0.000932276	0.00376891	0.00299239	0.00583835	0.0016708	0.0030803	0.00294426	0.0035224	0.002959	0.00267234	0.00315517	0.00128887	0.000863416	0.101195	0.0881979	0.0885187	0.0805306	0.0829151	0.0804092	0.050643	0.0343041	0.0299103	0.0101992	0.0103363	0.0138976				0.0933818	0.007345	0.022799	0.0145444	0.0226728	0.0140941	0.00889428	0.0134463	0.0173873	0.00341626	0.00446894	0.00439886	0.00472613	0.00163429	0.00427929
TraesCS6A02G115900(AT5G64270)	0.0394051	0.0409162	0.0546543	0.00757738	0.00480369	0.00734083	0.00763084	0.0101954	0.00675254	0.00325661	0.00452651	0.00557501	0.00285956	0.00596964	0.0043694	0.00193179	0.00224989	0.0547002	0.061415	0.0737361	0.0719891	0.0754065	0.0665745	0.0350712	0.0332249	0.0240849	0.0211769	0.0241453	0.0190471				0.0715014	0.0054355	0.0204884	0.0174881	0.0295014	0.0129942	0.0154707	0.0186752	0.012024	0.00231883	0.00435061	0.00776851	0.00577553	0.00231208	0.00330899
TraesCS6A02G117200(AT5G59870)	0.0126767	0.00974161	0.0110518	0.00383931	0.0039572	0.00157121	0.00221703	0.00450218	0.00356949	0.0047558	0.0023378	0.00143216	0.00464818	0.00162762	0.00418187	0.00196326	0.00389444	0.102221	0.11438	0.101215	0.0764906	0.0769885	0.0855205	0.0360563	0.044712	0.0449173	0.0031281	0.00303791	0.0106575				0.0890953	0.00348891	0.0207197	0.0132569	0.0174348	0.0203254	0.00559151	0.015065	0.010824	0.00367069	0.0046537	0.00772917	0.0062359	0.0030333	0.00158272
TraesCS6A02G117400(AT5G59870)	0.0101168	0.0129238	0.012379	0.00269373	0.00152027	0.00095601	0.00163097	0.0024315	0.00447278	0.00215258	0.00180757	0.00207837	0.00225511	0.00102123	0.00284906	0.0041972	0.00553047	0.106392	0.0905854	0.0975786	0.0802094	0.103722	0.0939215	0.0525149	0.0387124	0.0331338	0.00114391	0.00285892	0.00728736				0.0904998	0.00470387	0.0237864	0.0110028	0.0169937	0.00978397	0.0101291	0.00507158	0.0111534	0.00560139	0.0102707	0.00896429	0.00540764	0.00455921	0.00299486
TraesCS6A02G123400(AT4G30200)	0.013133	0.0130456	0.018972	0.00328789	0.00251556	0.00169103	0.00339546	0.00582988	0.00275521	0.00258876	0.00373671	0.00334471	0.00315324	0.00348243	0.00360889	0.00107358	0.00107491	0.0469888	0.0532477	0.0576098	0.0500044	0.0771831	0.0260606	0.0453455	0.0458585	0.0489814	0.00380466	0.00711947	0.0520237				0.0351078	0.0148107	0.024537	0.0390211	0.0543697	0.0456726	0.0222531	0.0585245	0.0442162	0.00866226	0.0128333	0.0141246	0.0134881	0.00258177	0.00888085
TraesCS6A02G160100(AT5G57590)	0.0240734	0.0251985	0.0309294	0.00231094	0.00274812	0.00343483	0.00395199	0.0125808	0.003087	0.00296979	0.00381552	0.0039489	0.00288529	0.00276775	0.00262741	0.00110886	0.00132338	0.0666291	0.0604968	0.0438059	0.0599072	0.077075	0.040285	0.046723	0.0420806	0.036193	0.0126553	0.019095	0.0459203				0.0400404	0.00969282	0.014288	0.036716	0.0370255	0.0408205	0.0218306	0.0481779	0.0383464	0.00231116	0.00732299	0.00725238	0.00639901	0.0026099	0.00653817
TraesCS6A02G175000(AT5G51200)	0.0183551	0.0255005	0.0346814	0.00235691	0.00261339	0.0061385	0.00290196	0.00265145	0.00180584	0.00152786	0.00225041	0.00257211	0.00233584	0.00606595	0.00207873	0.0016364	0.00118343	0.0705207	0.06205	0.0665081	0.0595359	0.0758706	0.0661691	0.0692353	0.0286907	0.0300126	0.00985263	0.00789428	0.0142918				0.0973487	0.00290667	0.0170905	0.030161	0.0561586	0.0232747	0.0129437	0.0368145	0.0248933	0.00303678	0.00371183	0.00607895	0.00385086	0.00189996	0.00254233
TraesCS6A02G208100(AT3G57430)	0.0286263	0.0273129	0.0367311	0.00221744	0.00299647	0.00404695	0.00292131	0.00771268	0.00206766	0.00206925	0.00209055	0.00538964	0.0020946	0.000936133	0.00246219	0.000612591	0.00169265	0.0624714	0.0619616	0.0515923	0.0499166	0.0638947	0.0414973	0.0442203	0.0539678	0.0493498	0.014857	0.0256288	0.0493202				0.040302	0.00344601	0.012677	0.0383066	0.0493018	0.0434493	0.00971444	0.0346721	0.047384	0.00198368	0.0045948	0.00408577	0.00414482	0.00208724	0.00319208
TraesCS6A02G214300(AT3G18790)	0.0358086	0.028997	0.0425953	0.00694576	0.00540251	0.0050121	0.006518	0.0209804	0.00739862	0.00665293	0.00563462	0.00563748	0.00792498	0.00389812	0.00462379	0.00137128	0.00314409	0.0726803	0.102788	0.07573	0.074434	0.0711476	0.0499473	0.0387803	0.0285685	0.0256776	0.0225637	0.0195133	0.0208				0.0821875	0.00623971	0.0195167	0.00978036	0.00899969	0.0089473	0.0144966	0.00916675	0.0119978	0.00236915	0.00570631	0.00729059	0.00541334	0.00392867	0.00278363
TraesCS6A02G220800(AT2G24490)	0.0357784	0.0379772	0.0477754	0.00134012	0.000527418	0.00143851	0.00285228	0.00129667	0.00107687	0.000990442	0.000484139	0.00150646	0.00300336	0.00164328	0.00147733	0.000606745	0.000790293	0.0527773	0.0717286	0.0726555	0.0345787	0.0505671	0.0122616	0.0616774	0.0542444	0.0407269	0.0074991	0.0164967	0.0816825				0.0115122	0.00129825	0.00300095	0.0522295	0.0444893	0.0507001	0.00461828	0.069991	0.0568838	0.00195499	0.0009669	0.00128244	0.00148925	0.00149612	0.000626078
TraesCS6A02G224600(AT2G20450)	0.00693547	0.00720424	0.00672311	0.00480015	0.00556267	0.00690588	0.0134903	0.00743173	0.0129838	0.0115449	0.00378331	0.011703	0.0054497	0.00461498	0.00636176	0.000657165	0.00143936	0.081224	0.0641903	0.0714864	0.0876116	0.0810659	0.0721248	0.0343856	0.0298343	0.0229265	0.0031364	0.00633456	0.00776969				0.0833086	0.0187157	0.0543683	0.00650111	0.0199258	0.00931285	0.0339591	0.0163877	0.00498564	0.00600429	0.0121935	0.0263572	0.00854496	0.013145	0.0066087
TraesCS6A02G231400(AT4G31880)	0.0119222	0.0128538	0.0158511	0.00484601	0.00167869	0.00429912	0.00376829	0.00716568	0.00215461	0.00300075	0.00294895	0.00371833	0.00373121	0.00248265	0.00299655	0.000322688	0.00122477	0.0956022	0.0865655	0.0873424	0.0796687	0.0872753	0.0852838	0.0392541	0.0370225	0.0274293	0.0082149	0.0101229	0.0157364				0.0852372	0.00809094	0.0266842	0.0180399	0.0180586	0.0197215	0.0175674	0.0147845	0.0166703	0.00336137	0.00784883	0.00731602	0.00583003	0.00240033	0.00390546
TraesCS6A02G235300(AT4G21670)	0.101543	0.0888923	0.0925965	0.00990757	0.00840899	0.0126044	0.0268549	0.0263362	0.0262126	0.0106481	0.00443693	0.0142724	0.00977502	0.0101126	0.00921167	0.00234715	0.00318677	0.0190763	0.0283156	0.0224989	0.014003	0.018964	0.00730751	0.0182173	0.0230967	0.0209316	0.0493222	0.062273	0.0841207				0.00724676	0.00211034	0.0031457	0.0287519	0.0259688	0.0262082	0.0079507	0.0272161	0.0240637	0.00257151	0.00229851	0.00361632	0.00583473	0.00294043	0.00460227
TraesCS6A02G235500(AT1G18680)	0.0467746	0.0484659	0.0568341	0.00381294	0.00282244	0.00350955	0.00342164	0.00742655	0.00297447	0.00316668	0.00266725	0.00260196	0.00350613	0.00278552	0.00232272	0.00149678	0.00145152	0.0481916	0.0552027	0.0551828	0.0402463	0.0654942	0.01688	0.041575	0.0463995	0.0484364	0.0195351	0.0244308	0.0359451				0.0282154	0.00647707	0.0094466	0.0371343	0.0430748	0.0468393	0.00680562	0.0530959	0.0530207	0.00239272	0.00459025	0.00328265	0.00407354	0.0038893	0.00410168
TraesCS6A02G275000(AT5G10330)	0.01832	0.0172937	0.0148832	0.0172033	0.0186139	0.0182909	0.0307395	0.0299786	0.0340393	0.0586151	0.0125392	0.020073	0.00405716	0.0244267	0.0235206	0.00701247	0.0266032	0.0325534	0.0337879	0.0333876	0.0211309	0.0298218	0.0111218	0.029501	0.0180271	0.0681622	0.0218774	0.0360576	0.0397241				0.0107668	0.00304931	0.00241359	0.0363241	0.025486	0.0277896	0.01127	0.0416278	0.0467146	0.00728095	0.0197988	0.00730033	0.0033439	0.00355831	0.00191317
TraesCS6A02G277400(AT3G03380)	0.0638683	0.0736343	0.115236	0.0103831	0.00696245	0.00813616	0.00535819	0.0141931	0.00426766	0.00319289	0.00398346	0.00547974	0.00400065	0.00421027	0.00510162	0.00123908	0.00119827	0.0567253	0.0482745	0.0435096	0.083246	0.0597906	0.0508883	0.0198356	0.0169974	0.0118874	0.0295855	0.0378814	0.0211926				0.0429144	0.00790895	0.0444635	0.0112248	0.0117378	0.00877539	0.0206023	0.00832645	0.00261366	0.00299481	0.00642939	0.00613623	0.00472823	0.00417411	0.00671042
TraesCS6A02G280800(AT3G52140)	0.0199263	0.0131739	0.0324388	0.00366524	0.00484001	0.00439229	0.0108852	0.0150598	0.0069027	0.00339749	0.00280796	0.00481848	0.00264493	0.00520114	0.00418974	0.00217141	0.00494879	0.0773211	0.0669135	0.0642381	0.101452	0.0995461	0.0815597	0.0206889	0.0205611	0.0119158	0.0117692	0.0107344	0.00835871				0.0718151	0.011719	0.0606943	0.0152593	0.0197797	0.00614807	0.0422481	0.0148527	0.00221224	0.00194105	0.0065505	0.0158344	0.00492898	0.00303133	0.00646301
TraesCS6A02G302400(AT1G22170)	0.106617	0.118074	0.162849	0.00635057	0.00466372	0.00736887	0.00685284	0.0105745	0.00407542	0.00503183	0.00387806	0.00530425	0.00856247	0.00693029	0.00450095	0.00180738	0.00141959	0.0412776	0.0232177	0.0291391	0.039151	0.0351125	0.0310497	0.0117968	0.0110491	0.0141577	0.0544709	0.0701288	0.0276204				0.0215264	0.00820769	0.032238	0.00396093	0.00730692	0.00575467	0.0179825	0.00773237	0.00386094	0.00276396	0.00563459	0.00510128	0.00912682	0.00654329	0.00922734
TraesCS6A02G308900(AT5G40200)	0.0293569	0.0410067	0.0365724	0.0176869	0.0122721	0.0144661	0.00838594	0.0148439	0.0135398	0.0243659	0.00568839	0.00701652	0.00573705	0.0170945	0.00639298	0.00331682	0.00602663	0.075119	0.0546656	0.0581372	0.0744023	0.0691678	0.071126	0.0398755	0.0307193	0.0253436	0.00951645	0.0175288	0.0190296				0.0632306	0.0047396	0.0159461	0.00681227	0.0191676	0.00623051	0.0129953	0.0105799	0.0104585	0.00625795	0.0131562	0.0125073	0.00413555	0.00184136	0.00354084
TraesCS6A02G359500(AT1G55040)	0.0191581	0.0251293	0.0249027	0.00279287	0.00252844	0.00337576	0.00394756	0.00718046	0.00248711	0.00329779	0.00431704	0.00258455	0.00361505	0.00289512	0.00278665	0.000777525	0.00108777	0.0692586	0.0754026	0.0739865	0.0721206	0.0899532	0.0632897	0.044159	0.0375625	0.0376046	0.0106312	0.0121751	0.0389663				0.0549091	0.00503946	0.018608	0.0281142	0.0366742	0.0249038	0.010515	0.0287005	0.0290809	0.00387351	0.00426398	0.00504045	0.00580001	0.00162408	0.00487929
TraesCS6A02G360600(AT2G07690)	0.0251833	0.015153	0.0318576	0.000752483	0.000572644	0.000643144	0.00136543	0.000931065	0.00135639	0.000400009	0.000975353	0.00254356	0.00162498	0.00167582	0.000941372	0.000178405	0.000520053	0.0695191	0.0632864	0.0677163	0.0395146	0.0585806	0.0308247	0.055525	0.0561262	0.0595837	0.0025347	0.00551124	0.0688842				0.0376401	0.00211659	0.0115994	0.0489955	0.05193	0.0626158	0.0047332	0.0524149	0.0460183	0.00228692	0.00288272	0.0045315	0.00438061	0.0014821	0.00209096
TraesCS6A02G379900(AT4G14310)	0.0146348	0.0108708	0.0165644	0.00381224	0.000976162	0.00403681	0.00308152	0.00165232	0.00124839	0.00203261	0.00361031	0.00351215	0.00379324	0.00110992	0.00258715	0.00076225	0.000698404	0.0958357	0.0908546	0.075676	0.0822715	0.0821751	0.0786095	0.0523245	0.0428788	0.0385457	0.00471715	0.00513726	0.0180938				0.0991462	0.00506328	0.0156029	0.0132581	0.0338902	0.0220314	0.00973711	0.0205239	0.0196433	0.0039004	0.00340162	0.00327691	0.00495003	0.00126796	0.00220349
TraesCS6A02G390900(AT5G44800)	0.0651839	0.0823384	0.0990063	0.00168564	0.00134634	0.00301372	0.00255436	0.00297242	0.00148093	0.00106751	0.00184336	0.00197806	0.00431657	0.00262571	0.00243882	0.00186764	0.00169207	0.0375204	0.0450999	0.0470128	0.0262265	0.0383113	0.00944779	0.0438241	0.0448184	0.048434	0.0427481	0.0585982	0.037875				0.0104605	0.00805021	0.00602849	0.0370242	0.0309326	0.0442009	0.00345178	0.0374599	0.0342336	0.00248261	0.0025209	0.00297172	0.00925103	0.00684814	0.0067552
TraesCS6A02G397700(AT5G22610)	0.057193	0.0581776	0.0675457	0.00807143	0.00593684	0.00881778	0.006481	0.0172406	0.00666954	0.00288241	0.00539285	0.00644902	0.00401948	0.00263904	0.0071149	0.00192476	0.00223246	0.0695584	0.0430097	0.0374266	0.0881053	0.0855117	0.0775628	0.0225682	0.0135431	0.0135461	0.0197665	0.0232502	0.0178427				0.0510739	0.00713779	0.0472878	0.0176484	0.022278	0.00617494	0.0235999	0.0128037	0.0047082	0.00272356	0.00499693	0.00708773	0.00385542	0.00301588	0.00512819
TraesCS6A02G412100(AT1G17820)	0.0153111	0.0272268	0.0108968	0.0180791	0.0141926	0.0247296	0.0318901	0.00836674	0.0198809	0.03902	0.0110092	0.0305986	0.015005	0.0353221	0.020223	0.0203382	0.010411	0.0184423	0.0105349	0.015282	0.0403713	0.0505275	0.0289715	0.0662778	0.0493619	0.105535	0.0053714	0.00712459	0.00848091				0.00724198	0.00619054	0.0130712	0.0402512	0.0145108	0.0249982	0.00617843	0.005743	0.0224067	0.0175124	0.0436565	0.015844	0.00683433	0.0100857	0.00669264
TraesCS6A02G413400(AT2G24490)	0.0149938	0.0167061	0.0218068	0.00354892	0.00128291	0.00251679	0.00244879	0.0025143	0.000727976	0.00254137	0.00198048	0.00270701	0.00371792	0.0011466	0.00202189	0.000582851	0.0011117	0.0701052	0.0741431	0.087065	0.0611399	0.0896615	0.0502993	0.0621491	0.0410319	0.053296	0.00288658	0.00717226	0.0379518				0.0492618	0.00308234	0.0119924	0.0381578	0.0354769	0.0397331	0.00382688	0.0349382	0.042879	0.00459596	0.00325058	0.00408325	0.00578201	0.0011629	0.00251906
TraesCS6A02G415100(AT5G45540)	0.0244935	0.0175028	0.0261529	0.00117221	0.00152955	0.00126797	0.00209476	0.000339371	0.000640872	0.00139068	0.0013415	0.00253613	0.00146557	0.0007809	0.000731239	0.000659798	0.0010597	0.0683633	0.0736785	0.0731276	0.0512962	0.0736915	0.0387332	0.0539632	0.0509352	0.0566681	0.00246235	0.00616221	0.06812				0.035452	0.00184232	0.0124302	0.0394099	0.0479905	0.0499955	0.00562339	0.0416526	0.0471939	0.00253593	0.00201087	0.00274673	0.00562055	0.00122362	0.00191135
TraesCS6A02G420100(AT5G13000)	0.114207	0.110559	0.145093	0.00789126	0.00597326	0.010769	0.0103777	0.00520924	0.00298656	0.00796624	0.00424166	0.00517232	0.0047651	0.00633589	0.0057682	0.00353343	0.00381834	0.0260687	0.020465	0.0254464	0.0479706	0.0465779	0.039775	0.011827	0.0122458	0.0116192	0.0406914	0.0479215	0.0142111				0.0368402	0.00998749	0.0335377	0.0130783	0.0164901	0.0120312	0.0257537	0.0121285	0.00516129	0.00377686	0.0054963	0.00674618	0.0067278	0.00555027	0.00720664
TraesCS6B02G005300(AT5G04670)	0.107634	0.129013	0.11045	0.00819389	0.00477147	0.00957582	0.00879365	0.019549	0.00665742	0.00702427	0.00591261	0.0104674	0.00720589	0.0048958	0.00523334	0.000923135	0.00136707	0.0415101	0.0189493	0.0225855	0.0390223	0.047186	0.038693	0.0140243	0.0124334	0.0126699	0.0610081	0.0793865	0.0220291				0.0230814	0.00473944	0.0237866	0.00530558	0.0119498	0.00723406	0.0180354	0.0108204	0.00769923	0.00215876	0.0035148	0.00702224	0.00589815	0.00478314	0.00680583
TraesCS6B02G010000(AT2G33430)	0.129434	0.129071	0.127094	0.00758034	0.00698925	0.00680311	0.00906944	0.0186159	0.0109684	0.00561556	0.00534459	0.0113687	0.00890582	0.00695854	0.0055463	0.00191738	0.00315303	0.0242495	0.0190757	0.0244971	0.025551	0.0268647	0.0216061	0.0165783	0.0155468	0.0176596	0.0742312	0.0764344	0.0308732				0.0271863	0.00836605	0.00849595	0.0070631	0.0102133	0.00436078	0.00997187	0.00724992	0.0040039	0.00221881	0.00209757	0.00627024	0.0125897	0.0127485	0.00956112
TraesCS6B02G039441(AT2G37230)	0.015629	0.013907	0.0185294	0.0031783	0.00114696	0.00248073	0.00204276	0.00259202	0.000944136	0.00232345	0.00210778	0.00211729	0.00279181	0.000753333	0.00286996	0.000621981	0.000848178	0.0887104	0.084908	0.0964804	0.0791545	0.100406	0.0918199	0.0527688	0.0524916	0.0427692	0.00507456	0.00543886	0.0100642				0.0813374	0.00585291	0.0243649	0.0184998	0.0207849	0.00700831	0.0129743	0.0112124	0.0102992	0.00256864	0.00475318	0.00679682	0.00335056	0.00136975	0.00385674
TraesCS6B02G045000(AT5G07900)	0.069875	0.0550197	0.062558	0.0105337	0.00904172	0.00916905	0.0193672	0.0778566	0.0125048	0.00863916	0.0106865	0.0130058	0.00838382	0.00548982	0.00463887	0.00366915	0.00412454	0.0323899	0.0215654	0.035846	0.0370531	0.0368994	0.0342175	0.0144478	0.0110613	0.00840902	0.0580735	0.0570442	0.0479817				0.0587747	0.0078552	0.01278	0.012739	0.01853	0.00854265	0.0333653	0.0140147	0.0115178	0.00721912	0.00411674	0.00641397	0.0107879	0.00732404	0.00646689
TraesCS6B02G045500(AT5G07900)	0.013175	0.0114466	0.0179526	0.00430472	0.00335191	0.00444854	0.0079109	0.00775881	0.00449661	0.00720816	0.00248475	0.00491522	0.00457076	0.00633944	0.00553344	0.00150774	0.00249374	0.047618	0.0518785	0.0552822	0.0332048	0.0608622	0.0399964	0.0345418	0.0361853	0.0366654	0.00698585	0.00916305	0.0463387				0.0526303	0.0189987	0.0293053	0.0344387	0.0591041	0.0388408	0.0381691	0.0433091	0.0405852	0.0107299	0.0190351	0.0159467	0.0132348	0.0105831	0.00646801
TraesCS6B02G094600(AT4G00620)	0.124788	0.132021	0.129915	0.00677306	0.00413811	0.00575723	0.00662315	0.0197027	0.00689402	0.00462344	0.00423379	0.00857868	0.00688522	0.00539531	0.00474679	0.00148746	0.00243108	0.0234231	0.0223401	0.019753	0.0241317	0.0248904	0.0279693	0.0159085	0.0145895	0.0175651	0.0753138	0.0872603	0.0542893				0.0220833	0.00756694	0.00913349	0.00438632	0.0079749	0.00609697	0.01096	0.00828699	0.0036301	0.00615418	0.00491333	0.00568638	0.00933924	0.00545606	0.00590244
TraesCS6B02G126900(AT1G61000)	0.0432635	0.0347225	0.0481362	0.00300498	0.00111643	0.00129577	0.0012339	0.00291405	0.00134858	0.00185566	0.00223147	0.00212214	0.000977027	0.00201946	0.0011191	0.00118025	0.000988171	0.061936	0.0705993	0.0604217	0.0390743	0.0597643	0.0206943	0.0458221	0.0504434	0.0507806	0.00516994	0.0150722	0.0722108				0.025076	0.00260921	0.0084009	0.0478359	0.038145	0.0563015	0.00349289	0.0511209	0.049864	0.00249136	0.00342301	0.00358409	0.00309729	0.00119448	0.00184534
[truncated: 7,119 more rows]
